# Supplementary material for: RNA-seq data from mature male gonads of marine mussels Mytilus edulis and M. galloprovincialis
Source: Data Brief. 2018 Oct 3;21:167–75. doi: 10.1016/j.dib.2018.09.086 (PMC6197779; doi:10.1016/j.dib.2018.09.086)
Supplement: Supplementary file 2 — Supplementary material [file mmc2.zip]

Archive with 1 entries (1 files):
- File S1_transcripts_ISOTIGS.fa
