# Supplementary material for: RNA-seq data from mature male gonads of marine mussels Mytilus edulis and M. galloprovincialis
Source: Data Brief. 2018 Oct 3;21:167–75. doi: 10.1016/j.dib.2018.09.086 (PMC6197779; doi:10.1016/j.dib.2018.09.086)
Supplement: Supplementary file 3 — Supplementary material [file mmc3.zip › File S2_transcripts_LOCI.fa]

>Locus_1_Transcript_4/4_Confidence_0.700_Length_943
TTGGCTGATGTTGCTAGATTATTTTCTGTTATAACAGAAAATAATCTAGACCAACATCAGCCAATGATTATTTATAGGTGTAAAATATCAGGAGATGAATTGTTCAGTGATGCTTGTGAACCAATGATTGTGAAAGAAACTTCTTCTATGAGATTGAGGGAAAGAATATTTCTATAGCAATAAAATTGATGAATCTGCAATTGGAGCCAACGCTTCAGCAGAGGAGGCAGCAGAAGGCCAAGAAGACTTAGTAGAAACCAAAATTAATGTAATTTACAGTCACAAACTTCAAGAAACCAGTTTTGACAAGAAAGGTTTCCAGACATTTATCAAAGAATATATTAAAGTATTATTAGCTAAAATTGAAGAAGAAAAAGGCAAAGAAGCTGCAGATGAATTCAAAAAGCGAGCAGCCACAGGTGTAAAAAAAGTTTTAGAAAACTTAAAAATTGGCAATTTTTCCAAGGAGAAAACATGGCCGATGGAGGCATGATAGTATTAATGGATTACAGGGAAGATGGAGTAACACCTTATTTCTGTTTTGTTAAAGATGGAATTGTTGCAAAAATATTGAACCTAAAACTAAGAACTGTAGTTGATATCGGCGAACTGGTGCTATGGATGCTGAACATCTCTCCTGACAATGATAGAACAGCAGCAAATAGCACGTCTTATTTAACATTTTCATTGTGAAAATCTATACATCCTATATCATAATGCAATCACTATGTCTGCTTCAAAGGACCGTCATATTTAAAATTTTTAACCCAACTATACTATGTATAATTACGGGTACTGTGTATAATTGTTGGCATTGATTACAGCTGGTTTAGACCGGGCATTCTAAATATTTCTTGACATTGTTACGACGACGATGATTACATTATGATATAGGATGTATAGATTTTCACAATGAAAATGTTAAATAAGACGTGCTATTTGC
>Locus_2_Transcript_25/27_Confidence_0.137_Length_3238
CGAGTCAGCCACACGCACATCACCGCGATGTCGAGTATCGAGACTGGTAAGCCGATATTGACTTTTGAGGCTGCCGCCCCCGTGGAAGGAGGAGGAAGCCAGCAGATGTGTCCGTCTGAAGCGGACAAATCTACTAGTCAAAAGGCTTAGTCTCAATAGATCGCAGTGAGGTGGCTGCTCTACTAAGTACGACACCCCGACAGAGAGCTAGGTCGTCTACGAATGATTTTACACCTCTGCTTCGCATGGGGTTGATATCGTTTCGACCCACCGCGGCAAAAGTCAGCCGCGGCCGATGGCCGGTTACTGTGGCTTTACCACCGGGGACGCCTAGGTAGGTCCGTCGCCCGTCTATCGTTGCCTCCCAAGGCCGAGATGCATAAAGTATCGTTACATTTTTGGGCGAGATTCTGACTTAGAGGCGTTTCAGTCATAATCCCTCAGATGGTAGCTTCGCACCATTGGCTTATCAGCCAAGCACATAAACCAAATGTCTGAACCTGCGGTTCCTCTCGTACTGAGCAGGATTACCATTGCAACGACTTGTCATCAGTAGGGTAAAACTAACCTGTCTCACGACGGTCTAAACCCAGCTCACGTTCCCTATTAGTGGGTGAACAATCCAACGCTTGGTGAATTCTGCTTCACAATGATAGGAAGAGCCGACATCGAAGGATCAAAAAGCAACGTCGCTATGAACGCTTGGCTGCCACAGCCAGTTATCCCTGTGGTAACTTTTCTGACACCTCTTGCTTAAAACTCTTAAAGTCCAAAAGGATCGATAGGCCACGCTTTCACGGTCTGTATTCGTACTGAAAATCAAAATCAAGTGAGCTTTTGCCCTTTTACTCTACGTGAGGTTTCCGTCCTCACTGAGCTCACCTTAGGACACCTGCGTTACCTTTTGACAGATGTACCGCCCCAGTCAAACTCCCCGCCTGACACTGTCTTCAGAGCGGATCACCTCCGACGACTAAGGCCGGAGGCTTAATTCCAGAATCGAGGAGCTTGCGCCCCGCTCTCCGCTTAACTGAATAAGTAAAGAAACGATAAAAGTAGTGGTATTTCAAATGTGCCGGAGCTCCCACCTATGCTACACCTCTTCATGTCTCTTCCACAAAGTCGGACTAGAGTCAAGCTCAACAGGGTCTTCTTTCCCCGCTGATTCTGCCAAGCCCGTTCCCTTGGCTGTGTGGTTTCGCTAGATAGTAGATAGGGACAGTGGGAATCTCGTTAATCCATTCATGCGCGTCACTAATTAGATGACGAGGCATTTGGCTACCTTAAGGAGTCATAGTTACTCCCCCGTTTACCCGCGCTTGATTGAATTTCTTCACTTTGACATTCAGAGCACTGGGCAGAAATCACATTGCGTCAACACCGGGTGACGGCCATCGCAATGCTTTGTTTTAATTAGACAGTCGGATTCCCCTGGTCCGTACCAGTTCTAAGTTGGCTGTTAGTCGCCGGACGAAGCTAACGACCGCGAGAGCCGCAGCACAGCTGAGGCAGTCCACGCGACGGTTAAGACAGCGGTCCGAGCTCGACCGAACTCTCCCCGAAAGAAGAGCCAGCCTCGCCCAGCCCGTGCCCGTCCCAATCACGCTTCGTACTCCAGCCCGACCGGCCCAGCCCTTAGAGCCAATCCTTTTCCCGAAGTTACGGATCCAATTTGCCGACTTCCCTTACCTACATTGTTCTATCGACTAGAGGCTGTGCACCTTGGAGACCTGCTGCGGATATGGGTACGGTCCGGCACGAAAGTCACCGTGTCTCCCTCGGATTTTCAAGGGCCGACGGAAGTGCTCCGGACACCGCAAGAGCCGCGGTGCTTTGCGGGATCGACCGTCCCTATCTCCGGGCAAACCGATTCCAGGGAGGCCTGTCCCTTAAGAAGAAAAGAGAACTCTTCCCGGGACTTCCGCCGACGTCTCCGAGTTCGTTTGCGTTACCGCACATGGCCCGTGAGGACCAAACTCCGATGCCGGGTTCGGGAATATTAACCCGATTCCCTTTCGATACAATACAGGCTTTTAGTCATTAAAAGTCAGTAGATATAATAAAATTAGCCCCGCTTCGGAACGGAGTTTCCCTATATCTTAGGGCCGACTGACCCATGTTCAACTGCTGTTCACATGGAACCCTTCTCCCCTTCAGTCTTCAAAGTTCTCGTTTGAATATTTGCTACTACCACCAAGATCTGCACCCGCGGCGGCTCCATCCAGGCTCACGCCCCAGACTTCGACGCGCACCGCGGCGGCCCTCCTACTCGTCAAAGCTTGGCACCCAGGGTGCTCGTATTGCCTTGACGGTCCGGTATAGGTCCGACGCTCTAGCGCCATCCATTTTCAGGGCTAGTTGATTCGGCAGGTGAGTTGTTACACACTCCTTAGCGGATTCCGACTTCCATGGCCACCGTCCTGCTGTCTGTATCAACCAACACCTTTTATGGTATCTGATGAGCGTCCGTTTTGGCACCTTAACCGAACGTTTGGTTCATCCCACAGCGCCATTTCTGCTTACCAAAAGTGCCCACTTGGCACCATACATTCGAAGGTCGCGGACTCCAATTAAGCGAGTCGGACTTTCTTACCCATTTAAAGTTTGAGAATAGGTTGAGGTCGTTTCGTTCCCCAAGGCCTCTAATCATTCGCTTTCCCGATAAAACTGTGTATTGATCGATGCCAGCTATCCTGAGGGAAACTTCGGAGGGAACCAGCTACTAATGGTTCGATTAGTCTTTCGCCCCTATACCCAAGTTTGACGATCGATTTGCACGTCAGAATCGCTACGGACCTCCACCAGAGTTTCCTCTGGCTTCGTCCTACTCAGGCATAGTTCACCATCTTTCGGGTCCCAACGTGTACGCTCTTGCTCCGCCCCACCAACGATGTGGACGGGACGGGCCGGTAGTGCGCCCCGGCCGCTTGAGAGACCGGGGATCCTACCTAGGGCCGACCGGAGGCTGGCCTTCACTTTCATTGTGCCTTTTAGGTTTCGTAAAGAACCCCATGACTCGCGCACATGTTAGACTCCTTGGTCCGTGTTACAAGACGGGTCGGGTGGAGGACCGACCGATTCGCCACTGACCCGTGGCACCCCGTTGCTTCCCGACAGATCCGAAGAGCACACGTCTGAACTCCAGTCACTGACCAATCTCGTATGCCGTCTTCTGCTTGAGATCGGAAGAGCACACGTCTGAACTCCAGTCACTGACCAATCTCGTATGCCGTCTTCT
>Locus_3_Transcript_8/10_Confidence_0.349_Length_2230
ATATCATAGGGAACAAGTGTACTAATTTNNNATTGGACTTCAACTTCTTCAAAAACTACCTTACCTTGACCAAAAACTTTAACCGAAGCGGACACACAGACGGACTAACGAACAGAGGCACAGACCAGAAAACATAATGCCCCTCTACTATCGTAGGTAGGGCATAAAAAAGGATAAAAATCAGTCAATGTTTTAAGTTTTCATTAATTCTTCAAACAGTTTATAAGATTTTTGTTGAATTGGTAGTACAATGTCTTTGTTTGTGTACTAGAGGTCAACTTCATCATCACTATTGAAAGCACTTCAGTGGATATGTTGCTGCAACAAAATGCCTTTAATATTATTTTGAATGGCATGCATATGGGTTTCTTTTAACAGGAAAGCCTCCAAAAAGATATTGTTGCCTTTTTTTTTTAAACTACCTCTACCTGTTTCTATTTTTTTGGGGAATGATTTTTTTAATCCAAATTTGGGAAGTTTTTTTTTTACTCATCTACGTTTTTATTGCTGACCTTTACTGTCTTTTCCGCAGTTCACATATATTTGGGTTATCAGACATTTTCATTTTACATTGAAAATCCCACGTGTTACAAACACTGATGATTCTGATCAGAAACCTAGATCTCAAAAGTGCTTTGAAATTCATGATATTTACGTTCATTACTATAAATGCCATCACTGTTTTTGAAAAATGTAAACATTATTGGGAGGACTTTTATGCCATTTTTCTTTAGCATTGAAATAGCCAGACCATATACAAATTTCCAGGTGGTCCACAGGACTACTGATTAACCATGTTTTGGTAGTCCTAGATTTTAGGGGGCACCGGACTACTGTTAAGTCTCGAACCCTGATGATGAGACCCCACAATTAATTCTACCACAGATGTAAGTTGGCTTGGTTATGGTTTTAATAGCTTCTACAAAGGATGTGTATTTTGTAAATCCTGTTATTGAGTATCTCTTTTAAAAGTCATTTGGGATTGAAATATTATGCTATGCTTCCTATTTGATTGTGATGTGGTGGCTCATTCTGGACATTCTTAGTACCAATAAAGAATAGGAAACACAACACTTAAAATTTACAAAGGGACTTTTGTATTAACCCACAAGATGAAGCATAAAAAAGACAGACAGAGAGGAACTTTTAGTTTGAAGCAGAATTAAATATTGCCTTCACCCTATTACTGGAAGTACTTCATAGTCACAGCCATCAACCAATCAAATGATTCAAAAACTTTGGCAAAATATGGCAAACCACTTCAGTACCAACAGTGACAAGGCTACCCTATTACACAGCTACTGTTTATCACAGAATAACAGGTTCTGTGTGATCCAGTCTTCACCCTGAAGTTAAAAAGTCCTACAGCACAGGTTCATAAAATTATCCATCTAAATTTTTTAAAAACATGAGCTTTGACACTATCATTTACCATGGACTTGAAAAGTTTATAGCAAGGCTAATGATCAATGTAAATCACACTGATGTAGGTTTCAATATCATAAAAAATTAATAAAATCAGTTATTCTTTCCAGAAGGTTTATTGTCTTTTAATGGTAGCCATAGCCTTCAATTACTTTCTGGTATGGTGATATCTTCTTGGCAATATTCTTCTTTGCTTTTTCTCGGAGTGCCTCTATTTTCTTCTTTCCTCATAGAATCTCTTTGATTTGACTTTACGTCTGGCTTCCAGTGATGAGACAACCCTCTGGTACTTCCATCCAACTTCATGTGAAAGTCTGTTCAGATCACAGTACTTCCTCATTGGATTCAGTATCTCAGTACTTTGAGTGCAGATGGCAACCACTTGTCTCTTTTGTTTGTCATATGGTGGGGGAAAACAACTTTCAAACACCTTTAGTCTAGCAAGAGCATCCTTTCCTCTGGGTTGTTTGTGTGGCCCATTTCTCTAACTGTTTTGTAAAATACTTTGCTTGGAGCTCTGAAATGAAATGGGCCACGGGATGGCTTGACATTACATCTTTTCTTCAGGTAGTCAAGATATTTCAACTTTGATCTGAAGAAGTTGCAAGAGATGTTGATACCTTCACATCTTACAACAACCACTCTTTGTCCTTGTAAAATTTTTTTGAAAATATAGCAGCTAAACGTCCCAATAAATGCCCCCTGGCATCAATGATGATGGGCTTCTCCGTGAAACCCATGTTGGAAAAACAGACAAGAGTATGATGCACTGGCAAAAGTAATACAGCAACATCCAGATAGACAA
>Locus_4_Transcript_22/28_Confidence_0.212_Length_1557
GACCATCATAAGAAACAACTATATTAAGTTTCATAAAATTTGGATAAGTCGTTCTCAAGTTACGGTGCGACATGTTTACGCCGGACAGATGGACGGACGGACAGACAGACGGACGGACGGACGGACAGACAGACGGACGGACACCGGACATTTGTATACCATAATACGTCCCGTCAAAATTTTGACGGGCGTATAAAAATCATATGAAGGTGTTGACCAGTATTTATCTTTTCAGCACATTTTTACATATCAATTTTCAATTGCTATTTTCTCTGCTAACCACAAATCACACTAATTGTTTTCATAATTCTATGTTAAAAAGTTTTCTCAAAAATTCTGAAAACATTCTGATCTTTGATAAAAATGTAAAATAACCGAAGCACAAATTTTTCGACGGATAATTTTCCTCCAATACATAATCATCTGTTATAGATTTTTGGGCAGTGATAGGCTTCAACAGTAATTTTTAAGTTCCAATATCATTATTCAGCCATGTGTTGTGTCATCCTCTACAAAGTCCTCGGCTTCTTCACGACTCACACATTCAACATGACTTACTTTGTTCCTAAATTTGACACCATAGAATTTATCTGCATGCTCTAATAATTCTGGTCTGAAGGTTGTAGTGATGAACTGGGCATCCTCTGATAACTCATTAATCATATCAGCAACAGCTTTCCTATGGATAGAATCTAAAGCTTGGTCAATCTCATCAAACAGATAGAAAGGAGCAGGATCACATTTCTGTATGGCAAATATAAGTGTAAGAGCAACGAGAGATTTCTGTCCACCAGACAATTGCTGCATGTCTCTCATTTCTGCCTTGTTTCCAGTGAAGGATACTTTGATACCAACTCCTGTGAACTGTTCAACTAAAGGTACTTCCTGAGATGATCCTTCTTCATCGTCTCCATTTTGATCCATATCCCCTTTCTTCATCACCAATACAGCATGACCCTGGGGCGCTAACTTCTTAAAGATTTCACTAAAATACTTAGACACCTGTTTAAATGTTAACTGTATTGCTTCATACTTTCTGTGATCCAAAGCATTCATCAAATCTAAAATGGACTTATGTGCACTATCTAATTCCTCTTTTCTTTTGATGAGTTTTTCTTTTTGGTCGGAGAAGTTAACAAACTGATCTAGAGCTTTCTTGTTCACATGACTGTATTTCTTTAGTTCTGTATTGCACTGTTCTAATTTCTTAAACAACTGTTTTGAACTCAGATTCTGGTATTTTTCGAATGCATCACTTGGCAAAGATCCTAATTCTCGAATCTTTTTCATACACTCATCTTTCTTTTTTATAAAAAGACTCTGTTTATTTGTCATTTTATCCAGTTCTTTTGCATCATCACTAATCTTGTCTTGAAATTCTTTTTCTTGAGCCTTCCAATGCTCCATATTGTTCTGTAAAGATTTCTGTTCTTTGTTCATTTTCTCTAATTGTCCATCTAATTCTTTTGTATGAGATTTGATTTCCAGTACTCTATCGTCCACTGTTTGTAATTCCTGATTGAGAGATTCTAGTTTATTCTTTCTATCTTCCACAGA
>Locus_5_Transcript_1/1_Confidence_1.000_Length_568
CACATTATTGATATTCATGTCAACACTGAAGTGTTGACTACTGGGCTGGTGATACCCTCGGGACAAAGTTTATGAGTTATGAATCTTTGTAAGCTATTATGCTTTGTAAGCCAAGAAAATATGAATAGTGGACAAACAGGTTAAAACAGTGTCCTAGAATGAAATTTAACAGCTTTTCCATTGAGAAGAGAAATAATAAAATTAAACCATGTTATTTACAGGAACTTTATTGTCTATTTTGTTGCAACAGCTGAAGGTGCGGCAGCTGACCTTCTTTTTGGCTTAGGTGTTGTTCCTTCACGGAATCCATTTCTGAATCTTCTGAAAACTTTTTTCATGTGCCTCATACGACCTGTTCCTGTTGTGGAATCTCCTCTTTGCTTTTACACTCCAATTATAATGGCTAGGAGTAGTTTTCTTTTGGATATGGTAATTACGCCTTCCGGTTCTTCTGTCATGTGTGTGGGTCTTATTGATCCTTTTACCAAAACTGGATGTTCCCTTCGTCATGTGCCTCATACGACCTGTTCCTGTTGTGCATCTCCTCTTTGCTTTTACACTCCAATTA
>Locus_6_Transcript_2/11_Confidence_0.457_Length_2181
ATCATTGAAAAATTAAAAATAATAGTATAAAATGATTTAAGTAACTTTTAATTAAAAGAAATCGTGCCGATGGTTAATAACAATAATTTATCATGTGCTCACTATAAAAACATCTGTTCAGACCACTCCACAGTTAAAAACAATGTCTTGGTTCCTTGCGATTAGTTGTGTGTATTTGGTAGCGGTTACATTTGTGTCTAGTTCACGACACACACAAGAATCGCTACTAGATCATCTGGCTATCGACAACTGCGACAATCATGCCGAACACAACCAGAAGCCGTTTTGTCCCCATCGAATACAGGAGGTTTAAGATGCGTTACTGCCAGTGATGAAAAAGTGTCAGATTATACATACTTTGATAATGTGCGCATGACCGTTGGAAACACTCCGATGTACACTGTTTTCCAGGGTTTTCTAGACTTCACTGACACCACTCCACGATTCTGCTTCGACAAGGACAACAAGCTTGCTGAGTTTGTTATTAATTTTAAAAACAATAATCCTCTTGAGACCTCGAGGGTTGAATTAACTCCCTGTCGTAGCTAGACTTCACTGACAACACTCCACGATTCTGCTTCGACAAGGACAACAAACTTGCTGAGTTTGATATTAATTTTAAAAACAATAATCCTCTTGAGACCTCAAGGGTTGAATTAACTCCCTGTCGTACCGGTGGATATTGGACCAATGGAAAAGTATTTTGCTCTCCCCCTGAATGTTCTAAGTATTTACGTCAACCAAAAAAATGCAGAATATTTTGAGGAGGAACTACATGTTACAATGAATATGAAGGATCTTAACGTGCAGAATATTTTGAGGAGGAACTACATGTTACAAATGAATATGAAGGATCTTAACGAGATACCAGTAAATGGACCAAGAGGTGGAGCGTCCATGATAAAGTATGCTAGTGGAAGTGACAATAGATTGATCTACAACATAACGTAAAACACAACACAATATCTGACAACAGACCAGTTCTTTTCATATTGTTCAAAGTTTGGTCCATAGACCAGTTCTTTTCATATTGTTCAAAGTTTGGTCCATGTTACAAAGGCGAGTTTCTTGGGAGAACAGATTTGCTATATTCCCATGGAGGATGGCCTCCAATGATTCTCAAACGACAAGGTGACCAGGTCTTACTCATCCTGAGATATGACCCAAGAAGCTTTGTATACCCAGAAAAGTCACCTCTGGTATCATGCAAGAGAAAGTCAGAAAATGATTTTGAATTATGTGACTCTCCCACTGGTTCTTATTCCTGGAGGAAAATATGGAAGGCGCCATTACCTTACAAAAAGGAATGGTTATCATTACGTTTCTTAAAGCGTTGGTCTTACAAGCAGGATTGTCTGATTCAAGTTACAGATACTGAGACACAAGAAGAACTGGTTAACTATACTGGTTCATGTGGTAGATATGCTGACATGAAACTAGGAAATTATCCGTATGCAAAGGTCGGTATTTCAAACAAAGGTCTAAGCGGATCAGTCAAAATGAGGTTCCGTGATGTTATATTGATACAAAAGGACCTGTATGAAACTGATGCGTTTGATTTTATCTTAATCAACGCTTTTGCTAAATTTTGTCGACGTCTCTATGAATATTTTGACAAATAAAAAAACGTCTCGTAATTTTGATTAGTATCTTTTAACAGGTTTACAAATATATATTTAACGATTATGCTAAGCGATTGATCTGCTTGATTGGCATATCTTGGTAAACAAAAATGAGACTTTTAATATAAACATTGCATTGTCTACAAGTTTCCTAGTTCAAAAGTGTTTCTGTGAAACCACAAATGTATACATAAAGGTAATATTTCAGACTACCAAAATTGAGTGTATTTAAGTCCTGAAGGCATGTGATAGTTATCATTGTAGCATACATAATTAAAAGAGGAATTGTTCAATTAGAAATTAATAACAAACGACTAACAATCAATATGAACCCCTTATATATACAAACTTCAATTGCATATAAGATATACATTTTCCCACTAATTTGTTATTCAAGAGCTTGCAACTGCCACTCTGAATTTGTAAAACGTCACCAGTGTCGGAGCAGAAAGTTGATGAAGCGGGAGTATGTCAAAGAAATTTTCGTCCTTTTTCCAAAAAAAGGTCATCGAAAGATACCAAGACCTTGTTGACAAATACTCCGTATCAACTTCTCAAA
>Locus_7_Transcript_1/1_Confidence_1.000_Length_290
TCATTACTGTTAAAAATTTGATGATGACTTTTGATGAAGGTCTGATCAACACCTGCCTCTTTACTTCCGCTAATTTCAACGCTCAAGATGGTGCGTATGAATGTATTGGCAGACGCCTTGAGGTCTATTGCAGCCGCTGAGAGGAGAGGAAAGAGGCAGGTGTTGATCAGACCTTCATCAAAAGTCATCATCAAATTTTTAACAGTAATTATGAAGCATGGTTACATTGGGGAGTTTGAGATTGTAGATGACCACAGAAATGGCAAGATTGTTGTCAATTTAACAGGAAG
>Locus_8_Transcript_14/20_Confidence_0.477_Length_3070
TTACCTGGGTTTGAAAACTAGACTATATCTATCTTAAAATCAGAATATATATATAAATCAAGGTTTAAAAAAATTCCCAAAGCGTAAATTATCGGTTGTTCAAAGAACTAACTAATAAAGGCTAACAAAAAAGGAAAAAAAAGGTAACACACTAATGCCTGGGGGGGGCTGACCTGGGGGGGGAAAAAAGAAAATAAATTCATAAGATGGCTGAGGAAAAGGCGGTGAGCTGTAAACTCATGGACAAGGTAGGCCCTTTCTTATGAGATGGTTAGTAGTAATTATATGAATAACAATATTAACTTACCTAAAAAAGGTGTTACGTGGCGAAGTACTAATAAACTGGTAAAAATTATAAATGACAGTTTTTATGACTTACCTTGCCCTGTTAACTTAAATGCCTGGTGGAGGTTTGGGTCTATACTAGGGGTGTTACGTGGCGAAGTACTAATAAACTGGTAAAAATTATAAATGACAGCTTTTATGACTTACCTTGCCCTGTTAACTTAAATGCCTGGTGAAGGTTTGGGTCTATACTAGGTTTAAGGTTAGTAATCCAACTTATTAGGGGTCTTTTACTATCAATTCACTATACTGCCCATGAAAGCATAGCATTTGACTCGGTAGTCCATATTATACGTAACGTGGAGAAAGGTTGAATGCTGCGTAATGCACATGCGAACGGGTCTTCTATGTTCTTCATTTGTATTTACGCTCATATTGGTCGTGGGTTGTATTACGGGTCTTATATAGATAAAACGGTTTGATTTTTTGGGGTGCACTTATTCTTGCTAACTATGGCTGAGGCTTTTCTCGGCTATACACTACCTTGAGGTCAGATGTCCTATTGAGGGGCTACTGTGATTACTAATATGCTTAGAGTTATCCCTGTAGTGGGAGAGGGTATGCTGCGTTATGTGTGAGGAGGGTGAACTGTATGTAATTCAACTTTAAAGCGCTTTTATACGCTTCATTTCCTTTTACCATTTGTAATAGTAGCATTTGTTTTTCTTCACCTATTCTTCCTACACGAAAAAGGGAGTAATAATCCTTTAGGGATCGACAGGAGTACTATATGTATTCCTTTTCACCCTTTTTATACTGTCAAAGACCTGTTTGGCTACGTTTGCTTCATATTTTTTTTTATGTATTTAGTGTGTGTTGACCCGGAGTTGTTAGGCAACCACTTAAACTACTGGCCTGCCGACCCCATAAAAACGCCCATTCATGTGCAGCCGGAGTGGTACTTTATATTTGCCTACGCAATTCTCCGTTCAATTCCCCATAAAGCGGGGGGCGTATATGTTATATTCTTATCAATTGCAGTGTTATACCTAATCCCTAGCCTTCACAGAGGAAAGTACCGTAGTTTATGTTTTTACCCGTTTAATCAACTAGTATTCTGAGTTTTGGTTGCTAGCCTCATTAGATTAACGTGAATTGGTGCACGGCCAGTTCGGGCTCCTTACATCATTCTTGGGCAACTGCTCTCAGTTATTTACTTCTCTAGGCTATTGCTAAACCCGCCTTCTCTGTGGTTGTGAGATAAGTTGGTTGAGTACCCTGAGCTATACGTAAGCCGTCCTGTAGACCTAAAATGACTTAAATGCCTGTTTATTTTTAAGTTACTTAAACTGTTGCGTTTAAAAAAAGGTGTACGTAAGTGAGCTGATAAGTGTGTCAAAGCATAGGTATGTCTTTTTATGGAAGTCGATATTTTGGTGATATTATCTACGGGGAAGTAGGCAAAAGCTTGTTTGAGTACCATGGCTATGTAATGATAGTAATAGTAGGTGTGTTGGCTTTTGTTATATATATGGGGTGTGTAATCTTGGTTACTAAACGCTCTTATCGCCACTTTTTAAATCGCCAGCGATTAGAGTTCTGATGAACTGTTGTGCCTATGTTACTGCTAATATTATTGTGGTTTCCTTCTATGATTAATCTATATCATATAGAAGAAGTGAAGCGACCCCGTTGGAACTTTAAGGCTATTGGTAAGCAATGATATTGGTCCTATGAGTTTTGTCGTAACTTAGATACCCCCGGCTTTAACAAAAGTGCAGAAGGAATTTCGTGCTACACAATTGATTCCTACATAGAAAGCCCCCAGGACACATTCATAAAAAATGGCTATCGATTGTTAGACGTAGATAATCGTATAGTTGCGCCTGCAGGTGTGCAGATAACTGCCTTTGTGAGTAGGTCGGATGTACTTCATTCGTTTGCACTCCCCAAATTGTTAATTAAAGTAGATGCCATTCCCGGTCGCATTAACCGGTTGCCAATGAAAGCATCTCAGTGTAGTATTATCTACGGTCAGTGCTCAGAGATTTGTGGAGTAAACCACAGATTTATGCCAATTGTGATCGAGTTTATTCCTGAAAAATATTTTGTTATATGGTTAGAAGCTCTTAATTAAAATAAGCTAAAGCTTTTAAGAAGCATTAAACTTTTAATTTAATGAACTTGTATAATGCGCAAGTAGTTTTTAGTGATAAAGTGTTCTAACATTAGGATATAGGGCTCATGCCCCTAAGGCGCCGTGAGTAACGGCCTTTATCTTTGTGGAAGCTGGCAGAGCTAATGCGCTTGACTTAGGATCAATTTATAAGTACTTATACTTGCTTTCATTTGCACAAACTGGCAGAAATAATGCACACGATTTAAGCTCGTTTTATAAGACTATATTCTTGTTTGTGTGTGAATCACAAGGCTAAGATAAGTTTAACTATAGTAAATGGCAGGTGTTTGGCCAAGATACTTAAAAGGGTAGGAGTTTTTTTTGGTGGGTGGGGCTTGTTAAAGCCTTGTCATGTGCAGCTAACTCCCCTTATTCCGAGCCCGCTCTAGTGAGTGTAGGAAGAGTGGTTGTGAGTATCATCCCCTTTGTGGGAGTACTTTTTGCCGTAGGGTTTTACACTTTATTAGAACGCAAAGTCCTAAGTATTATTATAATTCGAAAAGGCCCTTCAAAGGTAAGGTATATGGGAATTTTACAGCCCTTTAGCGACGCAGGTAAACTATTGTGTAAAGAGTTCATTGTGCCAACACGAGCCAATGTAGGGCC
>Locus_9_Transcript_114/115_Confidence_0.111_Length_3216
TTACATTTTACGCTATCTGTTTATTTGGGTTTAATATCTTATTCTTATACCCTTCCCTCTAAGTGATTTATTTTCGCCTTCAAAGATTGTCAAATTGCAGGACGTTTAAATTTATCTTTACTGAGAATCAGAAAAACAATTTCACCAAAGAAACCAGGTATAATTTAATACAGTAGTTACCTTCTCTTCATTTCTTACTATCTATGTGTTTTATAGGTTCTCAATATATTATGGCTTATTTCTGAATAGATCAAATATATACGCTTAAAATATCTACCAAAAAAACCCCCAAAAAAACAACAATTTTCAACAGAGTTTAGCAAAATGTAAAATATTACCGAACTCCGAAAGAAATTCAAAAAGCAAAAAGTACTAAAAAATAAAATGGCAAAATCAAGATTTCAATCATATTAAACTAATGGAAAGCAAATTTGAGTATCTATATTGAAACTATTTACCAAGGTCATCCTTGACCAAATCCAAATTTCTGTTAGAAGGAAAAAATAAAAAAAAAATAAAAATTAAACAATTTTTTTTTTGGGTTAGCAGCATCTTTCGATGGAAAATAAATAAAAAAAATCTTCAATCGATTTTGAAAAAAAATATGATATACACTTTTCAGAAATCTATTTCAAGAATGATTTGACAACTTTTATTAATTTGCCCTGTAAAAGAGGGACGAAAGATACCAAAGGGACAGTCAAACTCATAAATCTAAGTTAACTAATACAGCGGAAATATGCCTAACCCCTATATTTCTTCTAACAAACTGTTGGATTCTTATTTATTGAAGTGAAACCTATGTTTTGTAGATACTGAGAAAGGAATTTGAAAATGAGGCTCAATCATTGGTGAGGCAATGGCAGAGTACAAAAGAGTTTGCTATTACACAAACTGGTCACAGTACCGGCCGATTCCTTATTTCCCAGAAAATATTGACCCAAGTCTTTGTACGCATATTATGTACTCTTTCGGAAAAGTTAGTGGGGTTATGATCAAGCCGAATGAATGGAATGACGAAAGCACACCATGGACAAAAGGCATGTTTCGAGAGGATGATGGCAGTAAAAACAAGAATCCAAATTTGAAAATTAAGATTTTGTTGGAGGATGGGAGCATGGTTCTGAACCATTTACAGCCTTGGTTGATAATGAAAACGATATTGTCACGTTTGCCGAAATTCCATCAAATTTTCTCAGAAAGAATAAATTTGACGGGTTAGATTTTGGATTGGGAATATCCAGCAAATAGAGGCAGCCCACCTGAAGATAAACAAAGGTTTACAAAACTTGTTAATATACTGAGAAAGGAATTTGAAAAATGAGGCTCAATCAACTGGAAGAAAGAATTACTATTAATGCAGCTGTTGCCGCTGGAAAGGAAATATAGAATCAGCTTACGAAATCCCAAAAATAACTGCTGATTTGGATTTCATCAACTTAATGGCGTATGACCTGCATGGTTCATGGGAAAGGAAAACCGGTCACAATTAGTCCACTATATCCTAGGAAAGGACGAAACAGGTGCCGAACGAACGCTAATCAGGACTGGGCTGTTCAATATTGGATAGGATAATGGAACTCCAAAAGAAAAACTTGTTCTTGGCATTAGCACTTATGGTAGAACATTTAAGTTGTCGAGTTCTCAAAAATGGATTCGGTGCAGCAACTGCTTCGGAGGTTCGCCTTGGAAAAATACTGGGGAAAGTGGATTTCTAAGCTACTATGAGATTTGTTCAAACGGATGGACAACAGTATGGAAGATAACATAAAGTTCCATATGCATATTCTGGAGATCAGTGGGTGGGATACGACAATGTTCGAAGTGTTACGATTAAAGCACAGTATATCAAAGAGAAAGGACTAGGAGGTGCTATGTTCTGGGCTCTTGATTTGGACGACTTCACAGGGAATGCATGTCATGAAGGCGATTACCCATTGATAATCAGCTGTAACAAATGGAATTTAAAAACATCAGGATTTCGTCCTCATCCTAAACCCGGTTACTACCAAAATGCCTGCAGAACGAACAACCACAACACCCAGAGAAACAACCAAATCATCAGTTACTCCCAAGGTGCCTGGACAACTAAATCATCTAACTAAGGCAAACCTGGTAAATGTGGCATTGATGGTCCAACGCCATGTAAAAAAACGCAGAGCATTCTATGCAGATACATGCGACAAGAACGGATACTATCACTGTGTATGGGGGAGAAACCTATGAAAATGCATGTTATGGGAGTCCTTGTATGGAACCAAGCAATAAGAACATGCGGCAGGCCATAAAAGCTATTTTAATACTTGTCTCTGGAAAGTACAAACTGTAACTGAAGTATGAGTAACTTTTGTACAGAATAATAAAATATTTTCAGCTTTTTCTGTTTTCTATTGCTTGCTCTATATTTCAATTATGGAACTCATGTTTTATAAATATAACCAACGCAACACGGTCAAAACTTTCTTCTTAATCAGAAAACTAAGAAAAGTTGTTAACTTCTATGCCTCTGTTCTTTTAAGGAAACAATTAGAAGCCATTCACATCGAAAACGATATTCCAATTGCAGATGACAGATGACAGATGACAGACATCAAAAAGGGATGATTTTAGACATTCCAGAAGGGTAACAGTCTCCGATCTGATGTTAATCGTGCAAAACCTATTGGTTATCCATACCGGTGCTTTTGCACTCTATCATGGCAAATAGTTAAATGTTTCTCGTCTTACCGAAAAAAATACTTTAACTTATAACCGGAAAGTACAAATGATATATTTAGTTCATGACCGAATGTATATTATTAGAAAGAGAACAGTTACATATTGAACACCCAAGAACTGAAATAAAAATATTGAACATAGGAAACTACAGTAAAATCTAAAGTTATCCCTTTTGTCCCATTGACACCCATCATACTGGTTATGACACGTTAAAATCCAGGGACAAATAATAAAACTTGTTTTCAGACATGCTTATTTTTCGGCCAACAAAATGTCAAATATGGGAAGTGAATAGACACGTTATGCCTATTGTTCAATATAATTCATGACTGATCGAGTTTCATTTCATAGGGTAATCGGAAACATATAGTCAATGATCACTTGAATTTCAAATAGGAAAAGGATGTAATTGTAGTGTCTATTTATGGAAAAGCAAAATATGTTATATATCCTTGTGTATTTTATTTAAATAAAATACACAAGGATATATAACATATT
>Locus_10_Transcript_3/4_Confidence_0.200_Length_487
TTTTGATTTACACCAAAATGATTTATAGTTGATGTAATTTTGTGTACATATTCAATGTTTTTTAAACTGTTTCTTTATTATTTTGTATTGAATAGTTTTGTTTTTCAACAAATATTTTTATTAAAACTTTGACAAGAAAATGAGAAGTTTCGGACAAAACATTTATGTGAGGAGATGCTTCAAACCATTTTGCAGTCTGAAATAAGTACATTTATTTAAAAATTTAAACTTGGTGAAATTCCATACAAGACTCCTATCATCTTGTTTAATGTAATTTAGGAATTTGAAATTTAATATGTTAAAATGGTCATTCATGCTGCATTTTGTTGTTCATTCGGACCTATTGAAAACATGCATGCTGAAAAATTTCTCTGCAAATACTCCTCAAATTTTAACCTGTTATGGATGAAACGATCTTATTGACAGTGGGTTTTTTTCAACACTAGTTGTTTAGAAACATCAGATTTTTGATTAAATTTGTTTGTTT
>Locus_11_Transcript_4/5_Confidence_0.692_Length_2521
CAAAAACTTCCGGAACGATTTTTCACGTTTTGTAAAACTTAAAATCATGTAAATTTAGTAAATATCAACTACCGACAGAGCCAAGACGATGGCATATTAATATAATTGTGCAGAAACACACATGTGATACATATCTCAATTCCAGTCACAATGTCAAGTAAATCCAGAAAGAGATCAGGAGAAAAAGATGAGTCATCATCAGATGAAGAATATGTACCTTACATTCCTATCAAACAAAGAAAGAAGATGCAGATTCAGGAGGCTGAGAAAAGACTGGGAAAAGTTAAACCAAAGGAAGAAGAGAAATCAGAAAGTAGTGATGCCCCTGAAGAGGAAGACACAGGACCTAAAGCACATGTCAGCTTACTGGATCAACACAGTGAACTCAAGAAAAAGGCACAAGTTAGAAAAGAAACAGCTAGAGAAAAGATGCTGAAAGAAGAACAGAAGATTTTAGAAAGTGTTGCAGAGAACAAAGCTTTGATGGGTGTGGCTGAGTTAGCTAAGGGCATTCAGTATGAAGACCCAATAAAGACAGGCTGGACTCCTCCCAAATATATCTTGCACAAATCTGAACATAAACATGAAGAACTAAGGAAGAAACACCACATTCTTGTGGAAGGGGAGGACCTGCCACCTCCAATAAAATCCTTCAAAGAAATGAAATTTCCAAGGGCCATATTAAATGCCATGAAACATAAAGGTATTACCAAGCCTACACCTATACAGATACAAGGCATTCCAGCAGTGTTGTTAGGTAGAGATATGATTGGTATTGCCTTCACTGGGTCAGGGAAAACTATGGTATTCATACTGCCTATTATTATGTTTTCACTGGAACAAGAAAAGAGACTTCCATTTATAGATGGTGAAGGTCCATATGGATTGATTATTTGTCCTTCAAGAGAATTAGCCAAGCAGACCAGTGAATTGATCAGTCACTATTGTAAAGCTTTATCAGCAGATGGATTTCCAGAGTTAAAGTGTGGTTTGTGTATTGGTGGAGTTCCTATAAATGATCAACTCAGTATTATAAAAAGAGGAGTCCATATTGTAGTGGCGACCCCTGGTAGATTAATGTTAATGTTAGATAAGAAGATGATGACGTTAGATGTGTGTAGATATTTAGTGATGGATGAGGCTGACAGAATGATTGACTTAGGATTCGAGGAAGATGTTAGAACAATCTTCTCTTATTTCAAGGGACAAAGGCAGACCTTGCTGTTCTCAGCTACTATGCCTAAGAAGATCCAGAACTTTGCTAGGAGTGCTCTTGTAAAACCTGTGACAGTTAATGTAGGAAGAGCTGGTGCTGCTAGTCAGAATATCATTCAGGAAGTAGAATATGTCAAACAGGAAGCCAAAATCTGCTATATCCTGGAATGTCTACAGAAAACATCCCCACCTGTGTTGGTGTTTGCTGAACGAAAACAAGATGTAGACGCCATTCATGAGTATCTGTTATTGAAAGGAGTAGAAGCTGTAGCTATTCATGGTGGAAAAGACCAAGAAGAAAGATCAAGATCTGTAGAACAGTTTAAGAAGTTTGAGAAGGATGTACTTGTAGCCACAGATGTAGCTTCTAAAGGATTAGATTTCCCAGAGATTCAACATGTTATTAATTATGATATGCCAGAGGATATAGAAAATTATGTTCACAGAATAGGAAGAACGGGAAGATGTGGTAATACAGGAATAGCAACAACATTTATTAATAAAGCTGTTGAGGAGTCAGTACTGTTAGACTTGAAACATTTATTAATTGAAGCAAAACAAAAAGTCCCACCATTCTTAGCAAACATGGAGTCTGAAAATGAGAAATTTCTGGATATTGGAGGTGAAGTTGGTTGTTCATACTGTGGAGGTCTTGGTCATCGTATTACAGACTGTCCTAAACTGGAGGCCTTACAGACCAAGCAGGCACAGGGTATTGGTCGTCGTGACTACCTCGCAACAGGAAGTGCTGATTACTGAGCAGGAATTTAGAAGAAACATCAAAACGGAGATTTGTTCTCATACAGATATTTTGAAACTTTTTTTGTCATTCAGCATTTGTTGAAATATTTATTACATTGATATAAAACAGGGATGAAAAGTTCAAAGTTTAAAAGGATACATTCAGTATATCTATTGTAAAATGGCTTGGAGTAGAGAATTACAATAAGTTATTTGCAAATAAATTTATATGGAAACAACAAGATACCAAATGCATGATCAGTATGTAGATATGGAAATCTGATTATGGAATGAGTTAAAACAAGCTACTCTAAATTAAAAAATCTTACAAGTTAATAATACTTGAACATCATTTAAAATTCAGTAAAACTTACAATAAATTTTAATTATATGACATTTAATTTTAAGAAAAGAGCAACAGGGTTGGAATTTATATAATTGCCAAAGGTTGGAACCCTTCTGATATGTACCTTGATGTTCATTAAAAAAGGACCAGATACTTGAATTTTGTATTCTGTTACTTTAAGCTTTCAATTTATAAAATGACCTACACATATATGTTGGA
>Locus_12_Transcript_1/2_Confidence_0.857_Length_1430
GATATGGGAGACTTACAGACCAGAAAACACAATGCTCTCTTCTACCAAAGAAACATACAAACAACCCTTGAACCAAAGCTTACAATATGTTATCATTTGTATATATATATTGTGTTGTCAATCTTATGTCCAAATCCAGGCTACTTTATGACATCAATCAGCAGAACTTTGGTTTTTGGAGCTATAATTCTATCTCTCCTACTATGTGTTATCTGTACATTTAGCTTTCTACTGATTCTGACCATTTCTATTGAAGGTGCATTTTGAAAAGCCTATGATGAATATTAACAATGATTAATGCACACATGTAGTTCTGAATTAACAGTAACATTTCAGTACAACTTCATAACATTCCGATCATCAAATGATATGCAATGAGGTAATAAAGAACAAGATTTTTTTCACATTTTTTTTTTTTACTTCATCTGAGATATCTGACAGTCTCTTAACGATTAGATTTAGCAACACGTTCCAACTCGTCCTTCTTCTTAATAGCATGAGAATTAGATGATCCCTTAGCAGCATTGATGAGTTCATCAGCCAAACACTCAGCAATTGTCTTAATATTTCTGAATGATGTGTCCCTGGCTCCAGTACATAGACCCAGATAGCCTGGTTAACTCTTCTTAGAGGTGACACATCAACAGCTTGACGTCTTACTGTACCGGCACGACCAATTCTGGTGGAATCTTCTCGTGGTCCACTGTTAATGATTGCATTCACCAACACTTGTAAAGGATTCTCTCCAGTCAGCAAATGAATTATGTCAAAAGCATGTTTAACAATTCTCATGGCAAAGAGTTTCTTGCCATTGTTTCTTCCATGCATCATCAAGGAACAGACAAGTCTTTCTACAATTGGACATTGTGCCTTTCTGAAACGTTTCATCTGGTAACGTCCAGCTGAGTGGGGCAGATATTTAGCATATTTCTCTTTGACAGCAATGTAATCAGTTAAACTGATATCACTGACTTGTACATCATCAGATGACCATTTACCAAACAACATTTATCTCTGGTAGTTCTGCTACAGCAGGTGCTGGCTCTATCCAACTTTCAGCCATTCTTAAATTTTACCCCGTGGGTGAGCTTCGAAATGGCAAAGAGAACAAGAAAGGTTGGCATTACTGGAAAGTATGGTACCAGATATGGTGCTTCACTGAGGAAGACCATCAAAAAGATGGAAATTGAACAGCATGCCAAGTACACATGTCAGTTTTGTGGAAAGGACGCTATGAAAAGAAGAGCTGTAGGAATCTGGCACTGCACCAAGTGTATGAAGACTGTTGCAGGAGGTGCTTGGATATACAGTACAAATGCTGCAGCCACAGTCAGAAGTGCAGTTCGACGTCTTAGAGAAATGAAGGAACTTCGAAATGGCAAAGAGAACAAGAAAGGTTGGCATTACTGGAAAGTATGGTACCAGATATG
>Locus_13_Transcript_4/4_Confidence_0.556_Length_1163
ATCGACACAGCAAATATTTACTGTAGGGGACAATCGGAACACATTGTAGGAACATGGCTTAAAAAGAAGTCCAGGGACAATGTTGTTGTGGCGACGAAATGTCGTTTCTCTATGTCGACGGAGCCAAACGACCAGGGACTCAGTAGACGACACATTATCAAATGTTGTGAAGACAGTCTTGAACGTTTGCAGACAAACTATATAGATCTTTATCAGACACATATGTGGGACGATGCTACACCAATTGAAGAAACACTCAGGACTCTTGATGATCTGGTCAGGTGTGGAAAGATTCGATATCTTGGAGTTTCAAATTTGCTGGGATGGCAAACACAGAAAGTTGTTGATTATACCAAGTTTATGGGATTGACAGGTTTTATTAGCATGCAACAACAATACAGCTTGTTAGTTCGACACCCGGAATTGGAAGAATTCCAAGTCTGCAAGAATGAAGGACTTGGTGTTTTACCATGGAGTCCTTTAAGAAGTGGTATGCTCACTGGAAAATACAAACGAGATGAAAAGATGGACCCAAAGAGTGGCCGTTTAGCGCATGATTTTGAAAAGAATTCCCAGGCTTCTTATTGGACGAAATACGCAAAGGACACGTACTGGGATATCATGGCAGTTGTAGAAAAAGTAGCAAAGACAAATGGTAAAACAGCGGCACAGGTAGCGTTGAGGTGGCTGTTACAGAAAGACGTCGTGTCATCTGTAATAATCGGTGCCACATCAATTAAACAGTTAGAGGAAAATATGTCTGTAGGAAGTGGCTGGAGCATTTCCAAAGAAGATATGGAGACATTAGATGAAGCTTCAAAACCAGAAAGTGCGACCAGTTACCCGTATGAAATGTCGAGGTTGGGAAATACATCTCGTGTAAACAGATTTAATCCAAAACCAGTCGTCGCAAATCTCTTATAAAACTGAGATGTTGCTTAAGGTTTACGTTATCGTAGTTTCTAGCTGCGTGCTGATTTACGTGTGTGTATCCACGACTAACCTCATGTTTGTGAGATATTTGAAAGACGAGAAATGATTGAATATGATTTATGTTATAATCATTGATTAACATAGTTTCCTTTGTATAAAAAGACTGTGTATACTTTAACATGTTAAACAAACAATTTGTACATTTTAATAAAATAATGTCGCTTTTAAAA
>Locus_14_Transcript_2/3_Confidence_0.714_Length_1606
AGCATCAAGTCAACTAGCATAGCCTAGTCTTTTATCCAGGGAATAAAATTTCCATACCAGTTCAAATTCAAATTATTGTCAAACAAGAGACTGCCCATAAAAATAATTTATCAATCAAGACTCCAGACCAACATCAAATCATCAATAAAACAGGAGAGTTAAATGAAACAAAAATTTACAGATGGATATAGTCAGAGAAGGATAATGCAGAACATACTGCCATTTCTGGTAGTGATGGTACAAGTTTGGCTAACAAGTAAGAAGTATTGTGATCAGAGACTGAATTTATTTTATCAGTAGCACTAGTAAAGCCTGTAAAATGTCACTTTAGGTCTATTTTTTGGCCTTTCCTTTAGCTGCAGGCTTTCCTTTGGCTGCTGGCTTCTTTTTAACCTTGGATGGATCTTTAATTCCTCGCTTCTCGTTAACTACTCCAAGTCTTTTATCTCTCCTTTTTCTTTCTATATCTTTAGCAGCTTTATTCATAACTTTAGCATATGGATTAAGACGAATCATTACACGTTGGTTCTTCAGTGGATTTTTCTTTAATACTCTTCTTTTATTTTCAGTACGTCTTGGTGCCCTAATAGCTGCCTGTATTTCATCACTCTTCAATAATCTTGATAAATCTGTTGTGGTCATTTTATGCATAGGTAAATTGTAACCTGATTTTTCTTGTGAAACTTTTCTCCATGTACCATACAATTTATCTAATCTGGAAAATGCTGATTCAGTCCAAATACAGAATCGACCAACATGACCTCCAGGGGCTATTTTTAAAAGGTTTAATGCTTGAACATTAATCAATGTTATTCCTGGTATATTTCTAAAAGCTCTGGAAATTCCATTGTCTTTATTATAAATTATTAAGGGTCCTCTTTTTCATTATTCTTCTTCTGTCCCTCATTTTACCTTTGCCTGCTCTGAATCTTTTGGAGTTTAAAGACCTTCTGTATATCATTCAAGGCTTTAACTTTTTTAAGTAGTGCAACAGCCTCTTTTGTTTTCTTGTATTCTTCTTCTTTTCACTGAACCACCAATGGGACCTCTGGAATCTCCTCAATTTTGTGTCCTTTGGACATAACAAGAGCAGGTACTCCAGTGGGAAGCAATGGCTGAGCAGATAGCGTATCTTTTTTGGTTAGTGTTTATTTTACGGTGCCATCTTCTCCATGTTTTTGTTGTTGCAAACATACGAACCTCCACGACACATGTTTCCAAAAGCTCCCTGTTCAAGATCTGTGAGTACCTGCTCCTCTGACTCTGGGAATACGAGCTACAGCTCTTCCAGTTCCCCAAGATTCAGCTGAAGTCTGGTGACCAGCTTTCTCACTAACAGCATATGGCTGTCTGGAGTTGAATCTCATTTGTGCATGTACAAAGGTGACAATGTCTGGTCTGATTGGTGCTCTGAAGACAGCTGGAAGGGTGACATTTGTTCCCGATGCATCCCCCTTCTCAACGGTACACCGATATCAATGGTCTCGCTGCGGCAGCCATGCTTAATAATATTTGTGAGAGCAGAAAAACGTGGTCGCTCCGCTCGAGACCATTGATATCGGTGTACGGTGAGAAGGGGGATGCATCGGGAACAAATGTCACCCTT
>Locus_15_Transcript_9/9_Confidence_0.609_Length_2429
AATAAACATCTACAAGAGAGTTCTATTTCCCATCCTGAGTCTATAAAAACCTCTAACACTTTAAGCATGTCAATCACATAGGAAAAGGGCAGTACCAGTAGTGATTCCTCAAGTTCACTTGATCTAACTTTCTTTAACATGACTAACATAAATCTTGCTGGTGATGAAACATTATGTGCCAGTAACATGGGATGTGGTGTTGGTGGAGGTAACTCCTTTCCTTTCTGTTTACATTCCTCTTCATGTTGTTCTAACTTCAATGTTTCCTCTTTATATAATTCTAAAGCTTCCATAATTTTCTCTGCCCCTTTTACTGTTTCAATACTTTTCTTTCCTGCTAACCCTACTTCAATGTTTGTCTCCCCTGCCACCACAGGTTCTCCTGACTGAGCGACCGAATCTTCATACTCTGCTTCTCTTTCCATTTCTCTTTCCTCTTCTAAAACTAATGGTTCTTTTGACCTTTCCCACAATCTCAATGACTTGTCATGGGATCCACTGACCATAAAGTGACCAGCTGAACTAACTGTCAAGCTCCATACTTCAGCATGATGAGCAGTAAGTGTAGTTATATGTTCAAAGTTATCAGCATCCCATTGTTTAATCTTGCCATCCTTCCCTCCAGTGAAGAACAGATGTGTTTTAGCCACAAATTGTAGACACATTATACTGTCATCATGAGCAAATATTGATTTATGACAGTCACCAAAATCCATGCCCCAGATTTTGACATTACGATCAGCTGATCCAGTAATAAGCAGTGAACTATCTGATGATATATCTAAGCAGAGGACTGGTAGTTTATGTCCGTACATTGATAGGAAAAACTTTAAGGTATCTGTGAAGAAAACCTTGACAGTATTGTCCAACAATGCAACAGCTATATATCTTTGGTCTGGACTGTATTTTACACCTAGCACATCTTCATCCATCTGAAGTGTCTTCACATGCTCCAAACTTAATCTTTTACTTGAATCAGAATATTTCTCATCCGAAACCATCTCAAAATTCCAGAATTTGACAGTTTTATCTGCACTACCAGTTACTACACCTCTCTTATCTGGTGCCATACATATACCCCATACAGCACTTGTATGGCTATCAATAGTCTCAAGCAAAACACCACTTGCTACATCAAACAACTGCAGTTTACCACCCTTTGTTCCCACAATAACAATTCTGTCACCAGGTGCAAATAAAGAACACAAAGCATAATCACACTCCATGGTTCTTATACACTGTAATGTTGATCTATTCCATATTTTAACTGTTTCACCACTCCCAGACAGGATAGCAGTATTATCAGAACTGGTACATATTGTCCTTACATCAGTACGGTGACCAGCCATCATTAACTTCTGACTATTAGTTATCTCCCCATTTTTATCACGTTGATTTACACAACAACTTTCAATGGTATTGTTATTTAACAAAGCAAGAACCTTTGTTTGTGCTGGTCCTTCTAATATGATATCAAATGAGGATATTTTGGCTGATAGTTTAACATTATTAGCATGACTTATTTCATCTTCTAATTTCAGGTCTGCCTTTACTTCAGGATCGTCATCCTTCAATTTTTTGTTTAATCTTTTCTGTCTTTTGGCTAAATGTTTCCTCAATTCTTCAGTGCTTGGTAAACTGAAGACCTCTAAAATGTGATCTGTTCCATGGCATGCAAGTACACTTCCTGTTTCATCTGTTGCCATGGAAACCACTCTGTGTCTGCCTTTCCTCATTACTGACCCAATCTTTTTGCATTTTAAAATATTCATTTCTTCTTCTTCCTCTTCTTCATCTGACATTGTCTCTACTCTGGGCCTCTTTGCTTCTGGTTCTTCATCCTGCTCTGTATCTAAGTAATCTATATCCCAAACTCTTAGTTCACTATCTGCTGACCCTGTAATTAATCTTTGTCCATTGCGTATAACCACAAAATCATACACCTCACTTCTGTGTCCTACTAATGTTTTAAAACAATGCTGAGTCTCCAAATCCCAAAACTTCACAAAAGTATCTTTAGAACTAGTAATCAAAACATCCTTCTGTTTTAGAAATGACAGTTGAGTAATTTGACCTTTGTGACCTTTCAATCTGAAGAGACCTGCTTCATTCACAATATCCCAAACAATAACATCTGTATCCTTTCCTCCTGACACAAGCCTCATCCCCTGGTGATCATAAGACAGTGTGGTAACAGTAGACTTGTGTCCACTAAAATTGACAACCAGATCACCACTGGCCACATCAAATACTTTGACCATTCCATCATTATAACCTACAGCTATATGTTTCTTATCTGGTGACTTGGCTAAAGCTGTTACTTCATGCTTATCTCCCTTTAGTGTGTTAAACTTTTCTCCGGTCCTTAAATCCCATACAATAACATCTTCACATGCTCCCACTGCACAATATTTCCCTCTTACTCCTCG
>Locus_16_Transcript_40/41_Confidence_0.236_Length_2257
CACAAATTCCACAAAAGTAGATGGATTACTGAATAGAAAAGGAATCTTGGACACATTAACGATAGAATCTGAAAACTCTGGTTCATTGTAGCATGTTGTTTAAACTTTGAATGTTTTTTTATACTGAACACAAACAACTGTTTCTATTTCAACCATTATATCAGTAACAAAACGATTTTTTATACTGAACACAAACAGCTGTTTCTATTTCAACCATCATATCAGTAACAAAATGCTCTCTTTACACTTCTCTGCCTCCTTACAAACCAATTTTGTCTTTTAATATGTCTGCAATGCAACATACAATATTAGAGTATAAATCTATAGAATATGACAGCGCAATGATTCTGTAAATCAACTTATGGATATTTCATTTCTGGTTATCCATTTCTATCAATATTTACGGATATATAGTTTTTCGCGATTTTTCTTAAAAGTTTGACACATTTGCCTTATTGTGATACTCACGAACAAAATTCGATCTTGAAAATTAGTGGTCACACAGTAATTATTATCTTTACTTCCATATCTGTCTGCTTTTGAAAACTATAATACTATGTTAACCTAGTGCTCAATTCCTATTGTTGTTTGATTATTTGTTCATTTATGTATGCCACACATATTCTTATTGCTTCAAACTAATACTGTCTTATCTGAAGTTAAGTTACGATTTTGCACTCATGTTTATATTACAATTTCAACATTCTCAAGTGTAATACACAGAAAGAAAATCTATTATTGACACAAAAACATATTTTAATTGCTTTTTTTTAACTATCAATGGAATGCTTTATTTAAAGTTTAAACACACTGGTTAACATTTACTCAACCTTGAAAAAAAAACACACAAAAACACAACAACGTTTTAGTCTCCATGGCGTGGCTATGTATTAAATCTGTAGGCCCTAATCGACGGAGGGTCTGGGGGCTGCTTAAGGCCCCCAGTAGGTCCAGGGCAGAGCCTTGGTAGTGAATTCAGGGGGTCGAAGCCCACCAACGGAAACCGCTTTTCAGCACTTTAGTTGCATAATTTTGTGTACAAAAATATCAAATTTACTTGTTTTTATCATGATAATATTCATGAAGTAAAGTTCGAAGAAATATGATAAATTTTATATTAACATCTGACTGGTGAATAACCACAGTACAATAAAAAATATTTTAAAAAGTATGCCAAGTGTAGATCAGAGTAGCCCTTTTATTAAGTACAAAATGTAGTACACCTTATTGGGTATTTTACTTATCCCTTACTTTCTGATTGAGGATAGTCGATATATACGATGATTAATAGAACATTTTCATTAAAAAAAATAAACACTGAGATTACTATAATTATGATAATTTTATCCTTTTGACTAGACATCAACCAATGATCTTTTGGTTCTTAAACCTTCACCCAGCCTACACAAACACACGCACACAGTCGATGCCTATAATGTAGATGTTCTGTTCATACTATACTAATAATGGTCGAGAAATTCATATTTTCTTACAGCCTCTTCTGTAGATAGGAATTTGAATAAATGTGGCCATTACATGCATATCTGAGATTACTGAAAGCTAGATGATTGATTAATTGCCGAACTTCCAGTGGTAAATGGTTATGAATTATCAGGACGAAAAGAAATTTACAATTGATTTGTACTAGTAAATACAACAGTTAGCCTCAATGTCCTGTAATAGAGGTCGTCAATGATGAAGGTCTGAATATTTAAAAATGCTATCGGAAAACGATTTTCAACTTTTTTGAACTAATCTTTTAACTCATTGGGCAAAAATTTGTTAAACAAATCTAAAATTTCTGACATTTTATGATCTTTTGTGAATGACTGTCAGTAAAAGCTTCATACACAAGCCTGCATGTCAATGAAACACTTTTCAAAGTCAAGTCGATCGTTTTTCTGCCAATAAAATCAGTAATACTCTCATCAACAACCACATAGAGGTGTCGGTGGATACGAAGAACAGATTAATTAGAAAGTCGCTCGTTCCCCATTGTCCGTGATCTCGGGTAGGACTTGACACGTCGCACCGCGCTGAAGAATCTTTCACTATAGACTATAGTTGCGGACGAAACGGGTATTGTAAATAAAATCCTAATCATCATAGGCACTGAAGGGTACAGATCGACGGGCCATGTATTAATAATGGTTAGAATTTTTTCTTTTTATTCCAAAGTGGTATTTATGTATAGGCACGTGCCTAGTCGAGTCTTAGGTAGCTACGCCCCTAGCTGGTCTCAATCACCAAAGTTACA
>Locus_17_Transcript_3/4_Confidence_0.154_Length_866
GGTAACCAACATGGGTTATCGAGGGCGTAGAAAAGTGTCTTAAACGTCTAACTGCACCAAAACATGGATGCTGGACAAAATGAGTGGAGTGTTTGGCTCCACGACCGAGCACAGGTCCTCACAAACTAAGGGAGTCACTGCCCTTGATTGTATTTCTTAGAAACAGACTTAAAGTATGCTTTGACATACGATGGAAGTAAAGAAGATCGTACACCAGAGATTGATCAAAGTTGACGGCAAAGTCAGAACAGATATGACATTTCCAGCAGGATTTATGGATGTTGTTACCATTGATAAAACAACAGGAAAACTTCCCTTCTTCTGTATGATGTAAAAGGTAGATTTGCTGTCCACCGCATCAAGTCTGAAGAAGCAAAGTACAAACTGTGCCGTGTAAAGAAAGTTGGAGTAGCTTTGAAGGGAGTTTGCTATGTTGTCTCACACATGACGGACGTACAATTCGTTATCCAGATCCATTGGTCAAAGTCAACGACACAATAATGGTTGACTTTGAAACTGGAAAGATTAAAGATTTCATCAAGTTTGATTCAGGAAATCTCTGTATGATAACTGGAGGCCATATTTGGGAAGAGTTGGAGTTATTCAGCACAGAGAAAGACATCCAGGATCATTCGACATTGTTCACATTAAAGATTCTTTAGGACATAGTTTTGCTACCAGATTAAGTTACGTTTTTATCATTGGAAAAGGAAACAAACCATATGTGTCACTTCCACGTGGTAAAGGTGTCAAATTGAGTATTGCTGAAGAGAGAGATCGCAGAATGGCAGCTAAATAAACTGTTAGAGACTGCATCAAATAAAAAAAAATGGAAGAATTTGTGTCTTGTATTTTAAAAATGTATA
>Locus_18_Transcript_13/19_Confidence_0.258_Length_2104
TTGTATCTTAATTCCAACGCAGAAATAACCATACGGGCCATTATTCCCTTCGGTTAAAAATCAAGTTTTGATTAACTCCATGTACAGGCAAGAAATTTGAGTATGCACGCGTTAAAAATCTCATTTCTACAAGCATTTTAGCCAAATTGATGAAACAATATCATTCAAACGAGAAGCCGATTAGCAGATTCATCTATTGCACACATACGTAATATACTGTCAAAAAACAAATGAATAAAAAGATAAATGTAAGTTGTGTCACGAAAACAAATGGATTGTTGTCCTGTAACAATCCTCTATGCAGCAGTCTTGATGGTCAATGTTGCTTTTTCCACTCCCTTGTCATCATTTAAAGTGAAAGTTCCGGACAATCCCCAGGAAAATATGTCACATACTATGTCACTGTCCTTGGCAAGTTCTGCAGCTCCCTTGGAGAACAACTTAATCTCCTTCCCTTTTAACAGGCTGATATCTGAGAAGGTGTATGTATGTTTGGTGGTACCATTCACTGTCTTCTTCAAAGACCATCCTTTCAAACTAACAGAAACAATATCCTTTTTAGAGGAATTCTTCAAGGTTACACAGCTTCCATCTGGCTGGGCATTCTCAATAGATATATCTCCTCTACAGGTTCTTTGTACCAGAATTTTGTTGGATGATTCACTTAATGTGCTTTTCTGTGAATCTCCAGAACCTCCCTTGCTAACGATCATGTCAGAAAGCAGTTGAGCTCCACCGCTTCGTGATCCACTGGAATGCTCAACAACACGTCTCATGTTGGTCTCCTCAGCTTCCAACAGTTTCCTGTAAGCAGCAATCTCCAACTCCAATGACAACTTGGCGTCTTGGAGAATTTGCAGTTCTTGTAGGACAGTATCCATCTCCATTTGTAATCTCTCGTTACTAGATTGCAGTCTTTGAACATCAGACTCGTGTTCGCTACATTCATCATCATACTGGGCCTGTAGTCCGTCCAGTCTTGACTTAAGCATGGCATTCTCAGCTTGTAACTGACTGATAAGTGGTTGTAGCTCGTTCAGTTTTCCTTTGACCTTCTTGCTTTCCTCCCGAGCACTCATGGTTTCCATGTTGTCTCTGTTCAAACCAGCTCTCATTTCGTTCATCTGCATCTCGTAGTTCTTCTGCATCTCTGCTTGAATTCTGTCAACTTCTGTGGCATATTGTGCGTTCAATTCATTAATGGCCTTAGAGATTTCGCCCTTCCAGATGTCCTTCATTTCGATACTCCTGTCACGGTCAAGCATGGCTTTAAGTTCAGCAATTTCAGCTTCATAGATGTTGATTTGGAACTTGCAATCCTCTTCGGCTGTTTGTAGTTTCATCTCAGCTTGAATTCTCTTACAAGTCTCTTCATCCAGATCAGCTCTAATACGACCAATATCATCTTGAAGAGTCCTCTTGTCCTTTTTCAAACGAGCGTTCTCATCTTCCAGCGTCTCTATCCTAAGTCTAAGATTGGCTAGTTCTCCTTCATTATTTCCTAGTTGGTCATTAAGTCTATCTATTTTATTAGATAGGTCATCTACTGTCTTTTCTGCGTTGATCCGGTCTCTTCTCTCATCTTCAAGTTGATCTTGTAAACTGACTAACGTAGCATCAAATTTAGCTTTTTCATCAGATAAATCATCTATTATTTTCCTAGAATCAGCTATTTCTTGTTCATATAATTCCTTTATTTCACTAGCATCAAAGTTTTTTTGCTTTTTTAGTCTATCAATTTCAGCAAGAAGAGCTTTATTCTGAGCTTCTACGAAACGCACTTTTTCGATGTAACTAGCAAATCTTTCATTCAAAACGTTCATTTGATCTTTCTCTTTGGCTCTGGTGTCCAAGACGTTAGCGACATTCTTATGAGACATAGATGAAACTGCCCCCTGTGCAAAAGAGGGAGCTGAATTTCCACCCATACTCATTCTCATTGATACACTTCTAGAGCCACCACCGGGCATGATGCTGCCACCGCCATGACTTGTTCTGTTGATAACGGTGCTCCTCGTCCCAATAGTAGGCGCAGTCTTGATGTTTCTCCTAATTTCAACTTTTTCTTGAGACATTTTGAATTTTCTACTACTCTAGACTTGAA
>Locus_19_Transcript_5/5_Confidence_0.588_Length_849
AGAAGACGGCATACGAGATTGGTCAGTGACTGGAGTTCAGACGTGTGCTCTTCCGATCTCAAGCAGAAGACGGCATACGAGATTGGTCAGTGACTGGAGTTCAGACGTGTGCTCTTCCGATCTGCAACCTGCAGCCATGAGCACCCTAAGGTTGCAGAAACGGTTGGCCGCAGCCGTTCTCAAATGTGGAAAAAATAAAGTTTGGTTGGATCCAAATGAAACAAATGAAATAGCAAACGCTAACTCAAGACAGAACATCAGAAAATTGGTAAAAGATGGTTTGATCATCCGTAAACCTGTGGCAGTACACTCCAGAGCTCGCGTAAGGAAAAAATGCTCTTGCAAGAAGGAAAGGACGTCACATGGGCCATGGTAAAAGGAAGCGTACGGCCAATGCTCGTATGCCTGTCAAAATTTTATGGATTCGAAGAATGAGAGTCCTGAGAAGATTGTTAAAAAGATACAGAGAAGCCAAGAAAATCGACAAGCACTTGTACCATGAATTATACATGAAATGGTAAAGGTAATGGTTTCAAGAACAAACGAGTCTTGATGGAACATATTCACAAGAGGAAGGCAGAGAAGGAGCAGAAGCAAGCTTCTCAGTGACCAAGCCGAGGCTAGGAGAACGAGAGTCAAGGAGGCTCGTAAGCGTCGTGAGGAGCGTATCAAAACAAAGAAGGAAGAACTGCTCAAATCTTTCTCTGAAAAGGAAGAACCTGCTAAGAAATAAATGACAGTGCTCTTAACTTATTTCATCTCTTCATTTTGTCTATACCTTTATAGTCATTTCACCATGAAAACAAACAACAATAAAAAACAAAAACACGAAAAAGTCAAATGAATAAA
>Locus_20_Transcript_84/87_Confidence_0.217_Length_3135
GAACAACCGATAATTTACGCTTTGGGAATTTTTTTAAACCTTGATTTATATATATATTCTGATTTTAAGATAGATATAGTCTAGTTTTCAAACCCAGGTAAATCACGTGAGCAACCAGAATTAAGTCAAACGAGAAAAATTAGACCTTCCAAATCCCATTTTTACAGTTTACAATTTACCATAAAAATTCGATAACTCTAGGATTTGAGCCTTTAAATTTCCGCTTGTTTTTTTACTAATTAGGTTAAGTCTCACATGACTCTGACAAATGCTTATTAGCTGTAAAGCTTTGCAGCTTTATATTTTACAGGCTATAGAGCATAATCTAAAACGAGGTATGGCTAGGGATCTGTAACATACGGGCCCAATTTTTGAATAAAGTATAAATGCCTAATAAGAACTAATTAGGTGTGTTTTCGCTTAGTTTATAAGTTATTTCAGTAAAGTAGCTCCCATATGTACCAACAGTAGACTTTTGCGTATAAAAGAACAGGGGGGTAGAGGCGACTACTTCTGTTACAAGTAGTGGCAGGGAAGTTAAGCGTGTAGAAATACCTTATTTTCAAACATTTATGGTATTTTATTATTTTTTTTTATTTTTTTTGCGTATACTTGTATACACACGCTACACACCATATTTTTTGGGTAGCCTTATTTTTATTTTTTAAAAGACTTACACTTTTTTCCCCCCTAAAATTAGTTTATTGTTTGAGCAAACCCCCCATATACTCAAACGACAGGTCTTCTCAAGGTGGGGTTACTTCTAATTAACTGAGCCCCTCCCTATAGAAGTCTAGAACACTTATAGACAACCTCTTTACACAAAAGGCAGCCCTTTTTATGAGTTGATCAGCTCGTCATGTACCAATATTTGTGTAATTATAGGGCTGGGCCAAAGCATTACTTTAGCGAAAAAGTCCTTTCGTACAAAATTAGCTTCATTTCAAAAAGAGGATAGAAACTAACTAGCTCACGCCGTTCTGAACTCAGCTCATTGTTAGATTTTAAAGGGCGAACAGCCCTACCCTTAGAGGCTTCTACACCTCTAGGACACCTAAAGCCAACATCGAGGTCGCAATCTTCCCCTCCAATACCATCTTTCGGGGGAAATTGCGCTGTTATCCCTAGAGTAGCTAATAACACATATAAATTAGAAAATCTAGTAAGATTAACGTTATAGTAAAAGACTTATTTTACTGATCTCCCTCAAAATCGTATAAAAGCCTAAAACCCTTCAATTAAGGATCAGAAGCTTCTACGCCTCTAGGATATCTAAAGCCAAATCGGAGGTCGCAATCTTCCCCTTCCAATACCATCTTTCGGGAGAGAAATTGCGCTGGTTATCCCTCTAGAGTAGCTAGGCCACACCATATAAAAGTTTTAGGGAAATAACTAAGTAAGGATTAATATATGATAGTAGAAGACTTATTTCTACCTGATCTCCCAATCAAAATCTATAAGAGCCCTGAGGAGCTCCAAATTAAGAATAAAGCTTATAGGTTCTTATCGTCTCCTTTTACATAAAAGGCTCCTTCAACCTAAAAGTTAGGTTAAAATTAATTTTTAGACACAGCACTCTTCTCGATAAACCTTTCATACCATCCTTCAATTAAAAAGCAAATTATCGCGCTACCTTAGGACGCTCACGTTTCTACCATCCTTCAATTAAAAGAAAATATCGCGCTAACCCTTAGGGACGCCTCACGTAACACCGCCATTTTACAAAGACATACTCTGTTGCACTCTGGGCAGGGACTACCTTTTTACTTAATAAAAGAAATGTTTTTGTAAAAAGTCGAGAAAGTTTTAGTAGCCGAGTCATTTAAAAACCCTTTTTAATTAACACAGTTAGTTTTTAAGGTGTAACAGAGGGTCACACCAACCAAAAAAATATTTTACTCTTTTTATCATAATTTTAGTTCTACAACCAAGGCCTAATCCTAAAAATAAATGACAGCCCTTAATTAATTTTTACGCCTCAAGGCCTTATTTTAAATGATGACACCCGTTTTTATCATAATTACTGACCCTCCGATCATAGGCTTATTTTTAAATAAATGATGACCCCTTCATAATTACTGACCCTCCGATCATAGGCTTATTTTTAAATAAATGATGACCCCAATTAATCTTTTTTCTCCGTTTGGTTTTACTTAAAATACACTAATAACCTAATAGCCAGTTAATCTTTTTCTCCGTTTGGTTTTAGTTAAAATACACTAATACCTAATAGCCAGTTTAAAACCTATAGAAACCAAAATTTTTTAAACATCAATTTCTCACCAATTTTTCAAGCTTAACCAAAAAATTTTACCCCTTAAGTAGTTAAAGAAAATGCTTACACATTTTTTAAGCCAACCAGATATCAAAAGCCGAATAGTATCTTAGCCGCCATTCTTTAGTTGCCCCTTAAGTAGTTAAAGAAAATGCTTACACATTTTTTTTAAGCCAACCAGATATCTAAAAGCGCGAATAGTATCTAGCCGCCATTCTTTAGTTTAATCAAATCTCTACCACGATTTCCTAACTCAAAAAATATAACTCTCTTTTATTCGGGAAAATTAAATTCTTAAATTTATCTTGAAAATATATTTCGGGGAAATTAAATTCTTAAATTTATCCTTTAAAAACCCTTATGCAAAAGGTACTAAAATTTATTTATACTAACTTTGTTCAAGTCCACTTTGAAAAACCCTTATGGAAAAGGTACTAAAATTTATTTATACTAACTTTGTTCAAGTCCACTTTTCACAAAACAATTAGGTACTAAATTTAGTTAAAGTAAATTTGTGCCTAGGTGGCTAGTTTAAAGCCTATAAAAACCAATTTCTTTAATTAGCATCAATTTATCATTTTTCAGCTTAACCCAAAGAATTTTGCTCCTTAAATATTTAAGAGTAATGCCTTACACATATTTCTAAGCCAACCAGATATCTGAAAGAGCGCGAATAGTATCCTAGCCGCTATTTTATAATTTAATGAAATCCTACCACGATTTTTAACTTTATAAAATAACTCTCTTTCATTCGGGAAAATAAATTTTTAAATTTATCTGGAAAAACCCTTATACAAAAGGTACTAAGCTTTATTTATACTGTCCTTACTTAAACCCGCTTTTTACAAAACATTTAGGGG
>Locus_21_Transcript_6/7_Confidence_0.312_Length_709
AAGCATGAGATTGACGCACTCCATCTAGAAATTAAACAACTGCACGAGGAGGTCGAATATTTCAAATCTCACCACGTGGCATTTTCTGCTGAACTGACCCATCCTATTGAAAACCTTGGTGCTGAAGAGATTGCTCATTTTGATAAAGTCAGAGTAAACTCTGGACACGCATACCATGTTGATACTGGAAAATTTGTAGCACCAGAAGAAGGCTTCTTTTATTTCAGTGTCACAATATGCACCAAGATGGACTCCATTTTGGAAATGGCTCTTCACGTCAACGACCACGATGAAATGATTATTCACGCAGACGCAGAGCATCTTGAATTGGGTTGCGCATCAAATAGTGAAATTGTCCATCTACAGAAGGGAGATCATGTCGAGGTAGTGAAACATGGCGCCGATGGTGTTCCTCCATTCTATATCCATACAATGAGCACATTCACCGGTTTTATGCTCCATTAAATTCACACAAAGACAATTTGACAGCCTATTATTTTTCAATTGTGAACTGATTCCATTCATTTACTTTCATTTCAAGACAATAATACAGTGTTTTGAACGAATTAGGACCATTCATATATCATAAAGACAACTTTAATATCATCAGATTTTACATCTAAATGTCAACAGTTTCTATATTAATAAAAAAAGAATAGGCTGTCAAATTGTCTTTGTGTGAATTTAATGGAGCATAAAACCGGTGAAT
>Locus_22_Transcript_1/2_Confidence_0.750_Length_553
TCTAAGAGCCTTCTTTTTTCCAGCACCTTGCTTCTTGTTCAGAAACACTGTGGGCTGCTTTTTCATCAAGCCAAGATGGCAGAACAGACAGAAAGGTCGTTTCAAAAGCAGCCCACAGTGTTTCTGAACAAGAAGCAAGGTGCTGGAAAAAAGAAGACTCTTAGACATTATTTCAGTGTTGGTCTGGGATTCAAAACACCCAGAGAGGTATTAATGGAACCCGTTGACAAGAAGTGTCCATTCACTGGTAATGTTCACATTAGAGGAAGAATCCTGTCCGGTGTTGTCCTAAAAATGAAGATGATGAGGACCATCGTTATCAGAAGAGATTATCTTCATTACGTCAAGAAGTACAACAGATTCGAAAAGAGACACAAGAACATGTCTGTCCATTTCCAGTCCAGCTTTCAGAGATCTGATTGTTGGAGATGTTGTCACAGTAGGAGAATGCAGACCTCTGAGTAAAACTGTACGATTCAATGTTATTGGTATCAAGAAGTACAACAGATTCGAAAAGAGACACAAGAACATGTCTGTCCATTGCAGTCCAGCT
>Locus_23_Transcript_10/11_Confidence_0.167_Length_4419
ACACATTACATTCAATTACATGGAAAATTGTAATGCATTACACTTAATTACCATTACATTTTCAATTACCCCATCCCTGGCTGAAGGTTTATCTAGAAAAGCACAAAGATTACATGAAATTTATAATGTGCAAGTTTCATTTTTAACTCTGTCACATTCTGTGTGTGCCTGTATTTCAGTGGTTGTTGTTTCTGGATATCATATTTATTTTTTGTTCCATTATTTTGCACGTAAATTAGGCTGTTATTTGGTTTGAATTGTTTTACATTTGTTGTTTCACAGCCTTTTAAAGGAGACTATGATGTATTGGTTTTACTTATAAATGAAGGCCGTACAGTGACCTATAGTTGTTAGTTCGTGTCATTTGGAAGTCATACCACATCTTCTTTAATATTTTTATATGCACCTATTTTATTGCCAGACAGATATTTAAATTCTCTTCCAGACATGAAGACAAGAACATAACATAATTACAAATCCTCTTCATTGTAAATCAGAATGTTCAAGTTTTGAATATTTATCGGGTAAATCTATGTATATTTGGGCCAATTAATACCAGCAAATATGGAAAATTACAAACCTCACAAGATAATAATGATTTTTTTGTAGGCAATATCACAAATAACACAAGAAATTACTCTCTTAGTTTATTAATTTATTCCTTGACAGCATACTTTCGGACAGGGTACAGACGTTCCTTGCGCTGTTGTTTAGCTGTTTTTATGGAAAGTTCATAACTGTTGAGGGCTCTCCTCATGGCTCTTGTCTTTTTTGGGCCTCAAGTCCTTTGGCCTTGTGGCGTTTTGTCTTGTAGAACTTTCTCAGATTTTCTTTTTGAGTCTGGTGCATCACTGTCAAGACACGGGCAATTGATTTACGCACAACTCGAATCTTTGACAACTTTGATGCTGCTCCACCTGTTACTTTAGCAACTCTAAGTGTAGCAAGCTCATTTTTCATTCATCAAGCTGCTTCACAAGTTCATCTTTCTTTTTTTACCCCTCAATTCCTTTGCTTTAACTTTGGCCATGTTAGATGAGAGTGCGATTGGAAAAGGGTTACTTTTATTGTTGGAAGTGTACTGTGTGTATTTGTGCGGTATGGGGTTGTTAATACTAATAGGGATGCCTCCGTTTCTTGGTTTCTTAGCAAAAGTATTGGTATTTTTGATGAGGGGAAGGCCTGTAATTGTGGCATGCATCATAGGATCAGTCATTAGATTAAAATTTTATATTGATTTCTTTTACAGAATGGTAATAAAAAGACTTGTGGACAAAAATAAGGTAGAAGTTAAAGCCATTTGGAGCCTGGTGATTTGCATAAACATTATGGGGGGGGCGCTGATTTTAGTAAGATTTATTTAGAATGTGCTTTTAGGCCAGGGGCGTTTTGATTTCGGCTCAAAAAGAGTGGGTAGAACCACAAAAGTATATTAAAGAAAGTAATTTAAGTTAAAATATTTTGTTTCAAACATAACTATAGGTAGTCATTACCTCTTTCTTGCAGAATGGTACTTTAAAAAAAAGAATTGGTTTGCATCTAATTATTAAGCCTGAGCTTTCATTCTTGAGTAAGGAAGTTAATTAACATAATAGGGCTGCTAACTTTGTTATAAATGGCTTGAACCATTTTTCCTTATAAAAAAAGTAGTTTAATTTAAGAACGATAGGTTGTGGGGCTATTAGCGGTGTTAACCCTTTTTTAGCTAGATATAGTTTAGAGCAAAATATTGGCTTTGGGAGCTAAAGACACTTTTATGAGTTTTCTAGAAGATGGTTATGGGGTTAAGGGTTGTATTCGTTTGTATCGTGTGTTGTCTGTTTACAGGGTTATTTATAATATTAAGAGAAAAACGGGGGCTGGACCGAGAGAAATGTAGTCCGTATGAATGTGGATTTGAGCCTATCGGAAGAGCTCGAAGCCCTTTCTCCATTCGATTTTTTTTAGTGGCAGTTTTGTTTGTGGTGTTTGATGTGGAGGTAGTCCTATTGATACCTTTTGCCTACATATTTTTCTATGGCAAAAGAGTGTTGGGTATTTTATCTTCAAGGGGGTTCCTCCTTATTCTGTTTGTGGGCCTATATCATGAATACCGTGAAGGTTCTTTGGAGTGAGTGGGTTAATATTTAAAAGTGGCATTTATGCGAAACGAATTTTGATGAGAGGCGATTGTGAGAGGGTTACTTTTATTGTTGGAAGTGTACTGTGTGTATTTGTGAATTTTCACGCCGAGAGTGTTTCTTGAGGAGGTATAGCACTAATGAAGGGTTACAAGGCCTTGACGGAGGGCTTGGAAAAGGCTTTACCTAACTAGAGCGTACAGAAGAAAGAACGTTGATAGGCTAAAATCTAACGTGGTTATAAGAGTTAGTAAAGCTGGGTGAGTTCTTGCTAAGTAATTATAAATAAAATGATAAAATACTAAAAAAAGAGAAGGAAATAGGAGGATACGGGGAAGTTGAGTCGTGGTGCGTCGATGGTTGTGGTCAACAAATCATAAAGATATTGGTACTCTTTATCTATATAGTGGGGTCTGAGGAGGGTTTGTTCGGGGCAAGGTTAAGCCTGATAATTGGATACAGTTAGGGCATCCTGGAGCAGTATTTTTAAAAAGAGACTGGTTTTATAATGTGGTTGTTACAACACACGCCTTAATAATAATTTTCTTTGCTGTAATACCGATTCTAATCGGAGCTTTTGGTAATTGGCTGATTCCTCTATTAGTAGGTGGTAAATATATATAATTTATCCGCGGATAAATAATTTGAGTTATTGGTTATCTCCTAATGCGCTATATTTTACTTATATTATCTTTTAGAACGGATAAAGGGGTAGGTGCTGGATGGACTATTTACCCGCCATTGTCTGTATACCCTTATCATAGCGGGCCGAGGATAGATGTTCTTATTGTGTCCTTGCATTTAGCTGGGTTAAGTTCTTTGGTGGGTGCTATTAATTTTGCTAGTACCAACAAAAACATACCAGTTTTAGAGATAAAAGGAGAACGAGCTGAGCTTTTGTCTCTAAGGATCAGGTTACTGCCGTATTGCTAATTATTTCTATTCCGGTTTTAGGAGGGGGTATCACAATAATTCTGTTTGATCGGAATTTTAACACAACATTTTTTGATACAGCAGGAGGGGGTGACCCTGTCTTGTTTCAACATTTGTTCTGATTTTTTGGGCACCCTGAGGTGTACATTCTTATTCTACCTGCTTTTGGTGTGATATCAAAAGTAATTATGCATTGTTCCGGAAAGGAGGCAGTTTTCGGGTTAATTGGGATGGTGTATGCCAATAATTGGAATTGGAGGGCTAGGTTGTATGGTGTGGGCTCACCATATATTTACAGTAGGGCTTAATGTTGATACTCGAGGTTATTTTTCTACTGCAACTATAGTAATCGCAGTCCCTACAGGGGTAAAAGTATTCAGGTGGTTAGCAACTATAGCAGGAAGAAAATTTAAGATAAAGCCTGCTGCTTACTGAAGTACGGGGTTCTTGTTTCTATTCACCGTAGGAGGCCTTAACAGGGGTGTTATTATCAAGGGCTTCTATGGACGTATCGCTTCATGATACTTATTATGTGGTGGCTCATTTCCACTATGTGCTAAGTATAGGAGCGGTGCGGAGTATTTTGTGGCCTGAATCATTGATTGCCTAACTTTGTTGGAGTATGATTTAATAAGAAATGGAGAAAAGCCCACTTTATAGCAATGTTTTTTGGTGTAAATACCACTTTCTTTCCTCAACACTTTCTAGGGCTGAGGGGCATGCCTCGACGGTACATAGATTATGCTGACATTTATGCTCATTGGCATTGGGTGTCTTCTTATGGGTCTGCAGTGTCTTTTGGCTCTTTGATATATTTTAAGTTCCTACTCTGAGAAGCTTTAGTGAGTCAACGAGGGGTTGTATTTAGTGGGGGGTTATGCGGTGAGATGGACTGAGCAGGAACTCGAGATCTTTATCCCGGGAGAAAGCATGTTTACAGTCAACTTCCATTTGTTTGAACAAATCCCTATAACACGTGTATTACTTATATTTATAAGAAATCGCGTAATCAATAATTTAAAGTCATGTTAATAGATGTATTTTCTAGATTTGATGCTCACAGCTACAACTTAATTTGGTTATCTATGCCGTTGTGGTTACTTTCGTCTATAGTACCAATAACTGTGCTATTTAGAGATGTACACAGTAAGAGGGGGAGCACTAGTTCCTTCCGAAGCTTGGTACTGTCTTTTACTTATTCTATAATCCGGCTTAATGGGAAAGGTTTAAAGTTATCTGGGTTTCCTTTGGTGATAAGCGGCTTGTTTATAATAATTTTAATGTTGAATTTGTCTGGGAACTTCCCTTTTTTTTTCCCTGTAAGAGGTCAGTTTGTATTTGGATTTTCTTTTGCTTTATCTATTTG
>Locus_24_Transcript_7/7_Confidence_0.611_Length_1517
GGAGCAGTAAAAGCTGGATGACCAGTGCCCCAATTCCATTGGCCGTTGTGTTTTTCTCCATTTGTCCAGAAAAAATGGGTTGATGTCTTGACTCTCTGAAGAATTTTCTTTAGAAAAAAACTTTCATAAGGTAAATCTGGCCAAAACAACTCTCCTTTTTGTTGTTTGCATGCTGCCTGGGCCCCACTGTGGGATTGTATATCAGCAAAGGCAGATATGTAGTAACAGAACCCAAATGCATGCCTCCAGCCTTCATTACATGATCCCCTTTCACTTGCTGATATTTGTTGTGGTGCTGGTGCCGAACCGCTAGACCCATGAGTTGGAGGTGACGTTCTTGTTTCTCCAGTCACGTGGTTTATATAGATGTAACCATTACCATTAGATTTTCTCTCCCAACCATATGGCATACCGCGTTTTAGTCTTAGACTTTCACTATTCCTCTTTCTTCTGTGTATAGATTTGGCTTCCACAATAAGTGCCGTACAAACGACGAGTAGAAGTGTTATCATAGCAACACGTGTCATGATGATTTACTCTCTGCTTCCCGTCTTGATAATATTGTCTGTATTGCAAATCTTTTTAATCAATAGCCGTACGTTTCAAACCTTCAACTGATGAGTCTTTTATGGCGTCGGTATTCAAGTGCAGTGACGTTAGTATGAAATGACGTCACAAAATTACGTCAAAACCACATGATAATTAAATCAGGAAGACGTTTTAATCAATGTGGCATATTTTTTGGACTTCAAGAAGTTCTTCGATTCAGAAAACATTGCTGCCATCTAAAGAAAGGACAATCAAACGATGATGATTCGGCTATTGGTGTTTGTTTTCCTAACAGTCACACATCACAAGGCTGAAGCAAGATATAGATCCTCAAATCATCCACCTACTGATCATGGCTGTGGAGTAAATGATTGGAAACGTTTTCGTCACAGCTGTTACTACATTTCGGATGAGGTGAAGAATATTGACGATGCCATGGCGGAGTGTCAGGAGCAAGGAGGAGCTTTAGTATCAATTGAATCACCGATCGAAAATTACTGGATTGCTGAAAAACTTAACAGACTTCCAAAAGTAGATAACCGCTTCTTCTGGACTAGTGGATTTACAGCCGCTGATAAAATTAAAGATAACACTTATTACTGGGTATGGGGAGATTATAAAGAAGTTGGTTACACAAATTGGGCACCAGGCGAGCCGAACGACAAAGGATACGTTTGTTTAGCCGTCAACAGATGGAACGGAAAGTGGAGTGACGAAAAGTGCCATGAAAAATTCAATGTCGTCTGCGAGAAGAAGGTGGATCAATGATGTGTTCTCAACTAACAGACAAACTCACATATAATTAACTACATGTGTTTTGCTTATACTATTATAATCTAAATAATCACGATAAAAGAGATTGCTTTCTGTTTTATCTACGAAGACAACCATGTATGTCGTTTAGTATTTGTTTGTTCGACTTCATTGAGGAAACATGTCATTTAAACTTAAATAAAAGATAACGAGGG
>Locus_25_Transcript_195/199_Confidence_0.023_Length_1893
GACTTGTAAAAATACTAAACAATCCGGAAACATATCTCAGGTCTCCAGGGGAGATAACTTTCACAATAATGCAGATGATTTATTCCACATGTACATCAAATTTTGTAGAAAGTTATCTCCCCTGGAGACCTGAGATATGTTTCCGGATTGTTTAGTATTTTTACAAGTCTTTTTTCACATTCAACTCTCCACATTCTTGCATTTGAACCACCAGACTTTTTCACATAAAACAAATAATAATTTACTGTCATATATTTGTACAAGTACCGTTAGCTCAATGCTAATACAGATCTGAAGTTTGAAAGGGTTAAAGACAGTTTGTATAAATTAAAGTCCATGTTACCAAGCACGAAGCTTTTTGTTTTAACGAAATTTGAAAATAAATTAATATAAGTCCCTAGAAAACAATTTAGTTTAGAAGCATTTCCTGTGGACAATGGATGGGCCAGATTCGTCATATTCCTGTTTGCTGATCCACATGTGTTGGAAGGTGGACAATGAAGCCAAGATGGAACCACCGATCCAGACGGAGTATTTCCTCTCTGGTGGGGCAATGATTTTGATCTTCATTGTGCTTGGAGCAAGTGCTGTGATTTCCTTCTGCATTCTGTCGGCAATACCTGGGAACATGGTGGTACCACCAGACAAGACGGTGTTGGCGTACAAGTCCTTACGGATATCGACGTCACACTTCATGATACTGTTGTATGTGGTTTCATGGATACCAGCAGATTCCATACCCAAGAAGGAGTATTTCCTTTCTGGTGGGGCAATGATTTTGATCTTCATTGTGCTTGGAGCAAGTGCTGTGATTTCTTTCTGCATTCTGTCGGCAATACCTGGGAACATGGTGGTTCCACCAGACAAGACGGTGTTGGCGTACAAGTCTTTACGAATGTCGACGTCGCACTTCATGATACTGTTGTATGTGGTTTCATGGATACCAGCAGATTCCATACCCAAGAAGGATGGTTGGAATAGTGATTCTGGACACCTGAATCTTTCGTTACCAATGGTGATAACCTGTCCATCGGGCAATTCGTAGCTCTTTTCTAGGGAAGATGAGGAAGCGGCGGTTGACATTTCCTGCTCGAAATCAAGAGCAACATAGCACAATTTTTCCTTAATGTCTCTAACGATTTCTCTCTCGGCGGTGGTTGTGAATGAGTAACCTCTCTGGTGAGGATTTTCATCAAGTAATCAGTAAGATCTCTACCGGCCAAGTCAAGACGGAGGATGGCGTGGGGAAGAGCGTAACCTTCGTAGATTGGTACGGTGTGTGTGACACCATCTCCAGAGTCGAGTACGATACCAGTGGTACGACCGGAAGCATACAGTGAGAGTACGGCCTGGATAGCGACGTACATGGCTGGTGCATTGAAGGTCTCGAACATGATCTGGGTCATCTTTTCCCTGTTGGCTTTGGGATTGAGTGGAGCCTCAGTCAGAAGGACTGGGTGCTCTTCTGGGGCAACACGGAGTTCGTTGTAGAAGGTGTGATGCCAGATCTTTGTTGTAGAAGTCAGGGTGAGATACTCCTCTTTAGCGTTTAGTATAACTTTATAAAACAGACATCATGTGTGACGACGAAGTAGCCGCTTTGGTAGTAGACAATGGATCAGGAATGTGCAAAGCTGGTTTCGCCGGAGATGATGCTCCAAGAGCCGTGTTTCCCTCCATCGTTGGAAGACCAAGACATCAGGGAGTCATGGTTGGTATGGGGTCAGAAAGACTCCTACGTAGGAGATGAAGCCCAGAGCAAGAGAGGTATCCTCACCCTGAAATACCCAATTGAGCACGGTATCGTCACAAACTGGGACGATATGGAAAAAATCTGGCATCACACCTTCTACAACGAACTCCGTGTTGCCCCAGAAGAGCACCCAGTCCTCT
>Locus_26_Transcript_3/3_Confidence_0.714_Length_2841
TTTTATACATCAGCAGTGAGATACATATTATTTGACATCAATAATATTTTTCACATTCTTGAACAATTCTAGATAAATATGTGTACATTTAGCGTTTAATTAAAATCATGAAGAAGAAAAAAATCTTTTTAGCAATTCATTCTTAAAACTAATAAAAACAACTGCATAGCATTAAATTTCAAATTGACATGTCTGTTTATTGTCTAATTTGGAAATAATTATTTTTAAACATGAAATGAGAAATCATAAATTTTATCTGTATTCTTCCTAAATGTTGCAAATGGAGTAAAATAAAAATACAATTCACAAAACCACTAAATTCCGTTTCATCTAATGTTTATACATTATTTCCCTACATTACAATGTATTCCCATAAAGTGAACACTAAAACATTACATATATAATAAAGAGTGCATTAGATAAATATTAGATCTATTTTATTGAATCACATTTTTCAGACACATAACATACTGCTATATTGCACATGTATTGAATTATCCTTATTCATTTAAATTACATCATTTTTAGTAAATGATTGTTTAAAACTTCCCTAATGTCCTGTTATAGAACAGCATGTTTCTTAGTTTTTGGGAACATTGCACAAATTTGTCAACATAAATGCCCTTATTATCATTCAACAGAAGTTCAGTACAGAATGTGGTTAATATTTCTGAAAAAAAATATCTTAATAAAATTGAGAATGGAAATGTATTTCCAAACAATGCCCAACCAATATCTGTGTTCTTACATTCAGCAGTGGATTAAGACTTCCATAAAGCCTATTAACTTTTAAAAAGATTTGCTAAATGTCTTTTCTCATACTGTCCTGCCCTAAACTCTTTTGTAGTAGTGATGTACAGCAGGTACATAACATTTTACCATAAAAGTACTTACCTTTACATACAAACTATGATACTTGTTGATATTCATGGATCAGTTATAAAAATTTCATCGAAACATTTGGCCAAAGTTTCAACTCATTAAGTTCAAGAGAATTCCGGTTGACCAGGAGAAATTGCTGTTCTGTGCATTGTGTAGCTGCAGATAAATCTTATCATGGCAACAAGTTTTTTAAACAGCAAAACAAGCAGGGCAAACAATGTCGGAAAGTTTATTTTATTGATATACTTAAAGGACTATTGCATAGTCATATTATAAAAAGCAATGAAATAATCTCAAATGTTGACATTATTCTTCTCAAAGCAATAAATTAAGTCATAAGAGTTTTGATTTGCTAATATTTACAAATTAAATTGTTTGATATACATGAGTTTTAACTTATAGGGACTCTGCAAGATTTTCACCTAGCATTGTTTCATGCAAGGTAAAATTAAAATTCTAAATTTCAAGAGACAGGATATGAAAAATAAATTTATGAGACTTTTTCATTGTTGGAAATCTATCTGCATTAGACAACTCATCCCATGTTTTTAGATTTATTGCTAAAATTTTGATTGAACAATTATGAAATGACAATGAAAGGTGATTATATTAAGACTATGTATAGTCTTTTGTATATGACTTTTATCATTTCACTTTATTTTTTTACTTCATGACTAAACAAGTATTCAATTGTGAGATTCCAAACCTTATACATTGTACTGCTACAAAGAATTATACAATACTTTTGTACTTTTATAATTTGTAGATAGATGGATTTCTATATTTCTCTTATTTACTGCTATTCTATTAGTATTTCTATTAATAGCTTGACACTATATGTATTAAAACATATGTATTTGGATGCCTGAGAAATAAACGGGAAAAAAAATCAGACAAATAGTACTAATGCCTCAAAAGAATTGCATAGATAATTAATTTGGCAAACCTAACAATGCCCAGATATATCTCACTACAAATTTATATACATGTACAATAAATACATAGTCTTTATAGATTTAACAATTTTAAAAGAAAATAGTAACATTAAACCAAGTGATTTTTGCTTTTGTAACATAAATAATGCTCTTTAAAATTCATAACATGCAAAAAAGAGAGCTTAACCATTGATTATAAAACTGAACTTCCTTGAAATTAACTTAAAATGTGAAGTTACTGTTTTTTGATTTTTTTTTAGAATCATGTTAAGCCACTTTTGTACATTGAAGTAATAATGCATGCCATATTCCCTGATACTATAATAAATAACAAATTTGAGCAAACAGCACTTTGAATTAAGCATCTGTACAGAAATACAAAATATTCATAACAAATAGTTAATTTTGGAATGGTTTTATGTAGTCATGGAATGTTAAAAGTTTGAGGTCAGAGTCTGCACTGATTCATAAATTAATAAAACTTCTATATGGCAAATACTTCAACAACAAAACATATCAATAAACTATTCACTTATTTATCAAGAATCTTCTTAATTTAACCAATTCTAGTGTGATTTGCCAACTTTATTACTCACCATCCCCCTCAATCCAAAGAAGTAAAAAAAAAAGAGCAAAGTTTATGGACCGTGCTAGACCCTCAAGGGTATTTAAGGTCGTTACACAAACCTAGTGTATTTTATGATGTGTTTTGTTTCAGGCTGCAATCTAGCTTTCTAGTGTAAAGAACAATGGTAACCAAGTAAAAATGATCGCACTTATAGTGTATAACATGATACAATTGTCTCTACCACATTTACTGTAATTTAAAAAGACAACTGTAGTACTTACAAATTTTTCAACATGTTATAATCAATTACAATTAAAATAGTACACGTATTACAATTAAATAAAATCTAATTATTGAACTATATCATTAAATCAATTTAGAAGTTAATACACTATTATAAATATTGCTTATGGGACTCGATAAAGTTCTAATAACCCTGCATATCTTTCAGTGTAG
>Locus_27_Transcript_6/7_Confidence_0.630_Length_4953
TAAATAGCATTTACGTACCTAAATAAACCTGACGAACATAACCCGTGGCCAACCATAATAATAATAGCCCCTATCACCCCTAATAGCGTGTTACTTAGCACTCCTAATAGAACTAGACTTATATGAGCTACGGACGAGTATGCCACCAAGCATTTTAGGTCTACTTGCCGTACACAGGCCAGTCCGGCGTAGAAGCCCCCTGCCAAGTTTACCCTTAGTAGCAACACAAAAAACACTCTTCTAAGCCTGACTTGTATTACTAATATAAAACGAAGTAGGCCATATCCTCCTAATTTTAGTACTACCCCAGCCAGCAGCATTGAACCTGCCACAGGGGCCTCTACATGGGCCTTAGGTAGCCACAAATGGAACGGGTATATTGGTAACTTAATTAGGAACCCTAAAATGTATAGCCATCACAGTCTTATTGCCCTTTTTTTTACTAATCTTCCCACAGATCTCATCCTTCTTCTTATCCCTCTAAGGTAAAGCTCTCTTACTCCCCATAAAAAAAAGGGACCCAAATACAGTATAAATCACTATATAGCCTCCTGCCTGTAGACGCTCTGGTTGATAGCCCCAGCCTACGATTAACAGTAACAAAGGCGCTAACACACTTTCGAAAAAAAAAAAAAAAAGAAAAAACCTCCTCACCCTAAACCTTATCACTAAAATAAGACTAATTCTGATAACCATTAAGTTAAATCTTGCTTTCCGGGAGACTTTAGCTCTACTTAAATAAGAAAGAATTGCGACAAATAATGTCAATGTGATCATCAACCCCATCACGAAGTCCGTCGAGTATAGCCCATTTAATTCTACCCCTCCTGTCGCAACTCTTGCGGCTCCTATACTCAAAATTGTTAAAACACTTAACCCAATAATACTCACATTCAGGTTTTTTATAATAATTAATGCAATAAGCCTAATTGCTAACCTTTTAACCATAAGTAAGACAGACATTATCTGACACATTCAGTGTAAATGAATTATACTGGTTTATATTATCTTACATACACCCCCACTAAGACTACTACACACACACTAGCCGTAAGTATAACACATAAAAGGACAGTTCAACATAAGTTTATTAGCTTGTCATAACGTAAGCGTGGTAAAGAAGCACGAACAACTACAAAGAAAATTGCGAAAACCATTATGAAAAACCCAACTAACGCTTCATTTCCTCCGAAGAATATCGCCGCCCTTATTACTCTTCTAAGGAGAATTCTAGAGTACTCAGCAATAAATATAACTGCAAAACCCCCTCCTCTGTACTCCACGTTATAACCCGACACTAACTCCGACTCTCCTTCCACAAAGTCAAACGGTGCCCGATTAGTCTCAGCTAGTATACACAACATTCAAACAAGTATAACTACGCACAAAGGAAGAAAGAAAAAAAATAACCTTTGTTGAAACACTCTAATTTCTTGAAACATAAACACGCCTGAACACAGCACTACACAAAAAAAAATAAACCCTATAGGGATTTCATAAGAAATTCTTTGCGCCATCGCACGGACTGCACCTAGTAAGGAGTATTTGGAGTTAGATGCCCATCCAGACATTATTACCCCATAAACGCTAACTCTAGTAATAACTATAAACAAAATCACCCCAAAAACATAAAACACTTCAGCTGACTTATAGGGGTATAAAAGCCACCCTAATAAGCTAATAGCTAGTATTAGTGCAGGAGCCAGAATAAATGGCCCTACATTAGCACGCGTGGGCACGATAAACTCTTTACATAATAGCTTACCTGCATCACTAAAAGGCTGCAAGATCCCCATGTAACTTACCTTGGACGGGCCTTTTCGGATCATGATGATGGCCAGAATCTTACGCTCCAATAAGGTGTAAAACCCTACAGCAAGAAGGACACCTACGAAAGGGATAATACTTACAATTACTGCCACTCAATCCACCAGTACAACCTTAGCTGGGTCCAAGGGGGTGAAAGAGTCCGCCAACACTTGATAAGGCCTCAATAGAATATAGGTACCAAAAATAACACCTCCTTTTCTAAATACCTTAAATAAACACTCAACATTACTCATAGTAAGACTCGCTTTAGCACTGTGATTCACACACAAACAAGAATATGATCTTATAAGACGAGCTTAAATCGTATGCATTATGTCTGCCAGCTTGTGTGTATGAAAGCAAGTATGGATACTTATAAATTGATCCTAAATCAAGCGCATTAACTCTGCCAGCTTTCATGAAGATAAAGGCCATTACGCGTGGCGCCTTAGGGGCATGAGCCCTATATCCTAATATTAGACCACTTTACCACTAAAAGCTACTTGCGCATTATACAAGTTCATTAAATTAAAAGTTTAACGCTTCTTCAAAGCTTTAGCTTACTTCTAATTAAGAGCTTCCAACCATATAACAAAATATTTCTCAGGAATAAATTCAATCACAATTGGTATAAACCTGTGGTTTACTCCACAAATTTCAGAGCACTGCCCATAAATAATACTACACTGAGATGCTTTTATCGGAAGCCGATTGATTCGGCCCGGAATAGCATCTACTTTGATTAATAATTTAGGAAGCGCAAACGAATGTAGCACGTCAGAACTCCTTACAAAAGCAGTTATTTGTACATCTGCAGGAGCAACCATCCGATTGTCAACATCCAGCAAGCGGTACCCCCCTTTCCTAAATGTCTCCTGTTGGTCTTCTATGTATGAGTCAATTGTATAACACGAAATTCTCTCCGCGCTTTCCCTGGAACTTGGGGTATCTAAATTGCGGCAGAACTCATAAGATCAGTATCATTGCTTTCCAATTGCTTTGAAATTTCAACGTGGACGCTTTACTTCTTCCATATAATACAAATTAATCATCGAAGGGAACCACAGCCCTACTAACATCAACATCGGCACAATAGTTCATCAAAACTCCAATCGTTGGCGATTTAAAAAATGACGGTAAGAAAATTTAGTAAACAGGATCACGCACCCTATATACATAACAAAGACTAATACAGCCACTGCTACTATCATCACAAATCCATGATACCGAAATAGGTCCTTCCCCAATTCCCCATGGACAATATCACCAAAATATCGACTCCCATAAAAAGACATATCTATATTTTACTACACTTATTAGCCCACTCACGTGCACTATTTTCGCGATTTACTAACTTTAGTAGCTTAAAATAAGCCAAAAACTTAAATCATTTCAAATCTACAGGACGGCTTACACAAAATTTAGGGTATTCAAGTAATTTATCTCACACCCATAAAGAAAGGGGGTTCAACAATAAACTAGAGAAATAAATAACTGAAAGACACTGCCCCAAAATGATATAAGGTTCACGCACTGGACGAGCACCAATTCATGTTAGGCTAATAAACCTTCCAACCAACACCCAAAACACTACTTGATTCAATGGGTAGAAGCATAAACTTCGGTACTTACCTGTATGAAGCGTAGGAATTAAGTACAGCACTACAATTGAAAGGAACATAACATATACTCCCCCTGCTTTATGCGGAATTGAACGGAGAATTGCATAGGCAAATATAAAATACCATTCAGGCTGAACGTGAATAGGCTTTTTATAGGGTTAGCAGGCCAGTAGTTTAGATGATTCCCTAGAAGCTCAGGGTCTACGCACACTAAATACATAAAAAAGAACCTAAAGCAAACATAACCAAAGAGGTCCTTAATAGTATAGAAAGGATGAAAAGGCACACATATAGTACCCCTTTCAATTCCTAAAGGGTTATTACTACCCTTCTCATGTAAAAAAAATAAGTGCAAAAAAACAACCGCCACTATTACAAACGGTAAAAGGAAGTGAAGTGTGTAAAACCGCTTTAACGTTGCATTACACACAGTCCAACCCCCCTCATACGTAGCGAAGTATCCTTTCACCTACCACAGGGATTACTCTAAGTATATTAGTGATTACAGTAGCCCCCCAGTACGATATCTGCCCTCAAGGCAGAGTATAGCCGAGAAAAGCCTCAGCCATAGTCAACAAGAACAGGTGTACCCCAAAGTACCACACGGTCTTATCCAAATAAGACCCATAGTACAACCCACGAGCAATGTGAGCATAAATGCAAATAAAGAACATAGAAGACCCATTTGCATGGATATTGCGCAATATTCACCCCTTTTCCACATTACGCATAATGTGGACTACAGAGTCAAATGCCATGTCTTCATGAGCAGTGTAGTGGGCTGATAATAAAAGAACCCCTCAAAAGTTGGATAACCAGACACAAGCCTAGTATAGAGCCAAACCTTCACCAGGCGTTTAAGTTTACAGGACAAGGCAAATCATAGAATCTATCATTCATAATCTTTACCAGTTTATTTGTACTTCGGTTACGCATAATGTGGACTACAGAGTCAAATGCCATGTCTTCATGAGCAGTATAGTGAGCTGACAATAAAAGACCCCTCAAAAGTTGGATAACCAGACACAATCCTAGTATAGAGCCAAACCTTCACCAGGCGTTTAAGTTCACAGGACAAGGCAAATCATAGAATCTATCATTCATAATCTTTACCAGTTTATTTGTACTTCGTCACGGACCAACCCTTTTAGGCGCGTTAGTGTTATATGCAGTATTGTTACCAACCATCTCATAAGAAAGGCTTACGCCTTGTTTATGAGTTTACAGCTCACCACCTATTCCTCGGCCATCCTATGGTCTTTTTTTTTGTATATATAGCTATACGTCCCTTACACACCACATTTTTTTTTCTACGCGTAGGCCTATATTTTCCCTTTTTCCCCCTCCGGTCAGCCCCCCCAGGCATTAGTATGTTACTTTTTTTTTTCCTTTTTTGTTAGCCTTTATTAGTTATTTCTTTAAACAACCGATAATTTACGCTTTGGGAATTTTTTTTAACCTTGATTTATATATATATTCTGATTTTTAAGATAGATATAGTCTAGTTTTCAAACCCAGGTAA
>Locus_28_Transcript_3/9_Confidence_0.400_Length_2424
TGTTAACCTGGTGGACTGTTGCCATAACCTAATGTTAACCTGGTGGACTGTTGCCATAACCTGCATTAAATTGTTCTGCTGAATATCGTGTAAACATAATACCCAATCCTTCAATCACGGCTAGTAATACTCCACCAACAACTGCAGATCCTAACATTGCTCCAGCTCCATGTCTAACAGATAATATTGCCCCAGTTAAGGCACCACTTGTTATGGAATTCCAGGGATCTTCTTTTTTCCTGATGTATACTAAAGAGCAGTCAATGGCAGAGAATAAACCACCCCACACTGCAAAATTTCCTCCAGTTATTGGAGCTCTTTGTCTTAATGTTAAAAAACTTCCAGCTAAGCGTCTGTATGTTCCCTTTGGTGCATTTCTCATTCCTTTAATACCATGAAAGATCCCTCCACCAATACAACCCATAGAAAAGGCTCCTTCAAGTATGCCTGGGTTTTGGACAAACTGAAGGCTGAGCGTGAACGTGGTAAAAGATTCATATCAACATTGTCGTCATTGGTCACGTCGACTCTGGAAAGTCAACATCAACTGGCCATTTGATTTGCAAATGTGGTGGAATCCGACAAAAGAACCAAAAAATTCGAGAAAGGAAGCACCTGAGATGGGAAAAGGCCTCCTTTCAAGTATGCCTGGTTTTGGACAAACTGAAGGCCTGAGCGTGAACACGTGGTATTACCATTGACATTGCTTTGTGGAAGTTTGAAACCACCAAATACTATGTTACCATTATTGATGCCCCAGGACATAGAGATTTCCATCAAGAACACATGATCACTGGTACATCTCAAGCAGATTGTGCTGTGTTTAATTGTTGTGCATCTGGTACTGGTGAATTCGAAGCTTGGTATCTCATTAACGGTCAGACCGAGAACACGCCCTATTGGCTTTCACTCTTGGTGTCAAAACAGATGATTGTCCGAGTCAACAAGATGGACAACACTGAACCACCATACAGTGAAGCCCGATTCATGGAAATCCAGAAGGAAGTCAGCAGTTACTAAGAAAATTTGGATATAATCCAAAATGTGTAGCTTTTGTCCCAATTTTCTGGATGGCACGGGACAACATGATTGAGCCATCTGAAAAGATGGGTTGGTACAAAGGGATGGGCTGTTGAAAGGAAAGAAGGAAATGCCAGTGGCAAGACCTTATTCGAGGCTCTCGATTCTATCCTCCCACCATCAAGACCTACAGACAAAGCTCTCCGTCTCCCACTCCAAGGATGTTTACAAAATTTGGGAGGTATTGGAACAGTGCCAGTAGGTAGAGTAGAAACTGGAATCATCAAACCAGGTATGGTTGTTACCTTTGCTCCAGGCCAACATCAGTACTGAAGTAAAGGTCCGTAGGAAATGCAACCACGAGTCTCTCCAGAAGCTTTACCAGGAGACAATGTTGGTTTCAACGTAAAGAACGTCTCTGTCAGAAATTCGTATAGAGGAATGGGGTGTTTGGTGACAGCAAAAATGACCCACCCAAGGGAGCCAAAATTTTTGTTGCACAGGTCATCATCTTGAACCACCCTGGAGAAATTAAGAATGGATATGCGCCAATTGCACAGGGTCATCATCTTGAACCACCCTTGGGGAGAAATTTAAGGAATGGATATGTGCGCCAGTCTTGGATTGTCAATACAGCTCATATTGCCTGTAAATTTGTTGAAATTCAAAGAAAAGATCGACAGAAGAAGTGGAAAGGAAACTTGAAGAATTCCCAAAATTCATCAAATCTGGGGATGCTGGTATTTGACATGACACCATCAAAGCCTATGTGTGTTGAATCCTTCCAAACATATGCCCCATTAGGACGTTTTGCTGTCCGAGACATGAGACAAACTGTCGCCGTAGGAGTCACATCAAAGAAGTTACAAAGGCAGAGCCTGCCAGTGGCAAGGTTACCAAATCTGCAGCAAAGGCCGGTGGCAAGAAATGATGTGAGGCGTGGGATGATGTTGATATAGAAATGAAGACCGAAAATAAAAAAACAAACTAAATTTAAAGTCAAAATTTAAGACCACAGCAAATTATGTATTTGAACAATTTGGTTGCTTAGAAGTAAAATTCACGTAAAGAAATCAGGCGGAAAAACTTGTAAATGCTATAGGCAATGGCATAATTTTATTTATGTTAAAAATAAAAAAATAATTAAAAAAAACAAGCCTACATCTTTCTGTTTTTATATTATACCTATGATTTGTTTGCTCTCCTATGAAAGGCAGTTTGATCCCCAGTCTAGTGAAAAAACGAAATTACCTGATAATCAAAATTGCAGAATCTTTCTTGGGAGCAGGCATCATGAAAAAGAGTGAGCAAATACTATTTTAACCTGGCTCTTTTGCCAGTTGCTAGTAAAACTTAAAAAAAACAAAAAATGGAATGTGCCAATGAGAGACCTTTTGATGTTTG
>Locus_29_Transcript_1/1_Confidence_1.000_Length_685
TTCAGTTCCTGAACCAGATCCATCTTCAACCTTTGTCTCTTCGACAGGTTTCTCTACTGCTTTTTATCACCATATTCGACCCAGTACACAAAACTTAAAATGCCAACAGAAGCAGTAGAGAAACCTGTCGAAGAGACAAAGGTTGAAGATGGATCTGGTTCAGGAACTGAATCTGATAGTGACGACTCTACTGGAATACCAGATCTGGAAGAAGGAGATGTCTATGCTCAGACAAGTCAGGTAGCACAGGCTGCAGGTATTCAAGAAGAACTTGTCAGTAGAGCAAAGCAGAGTAGAAGTGAAAAAGAAAGCAAGAAAGGCAATGTCAAAACTGGGTTTAAAACAGGTAACCGGAGTAACACGAGTTACAATCAGGAAGTCCAAAAACATTTTATTTGTAATTAACAGACCAGATGTATATAAATGTCCAGCATCTGACACCTATATTGTATTTGGTGAAGCAAAGATTGAAGATTTGAGTCAGCAAGCACAGATGGCAGCAGCTTAGAAGTTCAAGACACCAACCAACCCTGCTGGTCTTGGAGAAGATATATCACCAACCCTGTTCAACAACCCATCCAAGAAGAATCTGAGGAAGAGGGAGAGGTGGATGAATCAGGAGTAGAAGATATCACCAACCCTGTTCAACAACCCATCCAAGAAGAATCTGAGGAAGAGGGAGAGG
>Locus_30_Transcript_1/1_Confidence_1.000_Length_767
TTCTTTCTTCAAAAATTGCAATAACAAATATTTGGTATAATTTCTGAATTTACAGTTACCAACTTCAAATTATAATTTTAGAGCAATATTTTTGATTCCATAAACGAATTTCTGGAAAGGGTTATACATAAAATCACCAACATCTTAAATTCAAAGACCATATCAATCATTTCAACAATTACAAGACAACAGCATATCACTTCTCAGTCCTTTATTTTATATTCAACTGTTTTTACAACAGCTTTGGAATTTTGGATTGCTTTTCTTTCACTTGGGCTGCAATTCTGTCCAAATCTTTTCGGCCTTGAGCAGTTAGCTTTCTGCCAGAGTTATTTCCGTCCTTTTCTACAAGTTTCAGTGTTTCCAGTGACTGTAAAATTTTACGGGAGACACTGGTTGAACTTCTGCAAAAATGGCTAGGAGCGGTACCGTTCCTTTTTCTTCCTCCATAGATCTTGGTGAAGTTGGCCCACCACATGGAGACCTAATGTACAAATGTCTGCAGATGGAAGCTGCACGGATATAATACCAGTCCTCATCGTAAGGTGCTAATTCCTTGAATCTGCCTAATTTGACGATGATAGCCCAATCTGGAACCTTCATCTTTCCAGATTTCTTCAGGAAGGCAGCAAGTGCCTTTGTGTAATCATGTGGATCAAACGTCTTGGACTGAGATACCCATGTCAATTTATGGTATCGAAAAAGAGGACGTTGATCCACATGATTACACAAAGGCACTTGCTGCCTTCCTGAAGAAATCTGGAAAG
>Locus_31_Transcript_10/10_Confidence_0.536_Length_2423
GTTTTCTGTGAAGATGTTACTTATACATGTGTTTAAAAGGTTAAGTGCTAAATGTGTCAAAGATTAAAAATTACAGCTGACCTATTACTAAAAATTTTATAGTCTGTTCATTAACTTTTAACCTTTGACACATTTAGCACTTAACCTTTTAAACACATGTATAAGTAACATCTTCACAGAAAACGTCTTCTTTATACTTATGAAGCATGTATAAAGACTTTGAAAAACACAAACAGGATTCCACAAACTGTCTGTATAATAATCTGCTGCATATTTTTTGAGACATAATCATACAATTCATTATTTCTCAAAATACTTATACTTGCTCATCTGTTTTGATTTCAAATAGTTATAGTCAATTCTTAATCTAAACAGGCTTTATTTAGACCATTGTGTTCTAATGTCGAAAGGTGTTTATATAACAGGTGTCAAGTCATTTTCTGAATTTCCTGATCAACGTTTGATATTGAGGCTTTCAAACTCCATTCTGTCAATAGCAAGAAACACAAATGAACAATAAATTAGTTTAGAGATCAAACATTTAACTGCTGAAAGGAATGATAACATCGGGTAAAGGGAGATAAACATGTTCAATGTGAATCAACTTGAAAGACGGTTAACTAATCAATGTAACATGATGCTTTATAATGACAAACATGATTTCATTACTATACATAGGTGGTCTACATATGATGTAGTACCCATTGAACAGTCAATGTCTACAAAGTGATGCAGATCCAAATTAAATAATATTTTTTTTTTATAAATTTACATTTTTTCATATATAGAACATGAAAATTTCAGTAAAAACACAAACTACCATGCTACCATCTTTCAGTCAAAATTCACTTTTGCTACAGCCATTAAAATTAGCAGCACTATTAACAAGTACATGGTTAAACTAACAAGAGTTAACCAACATACTTTAAACATATTTGTCAGTAATAATCAAGCAATAGATATCTCAAAAACAATGTAAGTATAAAAGAAAATAATGCACTTTTAAAGTTTTAGGTGCACTATTATAATCCTCAGAAATGCAGGTTGTTAATGAGAACTTAATGAAATCATTTTGCACTTGAAGTGTCCAAATGGGGAAATATTCTCCTATTTAGGATGCACTATGCAGCAGATTTGACCAGACTTGGAAAGTCTGCTTCATCGTCAAATCTTGGAGCAGTATCCCGAGAATTTCCTCTTCGGTCTCCACGACCCATAGATCCCCTGGGACCTCTTCCTCCACGCGGCCTTCTACCACCCCTTCCTCCTCTTCTGGGAGAATCATTGAAGGTAATCCTAATTGGAAGTTGACTCTTCGATTTGTGGTCATCCTCCTCTTCATATTCCTCCTCATCATCCTCCTCTTCCTCATCATCACTGGTATTTCTTTGTTTCTTGTAGGCAGTACCCTTTAACTGGGACGAATCCGATCCTTCATTAGGCTTCCTCAGATTGAAGTCGGTCTTTAATCTCTTTTTCTCTTCCTGGGCTTTCCATTCATCAAGTGTCAGTTGTTTTGGGGTCTTCTCACCTTCTGCAACGGTCTGTTCAGTTGATTCTGTGCTTTCATTAGGGTCTTGGTTTTCGGCATCTTCTCCTTGGTTCCATGATTCTTTGGGTTCTTCATTTTCTTTGCTTGCCTCTTCATCCAGATCATCTTTAAAGGTTCCCCAGTTGTGTGCTCCACTTCCTTCTCTCTTCTCCATGGACTTCACACCACTGGTTCTATCACTTCCACTGTGTCTTTCAAATTCACGTTTTCCACCAAATCCTCCTCTATCAAAACCACCTCGCCCCCGGCCTCTAGGACCACCTCGTCCTCTTGGTCGGCCAGAAAATCCTCCTCTAGATTCCATCCTGTTACCAAACCCACCTTCTGGCTTGTCTCTTGGTTCATTAGTCATAGATGAGTTTTCTTCAGGTCTTCTTGGCCGTCTGTCTTCCCTTGGTTCTCTATTTTCTCTGTTCTGTCTAGCACTCCTTGGAGGCCTTTCATTTTGCTGAGTCCTCGCTTGGGATGGGACCACCTTTTCTTCTTTCTTTTGTGTGTTTTGCTCTGTCAATTTAGTCTTGTTATCAGTTTGTGGTGCTGTCTTTTTTGTCCTTTTTAGTTGGTTTGGACTTGTCAGCTTTCTCCTTCGCTAAAGCCTCGGTTCTCTTCTGTTCCTCTTGCTTCAGGATTTCATATGGATCGACATCATCATCGTCGTCAAAAAGACAGAACTTATTAGTCACTGCTATGCCGTATTGCGAGTCCATTGTTCCTCTTGATGCTGAGGATGGCAATGGATTTTTACGGCCTTACTTTTTAAGGTGCTACAAAATGGCGTGTTTCTCTCCAGACAGTATGAGCATGCTTTGGAATTAGAATATTCGGAGGAAAAATCCTTCCTTAGTTGTAACATAAAAACCCGAGAGTCTCG
>Locus_32_Transcript_1/1_Confidence_1.000_Length_429
ATATATATCTTCTATATTTAGACAATTGGATGCAAAGTTCGAACTATCAGAAGTACTTCAAAATGACAAATTTATCAAATATACAGAGCATTTATCACTGTTCTTCATCTAGATGGTTTCTTGAATTTGTTTTCGTACTGTCAAAATCAATGTGTTGATTCATGTAAAAATATCAATTGAACTTGTATGTATGTATGTATGTATGATGAGTGTTTTTGTTGTATGTAAAAAGTAGAGATTAGGGAAATCCAAAATTATGATAAACAGATTTTTTTTTGATATAAACATGATAGACTTTGATCATTAAATGAATGAGATAATATTATGTCTGAAACATCCAAGTTATTTTGTGTATAACCATGATAGCTTTTGATTCTTAATGGCTAGATACAAAAGATTTGATATTTCATGAATTTGTAAATATCTTAT
>Locus_33_Transcript_20/20_Confidence_0.331_Length_1196
TTATTTTTTGCCTTTGAGCAATTCACTATGCTGTTGATATTAATCCTCTCAAAAAAATGTTTTGAAGAAATTTTCTTTTTATTTATGAAATCTGAAGAGCAAAAATTAAACCCCCCCTCCTTTTTTCACATCCCCGTTTCCCTTTTTCCAAAACTGATATCAATTCAAATTTCTAATGGACCCCCCTTTTTTTCACATCCCCGTTTCCCTTTTTCAAAACTGATATCAATTCAAATTTCTAATGGAGTTTGCAACAATAACTACTCTTTTAAATACAACATAAAATATAAAATGTAAAAATAAAACTGCTTGTTATCACTGAATGGTAAAGATTATTTTAATTTATCAGTTGTAGTAAAAAGTGAATATACATGAATATTGTATATAACAAAGATTTAAGTTGATTCTGGACAAAGAAAGATAACTCCAATTAAAAAAAATTCTTGCTATTGCACAATATTTTGCAATTAGATATTTCTTGCTTACTATTCTGGACAAAGAAAGATAACTCTAATTAATTTTTTTTTTGATATTTCACAATATTGTGCAATTAGATATTTCTTGCCATTGCGCAATACTGTGCAATTGAAAAGACTTGCTATTGCACAATACTTAATATAATAATATTAGATCCTGATTTGGACCAACTTGAAAACTGGGCCCATAATAAAAAATCTAAGTACATTTTTGGATTCAGCATATCAAAGAACTTCAAGATTTCAATTTTTGTTAAAATCAGACTAAGTTTAATTTTGGACCCTTTGGACTTTAGTGTAGACCAATTTGAAAACAGGACCAAAAATGAAGAATCTACATACACAGTTAGATTTGGTATATCAAAGAACCCCATTTATTCAATTTTTGATGAAATCAAACAAAGTTTAATTTTGGACCCCGATTTGGACCAACTTGAAAACTGGGCCAATAATCAAAAATCTAAGTACATTTTTAGATTCAGCATATCAAAGAACCCCAAGGATTCATTTTTTGTCTAAATCAAACTAAGTTTAATTTTGGACCCTTGGACCTTAATGTAGTCAAATTTGAAAACAGGACCAAAAATTAGAATCTACATACATAGTTTTAGATAGCATATCAAAGAACCCATTTATTCAATTTTTGAAGAAATCAAAAAAAGTTTAATTTTGGACCCCCATTTGGACCAACTTGAAAACTAGGCCAATAATTAAAAATCT
>Locus_34_Transcript_12/14_Confidence_0.667_Length_1919
GACAAAATTGGGTAGTCAATGGTTAAGACCACAAAACACTCCAAAAACTGCCCCCATACTCAGAACATAATGGAAGTGAGCAACCACATAGTAAGTATCATGGAGGGACACGTCTATAGAGGCTCTAGATAATAAAACTCCTGTTAACCCACCTACAGTGAACAAAAACAAGAACCCTCTGTTCTTCAATAGGCAGCAGGTTTTATTTTAAACTTTCTTCCTGCCATAGTTGCCAGCCACCTGAACACTTTAACTCCCGTTGGTACTGCGATTACTATGGTTGCAGTAGAAAAATAACCTCGAGTATCAACATTAAGTCCCACTGTAAATATGTGGTGTGCTCATACTATACAGCCCAGCCCTCCAATCCCAATTATAGCATATACTATACCAATTAAACCGAAAACAGCTTCTTTTCCAGAACAATGTATAATTACCTTTGATATTACACCAAAAGCAGGTAAGATAAGAATATATACTTCAGGGTGCCCAAAAAATCAAAATAAATGTTGAAACAGAACAGGATCCCCGCCCCCTGCAGGGTCAAAAAACGTCGTGTTAAAGTTCCGATCAAACAAGATTATTGTAATCCCTCCTCCTAGAACCGGGATAGAAATGATTAGAAGAGCTGCAGTGATCCTAATTCTTAAGACATAGAGCTCAGCTCGCTCCCCTTTTATCTCCAAGGCCGGTATGTTTTTGTTAGTACTGGCAAAATTGATAGCCCCTACTAAAGACCTCACTCCAGCTAAATGAAGGGCCACAATGAGAACGTCTATTCTTGGCCCTCTGTGATACGGGTACCTGGATAGAGGGGGGTAGACAGTTCATCCAGCACCCACCCCTTTATCTGTCCTAAAAGACAGTATGAGTAAATACAATGCATTTGGGGACAACCAATATCTCAAATTATTCATCCGAGGATAGATTATATCCTTACCTCCTACCAGCAGCGGGATAAGCCAATTGCCAAAAGCCCCGATTAAGATTGGTATCACGGCAAAAAAAATCATCATTAAGGCGTGAGTTGTAACCACTACATTAAAGAACCAGTCTCTTTTGAGAAACACCGCCCCAGGGTGGCCAAGTTGTATACGGATTATCAAACTTAGCCTTGCCCCAAATAAGCCTCCTCACACCCCTCTATAGAGGTAAAGAGTACCAATATCTTTGTGGTTTGTTGACCATAGTCACCGGCGCCACCAGGCCTCTAATTCCACAGATTCTTTTACTCCTTTTTTTAAGAATAAGCTTTATCTGAGGTGTTTCACCTAGAGGAAGTGTAAGTATTACTTTCTGCCTCGATTTTGACTTTGAAAGAAGTTTTTTGTTGTTCTTTTTCATTATTTAAAATATACTAAAAGACCTTCATAAATATCAATTAACCACCTGAACTCAACAAACGGTTTTTCCACGCGAAACCCAGCTTTAAGCTTAGGAGAGGCTTTACCCCACTCTAAAGTAACATTAGATTTAAGCCTTCCATATTTTTTTTTCTGTATGCTTTTATCAAATAAACTTTTTCAAAACTAGTAGCGCGATTTAAATTTTTTTCAATATAGGCCTCATACAAAAACACTCTCGACGTATAAACCATAAATACACACAATACACTTCCAACAGCAAAAGTAGTCCTCTCACAATCACTTCTCATCAAAATTCGTTACGCATAAATGCCACTTTTACTGTTAATTTACCCACTCCAGAGAACCTTCACGGTATTCGTGGTACAAACCAGCAAACAAAATAAAAAGAAACCCCCTAGAAGACAAAATTCCTAACGCCCTTTTACCATAAGAAAACATATAAGCAAAAGGCATTAACAAAACCACCTCTACGTCGAATACCACAAATAAAACTGCTACTAAAAAAAATCGAATAGAAAAGGACCTTCGAGCTCTTCCAATAGGCTCGAACCC
>Locus_35_Transcript_8/9_Confidence_0.652_Length_5768
GCATGCCAATAAAATTAAAAAATAAAAGGAAACAAAATAGTAACAATAGAGGTATCTCTGTCGACTAAACCTTTTTGTTATACATGTTGGCATAAAAACTGTACCAGAGGGATATTTTTATATGTGAACATTTTCATATCATATAATATTAAAGCCTATGAGAATTTATTTCAATTGATATCTGCATGGTCTGTTAATTCTAAAGCTATTATTTGCAACTTTGTATTTCATGACTATTTAAAGTCTGTCCGTGTTTATCAAATATGTCAATTTGACATATCAGGCAAAATTTTAATCAGTTGTGCAGATTTTAATCTTATTCTCTGACACAAATTACCAAAAACTTTTTTTTTCTTTCTGCAATGCTATTTATCTAAAGGTCTAAACAAAAAATTGAAATGCATGACACATCGAATGTATTTGCATTTTGTTGTGTTGTTAAATTGATCACTCACACATAAAAATATCCCTCTCCAACCTGAACATCTTAACACTTCATATTTTCTTAAACTCAGCATAATTGTTCAGTGTTGGTCAGGTAAGCTTTTACACTTATGAACAAAAATAGTCCTCTACAAACTGAATGAAAACACTTCATAATATTTCTTATAAACACAACTATACCCAATACATTTTTTTTTAAATTTCAGCCAGTTAAGCTGACCACTCCATTTTTTTGTTGCTTAAACCAAAGTTCATTTACTTGTCAATGCAAGTTAGATAAATAGATTTTCTCTTTACAGATTTAACATACATCTGAGTAGATAACTTTACAAAAACTATACATTAACAGAAGATTACTCTTTATTCAAATAATCTTTTAATTTGTTCAACAAATTCAACAATAAAGTGAACTTATTTCAAATAAATTAAAATTTAAATAATATACTCTCAGAAAACAAGAAAATAATAACAATATTAAGTATGGCATGCGTTTATGCACAATAAATAACACAAACTGATCACTTGAATGTGTCAACTGACCACACTAGCGTGCTTTACACTTGTGTCTCAGTTGATTACATCAACGTGACAGTGACACACGAGATCATCACATTTGCTGTAGAAGATCTATACCTTTAAATAAATTATTTGGTGTATGACAAGGTTCAATTCATCCCCTCTTTTCTTCATGATAGTTTTGAACTCAATATGTTTGGGATAAAACAGTTAATATCCATGGTATAAAACAAACTTCTGTAGGTTAAAAGACAAATAAAACAGCTGATCTTTTTAAAACTAAGTTAAGATGTATTGTTAAAAAATTAATTCCTAAAAGATACAATACCACTTTCAATATTTTGGATTAATATTACTTTTCAAAATATTTTTTGGCCGTATTTATATCCATTTTCTTTTTTTCAACATTTTCAATGTTACAGTATTTTTTGCTGCATTCATCTCTATGAACTGTTAAAACCTTTGTTTTGAAGTCTGTTTGAAAATAAATAATGATGATATAATGAGTATCACAGCACTTATCGGAGGAATATGATATAACCATGTGGAGCCCTCTAAGAGCAATTTGATGATTTTGCTTATTTCAATTTAAATAAATTATACATTATGTGTGTTTTAACATAATTGCACATCACATTAAATTAATACATGACCAAACTTCAAATATCATGTCAGAAAGACTTAAAATTCATGACAGTATGTCATAAATGAACCGGCTACTTCTCAACGTGTCTCTCTGCCCTGCTTAAAATAATCTGGTTTACAGGAATGTTTCTAGCTGAACTAAAATTTGTTCATACCCAAAGTCTTTAAATCACATGATCAAATGTCCTATTTACAAATTCTCTCACGCTGCACCAATTACATCACCTGATGATTCATGATCATACTATGGAGATATCAAAGCAAATACCAACAGTAACTTATGCATACATTACATCTAGTGGCCAAGAGTACATACTTGTTAATGGTATTTAGATATAAAGGAAGCAAATCAACATACTGAACAAATAAAGTCAAGTAATGCAAAACTATTATTTGGAGAACCATGTACACAAGTCAAATACTGCTTCTGTTTCCTTGTTTTATGGTTTTGAGTTTTCTGATACAAATTCTACTCCAGTAAAATATGTACTCTTGGTTTTATCTAGTTGATTTAAGGTTACAAACAAGGACTTTTAGTGCTGAACTCATATAAATCCCTAAACCAACTACAGATTGAACAAAAATAACAGGTTTTTTGTTACCATATCATGAAATACCTTCAGACCATGTATTTTTCAACTGCATATACAGTGGAAGTTATACGAAATAGTGTAACAGTTAAATTTACACAACTTTTCTGTGGAATCAACGATTAAAAAACTGACAAAAGATGAAATTTTGCACTCTGTAATGGTATAATGTTAAAACACATGGAATAAAAACTAAATCTACTGTGATTCTACGAGATATATATACAAAATGGCTGAATGATATCACAGACATTTGAATAACTAAATTCATCTCCTCAATCCATAAATAAATAATTAATAATAATATATATTATGTATGTATATATATATATATTTATATATAAAGTATCACCTTTTCTCATCAACTCAAAAAAGCACTCTGCAAAATAAATGAAAATTTCTAAAACTGTACAGAAAATAATGACTATGCGAAATTGGCTTAGCTTGAAAAAATGTGATTCCACGTAATATATAAAATGTTCTATATTTCTATTCTATTTTTTATGACTGAAGGTATTTCATGAATGGGTCCTATCAACTTTTCTTCAAAGTTATTGACTCTCTTCTTAGATGGTGTTATTAAGAGTCCAGTTTTTGTATCATACAATTGTACCATAGACATATAAGTTAATTAACAACATAGAAATCACTAATTTGCATATCTTCAATCAACAACATTACCCATTACTTAAGAGGTAGTAGACTAGATTTCACTTAATGATTTTTGTAACAGATGAAACAGTGAACAAAATTCTCATGTTCTTCATATAGTATCTGCAGTTTCTGTGGTTTAATATGCAGCTTTTTCTTTCGAATTATTCTTAAATAACAAAAAAAAGAAGATAGGCTTAATATTTAAAATGTCAAATAGTAAAACAGTTTCCAATTTGGATTGTTACAGATAAAATTATTAAAAATCTGCAATACGTTTTGTGTTTTTCTTGATTCTAAATTTTTACTCGTCTAAAACTGAAAACACTAACATCGTTTGTCTCAATGTCTCAAATTTACAAAAATCTTGTTTTTAAAAGCAAAGAAATGATATTTCTCTTCTGAAAAATTTACCAATAATACTGAAATATAATATAAAATAAATTGATACATTAAACTATACAGTTTATGTCCAGGTCATTTAAAATGAAACAAGTTTATCTATACAATATGGTCTGATGTAAAAATTTCTATAAAAGTACTCATTTTTGAAGAATTTATTGACTGATTGTTGTTTGCTAATGTCTAATGAAGAAAAAAAATCAATATAAAGAATGATCACATAATTGTCATCATTAGGGCAATAGATATTTTATAAATTACAATATGGATATTCCGAGAGAAAAAAATAATTGATAGTTATATTTTCAGTCCAATTCAATGCAAGCTTTTTTGATAGACTACTAAAAAATGCTATTTGTGTGTAGGTTCTGTTTCAACAGTAAAAGAATTTTCATTAGAACTTGAATGTTCTACAGTGTATATAAATTTGATGATTTTCCAAGTCAATATCCTTTCATTACAGCAAAAATGAGTACTTTTACAGTGTCTCATTAAATAAAAAGTTTAAAAACACCAGAATCATTCTGTTTCTTAAGTTACATCAAATATTTTTCAGATCTTTTATTCTCAACGACCTTATTTTGGCCACACCTCAACTTAAAAACTTCCTATAAAACATAACTAGTACATCAGTTAAAACATACAAAAATAAAACTGCTGAACAATAAAAATCTCTTTCATAAAATGCATTTCCAGTAGAAAGTATGACATGCTTAAACTGTATAAAACTTAGGTTTTATCTTAAAACATTTGATCTAGTATAAACCTTGAAATGAAATGGTAATAATTTACACTGAAACTAGGATTTCATTACATAAAAAAGTGATTAACTGTATAAGGAATTTTCTTCACTACACTACACAAATCAAAGAAATTTGAAAGTGAAAGGCAAGAAATGATGGATGATCAAGATCAGACCAAATTCTATGTGGTATCACAGATTTAAATATTCCATGAAATGAGTGGTCATTTGAAAATGCTGTATGTTCTGCATTGAATACTTGCACCAATTTGATTGGCTGGAATACATTTGATAGATGTAAACTGTTAACATACAATTACAGGAAAGTTTTGACTTTCACTGTCAAATTTCATGATTTGAGAAGTATGAGTGAATATGGAAATAAATAAATACTGTATGATATTGGCTAGTCTGGGGTCATATTAACCATGAAGTTTTGTACAGGAAACAATAGTTTATATGGTTTGAGATCAAAATTTTCTAATCTAAAGAAGAAATGAATAGGATCCCTGCCATTTAAATAACGATGGTTGGTCTAATATTATGTTGCTTTCCTACTGAGAATGAAAGTAGAATGACTAATAAGTTTTGAAGTTTGAACATGTCATGCTTTTTAATGGAGATGTATGAATATGAAGTGAAAAATTATATGCAGTTGCCTCAACCTAGACATTCACTGAATGCTTCATCCAACAATACAAAATGATAAAAAATTTGTATCGCTTTATGATCTTATATGTTTTACTTATGAGCCTACAAAAAGGCGTGAGTAGCTATAATTCTAAGTTAACATTATATCTTTAATGTGTAAGTTTTGATGTTCACTGAAAATTGAAAGATTCATTTAAAAGCCAACTGCACAAATTTTCCTGGACATTTTATTTCTGGCATAATTTGTATAAATAATGTACAATGTGAATGGGTAGAGTTTTTGAGTATATCTGCGATAACTCATCTGTCGTGAACAAGATGGGAAAGATGATTCTCTTTTCAGTGTGCGAAGTTAAATAAATTATCACAGTTGTCAATTTTTCAGCACCCAAGTATATTGACTGGTGAAGATATGAAAATTATGAAATAACTATGGACAATGTACTGATATAACAACTGGTCTCCAAAAAACACACACTTCATACAAAAAACTTAAATAACTATGTCATAAAATCTCAGTGATTAATTAAATAACTATTAATTATCAAATCATCATCACCACACACTAATAAATAATAATAAATGAAAGTTGTTTTATTTCTGAAAGTAGGGTAATTATTTGAAAGACTCCGTAGCTGGCACATCATTGAAATAACGAAGAAAACCCATGATTGATGCCAAGATGATCTATATTCATACAATGGGGTGACAATGCACAAGTTTGAGTTTTGAGTACAAGATGCATAATATAAAATCGGTGAAAAAAAAAGCATGCTCAATTTTCTTGTGATGATAAACTTTGACAGATTTTTTGAAAGACTTGTCTTCACACAATGGGCTGAATAATGACAAAATATTTTATGTATTCAACAAGCACTGGGCAGGAAAACTCAGAGAGCAAAGAGAAGATAATAGATAATAATAGATCAGAAAATTTATACTAGCTCAGTTCACACCAAAAACAAAAAAATAAATATAATAACTAATTGTACCCGTTATTCAGGTAATTTTACACACATCTAACCTTCCACTGAATATTTTTTTATTATATAACACAGCTAGCACAAAAAAGAAAGCTGTGAAATTCATCACCTACCACGCTAGTACAAATTCTAGAAAGTTATTCC
>Locus_36_Transcript_1/2_Confidence_0.667_Length_811
GCAGTTACACCAGTCCCATTTAACCTTGATAACCCCGCCTCATTCTATGTGTTGGGTCAGGAATATGCAATTATATTGTTGTCAATTGAAGCAATATTTCATATTTGTTTTTAGTTTCTAGATTGTATCTAAATCAGGCAGTTAGTTTTCTCTCCTGAATTGTTTTATATTTGCCATTTCAAGTTTTTTTTTGATAGCTTGCTATTCAATATGGATTATGCTTATTATTGAAAGCCATACAGTGACTTAAGTCGTTAACTTCTACAGCATTTGGTCTTTGATGAAGAAAAAAATCAATTTCTTTCGAGAATGGCAAACCGCCATTTATAGGAACTTTAAATAAAAGTATTACTGGTAAAGTATTTGACACATGAAATGAAACACAATATTTCCCATGATATTTAATAGTTTATGAAGTTTCCATAATAGTTTCTTCTGTGTGTTTGCCTTTGTCAGCGACTTGTCTGGATCGGGCTTTACGTTCCAGAATCCTTTTCCTGTCTTTATCAATCTTCAATTTGACAATTACTACCTTTGATGGGTCAATTCCTACATGGACAGAAGCTCCATTGGCTTTTTCTCTCTGAATTCTTTCAATGTATATCACAAACTTCTTTCTGTATACTTGAACAACTTTGCCAACTTGCTGTCCTTTATAATGACCTCGGACAACCTGAACCTCATCATCTTTTCGAATAGGTACGCTTCTGACATTGTATTTCTGCCTCAAGTCTTTTGACAGTGCAGAACTCATGATCTTCCTCCTTACATGGGATGGTGGATTAAAATGGCGCTTCCTATTCTTCCTACG
>Locus_37_Transcript_6/8_Confidence_0.500_Length_2477
AATCCACACAATTCAAATGTTCAATCACTAAATATTGTCACAGTATAATCTGTATTTACCGGCATTACTTTTAGCACGTTTAAAACTAACCGGTAAATACAGATTATACTGTGACAATATTTAGTGATTGAACATTTGAATTGTGTGGATTTATAGAAACATGCCGCACCGGAAGCACCAAAAGGTGCAACTGCACAACGTTGTTAAAAAAGATGTGGAAAATAACAATGTACAAGCCGCCGCAGAAACGAGGGCGCCTGTTGTTGAAGTAAATGACAACAGAGCTGGTCCCAAACTTGTCAAGTGTTGTGTGCCTCTAACATGCACTTCACCCGAGGATTTGATTAATCCAAAGGAGCCTGAAAAGTCTGTGAAAGTGTTCTGCAATAATGAAGCATGCGACTTCAGTAAGTGGATGCACAAGGATTGTTTCGAGGAATGGGAGGAGACGGTTTTGTCCTATCTACGCTCGTGTGGACGCGCTAGAAGCTGGAGCGAAAAACAACGCTTGCAAAATTTGTGGACAAAGAAAGGCTACGACCTAGCTTTCAAGGCTTGTGATTGCAAATGTGGCAGAGGACATATACGGAAGGATCTGGATTATTTCCCAAAACCACAAGTTGCTGTTGTCGACAACAAAAACAAAAAGAAACCGAAGAAGAAGAACGATAAACCGGCTCCTGTGGTGAGTAACGGGAAAGGGGGACATGCTTCTACCTCCATACCCCATAACAACAACCACATTCACAGTGCACCTATCAACACAACAAATGTAAACAACAACAATAACAACACGTCTTACAACAATCATCATGTCAGCAACACGAACCATATTTTTTCTACACAGCGCTCGCGCACTGACAGCGTCAGTAGCAGTGGAAGCCTACCGCGTTCTTCTGGTTCTATTGGATCCTCGTCATCACCGACGCCGTCATCCCCTATTGTTAATGGAAACCTGAACCAACCGGCTTTCCCAAAAAGCCCGAAAACTGTAGATGTCCACTCGTTTAACGCAAACACTTCCTTTCGGCGCCGCCAAGATCTGTCTGCCTTCACCTTTCTACCAAGGCATAAACAGAATCCATACCATATCAAGATGGACGACGATGGTACGGATGATACCAGGAACTTTATACTTTCTCACTTGACATCGTACAAGGTTTGCTCGCTGAGCTGTGTTATATGTAAGAGCGGCTTACCCGTTTTTGATAGGTACCCTATGATTGACGGAACATTCTTCTTGTCACCTCAGGCTTACGGCGATGGAGTAGTACAAGTCATCTCCGATGGTCGTCTGCAGTTCATCAACGCCGTCTGCGTACAGTGCCTTGAAAAGGGATCAGATATTCGGTGTGCATCATGCAAATGCCCATGGGACGGGAGCGCACTTCAACTTGGAACTATGTATACTTACGATATATTTGCTGCTACGCCATGCTGTCAGAAGCGGCTAACATGCAAGCAGTGTCGTCGAGCAGTTGTAGACGTCAACACTGGTCTGACATTTTATAGTCAATACAGTCGGATGATTGCGTGTCCTTACTGCAAGGCGTACGACTTTCATTTTATACGACCGCTTAATGAAGCCTTCAATGTTAGAGCAAAACAGAGTATATGGAACTAAACTGCTTAGAACTTTTATTCTGTTAACAATACTCCGCGCGTATATATAAATATATTTGCCTTTTACTTGTTTTATATATAACTTTAGCAATTTACCGTTTTACTTGAACTTTTTACACTGTTGTGTCATAATTTGTTTCGCAGATGGATCGACAAGTCTCGTTGAATGGATGGGATTGTTCCTCATATATCTGGAAGAACCAGTTTATGGACCATATTGACTATGTTACGCTACATTGTGGATTTTTTGGTGCAGACATGTTTTTTTTACCAGAGACGTTATCATATACGACATGTGGTAGTTTTTGTGTAAACTTCATTAGAGATTTAATCTCGTGTCCTCGCTGAGTTTGTATCCATCATTTGTTTATGAACTATTCTTAGTTTTAAGAAGCAGAACTAAATAAAATTCCGATTTGGTTTATAAACTTATAGGAAATATTTCAAATAACTAGACGTTTAATTTGGGTGACATTTTAAATTTAAGAACAAAACGTTTTGCGTGAAACCGGATTATTTTAATGAATTTAAAGACATTCAATATGCAAAGACATGTTACGTGTAGAATGTGCTTATGACGTTTTCTGCTTCATTTGAGACTAAAGAAATGGCATTTCTTACATATGTTTATTTTTGGAATAAATATTTAATTATTTATTGGAATTGATATGTAGCTTGTGGTTATTTCACGCTCTGTGGATTTTAAATCAGTTCACTTCAGTATTTCTGAATGAGCATATTGTACAGGATAACCGACTTTCGACAAAAGTTGTATATCTTTTTTATATTTTTAAAATTGTCACTACATGTATGTATCCCAATATCATGCTTTATGATTTCCTTGGAGCGTGGTA
>Locus_38_Transcript_1/2_Confidence_0.667_Length_895
AGGGTTGCCCCAGAAGAACACCCCGTACTTTTAACTGAAGCACCTCTTAATCCAAAAGCTAATAGAGAAAAGATGACTCAGATCATGTTCGAAACCTTCAATTCTCCAGCTATGTACGTAGCCATACAAGCAGTACTCTCCCTTTATGCTTCCGGTAGAACAACAGGAATCGTCATGGACTCTGGTGATGGAGTCAGTCATACAGTACCCATTTATGAAGGGTATGCTTTGCCGCATGCTATCTTGAGATTTGGATCTTGCTGGAAGAGATTTGACAGACTACCTGAGAAAATTCTTACAGAAAGAGGATATTCCTTCACAACAACTGTGCAGAACGTGAAATTGTCCGTGATATAAAAGAAAAACTTTGTTACGTTGCTCTAGATTTTGAACAAGAAATGCAGACAGCAGCTACATCATCGTCACTTGAAAAAAGCTACGATTACCAGATGGTCAAGTCATTACTATTGGAAATGAGCGTTTCCGGTGCCCAGAAGCCATGTTCCAGCCATCTTTCTTGGGTATGGAATCAGCTGGGTTACACGAAACCACCTACAACAGTATAATGAAATGTGAAGTAGATATCCGTAAAGATTTATACGCCAACACAGTACTATCTGGAGGTTCACCATTTGCTGGAATAGCTGACCAGAATGCAGAAGGAAATCACTGCTTTCTGTCCACCGACTATGAAAGTTAAAATAATTGCCCCACCAGAGAGGAAATATTCCGTCTGGATTGGAGGATCTATTTTAGCCTCACTTTCTACTTTCCAACAAATGTGGATAAGTAAGCAAGAAAATGATGAATCCGGTCCAAGCATTGTACATCGCAAATGTTTCTAAACATAGATCTCTTAAAAAGACAATCATTATCTTTTTATCAAGCATAGTAT
>Locus_39_Transcript_7/7_Confidence_0.412_Length_1357
AGTATTCCGTTATGTGATGACGTTGACATTACGACAAAACCAGCAAAAGACTGTAAAGATAATCAGCTAGGCGTGGATTATACTGGAACCGTGAGTATAACAGACACTGGCCGAACCTGCCAATATTGGTCAAGAAGGTATCCCCATTCACACGATTTCACATATAAATTAGCAGACCAACAGAACTATTGTCGAAACCCTGATAATGAAACACTAGGACCTTGGTGTTATACAACTGACTCTGAAACCAGATGGGAATATTGCACTGTTCCATTGTGTGATGGTATTACTATCTCACCAAAACCAGAACAAAATTGTCGAATGAATCAGCAGGGAAAGAATTATACTGGTAAAATCAATAAAACAAGATTTGGACAAAAATGCCAAGCCTGGAAATCGTTAGTTCCCAACAAGCATCCATTCACGGTTAAATTAGCTGACGATGAAGATTATTGCCGGAATCCAGACACTGAATTGTATGGTCCATGGTGTTATACAACAGACCCAGGAACAAGATGGGAATATTGTGATGTACCTTATTGTGAAGGAGCAGACAATCTAAGCAAAGAAAATTGGAAATATGGTTGGCAAGGCTTTGAGGATTCCTATTATTCAATCCAGTACACAGAAAAATCATGGGTTGATGCTAAGGACTTCTGTAAAAGCAACCTTGGTGCTTATTTGGCTGAAATTACAACGCCTGAGGAAAATGACTTTCTGATGAATCTTCTGCCAAAGCCTACAGTAGAAAATAGAGTAGAGGTGTGGCTAGGTGCAAGAGATTTAAAACGCGATGGAGAATTTACTTGGGACAATAGCGCCACCTACCTTGATTATACAGACTGGGGACCAAAGGAGCCGAATGGCTGGTATATTGAGGACTGCCTTGCCACTCACTTGTACAGAGATGGTAATCTTCATTGGAACGATAGGGCATGTGCTGCACGCAACTTCTTTGTTTGTGAAAAGAGGTAATTAAATTATATACCTCTGTGGCACTGTTTGATAGAAACAAACACATTTATAAATACAGTATGTTTTAGTTATGATTTCATACCACAGTCTCTTTCAAACTTAACACATTATAAAAGTCAGAAGAACAGAGTATGTTCTGAATTATCAAAGCCATCTCTACCAGCTTCAGACTTATTTACTCAACCGGTAAGCAAAGATTACATAAAACCACATGGAAAATATTTATTGAAGCACATGCATATTATCGTGGTGAAAGGTGCTTTATTTCACAGCATGATTAAATGCATTCCGTATTACGGGTTGTTGTTTTTTTAAAGGGAAAGAGGATGGAAAAATAAGAAAATTTAGACCACAACTTTAATCCAACTTTTTGCAAGGAAAT
>Locus_40_Transcript_1/5_Confidence_0.636_Length_1054
AAAATGTGGAAACTGCTACTATCAATTTGTCGACAAATTGATAGTAGCAGTTTCCACATTTTTGTAATTTTTATCGTAACTGCTGGTTGTTTCTGTTTCGTTGAAATACTTATCAGTGTACTGTTTGTCAATATCCGCCGGATGTGTTCCGTCGGGAATGGAGTCTAAACCATTAACAACAATCCTGAAATAATTGTGTATTTCGTAAGCCCCACGTGCACAGTCAGTTACTTTTGCTTGATACTTTTCAACATGTGAGAGAGACGTCTGTATTATTTGATACTGACAACCTGTTAAATAAAAATCAGTCTGAATGTTCTTCGTTTCCTTTGACGTTTGAAAAACAATGGTCATGTGTTCAGTCGCCGACCGGGCAATAATTCTTGGACTCAAATCGTTTCTGTTTACCGGAACATCTATACTAACTGCATATACATTTCCACTGTTCTCTAGATGACAAAAGACAAAACAACAAATTTTAAGCATTTCACATAGTATGCCCAAATTATATATTCGAAAAATCTCTGACGCAACTCGGTATGTCTTACTTTAATGATATGTTAAAGAAACAACCAATAAAACATGATAACATCAGTGTGCTGTAAAGAAACAACCAATAAAACAGATGATAAAATCAGTGTGCTGTTATACGTGAGGGTTTAATAGAGGTCTCAGTATCTCACCGAAACACCACGTGATCATTAAAAGTTTTTATGGAATGTAGAAAAACTATTTATATTTCAAAATGGCCCGAATAAAGAATCTGCAATGTTAGTAAAAGATGAAAGCTACATAATTTTGTTTCCAGTAATTTGAGTTTATACTGTCGTAATTGATTATGCAATTTCTGTTTATTTAATTTCACAAATTGCTTGATTATAAACACATATTTGACTTGCTTTGTGTCGTGTTATCTATACTGGCTAAATACGACAATTGAACAAATCATTTACCTCTATAAAGACATATTTCTTTTATTATATTTTTCTGCTCTTTTATCCGGTTGTTGTCTCTTTGACACATTTAACATTTCGATTATCTTTTTTTATTTGAG
>Locus_41_Transcript_3/5_Confidence_0.692_Length_4954
CCTGGGGCCATTACATTGCAATGTAATGCATTACATTACAATTACTTTGTGATTCTTCCATTACAATTACAATTACAATTACATTTTTTTTCACATGTAATACATTACATTACAATTACTTTGCCTGTGTAATGCATTACATTACACATTACTTTTTCAATATAAAAACAAAAAGCATTTCAAAAACAGAGGTATATGTACATATGTATACAGTGTTAGGGACATAGACTTCAAATACTTAATATGTCCATTGCACTTTATCATCATAAGTGGTTTAAATGTGATGCCATTAAGAGAACAGCGATCAGTTCTGTACACCTTTCCCGCATTACCTAAAAGCCTTTCTACAGGAGCTTATGTGTGGGAAATGGCTAAATACTTGATAGGTGTATTAACCAAAGAAGAAAGGCACACTGAATTTGACTTCCATTATTCCAGTGCATTGATTGAAATTTCTTCACATGGCTCAGACAAGTAGATGTCAACACCATGTACTGCACCATACCTGTGTCTATACCCTTTGATTGAGTAGTAGGAGGCATGAAACTGAAAAAGTCACTTTTAAGTTTCTTAGGTGGTGGTAAAAAATAAATAAATTATCATATAATTTTGTTTCTAACATTGATCACTTAATCATTAAGACATCATTAAGGATTTCAAAGGGATATAATAAATGTGTCATTAAAGGATTATCTTGTGAAATGCCTAAGGGTTCTGTGAGGACAAACATAAGTTGAGAAGATTTGATTGCAATAAAAACATTGTGATATTAAATTAGGTGAAATAACAACACAGGCAGGACCCAAACCACAGTTTGGTTTAAAATGTTGTTTGATATATTCAATATTTCATTGAAATAAATGTAAGGTGTGTATAGAATTATGAAATTTTCATCTTCATATTTTTTTCATTGATCTATATAGTTTTGTTTGATAATTTTTTTTATAAGATTTTTCAAAGACCACCTAACACCAAAATATTCCCATATCATATTAAACAAATATCAGAAACCAAGATCAAAGACTTGATATTGTTTACCATTTTATATTTCTTACCTTATTTAATACAGTAATTAACTGTGACAAAAATTTTATTCCATACTTTCTTTTGTTTTTGTTAATATTTTATTTTTATTATACAATATTCTTCAATTTTATCTATTTTACCAATTTGTAATGAAAAGTAATGTACTGTAATGGAGGCATTACATCAATTTTTAACTAAAGTAATCATTACATTACATGTAATTGTAATGCAGAAAATGTGCATTACAAATTACTTTGCATTACATCCAAAAAATGTAATATTACAATGCATTACAATTACAAATTACCATTACCCCAGGCCTGATTGGCAAGTATACCACCCTTCTTATCTTGATTTATACTTTAATAAGTTATTTACATGTTATATAAACACATCATCACCTGCATTTAGAACTCGTCTTATTTTCAATTTTTTCTTCTGTAGGCAGACGAGTAGACCATATACATCATGCCCAAATCCCTATGTAGAAGTCTAAAGGCTTATGTGTACCAGAAAATTTTTGAACTATTTTGAAATTGTAAGTTACTGAACACTTCTTTCAAAATTTTCTCATATATCAGTATTTATGAAGCCAATGGGTCTTGCTACATGGTGATCTGAAGAGTATGGATATAGACAATAATAACAACTTTATGTTGTACAAGACTATATATTGAAAACTATGATTCACAGAATAATTCATGTAGGCTCAAATACATGTCACCCAATGTTAAAAGCAGTTTACTTTATAAGATGTTTATTTCCATTACTTTTCTTTTGAATATATATATGACTGTACATTGTTCTGTCCATTGTAATTAATTTAGTCATTCAATAGGAGAGTAATTTGTATAAATGACTTGTCACTTGTTTTCCAATCCTTACATTGCTAGGATGCTGAAATACGGAGCGATAACATGGACCCAGCTTGGCTGGATCAAAAATAACACTTAACAACCTTTTATTCTTCTTTTTCTTAGCTTATTTTATTGAGGATGTTCTTTCTTCCTTTCAGATTTATTATTTCAATCATGTGTATAGCACTAGTTTTTTTTTCTGTATCCAGCTTGTGTGTTTCACCTTAAAAATATAACTTAAAACAGAACCAAAATAAATATGTTTTTTTTGCAATTCAATAGTTCAAATAAAATTTTCACTGATCAACTTTTCATGATGAAATATTAAATATTTTTTTTGCAATTCAATAGTTCAAATAAAATTTTCACTGATCAACTTTACATGATGAAATAGCAATTTAAGATCACTCTTTTTACATTTTGTCAAGATAATTGTCCAGGGCGGGATGCCTTCTTTCATTCCTTTACGTTTCTTGTAACAGTGACAACTTCTCCTGGTTTGGAAGTACTGTCAAATGGGTCTCTGGCATTGACTGCCCAATGATCAAACACACACTGTGGGAAAGCTTGACCACCAGTTGATGATCTCAAGTCACCAGTAAAACCAAATGATTCATTTACTGGAAGATAAGACTTGGACAATAAACTGTGGTGTATTACCAACTGTTGGTTATCAAATACCTGACCACGACGCTTGTTGAGACACATGTAAATACCACCCAACTGCCTGTTCTGGACACTGAATTTCTAACCAAGAAAACTGGTTACATAATTTTTGGTTTTAGCTGTCAGCTGACATGCATACAATACTCTTCTGTTGTTGGGATGAATTTGTCCACCACCTCTGTGGATGGCATCAGCGTGAAGTGTTACATCATGGAATGTTATAACGAACACCTCTTACATTTTCTTCACACAATACACCCTCTTTGGTTGCCCACTGGAATCCAGCAATAGCACTGTCTTTAATTTCATTCAGATACTGTACTCCCTTTGTTACATCCATCAACAGATTAGGACCAGTTCCTTCAGGTCCAAAACAACCAGATCTTCCTGGCTTCTCCAACATCAAAGTAAAATTGTCTGCCATGTACCTTCCTCTCTCTTTAATCTCTTGACGTGGAGCAATGTCACCATTGTCAATGGCTTCAGCACAGCCTTCTGGTAAAGGAGCTGCTCTCATGAAACAAACTTGTTGTGTTTGTTTGGTGATTTAGAAAGACAAGTTAGACTCGACTCTTCTGAAACTGTTTCTCTGTATGATACAACTGGGTCTGATTTCTTGAGGGGAATACAGGCATGATCTTCCTCCAAATCCTTCAAGGAGAAAATTTCTAAATGCAACTCTCCTGCTCCAGCAATAATATGTTCACCAGTTTCTTCAATAATACACTGTAACCATAGGATCGGATTTGGCTAAACGTTTCAATCCTTCTACCAATTTTGGCAAATCTGAAGGGTTTTTGCATTCAACTGCTACTCCTTACTACAGGACTGACACTGAATTTCATTGTTCTAAAGTTGTGAGCTTCTTTGTAGGTGGAGAGAGTTGCAGGTTTTAATCAAGTATTGATCTACACCAACCAATCCACATATATTACCGCATGGTACATCTTCAATTGGTTCTGTGTAACGCCCCATCATAAGAATAGTTCTTTGAATATTTTTCTCGTATAGATCTTCTTTCTTGCCAGGAGTAAAGTTGGGACCCATGATTCTGCATTTGATACCATTTTTACTGTACCAGCAAACACACGACCGAAGGCAAAGAATCTACCCTTTGTCAGATGTGGGTACCATCTTGGAGATGTACATCATCAGCTCTCCTTGAGGATCGCATGTTTTGATGGCTGTGGCACAAGGATCGTCTTGTGGACCTTCATACAACATTTCACATCTGTATTTTTGTGCGGTTACAGGGGATGGTAAATGAATGACTATCATCTGTAACAATGCATCACCAGCTGGCAACCATTTCCTCATCACAATCTTAAGAAGAACCTTTTTCTTGGTTATCTTTTTCCTCTGCAGTCAATTTGACGCCCATTTTTTCTGCTAGAGCTATTGCTTCTTCTTTTGGCTTCTTCATGCATGTATCAAATACTTGGAAAATAGGAGATAGACAGAATTTGACAAATCCACGATCACCTGAACTTGGTTCTTTGTCCCATTTTTTTTCTTTATTGTTGTAGAAATTGTCACCCCACAATCTCTTCATCAGTTTGTCCTCAGCAATGCCAAATTTCTTTGTGTACATAGCAGCAAAGTCTTTCAAAGTGAAAGCCCAAACCATGTAAACCGGCTCCAAAGCCTACGGTTCCCTTTTTAGGATCAACCGCTAAATCACCCATGGGATTTCCTTCAATGTCATATGTTGCAATGATGACATTAATGTTCTCAATAATTCTCTGGAAAGTTTGGTACAGAGGTTCAGCTTCAATCTGAAGTGTCAACAAGGCCAAGTCCATCTTGTTCATGAACAGGACTGGTTTAATTCTTTCTCCAATTGCTTGTCTAAGTACGGTTTCAGTCTGTACACATACACCAGACACACAATCTAAAACACAAGAGCTCCGTCAGTTACTCTTAAAGCTGCTGTTACTTCAGATGAGAAATCAACGTGGCCAGGTGAATCAATCAAGTTGATTAAGAAATCATTTCTGTTATCAGGATCTTTTTGCTGGGTGATGTACTGCAAATCACTCTTTTTCGTTCATAGTAAAGAGAAATTGGGGTTGATTTAATGGTGATACATCTTTCTTGTTCATCTTTCCTGGTATCTGTGAATCTTGTTCACCTGCTCTTGAAGAGGCAATAATACCAGCTTTGCTTACAAGGGAATCCGTCAGTGTTGATTTGCCATGGTCGACGTGAGCAATGACAGACATGTTTCCTTATGTTATTTTTCCGATCCATGATCTCACGGATCTGATCTATTGTAAAGTTCACCATTTTGGATCGAGTCTTGGTAGACGAGCACTATAAGTTTCACTGCTGTCTCCAATGGATGACTCGATCCAAAATGGTGAACTTTACAATAGATCAGATCCGTGAGATCATGGATCGGAAAA
>Locus_42_Transcript_2/3_Confidence_0.667_Length_1105
TTTTTTTTTTAAGAATTTAAATATTTTATTCATTCTAATTTTTTTAATTGTGAAAAGATATCTTTCACTTTGTTTGACCATTTAAAATCTATGTTGTGAAAAGCAATGTTTTGTCAAACTTCAGCACTTATTTAACTGGTTAATCTGGATTCTCTGGAGGCTAAGTTGTACCAGAGGGTTTTGCCCATTCAACATTAAGAATAAGATGATCATATCCAAATCCAGACACACCAGCAATGGCCCGAGCTGCATCCTCCCTTCTGTGGAAGTTGATAAATGCAAACCCCTTAGACTGTCCTGTATTTTTGTCTTTTGCCAAGTAAATTCTCTGTATAGGACCAAATGGTCTAAACAATTCCTGTAAATCAGACTCTCTGGTATCCTCTGATAAATTAGTAACTCTAATAGTAGCAGACTCATCTCTTTTAGACTGCATTGTCTCCCCTTTTCCTTTAGATGGTCCATCTCTAAGACTGGGTGGGACATACTTTCCACCTGCTTTATTAGCCTGAGCTGGTGCCCCAGGAATAGCTGGTGTTGGTACTGCTCCTGCTTCTCCTGCTGGTTTATCTCCATCTTGTAGTTTCTCCTGGATTGGACCTAAAGTGTCCTTGTATGGACATTTAGTAGTCCAATGGTCTCCTTTACATATACGACAAGACACCATTTTCTGAGCCTTCAGTTTAGCCAGTGGGTCTTCTTCTTTTTCTTCTTGAACCTCATCATTCTGAACAAACTGCATGAGGATTTCTTCAACTTGTACTATAGTATTTGCAGGGTTTGGGCCGGGTGGATCCTTCTCTGCTGATCCAAACTTCCTCCAATTCTTTCTTCTAGCAATTGATTTTGGGACTTTTCTTCTTTCAATCCTGTATGTCTTAATAATCTTGACAGTTTTACCATCTTCATTGTACTTGTATTCTGTGATTACTTTGATGCCTTTGTTTTCATCAATGGTCTCTGTAGAAGGTGGCAGAACTCCATCTTCTCCTTGCTCTACCTGTTCGGCCCAACTGAATCCTTTCGGCTCTGCGTCGATTGACGAAAACAAAGGCATCAAAGTAATCACAGAATACAAGTACAATGAAGATGGTAAAACTGTCAA
>Locus_43_Transcript_17/18_Confidence_0.324_Length_2014
TTTTTATTTATGCAATGACTTTGTCTCAGGAAATTTAAACTGTAAATGATACCCAAAGCACAAGATTCGTGGAAACCATTGATACAGAAAACATGACTGAATTATAGATATTGAAACACAAGCACGAACTTGTCAGATTTATGACCGTTTATTGAATTTAAAAAGTCGACTAACATACGCATTTTATTTATGCAAGCCCTTTGATTTTACCCATGGCTGTCTTTTTATGTTGACAAACAGCAAATGTCCCAATACAGCCAAAAAGACTCATTAAACAACAACTTTTTTTTAATTATTATTAAAGTTCATGTTTTACATGATAATTATATTTTCATCTTGCATATAAAGTACCAACCCTATTATTTTCAACACTCTCTGAGTTTTCATTTTATTCTGTACTCATAATAATTGTGTTGCATACCAATGCATTTGCTTCATTTTATGGTAATACAAACCATTGTTTAGAAACCAAAATACATTTTGTGTAGGTGCATGTAGTCTAACTGAAGAGAGTATTTCTCACAGGTTTTTGTTGTTAAGTTTTTAAAGCCGCAATTAGATATATTTATTTAAGGATTTGAAATATTATGTAAGATTCCTCATACTTGTGTATACATGATATAAGCTTATTATTACACTTGCATATATGAAGAACTCGTCACAAAAGGGTTTCATATGAAATAAAATTTAAAAAATAAAATCCTCCCACCCGCCCCATTATTTTCAAAAATTTGGATGAAAATCTACTAATTAATTTTAGTTGGCCTAATGTTGGACAATGTTCTTTCCCATTGAAAGAATACAATAGATATTGTTGTTAGTTCAGTTTATACACTGAGGGTTAAAAAATTATTCACCTGTAGAAAAATTATCTCCTGTATAGTTGAAAATGCATGAATCAACTTTCAAAACTGCATGTAAAGTATCAATAATAAATTGTCAATCTGTTCCATATTTAAATTTCTTGACAAAATTTTCAGAAGTTCCTATTGAAATTTGTGTTTTAAACCATGTAAGATAGTTAAAAACTTGAAAATATATAATTGATATTGAATCAATTCAATACATGCAGATTTGTGAGTTGACACACACATCTTCATTTTTTGTACAATTACTTCAACAGACAAGGATAAATCAATATGCCCGCTTCCATCATAATGGCAATTAATTGGTGTTTGACATCCTATTTCAGTAGTTTTATTAATGATGTGCATTCCTTATGTACCATGTATGTGACAATGCAATCTCTCTTCATACATCCTTCACTGTAAATACTCTACACATCAATAACAAATGATTTTTTTTTTAAAGTTTTTTTTTATTTGTGTACAATAGTACATTGTCCACCTCAGAAAGTTGTATGAGGTCTGCTTGTCGTGAATCTTGGACGATTCAGTCTTCTGTGAATTCTGTGTGTCAGTGGGAATCTAATCTTTGAGTTATTAAATTGCTTGACACTATTTCTTCTACATTTGGAAGAAGCTACTTCCTTCAACTTTAATGATATGTATATTGTTGAGGCTCTAGCTCTATGTCTGGCTCCCATGTCACGATAACATTTTGTTTTACTGCACCAGCTGCTGTCAGATCTCTGTACTCTCTGTACATGTTATGGATAACAACTTCTGGACACATATCTCAACCAGATACCAATGTTCTTTACTTTAACTGGCTTCTTTTCATAAACCTGTTGAACAGACAAGATTTCACCACTCATCTTCTTCATTTTTCTCAACTGAGAAACAAAGTAACAAAAATCTTGATTTTGCTGTACATTTGTCATTGTGCAAATATTTTCATCTGATAGAGTGGTGGAGGTTCTATTTTTGTCAGATGGCAGAGATCTGCCAATGACCTTGTACTCCTTTAACTCGCCTAGGACTTTCATGGCAGATCGGAAGAGCACACGTCTGAACTCCAGTCACTGACCAATCTCGTATGCCGTCTTCTGCTTGAGATCGGAAGAGCACACGTCTGAACTCCAGTCACTGACCAATCTCGTATGCCGTCTTCT
>Locus_44_Transcript_1/1_Confidence_1.000_Length_1778
CAATGACAATGTGGGGACGTGGGGTATGTGAGCGTGCTCACTAAGGTTCTTTAATTTTAATTCTGTGTAAATAAAATGAGTAATTTGAGATTTTAGTAGAAGAAATTAGGATTGAAAATTGGTTGATTCCCCTGTACAGAGAATTCCCTCCATCCCTGGGCATCCCCTTTTATTAATTTTGTTATGAAATACATCCTGTATTAAGTGTCTACATTTGGCATTTCTTTCATAAGGAGTCAAATTTGGGATTCCCTTGTCTGTTTATTAGTCAGCCTACCCATTGATATATTGAAATGGCTTTCTTTTTGATGTATTTAACCTATATTGATCAGAAAATATACAATTTTATTTATGAAGTCTATTGAAAGGTCTTGCCAGTGTATTACAAGTTCGTATTGATTTACCAACTCAGGTTTTCCTAAACGTTGAATAACAGAGAGCCAAAAGTAGATTATTTGAACAAACAGTCTCTATCTTCATAGAGTGTTTACAGATTCAATTACAAGCTTCAAGTTCAAGGTTAAACCAGGCAATCTAACTGACAATTTAAACTAATGACGATAAATTATTTCTAATAATTGGCTACATGGTAATCATAGGTTGGAAAATAGTATAGTTTTACAGGAATAATATTGGGAAACAGAGTCGACATGATATTTTGCAATAGCACTTATGTAAGGTATAATTTATTTGATACCACTTAAAGGCTAAATGACAGCAGGTTTTAATGATACTGCTTGAAGTAAGTCATACCTGTATAATTTATTTGATACCAATGCAAGGTTAAATGACAGCAGTTTTTGTTTACTGCTTGAAGTATAATAAGTCGATTTTTCGATTTTAATTTTGCACAATGATTTTTGAAATCGACTTCACCTCATGTTCACACACAGATTTATATTCATTTTATACATGCAAAATTGGGACCCAATAAATAACACATTTTGTTCCAAATGGAAGTGATTTTTGCATTTTTATTAAGTTTGTTTTCAAAGTATAAATGGTATGGGTTTTGCTTATTATTGAAGGTTATACTGCAACTTATAATTGCTTAAATCTGCTACATTTGGAGTGTTGGGTAGCTGCATCACTGGCATTCATACCTCAACTCTTTATTGTACAATGAGTTATGTCTTGTTTTATTCGGCTGTTATGCTATCTTGACCATATGTTTCATATTTATTTAATGTTTTTATGCCCCATTTATGTGCATTATGTTTTTCGGTCTGTTTGTCTGTTGGTCTGTTTGTTTTTTGTGATATATTGCTGTTTAAACATTTACATCATGATATTGTTCAGTTAATTTTTTTATTGTTTGGTTATTTCTGTTTTTGTTTTTAGTTACATTATTGTAAATAAATATGTAATACATATTCAATATTACATTATATTAAAATAATTTTGTTATAAAAACATTGTAGGTATGCAAAATTGCATGAATATTACTTGTAAATATATAAAGCTACTTGGCTTAATTTCTTTTACAACATGGCGATCACTAACATATTTTTGACCAGAAAATTCACTCCTGACCACTTTTCTCAAGCTTGGATTTTTCCTCTGGTCGCTGGGTCTAGCCTATTAGTGGGTACCTCTCTCTAGATCATGACTTTTACTCCCAAATTTTTAACAAATAGGTGAGTAGGTACGATACTTTGTAAAAAAGACCAAACTATCCATTTTGATATAAGAAATGAATATTTTTTTCTCTCTCCTAGGTTCAAAGCCCTTTATGAGTATAAATTTCATTTTGATTATGGAAATTTTTATCCTATCAA
>Locus_45_Transcript_10/11_Confidence_0.281_Length_1463
ACATGTGCACAATTGTTTATTTAGTCATCAAAGGTCTTCTTTTTTCCTGCATAACTCCCGACGCCACCCCTGTTACCTCTGAATCCTCCTCCACCTCCACGTCCACGTCCTCTGTCTCCAAATCCACCTCTGCCTCCTCTTCCACCACCACCACCTCTTCCTCCTCTAAATCCACCACGTCCACCTCTAAATCCGCCTCCACGTCCACCACCTCGTCTATCTCCTCCGGCTCCTCTCTCGCCAGCAAAGTCTACAAATATCTGTCTACCATCGATTTCCTTTCCTTTCATGGCATTGAATGCTGATTGGGCAGCCTCAGCAGAATCAAAATCTACAAATCCAAACCCTTTTGGTTTCTGAGTGTCTGGAAATTTTGCTATTCTTGCAGCCGTGGAGCCTGAGAAAGCATTTTTCAATCCATGTTCATCAGTATCGAAGGATAGATTCTTGACAAAGAGAACTTTGGACTTTCCAGCTTCTCCTGAACTGCCACCAAACTTTCCTCCAGCCGGACTTTGGAAGGTCTTCTTGCTTCCAGAATGATCCAAGTACAGGGCATTACCATCTAACTCTGATCCCTGCTTATCCTTGAGTGCAGCCTCTACTTCAGATGGATCCTTGAAAACTATATAGGCAAACCCTCTATGACCCTCATCTGGTTTTCTTGGCATCCTAATTTCCACAGATTCAGGGAAAAATTCTTTCAAACTATCTTCAGTTGTGTCATCAGCTAGATTTTTTACAAACAATGTTGAGTCATCTTTTCCTCTACCAGTACTTTGTCTGGCTGGTGTGCTTGCATTATCCTTCTCCTTTTCAATTTTGGATTTAGCTTTTTCTACAACAAGTTCACTATCTCCGATTTTCTTTCCATGAAGTTTCAAAGCCTTTTCTAGGTCATCGTTGTTTTCTAAATCTATATACGCAAACTTCTTTTTCTCTGGTCTACGAACTGCTTTTACTTCTATCCCTTTCTTGGTGAAGATCTTTTCAACTTTCTCAGAGTCCATTTCTTTTGGAAGGTTTCCAACAAACAGGGTAATTGTGTCGCTATCATCAGTCTTCTGTTTCTTTGACTCCTTTTTGTCTTGTTTTTCCTTCTTTCTCTTTCCATTTGTCACAGGCGTTTCTTCTGCATCAGAATCATCATCACTTTCATCTTCATCATCATCTGATTCGTCATCATCATCATCTTCATCTACTTCCATTTTAGTTTGCTTTCCTTTCTTTGTTTGTTGGGGAGCTTCTTCCTCATCAGAATCACTTTCATCTTCATCATCTTCCTGGTCATCGGAATCATCATCGTCGTCATCACTATCCTGGGCTGGGGCAGCTTTTCCTTTCTTTGCTTGTTTGGCTTTAGCCTTAGGAGCAGCCTTCTTTGGTTCTTCATCTGAATCGGAATCATCATCATCATCATCATCATCACTTTCTTCAGCAGGTGGAGCAGCCTTGGCCTTCTT
>Locus_46_Transcript_1/1_Confidence_1.000_Length_1829
AGGAGGAGGAGGTGGTGGTGGCAACAACACTCCCCGTCAGCATGCCGGTCTATTGCCTGAAAGTTTGATATGGGCCTATGTTGTACAATTGAGTTCTGCTCTGAGGGCCATACACGCTGCTGGCCTTGCCTGTAGAACTATGGATCCAACCAAAATTCTTATCTACAGCAAGTCTCGGTTACGGTTGAATTGTGTTGGCATCATGGATGTGTTGACATTTGACAATAACCAGGGCAATCCATTAGCAATGATGCAGCATTATCAGCAAGAAGATTTGGTGTTCCTTGGAAAGGTTGTGTTGGCTTTAGGATGTAACAGTATCATGGCCATACAGCGGGACAACTTTACATCTTCCATGGAACTTGTAGCACGCAATTACTCAGCAGATCTCAAAAATTTCTTCGTGTATCTGTTAACCAATTCTAACCGACCACGAAGTATTAACGATATTATGCCAATGATTGGTGCCAGATTTTATACACAATTAGACGCAGCTCAGCTTAGAAGTGACGTGATGGATACCGAGTTATCTAAATCTGTAGAAAATGGCAGATTATTCCGGTTGTTATGTAAACTGGGTACAATCAACGAGAGGAAAGAGTTTCAGATGGATCCTCAGTGGTCAGAAACAGGTGACCGATACATGTTGAAACTATATCGTGACTTTTTGTTTCACCAGCATGATGCTAACGGTGCTCCCTGGATTGACATGGCACATATCCTTCAGTCTCTAAACAAGTTGGATGGTGGTACACCAGAAAAGATCTGCCTTGTTTCACGTGACGAAAATAGTGTTCTAGTAGTGACATACGCTGAATTAAAACAAAACTTTGAGCGAGCATTCAGTGACTTACTGACAGCTAGTGAATCGCAGAGTAATGCCTTTACGTAGGAATATATTAAGATCTTATTGTTACGGAATATAGATCTCAATACCAGAACAACTTACACATATTTAAACCAGTGTTTTCTGTGAAAATCAATTTCCTTGAAACTGACTGGGATTTTTTATTCTTGTCAGTATTGAATAATGTTATGTTCATACATTTTATATGTATTTTGTGGATTGACTTGATTATTTAAAAAAAAGTTTTCCAAACCAAAACAAAAGGAGAAAGAAATTATTGTTAGTATGTGTTCATTCCATCTAAAGGAAAATTTGAATAATCAAAATGTGAATTATTCTTGTAGACATAATGAAATAGACATTGTGTGCAATGACAGTGATTGTACATTGTGAATTAAGATATGGAAAGTGCTTTCTTGTGATATAGACACATTGTTACTATGACAATTTGTTGCTATGACTACAGACTACATGTTTTTGTTACTTGTTGATGTTTGAACAAGGCAGCACATGCTAAAGAAATGGAGTTCCTGCTTAACTTATTTTGACTCCATTCCTAACTTATAAGATTGTTGAATATTTTAAACTATTATTGACTATTTTTGTTCTGTCAAATGACATTTTAATTTGTACAGAATCTATATTAGTAAAAAATGTGTCATAGATTAATAATCTTGACCTAAAAATGAAAAGAAATATTTTGAATATGAATTTTCTACTTTCATAATCATGCAAAGTTGTCTCCACAGTAAAACAAGGGCATTTTTTGTAATTTATTTTTTGTAATCATGTCAAGGTCATAACCTTTCACCTTTCTAAAGAACTGAGAATGTTTAAGGTGATAAGGTTACAACATTACTTTATTTATTTATTTTATTTTGAAAAATTGTTTTGTTAACTTGGCATTCTGGATATGTGGACCATTTTGTTTTCCTACGCTAAGAAATTCACAGACAAAAAAATTTCAAAAAATTCATGCTTA
>Locus_47_Transcript_1/1_Confidence_1.000_Length_676
AACAATTTCACCAACATGAGACAACAACCTGACCAATGAGCCGAAAACGGAACCAAGGCCAACAACGGGTCTAAAAAGCTGCAGAAAAATCTGTACCTGGAGTCTTGCTTCAGCTTGCCCTAATAAACAAATAATGTATACTAGTTCAGAGAAAACGGACATCACACTCAAGTTCAACTCTTAAACATAATATTTAAAGGTACAAAAACTAAGAAACTGGAAAGACCAACCAAGGCCAGAGGTTCATTAGTACATTACTTGAGTGAAGGTGCCACCATTCGTACTAGGAAATTTATGACCAATCGTCTGCTGTGCCGGAAGACCGTCGTCAACAATTTCACCAACATGAGTGAAGGTGCCACCATTCGTACTAGGAAATTTATGACCAATCGTCTGCTGTGCCCGGAAGCAGATGATTGTAGATGTTCTACATCCCGGCAAGGCGACGGTTGCCAAAACTGATGTCCGTGAAAAATTGGATAGAATGTACAAGACCGCACCCTATGTAATATTCTGTTTTGGATTCAAGACAAAGTTTGGAGGCGGCAAGACCACTGGATTTGGACTGATATATGACAGCTTAGACTTTTGCAAAGAAATTTGAACCTAAATACAGACTTATCCGACATGGTGTAGCAGAAAAACTTCAAAGAGCAGGTATAAAACAGAGGAAATG
>Locus_48_Transcript_4/4_Confidence_0.727_Length_3334
TTGTTGTTGCGGCTGTGGTTGCTGTGATGGTTGTGTTGTCTGTTGAACTTGCTGTACTTGATAGACCTCTTTGTTTGCAAACATTGAATGTTACTCGACGAAAGATATAAATATCTGGAGTCAATATGACTGAACAACAGGGTCAGCCCTCACAGTCCCAGACCCCACAACAGTCTCAACCAAACCAACAACAGCAACAACCACCTGCAGTGTCACAACCAGCAGCAACCAATGTAACGACTCAGTCTCAGACAGTGCAACCACAGACTCCAGCTCAGAATGTCCAGCAACCAACTCAACAACTACAACACCAAACTCTTCAGCAACAGGTCCATCAAGTACAGCAAGTTCAACAGACAACACAACCATCACAGCAACCACAGCCGCAACAACAACAACAAGTACAGCATCAACAGATACAGCCTCAACAAGTAACACAGCAGCAAACAATACAAAATTTACAACAGGTTCAACAAGGACAGATGCAGGCTACCAGTTGTGGTACACCCAACTTGATACAGACAGGAAATCAGTTTACACAAGCCACTACAATGACTACTGGTCTCCGTACTCCTGGTATCCCACAAGTTCAGGTTATCCCCCAGTTACACAGCCCACCATATCAGATATCACAGTTTCCTTACAATCAACAACAGATCATGTTACAAAATGCAATGCAAGCTGCGATGCAGGCCAGTGCTATGAACATGAATATGACACCACAACAACAGTTAAATATGAGTATGGCTATGGCCATGCAAGGCAGACCATCATCTGTTAGTGGGATGAACAGTCCTGGCTTAATGTCACCCAGTCCTACTACACCTACACAGCAATTAAGTATGAACTTTGCCACATCAGTACAGAATCTAGTCACCAATGCAGTAGCTCAGAATGTTACGGCAAAGAGTCGTCAGACTACGGGCACAGTACAGGCACAGGCCACTGCACTAGTAGCAGGCAAACCTATCATGCCCACCCAGGCAATGCCTGGTACACCAATTGTGTTGGGACAGTTAAGTGTTTTACCAAACCAGGTGGGAAATAATCAAGGTTTTGTAACTTCAAAAGGACAGACCTTTTCTGTAGCTGTTGCTAACAATGGACAGCAGATGTTGACATCACAGGCAGGAGCTTTCAGACTTTCCCAGCCTCAAGTTGTTTCTAGTACTGGACAAATTCTAAACTCTCAGCCTTTATACACAAATCAGGCAATGCTACAAGCTATGGCCAATCTGCAGCAGCAAGCTGCATTTCCATTGGCTACAAACCAGCAATTGTTGTCGGGGACTGGCCAATCACAAGCTATCTTATCTGGACAGCAGTTATTTATCAGAGCAGCCAATCCCCTACAGCCTCAGGGAATCATCACAGGCATACAGAACCTTGGGCAACAAGTAAAGGATGGTAAAACTGATACCATTCAAGGTCTGCAGGGAAAGGCAACAGTAGCTGGTGTTATTGGCAAACAGGTTGTTGGTTCACAGGTTGGAAAGACGATGATAACACCATTGAATAAAACAGCTACAGCCAGAATTAACCCTACAATGGCTCAGCGACCAAGAATCTCCATCCCTAACTTACCCAAAAACCCAAACAGAGGCAGACCCAGAAATCAGAGTAAAGGAGCACCTGTTGCCATGGCAACAGCATCAACTAATACAGTGGCGTCTGCTCTGTCACAGGCCAGAGCAACTGGTGCTCTTAGTCAATCTAAACCTGCCACCCCTGTTCATCAAATGAACCAGGCTATTCTACTTAAAAGCCAGTCTGACTCTGAGGTGGAGACATCCAAGAAAAATATAAATGCTGAAATGGGGAAGAAATTGAATGAGGACAAGAAGGAAAAGCCAGATTCCATTGAGAAAAAAGACAATGTTGTTATAGAGAAACAAAAGGCCATAGTGAAACCTCACATTCTTACCCATGTAATAGAGGGATTTGTTATACAGGAAGGACCAGAACCTTTCCCAGTCCAAAGGTCATCTTTGTTGACAGAATTTATTCCCCCCAAACCTGGACTGGTACCTATGGATACAGACAGTGGATCTGCTGGAATGTCCAGTAGTCCAGTCCAATCACCAAAGAAAGTAGAACATAAAGAGCCTCCTGCTGTGTTTGAAAAGTGTGAGTTCTGTGGAACAGAAGAACAGATGGCTAAATTCAGTAAGAGGTCCAAGAGGTTCTGTTCTATGATCTGTGCTAAACGTTACAATGTCGCACATAGAATATCAATGCTTAAACAAAGAGGACGTGGAACTGTTGGACGCCCACCGCTAGGAGGCAGATATATGAGGAAAAGAGGGAAGCCATTAAACCTAAGGAAGGGATGGAGGCCTGGTCGAGGTGGAAGATTATCTTATAATACTAACTCAAAGACTCCAGGAGAGATAGGTATGAAAGAGAATCAGTTTGACCAGGAGGAGATGTCAAATTCATCTCTGTCTGACAGCAGCTCCACCCCGGACTCTCCCCCACCCCCACGTCAAGTACAAACACACAGTGAAACAGATATGGAAACAGATATACCAAAGTCACATCCATCTAAATGGAATGTTGTTGAAGTGTATGAATTTATCAAAGTACTTCCAGGATGTGGACCTTACGCCGAAGAATTTAGATCCCAGGAGATTGACGGTCAAGCCTTAATGCTTCTTAAAGAAGACCATTTGATGACCACTATGAGCATGAAATTAGGACCAGCCTTGAAAATCTGTGCTAAAATTAACTCCTTGCGAGAAGGACATGACTAAACACATTTTGCCAGAGGCAGACATTTTTATTGGTGCAGAACACGTAAAAGTGTGATAATGTACATATGTGTAATATTGTTGTGTATGATACAATGTAATTGATTGTTAGAATAGATTGAATTTATTTGGAATATATTGTTTGCTCATAGTAGTATGCTTGTACTATATCACATTTATTAAAGGAAGGCTTAAATTAATTTGGTCCAAAATTTAAAACTCTGACATATTCTATCTAAACACAATAATTACATCTTATATGAATAAATATAAATCAAGTATTTTATATACTGCTTGCTTTTGAATAGAGTGAAAAAAGGTACTATTCCAGATTTTATTCAGATTTGCTGTTTTAATATAACTACACTGTTAAACCCAAAACAAGAAACTTGCTATGAAAATGGGCATTAAGGCATCAGGGCATCTGCACAGAAAAAAAAAGAATTTTTTTTTGGTTCATGCATGTTGTAAAATCATGAAGCAAAATTTATATCAATTTTTGCCTTAATCTGTCTAAACAGAGATTTTAATTATTATTTAACATTGATTGCATTTGAATGAAATCATCACAAATAATAATGTAT
>Locus_49_Transcript_44/44_Confidence_0.476_Length_6252
TTTTTATTATTGATCTTACTTTTAACAGTAATATATTTCTGAAACTAAATTTCTTTTTTGTGTTTTTTTTGTGTATTTTATTTACAAATTATAAAAAGATAAAGAAAAAGTAAAGACATTAAACAAAGCAGATACACTGGTCCTTTCTCAACGTTATGCCATGTCCTTTGGTATGCAGGCTGTATAAATTTCCAACTCGTCTATTTCTCCATGGAAACCATTTTGTCCAGTACACAAACCTATGGTCATGGGGTTATCACGGATTTCTAAATTACCTCCAGTTCTTTGTCTGAACGGTCTACCATTACAACTTCCACCAAAATGATTTCCATCGTAATAATAGGTTAAATCTGTCCATTTATCATCATCATAATCTTCGGTGATAAATACAGCCTCTGGATTATCAGATGTTTTAGCCTTGAAAATTACTTTTCCTCGATGGACAACAATTTCAACACTGGAATCGCCATTGGGACCACAGTTAGATATGATTGGTTCAGGTCTGTATTTACCAGCTCCACGGTTGATTTTGACCTTCATTCTTATTGCAAATGTTTTCCCGAGGTATCGGCTTTGGAAGCCCCAAATATACAATTTACTATTGCCAACGAAAATACCTTTACCACGGCGTAGGGATATATGACTGTAATCAAAGGCTAATCCACCTTTTGAAATATCTTTAAAACCGTCGTCAAAATTAATCTTAAATTCTGCACTACAATGTCTATATTGTTTCCTAGCGCTTCCTCTTAAACCTCCATTTCCATTCATGTTTGATTTACACCTACATTGATTCTCACTGTAAATAGTACCGGATGGGCAAGCTCGAATTCTAAGTCCGCCATACTGAGGAGCAAGGTAACCATATCTGTTCATTGGATCTGGCAAGCTTGGGCAAGATGTTTGAGTAAGCTGTCTTGTTAAAATACTCGGAGTTTCACACTCGTCGTCACACAGATCCCTGCCTGATGCTCTTACACATTCTTTATCGTCGTCATAGCGATAACCTTTAGGACAACATGAGGGTACTGATATCCCTTCTACACATTTGTAGAAACAATTACACCCTCCATCTCTTCTATAATGATTTGTTCCATGAATCAAACACTGGTCTTCTAGACATATAACATCATCTGGTGGTCTACACAGCAGCTGCTTCTGGTCCCAGAACATACCAGCAGGACAATCTCTGGCAACAGTCTGAAGTTTTCCACCAAGATAGAAACATTGTACCAATTTATTACATTTACCAGGGAACGGTGCATATCCAATAGAATCGATGAATGCACCCAGATATAGCAAACATAAGGCTTCTAAGTTGGGAGTAGCCGTTGCTGCTACAGTCGCTGAAGAAGCTACCTTTGTAAGTGATGGTTGTTTGGCTAAAACTGCAGATAGCAGTCTTTTTCTAGATAAAACGTCCACATCGTCAGTTTTCAATTTTAATTTAATTTGTTTTGATAATTTTTCTGATAGTGTATTGAGACTTCCACCATTGCTAGGAATTTTGTATGTTGTATCAGGCAATGTTGGTTTTGACCTTATACTCCCTGCTGCTAAAGCTTGATTTTTTGCCTGTATTTTTTGTAGGGCTGTGAGTGCTTTTACAGCTTCTGCTATCTTTGTGGTTTTTGCTGAGTCTACACCTATACTCACTGATGCGGTACCAGTCGACAAGGTATTTCCGTTCCCCTGTATTATTGTATATGTATTATCCCCGTCTTCTTCACGCTTAATAGATCTATCAGTATGTTTCCCGGCTACAGTTATCTGGTTCGATTTAGCATGATTACCAGAATGAACAAAAGATGATCTCTCCACAGACACAGATCTATCCCTGAACTGCTTTTTAACCTCAATATCTGGTAATACACGACCGTATTTATCTATTGTCAGTTTTATATCAGTTTTTGCTTTGTTATCACCACGTCCTGATTCTGTTTTTATTTTGTATTTTAAGTTTCCGTCATCTTTGCTCCTTTCAATCTTGATCTGAGTAACAGGTTGAGCAGGCAGAACCTTAGCCTCGGACAAAATAGCAGCTTGTTTTCCTTGAGTTGATATGACAGTTTTAGCCTTGTTATCATCACGTCCTGTTTCAGTTTTTATTTTGTATTTCAACTTTCCGTCATCTTTGCTCTTGTCAATCTTGATCTGAGTAACAGGTTGAGCAGGCAGAACCTTGGCCGCGGACAAAATAGCAGCTTGTTTTCCTTGAATTGATGTGGCAGTTGTAGCCTTGTTATCATCACGTCCTGTTTCTGTTTTTATTTTGTATTTTAACTTTCCGTCATCTTTGCTTTTTTCAATCTTGATCTGAGCAACAGGTTTAGTTGGAAGAACCTTAGCCTCGGACAAAATAACGTTTTGTTTTCCTGGAGTTGATATGGAAGCTGTAGACTCCTTCTTGGTTACGAGACTGGAAGCGACAGAATTTGAGTCTTTTTCAGATTTGATTTCACCACCTAATGCGTTCACTTTTTGAACATTTGCTAATTTTGAGTTTGAATTGTCCTTGTCGTTTACATTGTTTTTAGCAGTTTTTACAGCATTGATGGCGGCATTAACATCGGTCTTTTTCAAATCGGCTTTGATTTTAATTTTAAGATTCCCATCATCTTTGCTTGTATCAACACTTATTGTGTCTGATTTTATCTTTGATAAATTGTCCTTTATAGCAGAAATCGTCGAATCTCTTACGTTTTTAGCTTGAACCTTGATTTTTAATTTCCCATCATCTTTTCTAGTATCAACGGTAATCTTTGAATCTTTGTTTGTATCGGATGCTTTATCTATAGACACATCGTTAACCTGTGTTCCTATGTTCGTATCATCAGATGGTTTATTTATAGTTATATCATTAACCTTTGATCCTATGTTCGTTGCTGATGGTTTGTTTATAGTTATATCGCTAACCCGTTGAACTAAGTTCGTATACGATGGTTTATTTACAGTAAAATCGCTAACCTTTTTACCTAAGTTTGCATCTGATGGTTTATTTACATTCAATTCGCTAACCTGTGTACCTATGTCTGCATCAAATAGGTTATTGAATTGTAAATCTTTCTTTGAATTTTTAAACATTTTGGAACCCAGTTTCGATCCTTTAGGTAACAATGCAACAACCAATATATCCGAGTCGTCAGTCGAGCCTGTTCCCGTGTTCATGTTCATGCCGAATAATTCAGATGGTGACGCAATTTTTTCAGTAAGTGTAGGCTGTATTATTAAGTTAGGAAATTCTAAGTGAAAATCCCCCATTCCATCTGCATCTACAATTTTAGCTCTAGGCATTTTTGCTATCAGAACATTTCTATCCCCAACAATCGCTAATTTTGCCGTAGCCTGTATCAATTCGGGCTTTGGTGTTTTTGGAGTTGCCTGTGCACAAGAGCATCCTTGTAGACCTGTTCCTGGCGCACCATGCTGGGTAAGCGGCTTAGGTGGTAGGGAAGGCTTCAATATGTTCCATTCTTTAGGAGATGTACCGGAAATATCATCTAGAAATGAGGGCCGTGGTCGTTTTGTATCTACTTCTTGGACTAAAGGTTGTTGTATAAGCTGTTTATATGGCTTTATGGACTGAGTCCTGGCTGTCGAATTTAGTGCTGCTAGTATTTCCCTGTTCGTAGATCCATCTGTAGTATGAGCCGATGATGAGACAGTTCCTTTGACTGGTATAGACATGGGTTTTGAAGGCCGTGAAAGCCTTTTCAAAGGCCTAGGTAATCTCATTTGGTTGGTTAGTGTTTGTTGGTTTTTAAGTTGAAGGCTAACAGCGGAATTGCTGAAGCTTTGCGAAGGTCTATGTGATTTAATTTGATTGGCTAAAGTTTGTTGGTTTCTAATTTGAAGATTGATAGCTGTATTTCTAATATTAGGGTTGACACCTTTCGCAGCGGCATCTATATTCATACTCTCTGAAGGCTGTTTAGGTTGAGGTGACCCAGTTGCTGAAATTTGCGACATACCCAAATTTTGTGATGGAACGCCTGTGTTTGTGCTATGTCCAATGATCACCCATGAACTTTTAGTTTTATCTTGATCCTGATTTTTTCCTTGTGAACCGTCCTGATTTTGTCCTTTAGAACCATCTTCTTCTCTAAATCTATTCCTTCCAGTGGATTTATGTTCGTCTTGTTTGGAAACTTCAACCTGTTTTATTTCAATTTCTGTTTTCTGCCTACCGTGTGGATCTTGCACTGATACTTCATTTTGTTTATGTTCGAATTCAATCTTTTGTATTTTATTTTTGTCTTGATTGAACCCTTTTGAGTCGTCTTGATTCATTCCTTTAGAACCATCTTCATTATGGTGATCTACATATTTTTGTATATCAGATATTGCAGATTGGAATTTACCTACTGAACTTTTTTTTATATTTGTATTACTTATAGGACCGATATTCATCGACATTTTGTTTAGACGTGATCCAGAGCCAGAGCTTTGATCGGACACATATTTAGAACTTGGTGAAACTGCACTTAAAGAAGACGTTCCAGATCTAGACGAAGCTCCTCCTATAGTGGATGTTATTCCAGACAATGACGAAGCTTTTCCTGCAGCGGGTGTCATTCCAGACACCAATGGAGCTCTTCCTGCGGTGGATGTCATTTCAGACACCGATGAAGCTTTTCTTGCAACGGTTGTCATTCCGGAAACAAATGGAGCTCTTCCTATGATGGATGTCATTCCTGACACAGATGGTGCCTTTCCTGCAGCGGGTATTATTTTAGACACATATGGAGCTCTTCCTGCGGTGGATGTCATTCGATAGACAGAAGGCGCTCTTCCTACAGCGGATGTCGTTTTAGACACCGATGGAGCTCTTCCTGCAGCAGATGTCATTGCTGACCCCGACGAATCTTTTCCTTGAGCGGATGTCCTTCCTGACACCGATGGAGCTCTTCCGGCCAGTGATGGAGCTTTCCCTGTAGCAGATTTCAATCCGGACAACGATGAAGGTCTTCCTGTAGCAGATTTCAATCCAGACACAGATGAAGCTCTTCCTGTAGCAGATTTCAACCCAGACACAGACGAAGTTCTTCCTCCAGCGGTTGTCATTCCAGAAAACGATGGTGCTTTTCGTGTTGTAGCTGTCATTCCAGACAGAGATGAAGCTCTGCCTCCAGCGGTTGTCATTCCAGAAAACGATGGTGCTCTTCGTGTGGTAGCTGTCATTCCGGACAACGATGACGTTCTTCCCGCAGTTGATGTAATTCCAGACAGAGAAGGTGTCTGTGCAGAACCAGATAGCGTTTGTGTTGTTGCCGATCCCCTCCCAGAAGAGCCAGATACATTTTTAGACAACCTTTTTCTAGCGATTCTAGCCTGTGTCTGTGATGCGGACGGCAAATTTCCAGATGTCGTAACTGAATCAGAACCATCCCTATCACTTTTTTTACCTGAAAACATTGACATTTTCAGTTTGTCCGAATCGCGCGATCGTTCATCTTGTGAATGTTTACTTGACTTATCGGTTGATGACGTTTTTGACGGCGAGAAAGATACTACAGCGGTACTGGAGCTGGACTGTTTTGATGAAATGTTACTTTCACTTTTAGAACTTTTATCATCTTTCGTGGTACGTTTACCGCCCTTGACAGAAAGTTTGATGTCCTTACCCGTATCTAACGCTTTAACTAATGAATTTACAAGAGAATTCACGTTATCTGAAATTGAGGTTTCAGCATTTTCTTTGAGTTTATTTGAAGACAGTTGGCCTTGTTTAGATGATGATTTTGAGCTATCCTCCTCTTTCTGTATAAATCGGATTTTAGTTTTTCTTGAATTTGATCGATTTTTAATGAGGAATCTCCTTCTGTTTGCGTCCGTGTTCAATCTTGCATATCGATGACAGTTCTTTCCACCTTTGCCATCAATACAAGCTTGAATGTGAGGAGGAAGTGGAGCGAAACCTCTCTTTGGTGTTTTGCGATCCGCCTTATATCTAGGCCCGGTAACTATAGGAGGTCCAATTGGAGGTCGGTTTGAACCAACAAAGTCTGAAGGGCCATCTATTACCGGAGCAGACATCAAATTACCAGAAGGAAAGCTTGCAGCGGGACTTGATCCGGAGCTAGCTTTATCACAGTTTACAGTACATTGTATTGTGGCGCTATACACATACTGAACATTGACAATAAAGATGAGTGCAATCCCGAGGTTGTTCATTTTATCTTAGTCTTTTTCAGCATACAGTTAAACCACGTGCTCTCAGTCTGTGAGCTAACTCCTGCACTGTCTGTTTCC
>Locus_50_Transcript_1/1_Confidence_1.000_Length_282
TACTTATGCATAGTATTGTTTTAAACAAATATTCATAATACTTTCCTCCTCAGTTAAGTTACTGAAATAGCTATGGCTCTTAGTGATTTGTTAAGTAATTAAAAGATTTTAAACAACATGTTTTTCTTTCTGGGGATGAAGTAATTAAAAGTTATGTATGTGGTCCTCAAAATTTCAAACCGACCAAAATAATTTGTATATCTTATCAGAGAATAAATATACAAGAACACTGGTCACTGTGTAATGTCCAATCTGAAATAAATTAATGACTAACAAAATCTT
>Locus_51_Transcript_17/20_Confidence_0.375_Length_2162
CGAGAGAATGTTCAAGCTGGTGGAGTCCATGGAACACGGGTCTGTGTGAACCCTTTGGTGCCGTCTGGACCTTTAGGTTGACGAATGACAACAATGCGAACACTTGACAGGTCTTCTGTTACGCTCTTTAACCTACTAACAAGTCTTTCTGGTCTTCTGCGATCCGTAATCTTTCTAAGACTGCAGGCGGAGTATTTCCCATTCCTCTGATTCTGTACGACCACAAATTCAACCTCATCCCCAGTCTGTATCTCCACTCCGTCATGTACCTCTGTCATGTGGAAAAACAACTTCTTTCCATCCTCTTTCTCATAATTCAGGAAACCAAACTGTCCTTTTACAGAATCAACCTTAGATCTGATGAACTTTCTGATAGCACTAATATTAACTGCTCTAGTTTGATTATTTGACTTGTTCAAAGCCAGGTTAAACTTTACAGAATCCCCTTTCTGTAGGAAATCCCTTTTATCTGCTAGACTTGTTATTCCATAGGGATATACCTCAGGTTCTGTGTCTTCTTCAACATTAAAAGGTTGTACAAGTCCACAATATTCTTCTTGATCAGGATTGACAATTCTCATTGGTCGCAATACTTTCCCCTGCTGCTGACCTTTATCACGAAGAATTTCCTCAGTTGGAATGGTTCCTTTTGGCAGTTTGAATATATTTTCAGCACTGTGTTTGGCACTTTTTCTGCAGAGTGTATATTCCACTTCATCACCAAGATCAAGGTCGTTTGGATCACCCTCATAGGAGCTAAAGTGAAAGAAGACTTCTTTTTCATGATCAGAGTTTTCAATAAATCCATAATTATCTTTCAACGTGGCAATGAATCCCTGGCACTTGTTGTTAAGGTTACGTAAAACCACTCTCACGTTTACACCTGTTCTTGTTTTAGTTGATTTAACTTCACCGAGATTAAATTCCACCTTATCTCCATATCTAGGAGCATTTTTCATTTCTAAAACATCTTTGATTGTGTAAGAAATTTTCTGAATTTTTTCATCAAAATCAAATACTATAATTCCAGTTTCAGCTTCCTTTATTTTACCTGGACTTTTATGGGCATTAGGTTCTTTATCAACAGTTCCAATGTATTTTTCTGGATGGATGACTAGGAATGATACACTTCCCTTAGATAAATATTTGATTCTGATAGCCATAAGTTTGTTACCATTTGATGCTGAAGGATCCTGTGTTACTGTAAATTCTACTTCTTCGTTAGTTTTGACTTCTTTTTTAGGATCCAGTAATTCACTGAAGTGGAAGAACATCCTTGCTTCTCGCTCAGTACATTGTATAAATCCATAGCCATCTTTTAAATTTGTAATTACACCTGTTTCCCTGTTCTCTTTATTGGCAGTAAATGATTCTTCCATTAGTTTGATGTTTGTTGCTCGCTGAAGTTTATCTCGACGGTCCGTTGCTATGTTACATTCTACTACATCACCTGACAACAAGGTGTAATCCCCACCCTGATCCTTGTCACCAAATGGAATTTCTACAGGTCCCTTGGCAGATTCATAAGAGATTCGTCCCCCTAGAGGATCACTTTGTCGACGACTATTTTTAAGAGTTCTCTGGACTGAGCCTTGTATTTTGTTGACACTTATGTCCTCAAATATAACAGTTCCAATGGGTACACTTTGAATATTTACTGCGACTTCCTTTGTATTTCTATTTTGAACATCAAAATCAACATCGTCCCCTAGATTTAGTTTGTTGATATCTCCTTTATATTCACTGTAGTGGAAAAAGATCTCCTTGACCACATCAGCTCGTTCGATAAAACCAAAAGAATCTTTCAAAGAGCAGACAACTCCTTGTACTTTACAACTGACTGGTTCAATCTGTCTTGCATGTAAGTTACCATTCCTTTTATCAGTTGCTATATAAAACTGGACTTGATCTTGGGCTATTGGTTTAAAAGTCTTATCAATAACATCATCAGATCCATACGGTAAAAAGAAAACTTCTCCATTATGTTGGTAAGTTACCCTCCCAAGGCTGTCTTCTGACAGAGCATAACCATTTTTGTTCTTTGTTGGCTTGGCTTCTTGTGCAATAGATCCTGTAAACTTCTCCTCACTCAAAACTTCATAAGATTGACTTCCAGAATTTAACAATACAATATGGCTTGCTACCGGTTTACCAGTCCTACG
>Locus_52_Transcript_4/5_Confidence_0.286_Length_2370
GGTAAAACAATAACCTATACACTGAGGGAGTTGGATCATCTTTCTATAGAGGATGGAGATATTATAGGATGGTACACATCAGGTTTAGAGATAATCCCGTACAGCAGTTCTGATCCTCAGAATTTCCGTATGACAACAATGACAGCTGTTGAAGAAGGAAACACCTTTGATTGGTCAAGTGTTGGTTATACTCATAATAGGGCTTATGCTATTAGTGTGCACACAGATGATGACACAGCACCATTCTACACAAATCTAAATAGAGAAGTTGTGATATTTGGTGAGGAGCCTAGTGGTACCACTATTTACAGAGTCCAGTATTACAATGGAGACACACGAGACACACTGACTGTGACATATACTTCATCCAGTACTGACTTTGCCTTTAGTACTGTCACTAACTTTGTTTACCTGACTACCAGTCCATCAGTAGGAACATATACTATGACATTTAGCCTTGAAGATTCTTGTGGTAATAGAGATTCTTCAATATCTTTGACAATCAAAGTTCTTAATACACCACCAAGAATAACCAGTTTGCCTAGTTCTGCAGTCCTACACGAAGATGTAACAGAGAGCCAGTTATTACATACCCTGGATGTCTATGACAGACAAACATCAGACTTCATTACCTGTGTCCTGACCTCAGAGACACCAAATAACGGAAACTTTCAAGTAGACTTAATTACAGGAACTGCAGACTATGGAATCTATCTGAAGTCCAAACCTACCTTTGACTATGAGGCTCACACAAAACATACTCTGGTGATATCATGTGATGACGGGAAGGGTAATACAGGTACTGGTGACTTCTTTGTACACATTCTCAAAAATCATCCACCAAGATTTCTCAATCTGCCAGCATCAGTTGATTTGAATGTAACAACAACTCTGATTGGTGACCTTGTATACAACATCCAGATGACTGATGATGAAAATGATACTTTGACCTTTACCATGACAACAGACCCCTCTGGTGGACCATTTTCTATTCATGGATATGGATATATAGCAACCACAGCAGACCTAGCCACAATATTTGAACCCGCCTATAGCTTAGAAATCTCCGTCAATGATGGGAGAACCACAGTAGGGCCAAGAACTCTGGCTGTACATCTTACCAATATAAATGATGTACCACAGTTTGGTAATCTCCCGCTGACAGAAACAGATCGTTTCCGTATTGAAGAGAATAGTCTTGTTGGGACCACTTTGTATCATGTTGAGGTCCGTGACCAGGATGATAGTATACCTGATGTTCTGGTCTCTGCCCTATTTTCACCCAACACAGGAGCTCCTTACTTCAGTATGAGTTCAGATGGCTACCTTACAATATCTGGTGATATTGACTTTGAGTCAGTTCCTAATATATATTTACAAATAATCGTCACGGCAACAGACAGGAAAGACACAGCAACACAAACAATATTTGTGAGGATCACAGATCAGAATGAGGCTCCATCTTTTCACCAGACGGGATATTCTGTTGAACAGTTTGAAGCTGTGCAAGGAACGTCTTTTCCTGTGGCTGGATTTATTATTGACGATCCTGACGATGTTGACGTTCGTGCTGACCCAGATTCTCATACCTATTGGTTAGACTGTGGTAATGACACCTGGAGGTTCACCATGGCAACCGATACAGGGGAGATAACTTATGCCTATGATTATGATGTGGACAAACTGCTTACCACCCAATATGATTGTGTTGTACGAGCAAAGGATACAGGGTTCAACACCTGTACAGCAACCATTGTTATCAAGATCAAAGATCTCAATGACAATGCTCCATATTTTAATCAGACTCAGTTTGCCTTTTATATATCACCGTACGAGAATGTCAGCACGGAGATAGGTAACGTGACAGCCTACGACATAGACATTTCAGATTATGGGCGTATATCATATTATTTAAACCAGACAGCATATGATAAGACTTATATTCAGATCAACGATACTGGTATCCTGTATGTTAATGAGATATTGAGTAACAGATTCCAATGGGGGGATGTGATGTACTTGAATCTGACAGCTACAGATTATGGGGGTCTGTTTACAACAGTGGAAGTCTGGATTGTGTTTCCTGCGGAGAACACCACTACAACATCAACAACTCCACACCCTATATTGTTTGTCACAAGTCCTACCAACACATTATGGTTCACAGCTACAGGAATACTTGTGTGTGCATTGTCTGTTGGAGTGCTGTATTTTTGTACTAAGTACTGGCATTCTATAGATTGTGTCAAAACTACCAGGAGAAAGAAACCAGCAGGTAAACCAGCGACAGAAAATAGTAAAGCAGAACCTGATGAGAAGAAAAAAGTGAAAAAGAAGCTGGAAAGTGTTAATGTAAAAAGACCACCTGGT
>Locus_53_Transcript_2/2_Confidence_0.800_Length_544
TTTTTTTTTTTAAGTTTCTACATCAGTTTATTTGGTTAAATATATAATTAACAAGCTTAGTATAAGCTAGTTGAAGTGAATGTTGAATGATTTGTTGAAATTTGAGCATAACTTTATAAAAATGGAACTACAAATTTATTGTAATAAAATTTGCATTAACATTGTATTCACACTTAGACATTGCTATTCCAAAATAAATTTACTAATTCCATCCATAATCAAAATTGAACATTGCCTGAAACATTGGCTTTATGTATATAAAACAAATACATATGAACGAAATAAAATTTCTATGAACTTTACCATAACATATAAGTAAAGAACAACCGCCGTTGGTAACAATGTAACAGTTACTCTGTTTTCGAGTTATTTATTTTCCGACAGAATAATTACAATGAAAACTTGCATCAAGTCCATTGACCTGACAAAGACAATTGTCAAATATCAGCCCATTGTACGATGCAGTCATGTATTCATTATGGTTTCTGCAGTTACCATATGCATCCTTACATTTTCTGCTAACAGCCTTTGCCATCGTCCAATA
>Locus_54_Transcript_1/1_Confidence_1.000_Length_711
AGTAGGATAGCCTCTGACTTCATGGGAACTACACAACTGTTGGCTAACTGTACAATCAACCTTAGAAATAGTAGCTGGACTATCATCCTCATCAAATTCCTTGGCTAAATCTTCCCAAATTGGAGCCAGACGTTTACAATGTCCACACCAGGGGGCATAAAACTTAATGAAATGGTTCCCTGTTTCTGTGAAGCCAGCAAAGTTTTTATCATTAAGCTCATACAGGGGTCCAGCCATTTCCTCTTCTACTTCCTTTTCCTCCTCTCCCTTTCCAAGCTGTTCCTCAACAAAGCTCTGTAAAGCTTCCAGATCCCTCCCACCTTTGTATCTGACAGCACCATCTTTACCATTAGAGAAGAACTTGATGGTGGGGTAACCAGTTACATCGTTGTCGGCACAGAGGGCTGTCTCTACAGTACAATCAACCTTTGCAATGACTACTTCTTGTTCCTCTTTGTCATTAAAAACTTTGGCCAGTTCATTCCATGTGGGAGCTAGTCGTTTACAATGGCCACACCATGGGGCAAAGAACATAACAAATTGTTTTGTCTCCTCCACTTGGGTAGCAAAACTATCGGCTGTATGTGACACAGCTTCAGATCCATGATCATCATTGTCAGCAGTCACAACAGCAGAAAAAACAAGTAACAACACAGCTCCTACTTTCCACATGTTTACTTTCGAAATAGAAACAACAACCGGAAACGGAAG
>Locus_55_Transcript_1/1_Confidence_1.000_Length_383
GAAAGTTGATAAAATGGCCTGATTAACTGAGAAGATATATAATGAATTCAGTTGTTATTATCTATTCAAATATTGGTTTTAACTTCAGACTTATCTCTTTCAGTTTTTAAATTAAATATCTCTATACTTCACAGGGTAACTCATTTCTTATATCAATATGTTTTATAAAAGTTACTTTCTTCAATCAGAAGATATTTGTCTTATACAGGTAATCTCTCCTTTAACTGTGGTTTATCTTAACACAAATTACTTTCTTTCTTAGTTGTTAATCATACTTAAGATATCGCCAATTATTTCAGTATTTTTATCACTATTTGGTTGTCTTACACAGGTTATGTCCCTTTAACCATGGCTAGTTTACCTTTTGCAGGTTATTTTAGTTT
>Locus_56_Transcript_15/15_Confidence_0.367_Length_1529
TTTTTATTCTGGTCTTAAAGCATTTATTTAAATATAAATTTAAAATGAATGAACTATTGTACAGTATAAGAAGGTATTGTTTTTGCATCTTATTTTCTAATCATAGAAAAATAAAACAATAATTACAACATTGGTATCTTAGATATTCATTAAAAATACAGGAAAAACTTTATTTTTATTTTAGTAATTCTGCTACAACCTTTTTTGACATTTTCTACTTTTTATATTTGCAAATTCTCCGGGGTTTGTTTTATAAATGAAAAAAATGTATAAAAATATAATTTAGAATATTGATCATGGAGACTGATTTTTTTCTGCTTAAAAAAGTTTATTTATTTTTTACTTTACAATTTGGCTTATTGTCATTTACACATTATGATACTCTACCATATAATGTTTATATTGATGAGGTTATGCATGTGATAAATTGTTTACATTTACACTTTTATTTGAAAGGAGAAGAAAATCTCAAATACGTTAAAAAAATTTAAAAAGAATATAAAAATATGAGACAAATATTGATTTTTTTTATTGTTCTATCAGCTACATCCGCTTAGAAAGAGTATCGTATTACGTGCACATTTAAATGAAATTAATAAATTATACAACTGAATGCATGAATGGAATGTACTGATTGATACTTATGTTAATAGCGAGTATTGTGTCTTCCATATTGTAAAACTCAAATCTATATATTAAGTAATGTATAATATCAATAAAACGAGCATTATTTGACATAAACCTGACCAATATATATACATTGCACAACATCAACCGGACAGATTCTTGACATATAATTTTGCTTATGACAATTTAAAGGTAAAATACAGTTTTGTTCGACTGAAAATACAATGTGCAGTACTCAAAAATTCGTAAGGGTTCCACGGAACCCAATGTCTCGCCTACTTTTGCTGTTAATTGCAGACTCAACAAAAATGAGGAAAAACATCAATAAAAATTTCCCTCTCGATACTGTCGTTTGATTGAAAGAAGCTTCCAAGTTTGGTAAAAAATCCAGGATAGTTTATGAATCTAATAAATGTTGTATAAACTTTAACTGCAGACTGTATGTAATGTTAACTGGAAGAAAAACTAAGTCCATTTATAAGTAAAATACGGAAAAAGTGAATTTTTTTTTTACAAAATTTACTTCTGAATAATATCTTATGATCAGAAACAAGCTTTTGTCTAAGTTTGGTAGAAATCCAGGATAGTTTAAGAACATTATAAAAATTTTAAAAACTTAAACCACAGAGTGAATGTTTTGTTTCTGGCAAAAAAACTAAGTCCATTTATAAGTAAAATACGGAAAAGTGGAAATTTATTTTTACAAAATTTTCTTCTTATACTATCTTATGATCATAAACAAGCTTCTGTCCAAGTTTGGTACAAATCAAGGATAGTTTATGAAAGTTATTAAAATTTTAAAAACTTTAACCACAGAGTGAATGTAATGTTTCCTTGCAGAAAAACTAAGTCCATTTATAAGTAAAATACGGAAAAGTGGAAATTTATTTTTACAAAATTTT
>Locus_57_Transcript_1/1_Confidence_1.000_Length_212
AGCCTCACTCATACTACATCCACAAAGTGTCAATACCAAATGCAAGCCTCAAAACCAAAGTGGCGTTGGCTAGAAAACTCTCCACGCCATAAGCGAACCAGACTTACTACTAACCAGATAGTCCCTACTACCACATGCGCCCCATGGAAACCAGTTAGTAAATAAAAAACTCTGCCATAAACACTGTCTGCAATCCTATAAGAGTTTCAATA
>Locus_58_Transcript_1/1_Confidence_1.000_Length_912
AACACAAATATTAATGCAGAGCTTGACGATCCTAAGATCTCGCATAACATTCTTCCTGTTGTTTTCATCATGGCGGATAAAGACAAAAAGAAGAATGTTATGCGAGATCTTAGGATCGTCAAGCTCTGCATTAATATCTGTGTTGGTGAGTCTTGGTGATCGACTTACCCGTGCCGCCAAGGTGCTTGAACAGCTAACTGGTCAGACCCCAGTGCTCTCAAAAGCACGTTATACCGTCAGGTCCTTCGGTATCAGAAGAAATGAAACTATTGCCTCGTACTGTACAGTACGAGGCGCTAAGGCAGAAGAGATCTTAGAAAAAGGTTTGAAGGTTAGAGAATACGAGTTGAGGAAAAATAACTTTTCCCAAACTGGCAACTTTGGGTTTTGGTATTCAGGAACACATTGATTTAGGAATTAAGTATGATCCTGGAATCGGTATCTATTGGTATGGATTTCTACATCGTGCTAGGAAGAGCAGGCTTCAACATCGCACAGAGACGTAGAAGGAAGAGCAAGATTGGACCAAACCATAAAGTTTATAAAGAAGAATCAATGAAATGGTTCCAACAAAAGTATGATGGAATTATTCTGCCTGGAAAATAAAGGACTAGAAATTAAAAAAAATAAAACCTGGCTGTGATCAGGATATTTTTTGTCAGTGCATTGCCTCCTGATTATGCTATTGTTAATGGAAAAAATCAATTGTCAAAAATGCAGCGTGGAAGATAAGTCTGACAGACGCTGTCGTCAACAAATGGAGTATTTTTTATGAGCATTATGTTTTCTGGTCTCTGCATTTGTCTTTCAAATTGGTCAAGGTAGTTCTTGACAAGTCCAATCAACTTGAAACTTAGTACACATGTTCTCTGTGATATAATCTTTCTAATTTTAATGCCAAATTAGAGTTTT
>Locus_59_Transcript_99/107_Confidence_0.094_Length_2801
AAAACATAATTGCTTCAAGGCAGACAACAGCATGTATATATGCTGTAAAAACCATGGTGGCCTAGAAACAAATCAATATTTTTCCTGAATGAAATAAAAGTTCAAACTTTTAGGGGATTTGTTTCAAAATCCAACTGACATATTTAATGAAATTATACACGGTGTCACACATATAGAAAGTTTAAAAGATTTCTGATATTACTTCAATAGGTGAAAACTTGTCCTCAGCCTTTACTTAATGACAACATCAATAATGTAATACTATAATGGTGTATATACACTTTGTACATGCCATGGTATCAAGGCACTAATATGTTCTATGCATGGTTAAATAAGTGCTCAAAATATCGTTTGATCTCGGTTGAAGGAATCAGTTTTAGAATATGTCAAAAGTAAAGCATCAAAAGACTTTGATAACAGGAGAATAGTTTATATAATAAGGCAGCAACTTTCTTCATTTTGATGAAACTAAATAATGTTGCAGCACTGAGTCATCATAAATTAAAAACAAGTTATATGTATAACAAATAGTATGGTCTGAAACATAAGTTATAAACACCAACAAATTCAATGAAATATTTTTTTCAAACTTTTTACATTGAAAGTAGATCTTTTTTTTTTTTACATCTTTTGAAATAAAAACAACCAACATGTGGTCAATATTTGAATGTTTCATTTAATTTGTAGTCAATTAAATGAATTTACAAAACAACAAAAAAGCGAAAAATATTCGTCAAATCTCTTTAAAATCAGTTTCTTCATTATATATACATATTTTTTATCAACTATATTGATCCTCACTAGGATTCATTTTCAATTGGTATAATTCATGTTTTTTTTAAACTAATTTAATGAAAAACTCAAATATCAGTCAATATTTTAAACAAAAAATTGTGCAAAATAATTTTCAAACAAAAGTGATAAAAAAATTCTTTACATCCCCATGAAGGCACATTGGAATATTTCTAAACTGTCATGTTTTAGATCTACCCAGTGTGCAAAATGTGTGTTGATAAAATGACTGCAATAACACAAAAAATATTTCCTTTCAACTAAAGCATCAAAGAAACAAAACAATTAAATTAATAATATAAAGCACTTACAGACAATATGTACATATATAAATAAGAACTTAAAACACCAATTCGCATGGAAACTTTAATATATGGCCTGAGTATAAACAAACATTGCTTTCCAAACTTAGCCTTTATGTGATTTTCCCCCTCTCAGACCTGACTAGTACATACACGTCCTAATCAAGAAAACAATGAATTTCATGATTAATTATCTTTTTGAATAGGTACTTCATTATTCAAACTTTTTAGGACAGTCTTTTCATGTTTCTATTGAGCCTAACAAATTTGAAGTGCCTGAACACTTCCTCTTACATGAGAGATAAACAACAGGAAGAGCCTGGATTGAATAATATACAGACAGTTAAAGTCTCTGAAGTCTTATTATAACCTCTTTACTGTCTATAGCCATTCTGAGTCACTTTCTTACAGTAATTTTCTAGTATTGAAATTGGTCAGTTAACTTTACTTTCAATAAACATCAAGTATATATTGGTTTCTATTTCTTTTTTTTTTACAATAACCTAATATGAGCAGAGTGTAATTAAAATACATGTAATGATGGTTTGTCTGTATTACATGTACTATTCTTTTAAAACACACATAAAATACATACCAACATGTATGTCCATACTCTCAACAAAAATGTTGATGGATATAAATTGTTTTACTGACTTTACAATATGATTTCAAAGCACCACTAATTTATAACTTTTCAATATCTACATTAAAATTAATTAAAAAAGATCATTACTATTAGAAAAAAATAGGTATAACAAACTTTTATGTTATGATTCAAATAAAGATATGAAATTTATCATAAACCCTTTCACCTTTGAAAACTTAATATAAATATTTTTAACAATTTCTTTTAATATCTGTTATATTCTTCATAGAACACACATTTTACCAAACATCATTTCATTCAACAACAAAAGCTTTCATCTTTGAATGGTGGTATGTTTTAATGATGATTCCAAAACATAGTCTGCCGTGTAGAAAAATATGTGTCAATTTGTTAAGCTATGTCTATTTTTCTTATTCTATTAATTTCTTGGCCTTGAAATATCTCCTTAAGTACAGAACCTGCCATGTTGCTAATCCTAAAAGACAGCACATTGAGAAAATACTAAAGTACATCACACGTGAATGAGTGGATTCATTGGTATCTCTCATTTCTTTTTCTCTAGACTTCATATACTCGAAATCATCTACTATAGATTTTGATAAATCTTCTAATCTTCTCAACTCAACTTCCAATGGCTTTAATTTTTCTGCTTTAGCCAAATCATCATACTGTTTTGCTTCCACGCCATGCTTTAAATCCAATGTTACTTCTATGTCTGAACCATGCCCACCTGCAGTCATCTTTGCTTCAAAACATACTTCAAACATATCATATTCTTCTGTAGTGAAGGCAAATTTTCCTTTTTTAATATCTTCTTTATTATATAGTATGTGTCCTTTTGAATCTGTTACTGCAAGGTTAACTTTTTGTCCTGGTGCGTCTGAAATTTCATACTCTCCAGCAACTAAAACGTCTTTATGGATTTCCTCTCGCAGGCATTTTTTGGTGTTTGGAGATATATGAAACATTAAGGCATCTGAAAATGTTATATAAATTGCAAATAAAACGAAAAATACATGAAAAACATCCATGTTTTCAAGATCTGTTTGTTTTCGCCGGTGCACGTTTGCTAACGTGGCATTCGGTGTATTACGTAGCTT
>Locus_60_Transcript_49/51_Confidence_0.224_Length_4366
GCTTCATCTCCATTGAACAGTTCAGTTTTCATCAGATCTAAAAAAAAGCAAAGCAAATATTAAGTTTATTTAGATTATTAACTAAATATCAATATTGTAAATGTCTATAATATTTAAGTAAATGTGTAGAATATCATGCAATGATAGTCACTTTATGACATAATGCGTGTGGGTGTGTACGTATGTGTGTTGTAAATGACACGTATTACACAATTTTACATTCATATGTTGAATGATGAAGTAAATATTTGGTTTGTTGACTTTTGAAAAACTGATATTCACCGAGGCCTTCAGGGCATCGGTACTGACATGATTTATAACTTACTTTTTTTATAAAATGCTTAGTTAGTTAATAAATTTAAAAATCATTAAAAAATAAGGTTCAAACTCCCTCAGGCAAACTTGACCTTTGATGAATTTTGCTTTTCATTTTTGGTACCGTTTGGTCATAAAGCTCGTCATGTGTGAAGGGTTTATACACCTGCGCTGATATGCATGAAACTACTTAAGTTCAGATTTGTTCCGAACGGACGGATTTTTCTACATGTCCTGCGATAAATTAGTACTACGATTGGATAATTAACTTAAGTGGTTTTATGCATATCAGCCCAGTTTCCAATGTTTGGGATCTACGCGTTCCTGTTGTAGCTTTTTCCATAGAAGCTTTTCGAACCCACGAGTTCTATAAAATGTTATTTTTTTGTCTTATGCATGTCACATGTTACAAATTGATTTTAAAATATATCATACCTATAGTTAATGCTTGAAATTCCTAGCTATAGATTCGGGGTTTCTTCGATATCGCTTGGATAAATCTTTCAGCTCCATTGGACAGTTCAGTTTTCATCAGATCTATAGTTAATGCTTGCAATTTCTAGTAAAAACCTTCAGGTTTCTTCGATATCGCTTGGATAGCAGCTGTGCAAGTTTTCTTTGCTAATCCGGCTTCAATAAATGATAAAGAATCATAGTTTTCTACCACGAACGCATGTGTGGTGTCTGGATCAGATGCCAACAAGTTTTATCTCATCTTGTTTCCTCCATTGACCAACACCAATGGCAAATATAATTATTCCTTGTTTTTTGCTTCTTTTGCAAGTCTGTGTGTAGCATCAATGTCTGTTGGTTCACCATCCGTAATGATAATTGCAATTTTAGGAACTTTTCCACCACGCCCGCCATTTTGTTTTAAGAATCCTTTTTGTATCAGCATTTGTAGTGCTTTGCCTGTATATGTTAGCTGCATACTCTCTGCGGTGTCTAAATATTGGACCTTAGAAATTGCCTTCATTACTTCGTCTTGATCTCTGTAACTGTTGAGCTTAAATTCAAATATGGGATCATTTCCAAAATTTATGAAACCAACTTGTATGTCAATAGGACTGACAGTAAATCTCTTCACTACGGCTTTCGCAAACTGTTTCAATTTATCAAACGATTTATATCCTAGGCTTCTTGAGCTGTCTGCTAAAAAAGGATGTCTGCCATTGCTCCCATCACATGCTATAAAACATAGAAATAAGAAGATGTGGTATGAGTGCCAATGAGAAACTCTCCATCCAAAAGTCACAATGTGTAAAAAGTATACAATTATAGGTCAAAGTACGGCCTTCAACACGGAGCCTAGGTTCACACAGAACAGCAAGCTACAAAGGGCCCCACAATGACTAGTTTAAATCAATTCAAACAGGAAAGCCAACGGTCTAATCTATATAAAAAACGAGAAACGAGAAACACTTATAAACCACATCAACAAACGACGACCACTGAACAACAGGTTCCTGACTTAGGACACGTACAAACAAATGCAGCGAGTTTAAACGTTTTAACAGACGCCAACCTTCACCCTAACATGAAATAGTAGTGTAACATTACAACATAGAAAGACACACTATAAAATATCAATTGAAATGTATATCACATAAAGATATTCGTGCTACAATAAACGACGTGTTCGTTATCAAGGTCACGATGTCCATGCATTATATTATAACTGTGGTAATAAAGGTAAATAAAAATATGGAGATACTACAGGGAATGAAAAAAATATGAACGACAGTCTTTCATTATTTAAGATAAACTTCTCAAACGATGTATAAATTTGAAGAATGTACATATAACGGACTTGTTATAATCTTATTACATCTGTCTAAAAAATTAATATGGAAACCTTAAAGGATACTTTAAGCACCAAACAATGTGCTTAAGCACCAAACAATGTGATATAAATCCGATCCAAAATTTGATGTACAATTTTAACATTATGATGAGCATTAACATACAATTATTAGTAAATAAACACATCATAGATAACAGGATTGAAATTTTATATTTACGCCAGACGCGCGTTTCGTCTACTAAAGATGCTAATGCGGCGTAAAGCAACCAACAATCAATCAATCAATCGTCTACTAAAGACTCATCAGTGACGCTCGAATCAAAAATGGTTAAAAAGGCCAAATAAAGTATGAAGTTGAAGAGCATTGAGGACCACAAATTCCTAAAAGTTTTGCCAAATACAGCTAAGGTGATCTATCACACACTTTATACCAGGCAGTAAGAAGTTTCAAAAAATATTTGTTATTAAAAAGCTAAAAGGGAAGTTAGAAACAAACTCGACTTAAAGCGACTCTGTACGGAATCACATGTGCACAAGAAGCAAACATTAAAATATTAAATTCTACGTTGAAAAGGAGTAGGCAGTTGGGACCTTATTTGGCCCAAATATTAGTTCAAATTTAAAAGTTACAATTCATTATCTTAAATTTGCCCTCACAACTTTAAGAAAAACGCTGTTTTAAACATATAAAAAGGTCACATTTTATCAGTTACCATCGAAACGAACCTTGAAAAAAATTGTATATTTTGAAAAATTTCTTGATTTTCCTTCTATAATACTAAAATAACGAGGTCCAATTTATCAGCCGTCATCGGGTAAAAACGACAAATCAAAGAATTCAACTTTATATATAGCTAATATAGGACAATGGTGTAGATTAAAAATGACACCACTCCAGACCCTTTTGTTTTTCACATAATTAATATTGCCAATAATTAACAAGTTCCGGGTCGAATCCGATACCGATGCCAATAGTACATTCACCTGTTACCTATTACCTTATCTGTACGTTCCGCATCTGACAGGCGCACCACCAAACGGTGTATTTGATTTTGCTATATATACGGGTCATAATCACAGGGTTGACACTACTAATATCGCGGGTGTGTTCTAGTGTTTTATAAAATTATCTTTAAGTATATTTAGGATTGGAAAAGTATGCGCACACCGAACAAATAAAAAATGGATAAGTAATAAATCACTGTTAATTGATATTTAAAAATGTATATATTCTTCAACAGGGCCTAATGCCCGTATAGGATAATAGTTGTTATGAACAAGGATGGACATAACTTTACCATTAGGACGGACATTTTTCATACACATTAATTTTTGTCTTTCCATCCAGAAAACCAATTCATTAGTGTAGTTCTGAATGTTCATTCGATTTCGTTACTGTATTGTTTATGAGTCTGTTCATTTGAATGCTGTAAATGTAAGGAAATCCTACAAAGATTTCCTCTGGGATATTGTAACAATTTAAATTTATAAAAGAGGGATTTATTACTAATCTACAAACCGTTCCTAGCATACATATTAAATATAAAAAAAGAAGATGTGGTATGATTGCCATTCTAGAAACTGGAAACCCATTGTTTGCATAAGAAACAATATAATACATGGTTTGTGCGCGCGTGTGTGTGTGTATGAATACAATCATGAAATCTCACGTTCTTCTTTTTTTTTGCACGGATCCGGTTTTTCTTCATCGTCTGAAATTACAAATTTTATAAATTAATATAAATAGTAATTAACTTATAAATTAACACAAATGCATCTAAAAATCATATCAATCAAGAACAGAAATTATACTAGACCAATTAACTGGAAGCACAACACTTATATATAAAAGATTTGATTAGGTTTGGATAACCTTTAAATGATCGATTACACTAACTTATGGGTTGGAAAAAAATCGATTAGTACGGAAGCGTATTAGGGACATAGAAAAAAGTTCTTCTTTTTCGCATGGATCTGGTTTTTCTTCATCGTTTTGTTCTCTATCGCACACTTTATCTACCAATTTCTTTCCGATTGATCTAAGACCGCCATAATCTTCCAACTCAAATACCCGTTCCGGATCGCCAGCAATTTTACATGGATCCGGTTTTTCTTCATCGTCTTGTTCTTTTTCGCACACTTTATCTTTCAATTTCTTTCCGATTGTTCTAAGACTGTCATAATTTTCCAACTCAAATACCCGTTCCGGATCGCCAGTAATTTTTCTCAAGTTATCAGGTCTACGAT
>Locus_61_Transcript_5/5_Confidence_0.462_Length_384
TGTTTTACGAAAATGCAGAAAAAGAAAAGAAAGTGATTGTAAAACGCCATGCTCAGGCAATAAACGTCAGACATGTGGTGGTCCATGGAGGATCTCTATTTATACAGTTTGTCCATTAGGGTGGAAATCATATGGATCCAGCTGTTACTTCTTTAGTCAGACAACGGCAACCTGGAATGACGCCAAGAGGAAATGCATAACGAAAAATAGTATGCTTGTAGAAGTAGTGTCATATGGGGAAAGAGATTACTTAAGGAAACAGGCATCTAAATATGCAGAAACTTTCTGGCTTGGCGGAACAGATAGTAAACATGAAGGAAGTTGGGTCTGGGCGACCAGTCAAAGTAATGTTATTGTGACTGGATGGCATACCCGACTTGTAAA
>Locus_62_Transcript_1/1_Confidence_1.000_Length_704
GGAGGCATGTTTGTTTATTATTCTATCAACTTAGAATTAATTTACGACGGTAATGATGTTGGTCGTGTCTATATCCAGACTCATCCAACATCATTACCGTCGTAAATTAATTCTAAGTTGATAGAATAATAAACAAACATGCCTCCTAAATTCGATCCAACCGCAATTACAGTTGTATGTGTAAGAGCTGTAGGTGGAGATTGCCCTGCTACATCAGCATTGGCCCCAAAGATTGGTCCACTGGGATTGTCTCCTAAAAAAGTCGGTGATGACATTGCTAAATCCACAGCTGATTGGAAGGGTTTGAAGATCACTGTTAAACTAACAGTACAGAACAGACAGGCTAAATGTGAAGTGGTTCCTAGTGCTGCATCACTTCTCATCAAAGCTCTTAAAGAACCACCAAGGGACAGGAAGAAGGTCAAACATGTGAAACACAATTGGTAACATCACATTTGATGACTTCTTCAAAATTGCCAGACAGATGAGACCCAGAAGTATGAGCAGGACACTTGCAGGAACAGTCAAAGAGGTTTTAGGGACTGCACAGTCTGTTTGGTTGTACCATTGACAAATCAGCACCACATGACCTGATTGACAAAATTAATGACGGAGAACTTGAAGTTCCAGAAGAATAAAGATCAGAAGTATGAGCAGGACACTTGCAGGAACAGTCAAAGAGGTTTTAGGGACTGCACAGTCTG
>Locus_63_Transcript_5/5_Confidence_0.500_Length_826
AATAGTTAACCTTCGTAGTCTTTGGTGAAAATATCACAGGAGATATATATAAAGCGATATATTACATTCTGAGGAATTTATTTGTCTTAAATTTTAGAAAGTGATTATATATTTTCAATCGCAAAAGACGTTTTTCTCGGACCATGTTTTAACCAAGCTGGGGTTCGTCCCCGTTTCTAAATAAACCGTATTTACCGTTAAAAATCGGTCGGGCAACTGTTTCAATCAAACTGATACACAATCCGTATTAAAACTTTCAGCAATGGAATCCGCATTAACGTACCAGTTGTGAAATCATTTATGTGTGGAATGTTCAGTGGAACATGTTCCACACTTCTGTTCCAGCCATTAGACCTGGTCAAAACACGTTTACAAGTTTCAGTAAATGTTGGAGGACGTGTAGGAATGGTCACCATCTTTTGTAATGTTGTACAACAAGATACTATGAGAGGGTTATGGAAAGGTATTGTTCCTTCCATCTCAAGAGGAGTACCTGGCATTGCAATCTACTTTTCTGGAATTACAGCCTTAAAAGCAAAATTAGAAGAAAAGGGAAAGAAACCCAACCCTTTAAAATCAGTTTTGATTGGAGCAGTTGCCAGGGCCACCTCAGCAATAACAGTTATGCCCTTTACAGTGTTGAAGACCAGATTTGAGAGTGGAAAATTTAATTACAACAGTATGTTTGGTGCTCTAAACAATATTCTTAAAACAGAAGGTGTTAAAAGTCTGTTTTCTGGTCTTTCTCCAACACTGGCAAGGGATGTGCCCTTTTCTGGGCTCTACTTTATGTTTTACTCTCAACTAAAGAGTACAGTTCAAGGAA
>Locus_64_Transcript_1/1_Confidence_1.000_Length_703
CAGCCACTGGCTGTCAAAAGCTTATAGAAGTTGACGATGAAAAGAAATTGCGACCGGTTTTTTGATAAACGTATGGCCCAGGAAGTTACTGCTGACAGTCTTGGTGATGAATGGAAGGGATATGTAGTACGTATTTCTGGAGGCAATGACAAGCAAGGATTCCCCATGAAGCAGGGAGTTCTGACTAATGGTAGAGTACGTCTGCTGTTGTCTAAAGGTCACTCTTGTTTCAGACCAAGGAGAACTGGTGAAAGACGCAGGAAGTCAGTCCGTGGATGTATTGTAGACAGTAATTTGAGTGTTTTGGCTTTAGTTGTTGTCAAGAAAGGAGAAAAAGACATCCCCGGCCTCACTGATACAACCTCCCAAGAAGACTTGGTCCAAAGAGAGCCAAGTAAAATCAGAAAACTCTTCAACTTGTCAAAAGAAGATGATGTCAGACAATATGTCGTCCGCAGACCACTTGCTGTGAAAGAAGGAAAGAAAGCTCAGTCAAAGGCTCCCAAAATTCAGAGACTTGTAACTCCAATTGTACTACAACGTAAAAGACACAGATTTGCCCTCAAAAAGAGGCGTCACGCTAAAAGGAAAGATGATGCTGCAGAATATGCTAAGCTCTTGGCACTCAGACTGAAGGAGAAGAAAGAAAGCTCAGTCAAAGGCTCCCAAAATTCAGAGACTTGTAACTCCAATTGTACTACAA
>Locus_65_Transcript_1/1_Confidence_1.000_Length_459
AGCTAACATGTATAAGTCCATTTATTGCTGTTCTATTTTTCATTTAATAGACAAAAACATAAAAAACCATATAACTGACATATACATAAAAAATGAATCATTATTACAGTTGATAAACATTTTGGCAACTAGATATTTCTAGAATAGGTTTCACTCCTTATATATGCTATAAATTACATTTTGGGGGAACTGTCTAGAACTAATACTATCATGCTCTGATTTACTATAGTTCTAACAAATATTTTTTAACCAAATTCAAGTTTAACTGCATGTTTAAATATTTTGGATTCAATAATATTGGTGCTTGCTGATATACATTGTAACTATTACAATTCAATAACCAAAATACATAAAAATGAAAGATATACAAAATATGTAAATGTGGCGACAATACAATTATAATATCAATACCATTAAAGTAGATCTAGCCCCAATTTTACCCTTTAAATAAAACTTTTT
>Locus_66_Transcript_3/3_Confidence_0.667_Length_1144
CCACCATGGGATTATATTAATAATCCATACCGTTGGTTTCATCAGTTTTACGAACACACAACTAAAAGGTTAGATGAAAACTCTAAGATAATTATAGTTGAAGGAAATATAGGTACTGATAAGGTTAGAGTTGGGAAAAAGATTGCCGACGAATTTGGTATGCTTTTCTTACCAGATGTACCAGAAGAGGCAATTTTTGTCAATGAAAATGGATTTGATCAGAGGGAATTGAATCCTCGTCTTGGAGAGGATAGATTCTATGATTTGAAAGATCTATACACTGCTAAACGACCACAAGATATTTTAGGATTTGGAAGAACGCAACTGGAAATGTTCAAGAGACGATTTTTCAACTATAATTTAGCTCTGCGTCATCTTTTAAATACAGGACAAGGAGTTGTGATGGAGAGAAGTTACTGGAGTGATCGTTGCTTTGCTGATGCTATGTCCAAATGTGGATATTTCACCCGTGAAGGAAAAACCTATTATAATAAAGTGTATAAACAACCTCAGTATGTATGGATGCCACATGTAGTACTGTATATTGATGCCTCAGTTGATCAGTGTAAAGAACTCATTAAAAAGAGGAACAATCCAATTGAGAAGGATAGTCCACTATTGACAGACCAATATCTTCAGACTATAGAAGATACTTATAAAACAAAAGTACTTCCAAGGTTCAAAATTTGGGGAGAAGTTCTTACATATGATTTAGATGAAGTGGAAAACATGGATGAAATTGTGTTTGAAATGCAGAAGCTTAATCTTGAACCTCCAAATAAAATTGATAAGTTAAAATTTCTTGATTGGTATGAAGATAAAGAATGGAAATGGAACTATTTAAGACAAATGACAGCAACAGATTACGTTTACGATAGAAAGTTTTTCATGGGTATGGAAGATCCATTTTTATCCCCAGAGATCTGCATACAGGATCATGACAACTATGATCTTGTAGTGAATTGTCATCCATCAAACTACTGGGAGAAAGGATTTAGCCCAGACACAATTGATCACATGTTTAAACGTCAACCTTTGGCTAATAACAGGTTTCAGAAATTGACAGCATAAAATTTTAGACAAAAAAAAATAAAAAGGCAAAGATTTGCTACAAGAATGTTACAGAATGTATTGCAAGAAAGAA
>Locus_67_Transcript_3/3_Confidence_0.571_Length_1593
GGTCTTCTCATTTTCCATTCTCTTAGCCATTAGCATTAATTCGTCCTTGGCCTTCTGTACTCCAGCAGGATCTCCTTCTATACGTATGATAGGGCTGTTCATCTCGTCAGATGGAATCTTAATAGCACAACCGGTCTCATTCTTAATACGTGTAACATTTTGTCCGTTCTTTCCAATAATGTGTTTGTGAAAACGTTGATCGACTGATATTGTATCAAATGACATCCTCTTTTTCAGATCTTTAACAATAACTTCTAATTCTTTGACTGCTTCATTAACTTCCTCTGGTGGACCTTCTACATTGATCTTGTCTGTCCCTTCTGTAAACTCAATGTGTACCTTAGAGAATTGTTCTGTAATTTTCTGGATGCCTTGCCCCTTTCTACCAATGATGTATCTATGTAACCAACTGGGGGCATCAACTTCTGACATCACATTACTGTTTGCCTTAGAATAGACCATTGTAAGTGCAGGTCCCAGTTTGTCTTGTTCTCCCCTGAGGGTGATAGTTTCAATATTATCATCAAGGGAGGGAACTTCTACAGCTACTCCTGTTTCCTTCAGTATCTCGTGTATACCACTGTATCTCGGTCCTATGATATACTTGTGCTGGCTCTTCCTAACTTCAACGGATACTGTTTGGCATTTCCTTTTCTTATCCATATAAACTCTCATAATTTCGTCTTTACATTTGGCCACACCATCTTTGTCTCCAGAGATAACAATCTCATCTTTCATAACACTCGGCGGGGGTACGTTTATTTTGGCACCAGTCTCTTTAATCAGTCTTTCAACGTTTTCATTTTTTGGTCCACATATGAAGGGATGATATATTTTTGGCACTGGTAGTCTTTCAAATGCAAGTTTTGCCTGTTCGTCAGATGTACATTGTATTTCATGTCTAGCTCTCTCGATCCCCTCTTTGGTGCCAGTTATTCGGATCAGATCAGATCCTTCGTCAGCTTTTGGAATGGAGATTTTAGTTGATGTACTCAATTCCAATTCCTGAAGTTTTTTGCCACTTTTCCCCAAAATGTATCTGTGATGTTCCCGCGGTATTTTCAGGCCAAGTTGAGCCTGTGTTTGTAGCCTGGCAACAATCTCTCTCCTAGCCTGCATCACATTTTTGTCTTTTCCATGTATAACCACTGTCAAACTCTGATCTTTAGCTAAACTCATTTCAATGGATACATTGTTTCTAGCCATTATTTCTTTGCATGTTTCTGCTTGCTTTGTTTCATCACCAAAACTGTGATCATTAAACCTTCTCTCTTCTACAGGCACAGCAAAAACTTGTGTGCATGTAGATGATCTCATGAGAAATTTGTTATTGGCTGGCCAAGGTCTAGTAGGTTCTGTCACTGGCGCATCAGTAGCTGGTCTGGGTGCTGGCACTGGCAACTCTGGGAAGGCGTCACTGTATGTTGGTGGACTTGTTGGTGCATTGGGCACATATGCCACTTCTTCAATATGTGGAACCTCCATATTTGTAGCCATATTCAAACTCGTTTGTCAAATGGGAGTTCCAAGTCGAACAGTACTAGCTGAATGCTTAAGTACTGCGTCCAAAAATCCGTCCTAAATTGGTTTTTT
>Locus_68_Transcript_2/3_Confidence_0.444_Length_417
AGCACTGGATTTGCATAATAACTGAGTTCAAATATCTGTGGTAATTCTGTACAGGGTTTGATATTGTTGTCACCTACTTTTATAACTAAATTTTCTGTCAATAATTCCATAGCATATTCCAATACTTCAGAAGTTTCTCCAACAAAACCTACATCTCTCTTTCTAAATCTTAACTCTCCCTTTAACCAGTCAATATCACGAATCAGTTGTTTTACAGTTGTTCCCTCTCTGTACTTTGTAAGGAGAAGGAAAGCCACCAGATTAGTACACATCAACGACTGAGACTGTACACTGTAGTAGAGAACATGCTCTGCAACCCCTTCTATTGATTGTCTTTGATCTTCAATAACAATATCTGTACCATACAGTGAACTACAACTACCAGCTTTACTTATGTTAGTAGGTGATGGTACGTCT
>Locus_69_Transcript_3/5_Confidence_0.455_Length_1204
AACTCAAGGTTTAAATGAACCTGCATGGACCACCTAGAACCATGCCAACACCTGTATACAAATTTGAATCAAAGAGGAAATTTGAAAATTGACCAATCAGAATCAATAATTGCCTTTGATGACCATGGTGTTTCCTGATTGAAATGTGTGTAAAGATTTCACTATTTCAAAAGATTTAGCTGTTTTGCTTCAAGGATAAAAAAATTCAAAACTAACCAACCAGAATCAACAAATGAAGTATCTGCAGGGTTAAGGAAAATGTGAACATTTATCAAATTACAACAGACAATAAGCATAGCACCTCAAGTTTACAATATGACAATTGTGATGCCATTGGTAGTTTGGAAAACAAAATGTGATTAAAGGACAATTTTTTTCTTCTGTTGCTTAAATCCTATACTAAATCAAAAAGCCAGAGAAGCACAATAAGCCTGTAGGACAAGAAAACAAGTATAAAAGTTGTTTAAATCTTAATTTATGGACTTCAATGGTCCTTGTTTTTTAATTACATTGCAGAGTAACAAATATCTGGTATCATTACAGTGTGTGAATCCTTCTAGCTTGCATGTAATTCATCTTAACAGTTATTAAGCATAAACAGCATGTGGATATGGAAAATGATGTATTATAGATGTCTTCCTATTAAATTTTGTCTATAATAAAAAAATTCTGTAATATTCAACGCTTAACGAAAATGTTTATATAATGTCACAAATTGGTTTATTAATTTAGTCTATCAGCTCTGTCCTTCGTCATCATCAAAACCTTGCGACAACAAAAAGTTTGCTGCCATTTCTTCATTTTTTTCACATGCAAAATAAGCTTGAATACACATTGCTTCTGAAAATCCTAAAGCTTTTAATCTGTCAATTGCCTCTTTTTCTTGGGGTGTTACTTGTATATATTCACCACCAGGTGGAGAAGGACCCAACCCTCCTGCTCCCTGTGCTGTAGTTTCTGAACCACCTTCTTCATCTACAGGTGCATTTAACATTTGAATAAATCGCTCTTGATTTTGACTAATTAACTGTAATAATGGTGGATTTGACTGACCAATTTGTTGAAGTAAAGCTGGTAAGATCTGGGGATTCTGTTGTATTAACTGTCTCATTCTTTGAAACTGTGGCTGTGTTCTTAAAAATGCTAAAGGATCTTCCCCCTCAAAAGAATCAGAATCTGACTCCCCTTCCAACATTTCAAAATC
>Locus_70_Transcript_7/7_Confidence_0.708_Length_1790
GGCCAGGTGAGCTAAAAATTGGATCTAACAAAGCATTTATAGTAGAATAATAGCATTTAATGTATCGACTATACAGGGCTTCATAATTTTGTATTTTTGCAGAAATTATATACATTTAATTGAAGTTTTCACCACAAAATGAATTTAAAGAAAATTGCACTAAAAATAAAAAACAAAATTGTGTTATTGTATGTTGTTTGTTAACTATGAAAAAAACATTTTAATAAAATTATGAAGCCCTGACCTAAAAATTAAGTTCACAATATGACAAAATAGTCTAAAATGTCCAAAAATAGCAACTTTCTTTTTCATACAACCCTTGCACACTTCAACTTTCTATAAATAGCATCTCTCCTTTTGAGCAGCATCTATTTTATTACATTGTGATCCAAGTAAGAATATAAATAATATACAACCCTAGCTTAAGAATGCTTCAAATTAACACTGTATTTCCAATTAAATAAATAACATGATTTTTAGTATGTTAAATATCCACATAATTTATAGGATGACACATTTTACAGAGTTAAATGGTAAAATATACAGCTTTTAATTTTTCTCCAAATGAACAATTCTTTTCTATAGCGATGACAAATCCAAAGCTTTCTTAAGGATGACGTGTGCAGTCCTATCGTAATATCAGATCAATCACCATGACAACAGAGCAGCTAACAATGTGGCATCAACCATGTATATAAATTGCACCAAAAGGCATTCCGCTATTATTATAATAGAGGGAGCAGATATAAAATGAGCCATATTATGCTAAATGGAGTAAATTTAAATATTGGCATTCTCTGAATGTCCAACCAATCAAAAGTCTTCCCCATCTGCAAGGTTTGTCAGCTACTTTGTTTGGATAAAAACTTCACATGAAATAGTCAGACTAAGTTCAGACACTCATTATAAATCATCATCGTCATCAGGGAGGGCTACATCTTGTGCTGTCTTTAATTCTTGTTCATATTGGAAGGCCAAGTTTGGGTCCATCTGGATTTCTGGTGGAGCTAAGGCTGGCATAGCTACAAATTCTAAGTTAGCATCACCACACAATTTTCTTGCAAGCCACAAGAAAGGTTTTTCAAAATTGTAGTTACTCTTGGCACTTATGTCATAATACTGTAAGTTCTTCTTTCTGTGGAATACAATTGCTTTGGCTTTGACCTTTCTGTCTTTGATGTCTACTTTGTTACCACACAACACAATAGGAATGTTCTCACACACTCGTACCAAATCTCGATGCCAGTTGGGAACATTTTTGTATGTTACTCGAGATGTTACATCAAACATGATGATGGCACATTGACCTTGGATATAATACCCATCTCTCAAACCACCATATTTTTCTTGCCCTGCTGTATCCCATACATTGAACACCATTTCTCCTCTGTTTGTGTGAAATTTTAACGGATGGACTTCTACTCCTAATGTGGCAACATATCTCTTTTCAAATTCACCAGTCAAATGTCTTTTTACAAATGTGGTTTTACCAACACCTCCATCTCCAACCAGAACAAGCTTAAAGGTAGGTGCTGCTGTTTCTGTCATGTTTGTTTAATTTCTGCTATGTCCCTCTACAGTCAAGAAATGGCGCAAGAGATTTACCGGAAGGGGGGTTTAAACTGGTTTTGGCGGGTATTTGCCGTCACTTTAGATTATATAAACTACCAAAAATAGAGCTTATGCGATGGAAGATTTCTGTCCTTTGAAATATCTTTGAAAATTTAAATTCAACAACAAATATTATTTACCCGCTAAAAAAAATTCATTAAGTGCGACACAGCCGGAAG
>Locus_71_Transcript_2/7_Confidence_0.333_Length_793
GGCATTAACAAAACCACCTCTACGTCGAATACCACAAATAAAACTGCTACTAAAAAAAATCGAATAGAAAAGGACCTTCGAGCTCTTCCAATAGGCTCGAACCCGCACTCGTATGGGCTACACTTTTCCCGGTCCAGACCTCGTTTTTCCCTTAACACTATAAACAAAGCCGTAAATAAGAAACATACAGTTCAAACGAACACAATTCTCAACCCCAGGACCATACTCTAGAAAACCCATGAGGATGTCTTTAGCTCCCAAAGCCGATGTTTTATTTTAAACTATATCTAGTTAAAAAAGGGTTCACACCACTTATAGCCCCACAATCTATTGTTCTAAAGTTAAACTACTTTTTTATAAGAAAAAATGGTTCAATCCATTTATAACAAAGTTAGCAGCCCTATTATGTTAATTAACTCTCTTATTTAAGAATGAGAGCTGTAGGCTCAGTAATTAGATGCAAGCCAATCCTTTTTTTTAAAGTACCATTCTCAAAAAGGAGGTCATACTTACCTATAGTTATGTTTGAAACAGAATATTTTACATTAAATTACCTTTTTACTATACTTTTGTGGTCTAACCCACTCTTTTTGAGCCGAAATCAAAATGCCACTGGCCCAAAAGCACTTTATCTTAATAAGCCCAATACTAACACCACTCCTATAAAATTAACAATTACTACAAAAGCTCATATAAGCTTTATTTCTATTTTGTTTTTGTCAACTAGCCTTTTTGTCATCATTCTGTAAAAAAAGTCTATATAAAACTTTAGTCTAATTACTGAACTTATAAT
>Locus_72_Transcript_2/2_Confidence_0.750_Length_1754
ATAATGTTCCTCGTAAGCTTGATAATTTATACTTTGTTCCAAGTCGGCATTGGTCAGATCCTGCCAGGTACTGTTCCATCACTCCCTAACCCCACTTTGGAAGGATGCCAGAAGGAGGCTGAAAATTCAAACATGACTAGCAATTATACATCAATTTATGCCAAAGTGATAGATAAATGGTGCGGAACATATGATGAAGTTTTACCTTGTCTTGATTTGTCATTACCCTACACTCGACTGGCGAATGTTAATGATTGGTACCTAAGTATGATGTTTGACGTGGATATTGCTCACAACATTTCAGATGATATGTGTTCAAAGTATAAAGATTATGCAGATGATATGGAATGTATTGATCGTAGCAGACGAGCAAGTTCATTCTGTACACAATACAACACGAAACATCTATCCACAGTAATACTTCAGTTATATTATACAAACTCAACGGAAAATCCGTATGCAGACGTGAATGCGTGCTTATATGCTAATCACACAGCAACATGCATGACAAGACACATGAAATATTGTTCAAGGCCAATCAGAAAAATAATCAATCAGTACTATCGTTTATTAAATGGCAAATGTAAAGATATTCTGTATGAAAATAAACAAGAGCATATAAATAAAACTGCTACTGCAGCTACTACTGTGAGGAAACAAAGTTTCGCAGAGAAAGTAAACAAAATTCTTCAGATGAAGGAGGAAGCAAAGATTAAACCTGGAAATTTCAAGGAAACGATGACGAATTTATTCAGGCAAATTGATCCAGAGATAGGATCAGAAAATGCTACCATTGCCAGGGAAACAGGTGGTAATGCAACAAGCGATGCAATTACGCTAAATCAAAATGCAGGGAACCAGACAATGGAATTATCTTCCAATTCTACGATGCCAGAGGCTGTAATTCCAAAAAAGAAAAAGCCCAAAGTTACCAAGAAAGAGAAGATAAAAGCAGAGATAAAGCGGTTACTGCAGTTTGTTCTAAGCAATGCTTGATTCAAATATACAGAACAGAAGAGTTAGTGAGCGAAAATCCAGGAAAAAAGTTTTAATTATAGGACATACAGAGTACATTTCACCTTATAATTTGTTGATATAATAAATATGATAAAATGAGGATTTTTTTTATCATTATTATGAAGAACATCAATTGTTAACATGGTTAAGAACGTTTAGACTTTTGTGGTACAAAATTTACTTACATTTGAGCATTGATTCCACGAGACTTCCGTTTGAAAACTTACATTTTATATCATAGCTTGTGATCTCTTATTATGCGAATCAGTCTAAGTATGGAAAGAGGAAGGCCTAATATTGAATAATAATCATGAATGGATTATTTAAAAACATTCCTCATGTCAGTAATATAAAATGTTGTTGAGTACTAAAAAAATATTACTGACGACGATTTTTATTATGAAATGCAAATTTCACAAGGGTTTTTTTATAAAAGAAATAAAAGCAGTATTATCAATCTATAAAAGAAAATGTTTCAAGTGATCAATTAACATTAGTCAGACATATATCTGTATTCTTATGTTGCATTTTGTCTCACATATTTGTATCATGGCTTCAACTTTATTAAATTTAAACAAGCTTTAAGAACGTTCAACATAGCATCATCGTGAAATCTTATCTAATATACTTTGAAGTCAGAAATGACTTTATTCAAAAAGATATTTTGCTACAACATATAATTTTATAAATATGTCAATGTATTGGGAATAAGTTTTTATGTTAAAACCTTTGCTCAT
>Locus_73_Transcript_1/1_Confidence_1.000_Length_410
TTTCCAAGAACTTTGTAGTATCCAGCTCTTACTACATCAATGACTGGTGCTTGTCTTTTTTTTGTCTTTATACACTTGTCTGGTTTGTTCTGTACTAGACTCCATAATCTTTCTATGTTAACAGCAGGACAGTGGAACTTATTTAAGGTCTTGTGGTAGTATCTCATAACCTACTTTACCGAAGTAACCAGGATGGTATTTATCAAAGTTGATTCTATGATGATGCTGACCACCAGAATTACCACGACCACCAGGATGCTTCCTGTGTTTGCCAATACGACCATGTCCATGACTGACATGACCTCTCAGCTTCCTGGTCTTCTTATCTTTTGTTGTCATGTTGACAATAAAAGATAAGAAGACCAGGAAGCTGAGAGGTCATGTCAGTCATGGACATGGTCGTATTGGCA
>Locus_74_Transcript_3/3_Confidence_0.714_Length_1510
AAATGAATTAAATGAATATGAACATAAATTACATATATGCTATGATTGTACAACATGTCCTGAATGAAAAAACTACTCACACTTTTGCTGTTGCTCATCAAATGTCAATTAACATGACTACTTCTTAAAAATAACTCTTACATTAAACTATTTGAATAGATGTTTTTTTGATAAAGGATAAACAAAACTTTAAAAAAAGTGACCATTTCAGTTTTTCACACTTGTAATTGACAGTCCATTATAATGCTATTTAGTAAGATGGAATATTTTTTTGAATAAAGAGCAATAATGCATGTAAAAACAAGAAAAAATTCAACTGAAAATGCTTTTATATCATGTCCAATAGAAAGACATAAAATCAAAATTCCAAATGATAAAAAAAAATGTTAGCTTTCTTAATTTGTATTGCTGGAGAAGATTAAGAATCTTTTCTTATTTTACATGGCCTTTTTTGTTGCAATGAAAACCTTGCAGACAAATTAAATCTTCACCTCTCGATGGAACACATCAATAATAATGTAGCGATATTGATCCTCAGCTGTTGTAGAGCACGTAACAGTCAGCATATAAAGCGAAATAAATACATAGAAAAACAAGCTCGATTCACGAGACAAATTTATTCCGATGATACATAGCGACAATATGAATTCATAAAAATGTAACCAATGAGTTCTATGTACACTCCATTTAAAAGATGTGTAAAATTTCTGATAACACGATAATTACATTAATGTCATGAAAGGCGATATATTACAATGATTGCGACTTTAATCCAATTCCGTCTTCATTAACACACGATTATCCGCTGTCAAGTCTTTCTCCTTAATCACATTCATCCGCGCATTCTCTCCCGCTACGACAGTCAATATGGTGCCGGAATGCGACTTCTAGGTGGCGACATGCGAGTGGTTCCCGGCGGTGGTGGTGGAATAGGATAGTTTGTTCTTCTTTCATAGTAATGGTCATAGTATGGATCCCTTGTTGGAAGTGGTGCAGGTGCAACAGGGGATCTTCTTCCCCCTGAGGCTCCATAATACTCTGGAGGGGGTCTTGCGTAAGGGTCTCTTTCTCTCATAAACGGATCCCGTGGATCTCTTGCAGGTGGCAGAGGTCGTCTGTCGTAAGGATCTGGATATGGTCTGTATCTATCAAATCTGTCCATTGGTGGTGGAGGCAGGTATCGGTCTCTGTAGTAGGCATCATAGGGGTCTCTAGGATACGGATCCCTGGGATACATGTCTCTCATTGGGGCTCCCCCTTTGGGTCTCGATCTGTCGTTAGAAATCGGACCCTTGGGACAATCTTTTGACCAATGGCCTTCTTTTCCACATCTGTAGCATTCACCTTTACCACCCATGCCTGGTTTCTGTCGGACTTTACTGTGTGATAACTCAACTTTTAGTTTTGAACCTTCAAAATCTGTTCCATCTAAATTTGCTTGTGCCATCTTAGCTTCATCTGGATTTTCAAAGTGTACAAAGGCATAGTTTCTGACTATGTCACATTCAAT
>Locus_75_Transcript_2/3_Confidence_0.400_Length_560
CGCCCGCAAGTTGTCCGATGAAGCTGTCTACGTGATGATTCTCATGCAGACGAACGGATAGAATTTTCTCTGGCTTTATATAAAGCAGCGCGAAAAATGAATTGCAATTTTCATTTCGAAGGGAAATATTAAACATATCATATTAATTTTAAAGAAGCAATGGCACAAAAAGTTGGCAAGACAGTAATGAAGTCGATGTTACACCATAAAGATGTTATGGCCGTCATGGGTTTAGTCGGTGCTGCTGGCGTGTTAGGAGGAATAGCTCTTATCTACAGCGCAGTGCATGATCCAGACATCAGTTTTGTTCCTGCTTCTAAATTACAAAGAAATCTAAAATCAAGTCCTACAACAAGTCCGCTCAAAGTATTTTACCCAGAGACTTACCAACCTATACCACAGTTAGAAGCTATCCACAAAGATATGGTGAACAAATAATGAGGGAGATTCATAGGAAATTTGTATTTGACATTCATCTCATTGTGGTGCTCCTAGATGGGACGTATATTTACACAATATACATACTGTTCATTTGGATTTCTTTCTTTCCAGAGACAGTT
>Locus_76_Transcript_4/7_Confidence_0.364_Length_466
CCTTTCATTCAGCAAGATGGATGAACAATTTAGGAAATTTTTAGCAGATATAAAGAACAAAAAGCAGTGCTTAGTTTGTGACCTTGAGAACGTACATATAGTGCAATGTGAACTCACTCAGACGCTGATGATCTGATATATAGTTTTTGTAAATTGTTTGTTATTGTACAGTTAGTACTGTAATTGTTATGGATGAAGAAAAAAAAGCAAAACAGACAGAAAATAAAAGTGACAAATTGTTTAGAAAGTAGATTTAATTCTGCATTTTTATTTAAAAGAGTATGCAGTTATCCATTCTTGACCTTTTTGATATACAATGTACATGTATCTTCATTTTTAGCTCACCTGTCCCGAAGGGACAAGTGAGCTTATGCCATCACTTGGCGTCCGTAGTCGTCTGTCGTCCGTCGTCTGTCGTAAACTATTTCAAGAATCTTCTCCTCTGAAACTACTGGGCCAAATACTT
>Locus_77_Transcript_10/10_Confidence_0.485_Length_1449
TGAAAAAACTTTGTTCATGAAATTTGCAAGAAGAGATATTTATGCACTCTTTTGAATATGTTCACCATTGAAAGTATTATTACTGATTGAGTCCATTTTAATATCATTGCTAAATAATAGCATCTTTAATACTGGGTCTAAGAGTGAGATGATATTTGGTAATGAACAAAGGTTGTTGTCAGTCACATGACTGTATACTCGACATTTCTTGACACTTCACCTGTGATAAACATTCTTTTCTAGTTCATCATGATAATCATTTCTAATCATTGATATTTGCTCAAAACTTGATACTTGTACAAAAATAAATCTAGGATTTACTGCACAATCAGCAGTTCTTTTCAGTAGTGAAAAGAACTTAGTTTAGTGACAGTTGAGTTATTCTGCCAATAAATGATTGGTTAACATAAGAGCATTGCCTCTTTAGAAAATATCTCTTTTGCATTCCATTTTGAATATTTGATAAACATCAGCAACTAAAAACTGGGAGGGCCAAAAATTAGAACAGTTTATATTTCATATAATGTTTCTGTACTCATAATACTATCTGGCTTTTGAAACAAAATATGTTGTTTGCTAAACACCCAGTGTTAGGAAGAAAAAAGGAAACAACTATATTTTAGGTTGATGCTTGGTTACATTTTGAAAATTCAATGTAATCATTTAGGTATTATTATTTAGATGAAATAAGTATTTGTTTTGTACAAGCACCTTGTTTTGAATGTCATGTTTTACTGCATTATTTGTTTTTTATTCCAGATATTATTTATCTTTTTATATATTTTCTGTTTTGTTATTTCATGCATATCATCAAAATTTGTCATTTAGTGAATATGAAAGTGTATAGACATTGTATATATTTTGGATTCATTCCTTTGTCTGTTTTGGTTTGATTCCTGGAGTTTGTAATGAACCTGGCGTACATAGCTTTTTTACCTTTGCTTCTCCTTTGCTACTAATGTACAAAAAGAACTGAATTTTCGTATTCCTTTAATTTAATAAAATATTTTGTAAACCAAAGAGTACTAACAAACCCTTATTAGATGGTGAAACTTGTGAATAGTAAAGGCATAAGTGATTTGACTATAAACGGTAGCTATCGCCGGTGTTCTAAGAGTGCAACATAAAAAAAATTTAAAATCTGTTAATCAGTTCAATGCAACAACTCTTTTTCATGTTAAATTTAGCTTGTATTGTGAGTAAAACTTATTATTTGGTTGTTTACTTTATTTATTTATCAGGCCATGGCGAAAAAGACATCCTTTTATCAAATTTATTTTTCCAGATAATGTCAAAGTTTAAAGTTTTAAATTTTGACTAAATACCAATAGTAAATACAATTATACTCCAATTTAGCAATATGTTGTTTCTTATTTTAAATCTGCTGGAACAATCTTACAGATTAAAATTTTACATTGGTTGAAGAATGATAAAGGGTAAAATTTTATT
>Locus_78_Transcript_8/8_Confidence_0.652_Length_2342
GTCAGCACTTCCGGCACATGTGGAAATCAAATCGAAGAAATGGCAAACGAAGATGTTAGCAAAACTGCCTCTGTTGAGGTACATTTTGCACAAAGATTGGCTTCAAATGAGAAGAAGATTAGAGACAGAGCAATGAAGAAATTAAGAAAATGGCTTGAATTGAAATCTTTAACCAAAAAAGAAAAAGCTTTTACTGAAGCAGATTTCCTGAAGATATGGAAAGGTCTCCACTACTGTCTATGGATGCAGGACAAAGCACTTCTTCAGGAGGAGATGTGTGCATTTATGTCCCGACTGGTTCATGTATTCAGTCATCCAGACAACACATTACTGTTTATACAAGTGTTCTTACAGACAGAGGCTAGGGAATGGAATGGCACAGACCGCTGGAGGATGGATAAATTCATGATGTTGTTCCGTAACATGTTAACACAGTCATTGGAGTTTCTGAAAAAACAGAAATGGAAAAAGAGTCTTATTACCAAGTTTACAGACATTCTGTCCAATAAGATAATGAACATTAAGGAAGACACTTCACCAGACGGACTTAAGATACATTTTACAGATATTTATTTGGATGAACTAGAGAGGGTTGGTGCTGAGGAGTTACCACCAGGCAAAGTTTGGAGTTTATTGGCACCCTTCTCTAATTATATACAGAACTCCAGAAATGGTGTGGTTGTAGGGAGGGTTGTATCAAGAGTATTTGATGCCATTATACAACAAACAGTGGATGATGCAATGACTGCAGCTGAAAAACAAATAGAGAAAGAAGAAGGAGACAGTGAGAATGAAGAGAACATTGATGAAGAAGAAAAAGAAGACACTGAAGATCTTGAAGATACAGAAATTCCACCTAGACTTCAGTTTGACTTTAAAGCTATAGCAGATGAATTGTTCCAATTAGGCAGCAATAAAGACTGTGTTAGTAAGAACAGGAACAGAATCTACAGACTTGTCAAAAGATTTCAGGATTTGAATGAGGGTATACTGCCACAAGAGAAGGTTGATGAAGAAGAGGGGGATATTTTAAAAAAGAAAGATATCTCTTTAGCTGTTCAAAGACTGGAAAACTTAGAGGTTAAAAAAAAGAAAAAAAAGAAGAAGAAAAAGAAAAAGAACTTGCAGGATGAAAATGAAGGTTCACAGAGTGGTGAAACAGAAAATCTAAATTCTAAACCTGAAACAAAGAAAGTGAAAAGGAAAAGTGAAGACCTAAATACAGAACCTTCTTTATCTCCAGAGAAAAAGAAGAAAGAGGGTAAAAAAGGGCTGGAAAAGAAAGAAAATAAAAACCAAGCTCAGGAAGTTAGTCCAAAATTAGCATCAGCAAACAAGACAGGAAAACAGAAGAAAAAACAAAATAACGTGCATGAAGCTTCACCAGAAGTAAAAGTACAAGGCAGCAAAAAGAAATCTGATATGAAGAAAAATATAATCACAGATAATATCTCAAATTCAACTCAAAAAGGCAGCAATAATAAGAAGATTGACACAGATCAAGTTGACAATAGTGTTACTCTAGATATATCTCTTACTACTTCAGCAAAGAAAAAGAAAGGAAACAAATACAGTGCTGCTTCAGTAGTGTCAGAGTCCATGGGAGATAACTCAACACCATCAAAAAGTAAAAACAAACTAAATGATGTGTCTTTTGATCAAAGTATGGCTGAAGTATTTGATAATGTTAGTAATGACATAACAAAGAATGAACAGGTTATTACAGTGAAATCTAAGAAAAAAAGAAAAAGCTCTGTGACTATAGAAGAATCTGTGATGGAAGAGAAAAATGTCTCCACTCCATCATCAAAGAAAACTCCTAAAAGTAAAAGTTCAGAAGCCAAAATGATGAAATTGATAGAAGAGAATACAATTAACAGTTCACCAAAATCTGAAGGGTTTGCTAAGTTTGACACAATAATGAAGACACCACCTGCTTTTGTTAGAAAATCTGTAAACAAACTGAAAACACCAAAGTCAGCAGTCAAAAAGCAAACATTGGAAGCTCCTACATCCTGTCCAGATTCAAAGAAAAAAGTAATCTTTAACATGAAGAAAAATGATTCAATAAGTTTTCAGGACAGTATAAACTCACTATTCAGTCCAGGATCGTTTAATCCAACTAAAACAGCAGACCATGGAATTCTAAAGACACCTTCACCAGCCATCACTCGTAGTCGGTCATTCAAGAAACGAAGAGCATCAACTGGAGTTATTAAGCAAAAAAGGCCAAAAGCAGCAGATTTCTTTTAAAACTTTCAATTTTTAGTGAAGATCTGAACTTTGATAGAAATCTTTATGTTGATATTCTGTTCAGTTACATTCAAGATAGCACAAAATTC
>Locus_79_Transcript_2/5_Confidence_0.529_Length_2813
TTTTTTTTTTTTTTTTTTTTTTTTTTTTTTTTTTCCAATGTCGAAAATTCCTTCCTGGGTGAGAACGGCCCACAAGTAAGGGGTCGGATGGGTAGTGGGGATCGTCGGATCGACGGGCGACCGTCCCTGCCCCGGCTGTGCCGTCTTTTAAAATTTTGAAAAATTTTGAAATCTTGGAATCCCCAGTGGTCGTGTGCAACTTCATATCATGGGAGCAGTGAAGACCCGATCTTCGCTGTCGGGATAGACGCGGTAGTAAAGGAAGGTAAGAGGCATGCACTTGCCGGTCCGATCTCTCGTCCATTCCACGGTTCCCAGACAGTTGGTAAAGGCGACATAGTGGCTGCACGACCCTACGCCTCCGGCTACGGTCACCGTTGTAAGCAGTCCGGGTACGAACACGATGGGTCCAGAGACGCAGGCAAAAATCAGTCGCACGGTACTAGCGTTGGTATCATCGCATCTGACACGTCTCGCAAAGGTCGCCCCGGTCTCAACCGGGAAACGGCCGGCGCACGGAAGAAAGGCTGTCGTCGACCAAACCGGGGGTCCCCCCGGCACAGTCGGCACAGGTACACACACGGGAAAAACGATATTGAAAAAACCCCAACCAGACGGGACAAACGATGGGAAAAACAGTAAAAGCGGACACGGCCAAGGCTGGTGTCGAGGGAGGATTAACATTTGATGAATGTAGAGCGTTAGTATGCCCATTCCGGCGTGCATGGCTCCGACTTTTACCTCCCACGGCACCTCGGCTTTTCGGTCGATACCGATACGGAAAAAAACGAAAAAAAGGTTGCGGGTACTTATCTGGTTGATCCTGCCAGTAGTCATATGCTTGTCTCAAGATTAAGCCATGCATGTCTAAGTACATACTTTTACATAGTGAAACCGCGAATGGCTCATTAAATCAGTTATGTTCCTTAGATCGTACAATCCTACTTGGATAACTGTGGTAAATTTCTAGACTATAATACATGAAAGCACGGCTCTGACCTCGCGGAAAGAGCGCGTTTATTAGATCAAAACCAGTCGGGTCCGCAAGGGCCCGTCGGATTGGTGAGACTGGATAACTTTGTGCTGATCGCACGGCCTCGCGCCGGCGACGTATCTTTCAAATGTCTGCCCTATCAACTTTCGATGGTACGTGATATGCCTACCATGGTTGTAACGGGGTAACGGGGAATCAGGGTTCGATTCCGGAGAGGGAGCATGAGAAACGGCTACCACATCCAAAGGAAGGCAGCAGGCGCGCAAATTACCCACTCCCTGGCACGGGGAGGTAGTGACGAAAAATAACAATACGGGACTCTTTCGAGGCCCCGTAATTGGAATGAGTACACTTTAAACCCTTTAACGAGGATCTATTGGAGGGCAAGTCTGGTGCCAGAGCCGCGGTAATTCCAGCTCCAATAGCGTATATTAAAGTTGTTGCAGTTAAAAAGCTCGTAGTTGGATCTCGGGTCCAGGCTGGCGGTCCGACGCCTGTCGGTTACTGCCTGCTCCTGACCTACCTCCCGGTTTTTTCGCCCTTGGTGCTCTTGACTGAGTGTCTCGGGTGGCCGGAACGTTTACTTTGAAAAAATTAGAGTGTTCAAAGCAGGCAATATCGCCTGAATAATGGTGCATGGAATAATGGAATAGGACCTCGGTTCTATTTTGCTGGTTTTCGGAGCTCGAGGTAAATGATTAAGAGGGACTGACGGGGGCATTCGTATTACGGTGTTAGAGGTGAAATTCTTGGATCGCCGTAAGACGAACTACTGCGCGAAAGCATTTGCCAAGCATGTTTTCATTAGTCAAGAACGAAAGTCAGAGGTTCGAAGACGATCAGATACCGTCGTAGTTCTGGACCATAAACGATGCCAACTAGCGATCCGCCGGAGTTGCTTCAATGACTCGGCAGGCAGCCCCCGGGAAACCAAAGTTTTTGGGTTCCGGGGGAAGTATGGTTGCAAAGCTGAAACTTAAAGGAATTGACGGAAGGGCACCACCAGGAGTGGAGCCTGCGGCTTAATTTGACTCAACACGGGAAAACTCACCCGGCCCGGACACTGTAAGGATTGACAGATTGAGAGCTCTTTCTTGATTCGGTGGGTGGTGGTGCATGGCCGTTCTTAGTTGGTGGAGCGATTTGTCTGGTTAATTCCGATAACGAACGAGACTCTAGCCTACTAAATAGTTCGCCGATCCCCATTTGCGTCGGCGCAACTTCTTAGAGGGACAAGTGGCGTTTAGCCACACGAGATTGAGCCAATAACAGGTCTGTGTGATGCCCTTAGATGTTCGGGGCCGCACGCGCGCTACACTGAAGGAATCAGCGTGTCTTTGCCCTTGCCTGGAAAGGTCGGGTAACCCGTTGAACCTCCTTCGTGCTAGGGATTGGGGCTTGTAATTCTTCCCCATGAACGAGGAATTCCCAGTAAGCGCCGAGTCATAAGCTCGCGTTGATTACGTCCCTGCCCTTTGTACACACCGCCCGTCGCTACTACCGATTGGGCTTTTAGTGAGCGCCTCGGATTGGACCCGGAAATGGTTGGCAACAACCGTACCGGTGTGCCGAAAAGACGCGCAAACTTGAACGCCTAGAGGAAGTAAAAGTCGTAACAAGGTTTCCGTAGGTGAACCTGCGGAAGGATCATTACCGCTATCGATCAGATTTATATATGCCTTTTCATCGGGGTTATATATTTCTATCTAGCTTATCGTACGGCAAAACATCGGTCACCTTCGGTGATCGATATCAAAAGTCCCCGCGGTCTGCGGTCTCGGTCGCAGATCGGCGGGGTGGGTGCAGGTTGACAGGTACA
>Locus_80_Transcript_8/13_Confidence_0.325_Length_882
GCGGTCCCGGTTCTATTGCACTATAAAGACAAGCTTTTAACTTTGTTGTCATAACATCACTGCAACAACGGTGTCACTTCCCGCCAAACCAAGTGGCCATGGCACTATTAGTTCACACCTTTGCTGCAATTGTCGCTTTAAACCTTGTTGGACGAGCAGCTCTGGAAACGGACCAATCAGTTACTGATCTATTTCTGGAGTTTGATAGTTTGAAAAGGAGTTATCAGACTATACAGTCTGATTTAGCAACAGTCAAATCGAAGCTTCAAAGTTTTTCAGCACCCCGCCCGGCCTTCTTAGCAGTATGGACAGCGGATACAGTTACTTTGAGGAGATATGATATAATCAAATTTGACCATGTTGTCACAAACATAGGCAATGGTTATAGTCCCAGTACAGGAAAATTCAAAGCCCCAAAACAAGGTACCTACTTTTTTGGAGGTACAGTAGTGTCTGCTCCCCCTAATTCACTACGTATGATGTTGATGAAAAGTGGAACATCAATAATGATTCCCTATGCAAGCGAAACACAAGGGGATAGTTACACGTTTACCGCCGTCTTGCAATTGAATGTAGGAGATACGGTTTATGTCCAGAAAGATAATCGAGCGGAAGCGGAAAAGGCGTATGGTCGTTCCCATTCTACATTCTCTGGATTCATGATATCTGAACCTGAGATCTGAACCTGAGATCTGAACCGTCTGACTGTACATTATATATTGGGATTTTGAAATGCAAATTATATTGCTTATGTCTCCAGGAGCCAGATATAAGTTTCCTGATAAACTGATATGGCAAACTCGTAAAAGAAATATTAAACAGGCACATCCGATAACAGACATATCAAATCACCACGTACCAGATGACAGAGATGTCAAACTG
>Locus_81_Transcript_3/3_Confidence_0.667_Length_2965
ATTCTTGATCGAGACTCTTCTGCCTCTGCACACATTTCTGTCTCTGCCTGTAGTTGTTCTGCTAAGATAGATTTTTCCTCTATAATTTGAGCATATTTCCGCTCTAACTCCTGCACTTCTGCTTTCGACCTATCAAACGCTTCAACAACTTTTCTCAATTCTTCCTCTTTCACTGTTAATTTCTCCTCCTGACCAGTTACAGGCAACAATGGTTTCACCTTTGTGAAAAGTCTCCACCATGCCCAGTTTCTGAGCTTGAGATAAGCTGCACAATTTCTCTGGATAACTCTTATTGCACTTAGTTGTTGTAATCGTTTCTGGTAATTTCTTCTAGCTATTAAACCTCTACACAATGACTGGAACTGAATAATTACATCTGTCAATTTGAGATCTCTTTCCTCCTCAAGGTGAGCCAATACACCAGCTCTGAAGAAAATCTTACTTTGTCCTACTCTGTACAGGTTAGGATCTAATTCTAGCGCCTGGATCATTCTTTCTACAGCTTTCTTTCCATCCATGAATCCCTTTGGAATGGTATTTGGACATAATATTTCATATCTTTGACGGAATTCTTGGAACAAAATTCTATTGGGAAATCCCTGCCTACAAATTCTAATACCCTCTAATACACCATTACATCTTAACTGTTCTAATACTAATGGTGAATCTATTTTACCAGCCTTCTTTTCATGATTTGGAATGATACATCTGACGAAGTTAGGATTTGTGTTGCGTAGAGTAGCCATCAGTTTGGCCAATTGCTCTTTATATAATTGTCCAACAGTACGGAACATTCCCTTTCTGGTCCTTGAACCAAACATTGTATCTCCTCCTGCTGTAGCTCCCATACCAACAATCTCAGCATCTTTCCAGATAGCACTAACAAAAGAATCTGAGGAATTCTGTAGAAGGGATACCACATTTTCATTAAGAGGGTCCATGTTCTTCATCAACCACTGTTGGGCACTGTAATCCACCTGTCCAGCATAATGGATAAGACTAAAGTCAGCGTCTGCCCTGAAGTCTGGTTTCCTGAACTTGGGGTGTTGGGAATGTTGGGAAACAACTTTCTCAATGAAAGATTTATCTGTAGCTTTAGGAAACCAGCACTCTTCATCTAATAAGGCAAGAACACCCATTGGCTTTTCTAATAAATCAATGGTAGGTTGTAAATCTAAACCGAAATCAATAAATTTCCATTCAATTCCTTCTCTTTGGTATTCCTCTTGTTCCAAGATGAACATGGTGTGGTTAAACAACTGCTGAAGCTTTTCATTGGTGTAATTGATGCACAACTGTTCAAAGGAGTTCATCTTAAAGATTTCAAATCCTGCTATATCCAGGATACCAATGAATGAAGCTCCCTGTCTCTTAGTTCTATCTAATGATCTGTTAATTCTGGTTACCAACCATCTAAACATTCTTTCATAACAGGCTTTGGCAATAGCTTCTGTTGCAAATTCAACCTGTTCTTTGGTCTGGGCCTTAGTAACTTGATCTCTACCAACTTTAATTTTAGGTCTAAGGAAAGCCTGGACCATGGTCGTTACTGAGAGACCAAGTAAGTGGCATGATTTCTGGGCAACTGTATCATCAGGCATTGTAGCTTGATCACTGCTTCTTTCTTGCTTGAATGTCATATTACCAAACATAAGTACTGCCGAAATAACTCTCAGAATGGCTGCTTGATCTTCAGGTGAGATTCCCATGATTGTCATGGCTTCAATAGTTGATCTGAACTCAGCTGTATCATCAACACCTTGTACAGGTACTCTGCCCATTGTCATAAAACGGTAGTTCTTAAAGTCATCTAACAGGAATTCCTTTCTTTGTTGTGGTGTAGCACCAGTAAGGAACTGGTAGAAGATATGGAAGGATCTCTCATCAGGGGCCTGTCTTACTGCTCTTGATTTCTCTAACAGATATGTCTCTATGTTAGCTCCTGATATGTAACCTGATAAGTCAAAGTTGATTCTGATAAATTTACCAAATCTAGATGAGTTGTCATTCTTAATGGTTTTGGCATTTCCAAATGCTTCTAAGATAGGGTTAGCTTGTAACAACTGGTTTTCTAATTCTCCGGGTATATGTAAATTAGATACTGATGAACGTTGTTGTGAAGTAGTTCTGTTAGATGCTGCTACATAGGCTAAGTATTGGATAACTTTCTTAGTGTTCTCAGTTTTACCTGCTCCAGATTCTCCTGTGCAAAGAATCGACTGATCTTCTCTATCTTGCAACATGCTTCTATATGCGGTGTCTGTGATGGCAAACACATGAGGGGGGACTTCATGACGTTTCTTTCCTTTGTAAAGTTCTATTACTTTATCTGTGTAAATTGGTAATCTCTTGTATGGATTTACAACAACACAAAATAAACCTGAGTATGTATAAATCAAACCAGAGTAGTACCGGTCTTTCAGGTTAAACAATACAGATGCCTCATTTAGACAGGTCAGTTCTGCCATATCCTCAACTTTGTTAAATTTAGGAGGATTCATTTTCTGACAATCATCCCTGTGAACCCGAACTCTTTTTCCGGATTCTTCCAACTCCACTTCCATTTCTTCTCCATGTTCGCCTTTTACACATGCAGCACAGAATCCATGCTGCTCATGGGGGACCCATATCAATTTTTTGGAAGCCCATTCTGCCTGGATCATAGGATCATTGATAGTATTCCTATCAACAGCCAAATACTGCAGCTCTTGTGCACTCACGCTTCCGTAAGGGTCGTCCGCCATTTTCAATGTTGTCGGCCTTTTATTTCAGAAAGAAACTACCCAAAGTAATGCAAACTTCAATGTCTCTTGAAGCTAAATAAATGTCTTTTATCCTTAAGATTTAAATTACTGATATAATCCCTTTTCATGTACAAAAAACTACACTTATAAGACACATTCAAATCTGTTTTTGGGCCGCCGCCCGCCTTGGTTGAAAGAGCGAGAAAACTTGAATCAGAGAG
>Locus_82_Transcript_1/1_Confidence_1.000_Length_813
ATGTAGTGGGTGCTTGAAGTTGGAATGTCTCTAGATTGCCAAAGAAAAAAATATTTAAAAATAACTCTAACACAAACAATCATTACTATTGGCCATTTCAAATGCATTATATGTATAATATGTGTGTTAGGTCTGATTTGCAAGTAGAAAATCGTTATGCAAAAAGTTTTCACATGTAAACTCAAGTAAATTGTATACATTTTGTTACTAAATGAGATATTTTAGTTATGATGTGAAGTAACCATTATTACATTGCATGTATTTAAAAATAAAATATGCAAGAAAAAAGAATTTGTGGCCTAAATTACTGAGTACCAGTTCATGATGTATTTAAAAATAAATTTATACGATAAGACTTAATTGTATTTAACTCATTACTGGTACACATTGGATACTTTCCTTCTTATAGTACAATATGTTAATAATAAAATATTTCTGTTCTTAACCTGTAATCAAAATTTTCAACAATTTTAAATTATTCATCAGACTCAATTTAAATAAATAAATAAAATTGAGAATGGGAAATAGGGAATGTTTCAAAGAGACTACAGCCTGATCAAAGAGCAGAAAAAAGCCCAAGGCCACTAATGGGTCTTCAAGTATTCATGAATTGATGCAACAAGAAAATGAGCTCAGTCTTATTAATTTTCCTAGACAATTTTGAAGAATGGTGATTATTTTTTATCAATGGGCTTATATAGAATCATACATAACCTCAAAGGCTGGATTTAACACAATAATGTAGTTTTGGATGTAACATGTCTGATTGGCTGAAAGTGTTTTGTCTATCAGCTCATAGACATAATTTTGTCA
>Locus_83_Transcript_1/1_Confidence_1.000_Length_268
ACTTGTATGCAAATTTGTCCGCCATTACGTAAAATCACACAGGTTCCCGTAAACTTTGACATCATAGTTTAAATTATTTTACGTCACAATTTAAAAGTGATTGTTGCTTGATGTCAAAAGATAATTCGGAGTAGATCTTAGGTCATTCGGAGGCAAGATTCAGCTAAATACCAAAAGTGTAAATACGTTTATTCATTTCAATGTTCCTGTAATTTGATCAAAACATTTTATAGCTTTTGTAAAAATATGAACTCTGTTGGATGCATGG
>Locus_84_Transcript_3/3_Confidence_0.714_Length_2599
GACACTAAACATCCTTCGTCTATAATAGCCAGTGGATATGCTGTTCAGCTTTGTAAAAAGAAATGTGGAACTGAAGTTACTTCCCCTCATTTTCATTGCCCGATCTGTGAAAGTCTACATCCTGATAGAAAATCATTGATTTTCCATTTGTGGAGGTGTGAGGAGTCCGCCCAGAAGGACGAGACTATCAGATATGGGCCATCTGATGATGCAATAGACAAAGCCTATAAAACTAATAAAGATTTATTACCTGTCAGTGAAAATACAGAAATGAAGGGACATGTTTCAATAGTAAGAAGCCTTCAAGATCTGCCACTTGATAAATGCCAGGATGACTCCTGCTGTAAAGGGAAGAGGATACATTGTGCTCTTTGTACAATAGACAGGATTAAACCATGCTTCCTGAAGAAAATTAAAATCCATAACCATTCCCACTGGAGTAGAAGGATTCCTTATAAAGGATATTTTATACTGCCTTGTTACCTAGATTGTCAGTTAAAGGATATGAATAAAAGTATCACAAGGATCGTCCCACATTTTCATTGTCCAATATGTGGTGGCAATCGTAGACGTAGAAATGCCTTTATGCACCATTTAGAAATCTGTCAAGGAGAAGGGATGCCTGTCGCAAAACTTCCCTTAAACATACCAGTAGATGATGGTTCTTCCAAACTGAGTTTGAAGCTTGAAGAAGTGGATGCAACAATTGATGAAGAAATTGAAGATTCCTTGTTTGTTGCTACAGAAGATATGGATGATAATGATGATGGAATGGATGACTCTGAAACAACATCTCCTCAAAAAGAACCAAAAGAGGTGGATCCTAAGGGTTTCAAGATATTCAGTAACATTACAGCAGAGATATCAGATGAGTTATTGTCAGCCGTAGGGCTAAGGGTCTAGAAGATAAAGTGTTTGAAGAGGTTTCTGAGCTGACAAATGTGTCATACATGGTTGCACCTGGAATTGTCTCCCCTGTTCATAGTTTTGTTGGAGATATGGAAGCTGTAACAAATGCAATGCTCATGATAAAAAAGAGACTTGGTATGAAGGACAATGAAAGAACATGTACAAAAGCTGACATGACAATAGAAAATGAGGATGATAGTTTTGGACTAGAGGATTCCAATTTTGATAATGGCATGGAAGAATCTCCGAAAAGTGTAGGAAGTACTCGTGAAACTAGACAGGGAAAGAAAAGAAGGTTAGAATTGAACCAATCAGATCTACCCTTGGCTAAAATGATCAAAGAAGAACCCATAGATCCTGATTTCAGTCCTGAAAAACCATCACTGCTAGACACCCTTGTCACTCCAGGGAGAAGATACTCTACGAGAGGAGTGAGGGTTGACTTTGCTAAGTTAGCTGCCTCAGGGAAACGTGAAGTCTTGAGTGAAAAAGAATCTCCAGGAAACGTAACACCAGCTGTAGGTGCTAAATCGGCAGATAAAAATTCTACCGAGGAAGAGGAAATTGTATTGATAAATGAAAAGAATGAAAGAGTAAATGTGAAACTTCCAAAGGGAATAGCAGCAAAGATCAAACAAAAAATCGCAGCAGTAGAATCAGTTCCGAAAGGAAGGCTTCAATTTCCAATGGAAGATCCAGAGATTTCTGATACTGAAGAATTTCTAACAGATAATCATCAAGGGATTAAGACCAGTCAGAATGTCGATTTTAGAGACTCCAAAGGAAATCCAGTCACCTCAGGTTGTCTGCAGTATCAAGTCCAAAAATATAAGCTAAGCACTAGTGCATTCATTCCCAAGATTAACATTGATATTATATCTAATAGAAAAAACAACAGGAAATGTTTCACAGCTCAAGATAGATTATACCGGTGTTCAAAATGTGAATTTGTATGCGATACATTTACAGATTGCTCTGAACACCTTTCCAGAGAACATCCTTTATCTGCTTATAGGTGTGATGTTTGTGAGAGACATTTTGATCAAGAAAGATATCTGAAAATTCATCTGGACTCAAAGCATGGTCCATTTTTAGAAGCAGAAGAATATAATTGTGAGTATTGTGGAAAGGTTTATCAGAATATGCACATGTTACAAACTCACGTTGACACTAAGCATACAAATCCAAATCGTAAAAAGCATGCTTGTAGACATTGTGAGTATGTAGGAGAAGATCGTCCTGACCTGGAAAGCCACGTTAAATCAAATCACTTCAAAGAAGCAAACGCCTGTCCAACATGTGGCAAATATTTCCGAGGTCCAGTTTTTCTCAAACAGCATATTGAAAATGTACATCAAAGAACGAACGAGGTCAAATGTTACATCTGCGGCAGACTTTTTGCTAATAGTAGATATCTTAAGTTACACATGGAAGTCCACGTTGGTGAAAAGAAACATGCATGTTCAGTTTGTGGGCAAAGGTTTAGAAAGAGGGGAAATATGGTATCACATGAGCAAACTCACTTGAACAAAGAAGATAGAACATATCGGTATGTCTGCAACTTCTGTGGATTAAAAGTAAATAGCAGAGCAAATCTCTTACAACATCTGAACAAACACACAGGAGATAAACCATATTTATGCGACATTTGCGGAAAGTCATTTGCATATACAGGCGCTGTTGCAAAACA
>Locus_85_Transcript_7/7_Confidence_0.667_Length_1762
TTTTTTTCAGAAATCTGCACCAATATTGACATTCATAATAAAATACATGTAACGATTTTCATATCAAAGTATTAATAAAGCCAAGCAAAGCTGATTGTATGTTAGATGTACATAGATGTAATAATGCTGTATAAAATATAAGCTTCTTTACGCTTCAACAAGTAAATTCTGTTGCAAGTGAAATTCAATAAAATTTGTGAAGGTGAAAATATTTAATCATCAAATTCATCTAAAATCTAAACATTTTGGATTCCACCCTGCAACTAACTATGTAAAAAATCTAACTATCACATTAACAAATATGGAAAAATACTGTCAACATGATTTAAAACATGTAACAATTATGTCTGAAGCAGGCAGAGGCAGCATAACATGTACATGATGCTTGCAGACGACAATCAACCTTGCTCAGCTTCACTAAATGTCTGGTATCTCTATGATATGAACTTTTGATCGTTTATTGGTTGTTAAGCGATGATTGGAATGTTTATTTCGTTGGTCCTGTCAGTTTATTCAGCACACGTAGCCCTTCCTCCTGATAGTCGGCTCTAGTGATCCAGAAATTATCTTTATCTTTCATAATGTCTGCTAATACTGCTCCACCTAAGAACACCATGTGCTTTCTTCTGGGAGGATCTTCAATTCTTATTTTGAATTTCGATATTCTAGTTGTATCTCCATTCAGCACTCGTTCCAAATATAATTGTTTAAGTTCTCTCTCCAGCCTGCTGGGTAATCCTGGGTACATAGTACTACCCCCTGATAACACAATATGTTTATAAAAATCAGGTCGAGTGTCTATATCTGCTGCTTGAATTGTATTAAATAAAAGTTCGGCCACGCCCACTCCATCTACGTTAATTAAATGAGGTTGGAATAATGCTTCAGGAGCTTCAAATCTTTCACCTCCAACTTTAATTATTCTTCCATCAGGCAGTGTATAAGTTTCTACAAGTACTGTTGTTTCTAAAGCTAATTTTTGTTCCTGTTCTATATCATATCCTACATAACACAACTTTTCCTTCATCATTCTCACTGTTTCAAAGTCTGCTGAGTGGTTAAAGGCATAGCCTCTCAGTAATAATAACTTTATTAAATATCTAGTTATATCTCTACCAGCTATGTCTAAACGTCTTGTTAAATGTGGCAAGGCAAAGCCATCATAAACAGGACATATATGTGTAACACCATCACCCGAATCTACTACAACTCCAGTTAGTAAACCTTGAGCATACAATGTTAATACAGCCTGGATAGCTACATATACACTGTGGAACTGGTATTTCTCAAACATAGTCTCCACCATTTTTTCTCTGTTTTTCGTTGGATTCATTGGAGGTTCTGTCAATAAAATCTTGCAGTCTTTAGGATCTATATTTAACTTTTCTGGTCCAAATGTGTAGTCGTACAAATGTAACATATCTTCCCAGTTCCTAACTATTCCATTTTCCATGGGGTAATTTACTTCTAACATGGATCGAAGTTTACTTGCGTCATCTCCTATCATCAGATCCTTGACTTCTATATCTCCTACTTTAGCTGTAGATCTGATAATGGGACGACCAACCAATGATGGAAAAATGTGTGCTGGAAAGTTGGAACCAGCAAAACCACACTTGACAAATCCTGTGCCATTATCACAGACAACAACTTTCCTTCCATCTTTATCCATGGCAGATGGTGATGGATTCAGCAGTAATATGCAAACTTTGGTCTTTTCCTTCTAGCAGACAAACCGGAAGTTAACACCCCGGCATTTGAC
>Locus_86_Transcript_6/6_Confidence_0.562_Length_1573
AACAATGAAGAAGAGTCACAAAGGAAGCAGTCGGCATTCACTTGGAGCTGGAAGGAAGCCTATCAGGCCAATTGAACGACAGAAAATGCGCCCTTGGTTGTACAACTTGTTACTAAATGAGGACGTCCTGAGCGTCAAGTGGGAGTCGAAAAGAGAGTCTACATTTAGGATTGCATGGAGGCATGCAGCAAGACAAGGCTGGAATCCACGTGATGACGCTGATTTGTTTGAACGTTGGGCCAGACATACAGGGAAATTCATGGACGGCGACGATCCAGATCCTAAACGATGGAAAGCTAATTTCCGTTGTGCTTTGAACAGCCTTCCCGATGTTGAGGAATTGAAAGATAGGGGTCTGAGGAAGGGAAACAATGCGTTTAAAATCTACAAATTTCTAGACGAAAAGAAAATGAAATTAAAGAGAAAACAAAACAATCAGTGTAGAGAAACTGAAAGTTCCCCTAAACGAGCATCTAAACGACTGCAAGATAAACCATGTCGTCGTTTTGCCGACAGTGAGTCGGATGAGGACGAGGAGGAAATGTCGGAGGATTCTGATGAGTGCCAGTCCCCAAGACGACGAGATTCAGATGAAGTATCGACCTCTGGTTCTGAGCCAGAGCTGATTTCAGAACGGTATAGTCGCTTTTCAACAGACAGCAATGAACTTCCTGTGTTTGAAAAGATTTGTGGAGAATCTGATTTATCCATTTTCAAGCCTGAAAACAAGTGCCATAATTTTACCTATAATCAAGGATATATTACATTACCGGACACCACTATGGCTATTTATAATACACAAAGCGATGATGACAATTGTAGTACAGAGAGTGATATGACGGAGGAAGAATTAGTTGAGTTAATTTTGAATGTAGAAAGTCCTGGAGCCAGAGAGATTGTTGAGATTAAAGATGAACCAATTGATATTTGGTCATCTGTGGCAGCTGATGTTACCATTGGCGAAGACATGGATCAGGATTTGTTAGATGGTTGTGTTATAAATGAAACAGAAAACGTTGTTACACAACAAATCACGTTTGGTGGTGATATGGGTTACACATGTCTGGATCTTTCATTGATATGAACATTGATGTGATTAACTTTGGTATCGTAGACAATCAAATGTTACACATGTATGTGACTGTATACTATAAGGCGTGCTATCACAAGAGAGACTTCTGTGATATATAGCAATTCAATAATATGACTTTTCACCTTGTCATACTTGACCTTATACTTGAGAGTTTGAATTCATTTTACCTCCGGGCAAGCAGTCATTAAACAAACGTATGAATACGGAGATTCGGGAGTTGTGCACGGAGAAGGACAGCATTGGACGATTTATAATTTGCTGTAGTTTTTTATTCATCTGAATTGGATATTAACGTGTGATGATGATACTATTATATTCATTATTCATAATCGTCATATTAACTTGTGCAATGTGTGAATATTTCATTCTGCCTAGTCATAAAAGGACCAGCACTTCATGTATCATAGTACGATGATATATGAAGTGCTGGTCCTTTTATGACTAGGCAGAATGAAATATTCACACATTGCACAAGTTAAT
>Locus_87_Transcript_1/1_Confidence_1.000_Length_1481
GAGTCTTGTATGGAACCAAGCAATAAGAACATGCGGCTGGCCATAAAAGCTATTTTAATACTTGACTCTGGAATATTAGACTGAGAACATTTGATTAAGTAGCAACTGTAACTGAAGTATGAGTTACTTTTGTACAGAATAATAAAATATTTTCAGCATTTTTCTGTTTTCTATAGTTTGCTCTATATTTCAAGATGTATTCAATTTGTAACTCTTTTCATGTTAAGAATAAATTCTTAAATAAGTTTCTCAGTTAAATTGATTCAAATGTTGAGTTTTTCTTACTGTTGAAGGCCGTACAGTTGTCTATAATTGCTTTCATCCATTTTATGTGAACTATGGTGGATAGTTGTCTCCTTGGTAACCATACCTGTTTTTACACATGTCGTTATTTTCAACTATTGGCAACTATGGAAAAACTCATAGAAACCAGGATTAAATTATGTATTTACGGCAGACGCCCGTTTCGTATAAGAAAGACTCGTTAGTGACGCTCGAATCCAAAAAAAGGTTAAAAACGCGAAATAAAGAACGAAGTTGAAGATATTGTGGACAGAAATTCCTAAAAGTTTAGCCAAATACAGCTAAGATAATCAATTCCTGAGGTAGAAAAGCCTTAGTATTTCAAAAATTCAAAAGTTCTGTAAACACTTAATTTATAAATATGACCATATCAATGATAATTCATGTCAGCACAGCACAGAAGTGCTGACTACTGGGCTGGTGATACCCTCGGGGACCTCATGTTTTATAAATATAACCAAGGCAACACGGTCAAAACTTTTTTTATAATAAGAACGAACTAAGAAACAGTTGTTGCCTTCTTTGCCTCTGTTCTTTTAATGAACAATTAGAAGCCATTCACATCGTAAACAATATTCCAATTTTAGACGACAGACCAAAAAATCAGGGATGATTCTAGACACTCCAGAAGGGTACATGTAACAGTCTCCTCTTCTTTGGTCTGATGTTTATCGTGCAAAAACTATTGGTTATTCATACCAGTGCTTTTGCACTCCATCAAAGTAAATAGGTAAATGTTTCTCGTCTTACCGAGAAAACATTACTTTAACTAATAACCGGAAAGTACAAATGATATATTTAGTTCATGACCGAGTGTATAGTATTAGAAAGAAAACAGTTACATATTGAACACCCAAGAACTGAAACAAAAAACAATCAACATAGGAAACTGCAGGAAAATCCAAACGTATCCCTGTTGTACCATTGGCACCCATCATGCTGCTTATGGCAAGTTAAAATCCAGGGACAAATGATAAAACTTGTTTTCAGACATGCTTATTTTTTCTGCCAACGAAATTTCAAATATGGAAAGTTAATAGACACGTTATGCTTATTGTTCAATATTTTATGACTGATCGAGTTTTATTCCAAAGTGTAATCGGAAACATATATTCAATGATCACTTGAATTTCAAATAGGAAAAGGATGTAATTGTAGTGTATATTTATGGAAAAGCG
>Locus_88_Transcript_2/5_Confidence_0.706_Length_1432
ATCACTGTCAGAAACAAGAAATCGCCAAAAGCAGAAAAAAATGAAAAAAAAAAAAATTGAAGAAAAGTTTAACGCTTCCTTCGTAGACTGACAGTAGTGTTGCGCTTCCAAGCAGCACGACGGGATCCACCAATTGTTTTGGTAAAGCAATGTCCCTTTCCAAGTCCACGGGAGGATTTTCCTGCTGAAGTTAGTCCTCTCAATTCTCTGTGCTTGTGAACAGGATTGGCAAAGCCAGTTAATCTTGGCATCTCTCCTGATGGTCTTGTGGAATGGTCTACCAAAATGATCTCATAATATTTGTAGGAAGAATCTTGAGCCACCCAGTAGGAACTCAATACTCGGAGAGCTCCACATTTACGACCAACACGTTCCTCAGCAATAGACCTGTGTGATATTTTGGAACTTAGTTGGATTGTTCCATGGAGTTTTGGGTTTACCATATGTACATCCTTTGGGTACTGGAGTTTACGACCTCCTCTACGGACACGAACTCTGTATATAACATATCCTTGTTTAGCTCTGTATCCAAGACGACGTGCCTTGTCTGGACGAGTTGGTCTTGGAGCACGATGGATTGAGGACAGCTGACGATATTGCCAGCATCTTATACGAAGCAAAAATCTCATGACACATCACTCTGCTTCTTCCTGTAGATTTCCTGCATGTACTTGTAGGCTCCCATCTTGAGTCTCTTCTTCAGTTCGTCGCCGCCATTGAACAAGATGTATTCGGCGAGCGCTAAAATTGTGAAACCTCAAGGTGAGAAGCCTGATGAGTTTGAACAGTCGATCTCACAGGCTTTGTTGGAACTGGAAATGAATAGTGACCTGAAACAACACTTCGTGAACTATATATTACTGTGCAAAGGAGATTGATGTTGCCGGCAAAAAAGCCATAATCATCTTTGTACCAGTACCACAGTTGCGAAGTTACCAGAAAATACAGAAGCCATAATCATCTTTGTACCAGTACCACAGTTGCGAAGTTACCAGAAAATACAGACCAGACTTGTTCGTGAATTGGAAAAAAAATTCAGTGGCAAACATGTTGTGTTTATTGCACAGAGAAGAATATTGCCAAAACCCAACAAAAACAAGGAGGAAAAATAAGCAGAAAAGACCAATTTCACGTACATTGACATCTGTACATGATGCAATCTTGGATGATTTGACCTTCCCAGCTGAGATTGTTGGTAAAAGAATCCGAATCAAGTTAGATGGCTCCAGACTGATTAAAGTTCATTTGGATAAGACACAGCAAACAAACATTGAACACAAGTTGGACACTTTCGGGGCTGTGTACAAGAAGTTAACTGGAAAAGACGTTAATTTTGAGTTTCCAGAATATGTTCTTTAAAGGACTAAAATAAAAAAAAAATGTGATATGAAGTTGTCTTTATATTAAAAGGGGCATTTACAACACAATAAAA
>Locus_89_Transcript_5/5_Confidence_0.667_Length_2200
CAAGATGCTGCGTTCTGTTTCAACAGAAATGCTCCGCACAGTCCCCAGATTTGACCTGAAAGCAACTTTTTCGAAGTCGAAAGGAATCTTGTCAGCAAGTCGTCCGTTTTCAACTGGAGAACTACCAGTCCAAGATGGAGACAACTTGACCTTCTCACAGACTGTTGACAAGTTTTACGACAAGGCAGCGACACTCCTTGAAGAAAAACTGGTGGACAACATGAAAGGCAAAATGTCAAAGGAAGATAAAAGAAAGAAAGTGAGGGGAATCTTGAAAATTATCAAACCTTGCAATCACATGGTAGAAATTAGTTTCCCTCTTCGCCGTGACAATGGTGAATATGAGATGATCGAGGCTTGGAGAGCTCAACACAGTCAGCACAGAACACCTTGCAAAGGAGGTATCAGATACAGCCCTCTAGTAGATGAAGATGAAGTGAAGGCCTTAGCTGCATTGATGACATATAAATGTGCTGTAGTTGATGTACCTTTTGGTGGTGCTAAAGCAGGAGTTAAAATCAATCCAAGTGAATATTCTGAGAAAGAGCTGGAAAAGATTACTCGTAGGTTGACTGTGGAACTAGCAAAGAAAGGATTTATAGGCCCAGGCATTGACGTACCTGCACCAGACATGGGAACAGGAGAACGGGAGATGAGTTGGATTGCTGACACCTACTCTAATACATTAGGTTATAACGATATGAATTCGTCAGCATGTGTAACAGGTAAACCAATCACGCAGGGAGGAATACACGGCCGTACATCAGCAACAGGAAGGGGAGTATTCCATGGTATTGAGAACTTTATTATGGAGGCTAGTTATACCAGTATGATTGGTCTGACTCCAGGATTCAATGACAAAACCTTCATCATACAGGGATTTGGAAATGTAGGACTTCATAGTATGAGATATCTCCACAGAGCAGGTGCTAAATGTGTAGGAGTTAAAGAAATTGATTGCAGTATATATAACCTAGATGGTATTAATCCAAGAGATTTAGAAGATTACAAAATTGAACATGGTACAGTTAAAGGGTTCCCTGGTGCTCAAGAATATGATGGTGACTTGTTGCTGGAGAAATGTGATATACTTGTTCCTGCCGCTAGTGAAAGACAGCTTACCAAAGAAAATGCTCATCTGGTTCAGGCTAAGATAATTGCTGAAGGTGCTAATGGACCCACTACAATGGGAGCAGACAAGATTTTCCATGAAAGAAATATCCTTGTTATTCCTGATCTCTATATAAATGCTGGTGGTGTCACTGTATCTTACTTTGAGTGGCTCAAGAATTTGAACCATGTCAGTTATGGCAGACTCACATTTAAATATGAAAAGGACTCCAATTATTATTTGCTTGAAAGTGTACAGCGATCACTAGAGAGGAAGTTTGGTAAACAAGGTGGAACTATTCCTGTTCAGCCATCTGACGAGTTCGAAAAAAGAATATCTGGTGCTTCTGAAAAGGATATAGTACATTCAGGATTAGAATACTCAATGGAAAGATCTGCCAGGAACATCATGAGGACAGCAATGACCTACAATCTTGGTTTAGATCTACGAACAGCAGCATTTATTACCTCCGTTGAAAAGATCTTCAAAGTTTATGAAGAAGCTGGACTTACATTTACATAAACACCAATTTTTAGCAGCTTTTAAAAATATGTAGTCAATTGTTGGGGGCAATATATGATGAGAAGGTTTTAGTTCTTTATGCAATAATTTTTTGTTTAGTATTGAATCCAGTTTATAGAAACCATTGTTTTAAATGAATTTAATAAAACCAAAGAAAGTCGAATTTTCTATATTTTTGGTAGTTAATCAGTTATAATTATTAAAGAGAAAATTATAGGTATATTTTATGTATATGAATCTCATCTCAGTGATGTATTCAAAAGCAGCTTTTTAAAAAAGTTGGTTGTAATTTAATGTTGGAACAGGTTCAGCATGTTTAATAGGCTGGTAATTTTAAAAGAACGAAAAATCAAAATCTATAGGACTGTACAATACATGTATAATCTTTATTATCTTTATTAGTTCAAAAAGCATTTGATATTACTTTGCCTCAATAATTTACATATAATGAAAATGCTTTTACTTTATCCATATAATCTGTCAATTGGTTATTTCAATTAAAATTTTGATAGAGCTATTCGATAAGTGATCCCTATTTAGGATAAGATTGTACATCACACTCATTTT
>Locus_90_Transcript_3/3_Confidence_0.500_Length_321
CCTTATCATTCTCCATATCACCGCCTGCATCCATACCTCCCATGCCGCCCATGCCACCCATGCCACCCATGTTCTGCATCATAGACTCCAAATCCATATCACCGGCCCCTCCATCTCCTCCTCCTGCTCCTTCATAATCGGAGTCATCTTCATCTTTCCATTTATTAAAATCTGTTTTTAACCAATGTACTTTAGTTTTTTCTTTTAATAATCTCGGCCAAAAATGTTCTTCAGTGGTGTCTTTCTTTTTTAAAATCAATGATATATGTCTAGGTAAAACTGCATACTTTGATTCTTTGCTATCTATTTCTTTGAAAAATT
>Locus_91_Transcript_5/11_Confidence_0.562_Length_3566
GTTGTACAATCTGGTAAAAGATTACTAGGCAAATACTTCAGAGTGGGATTTTATGGGTCATACTTTGATGATGAAGACCAAAAAGAATATATCTACAAAGAACCAAAAGTCACCAGTTTACCAGAGATATGTGAAAGAATTAGTAATATCTATGGTGAAAAGTATGGCAAAGAAATAATAAAGCTTATTCAGGATTCAAAAAAGGTTGATCCAAATCAATTAGATGGCAGATACTGTCACATACAAGTCACACATGTCACACCATACTTTGATGAACGAGAACTTCAGAGAAGACTTACAGATTACGAAAGGAATAATAACATTAGAAAGTTTATGTTTGAAACACCGTTCACAAAGGATGGCAAGGCACATGGAGAAATTGATAAACAATATAAAAGAAGAACAGTATTAACAACCACCCATAGTTTTCCTTATGTTAAAAAGAGAATAGACATTATTGAAAGGAAAGATTTGGAACTAAGTCCCATTGAAGTAGCTATTGATCAAATGCAGACTAAAGTTGCAGAAATGAGGGAGGTTGTCAACATGTCACATCCAGATCTTAAAAGGCTACAACTTAAGTTACAGGGCAGTGTCAGTGCACAGGTGAATGCAGGTCCTTTGGCTTTTGCTGAAGCATTTATCAGTAAAGGCAAAAACTTTCCTGAAAGTAAAGTAGAATTGTTAAAGGAAGTTTTCAGGGATTTTGTTTATGTATGTAATGATGCGGTAGATCTCAATGGAACATTGGTTACAACAGAACAGAAAGAATATCACGAATCATTAAATCAAGGCTTCCAAGATATAGTCTCTAAATTAAATGAAATGTTTGGAGAAAAGATTTTAAAAATAGACGGTGGTGGTACATTGTCCAGACAAGGTTCACAGGCAGTGTTAAACATTAACTCATCAAGTGCTGGTGCTAGTTCAGCTTAATCTACAGGCATTTGTAGTAGTGTTGTTATAATTACAAATCAAAATTAGTGGAAACAATTAGTCCCTAAACAGACAGTAAATGTGATTCCATTGTTTCTTATTAGCCAGTGTAACTATGTGTGCTACCTCAGTTCTCAAGAAACATTTAGATACGTTAGACAAAGAGTTTTATATGAAGTTGTTGGCTTTAAATGTGTAATATTAACATTTTTTGATACATTGTATGTGTTATGTGTCAAATTAGCTAAGAAAAAGAAGTGCCATGTTAACAGATGATCCACCTCTAATCATGATTGCTATGGGTTATCTCCCCTTTAATTATTAAAGCAACTTATTACTGTCATTCACAGAATGCTTAACTTATTAATACTTTGTCTGTTGCTTTGGATGTTAAGACATTTCAATAAACCAATATGATTTGAAAATAAGCTCTTGAGTTATATACCTTTTTTTTACTAGCTGAATACTTTCTGATAACATTTTATTCATTCGGTTAAGATATTAGTGGGTTTTCATGTTAGTGATACTTCATTGAGAAAATTAATTAACATACAGTTTAAAGAATGTGTAGGAAACAACAAGTTTTTTTTGTGAAACTTTATGGAAGGGTATGATTATAAAGGAAGTAATTATGGACAAGATTAAAATCTAAACCCCATAGGTTTGTGTTAACAACTAAAATAATATATGATTATATATATACCTATATGTTTATTGCAATATTCTATTTCCTGTTTTGTGGTTTGGATACAAAATTTGTTGTTAACGTTAGATTGATTCATTGCCTTTTTAATTGAATGTCACAAGAGATGATAGATAATGCCAATATTTATATTCCGAGTTATATGTTACTTTTTAAGCAAGTTACATTTAAACAAATATCTAAGCTAGCTATGATTAAAATTCTCGGATTAAAAAAACTTCTTCAATGACATATATAGCCTTATATACAGATGTAAAAACTTCCTCTGGTTGCCTTTTTTGTTGTCAATTCTATGCATAATATGTTACCAACCAAACCGGTTTGATGTTATTTTGTTTACATAAGCTATTCTGTGATAAGTAATCCCCCTTTTTTTATTTCAGTTTATGCACACAATTTACTTAGAATCAGGATATATATGATTAAAATATGCATTAATTTCTTTTTATGTAAATAATAGTTTGAAATTATGAGGCATTATCTTGATTAAATGAAATTGATTTATCTTGTCTTTTTGTAAAAATTTCATCTTGTATTGATTTTGCTTTTCATACATTAAAATGTAAATTTTTCATACGCACACATGTAAATTTCAATCATTTTGTTTGCTGTGCCAATATCACAACTAGAAAGGTTACAAATCATAGATTTTTCATATTTGTATGCTTTAATAACTGTTAGATTCACTCTTTTGAAATGACCTATATCCCAGATTGCCCTTGGTACCTAAGTTGCGCATTTCAAGAAAAATGACGTGGGAAAGAGTGTGGCAAATTTAATTTGAAACATGTTCTAAACTCCAATTTATCATTAAAAGAATTGAGGTTTACAATAATAAATCATCATGCAGCCATCCCTTTAAAATACTATAACATTCAAAATATAATTTATTAAAAGAATCAGATTTTGATGAATGGTTGTAAGATGGTAATAAAAGTCATCATTGTTCATATCAATACGTTTTTTAATTCAAATATTCAGGCATCTCTGACATCCAATATAGCTGCAAGTGTTCAGAAAATAGTCAATAAGAGTTGCATACAATGTTTTTGACCAAGTAATCTTGATTGAATATCCCAGTGCCTGTTTTGGTAATTAAATGGTTTCATTGTGTAAGATCTAGACTCCTATTGATAATTTTCTTTCTTATTATACAATGTGAAAGTTTAAATATGACAAGTAAATATGTTTATCAAAATATAACAAAGTATTTAAGTATTAAATTTAATATATAGCAAGATATACTTAGTTCTGACAAGAATACCTTTTAGGATTATTATGGAATTCTCTTGGTATATATTTAAAGGGTTTTATTCAATATAACTACATGTATATGTTTATTCATCTACTATTACACCCATTGTGCAGTGATTACAGTACAGTTAAAGTACCTTGATAGCAAGATAAATATTAAAGCAAGTTGACTTATTATTTTGATGTTAAAAAATTCTGAACATATATAGAAGTACTTTAGTATGTCCTGTGTGTAATTGAAAGCTTTTAGCTGAATAAGTGTTAAATGCATGTTTTTTTTTATTTTCTCAAAAGTCTTTAAAAAAACACCAACAAAGTGGTAATTGTCAAGATAATTTTTTTTTCAATTTTTCAAGTCTGCAAGCAGTGCAAGGTCTTAAAATGCATTTATTCAAACAAGCGTCAAATTTTTTAAGTATTTTTTTTTTCTTAGATTAGTTATATGCCGATCAACTCATGCACATGTTGTTTTTGACACTAGTTAATATTAAATTAATCTAAATCAAATATGCTAATTTTGATGTATTAACCCCCATTTTTGTTTAAAGTATGCTATTGGTATAGATGTTGTATGCTGAGATGTGAAAAGATGTGGATTTGCGGTAATTTAGATAGGGTAAAATATATTCTTATAAAGAAACAATGTCATATATATATATATAGAATCTGGTTG
>Locus_92_Transcript_1/1_Confidence_1.000_Length_582
GAAGAAAGCATGTGCATTCATTGATGATATAGAATAAATAAGGGCAGATACAATACCAAACAATATCTTTCATCCAACTATTATATCTTGACTATGATTTCTTGTTCAATTCTTCCATATATTTACATTTTTATGAGCCTCATAAGGTAAGTCAAATAAGTTTGTGTAAAAAAAAAAATGTTAGTAAAAGTCAATATGCTGCCAGAAAATGTCTTTGTAGGTGAAATAACATGTTTCTGTACATCTTGCACGGTTTATTTTTTTTGTTTAGTATCATAGCTTGGCACAGGTGCATCCAGTTGACCCTGAAGTTCTACTACTGGAATATTATGGTTACAATAAGAGGACTACCCAGGCCAAAACAACAAAGAAAATCACCTTGAGAATGGAATGTACTGGCTGTAAACACAGGAAAGGAAACAGATTTCCATTAAGAGATGCAAACACTTTGAATTAGGAGGTGAAAAGAGAGAAAGGGACAGATGATCATGTTCTAGAGGACAGACCCTTGTGTATAAATAAAGAAAATCACCTTGAGAATGGAATGTACTGGCTGTAAACACAGGAAACAGATTTCCATTA
>Locus_93_Transcript_7/9_Confidence_0.588_Length_1330
CGAAAAAAAGCTTTGAAAGAACTCCAAAACTCAATGAAAGAAATTTATTAGTTAAGAATGATCTGTTTGTCAAACATTTCCCACATAAAAGCGTGTACATCCATTCTTATTTTCTTGATATTTACACACACATGCAAAGCTGATGTTTTCATATAACATGTATAAACCAAACTCAAAATTGTATACAACCATCATAAGCTGCCTACCATTGGGCTGTTGTTTCTATAGAAACCATTTCATACCCCAATAAAGCTATACCTCACATATATCAAACAGTATAGAGAAAATAAAGAAAAAATTAAATGCATGATCACTCAGAATTAAAATAAAAAAATATGAAATAACAATGAAATAAAAACTATCCATAATATTTACATGAAAATGAGATTAAATCCTTCACAACATTAAACACAATTTTTCTTTATTTAAACTGTAGTAACATTTTTAACACCATTCATGCAAACAATGCAATTTCCATTTGGCACAAACATGATAATTAAATCTTTATAATATATTTCAAATGTGAACAATATAATGTATTAACAATAAAATTGTACTTAAACAATGCAACAATATGTAATATTTATACGTAAAATTTCCTAAATCGGTGTTCTTTAAATATGGATACCTAAATCTGTTGATGATCAAAAACAGTGTACACAGCTGTACTGGGTAAGAATATGAACGATAATGCGAGTGTGTGTCATTATCTATTGTCATGACTGTTATATTTTTTAAAATAATCACAATGAACATTTTTGTTTAAATTTGGCTTAATAATGTCTCATACTGTTTTCTGAGATTATTAAAGTAAGGAGTCATCAGACCCAATTTTACCATTACCATGGTAACATGTTTTTAAATATTACCCTGATTAGTTATCCCCGACTTTTTACCTGGGATTGTTGGAAGTTTACTTATTACAGTTTTTGAAAATAATGTTGCCCTTCATACAACATGATATTACCCTAGCTAAGATGTCTGCCACATGAGGATTGATAGATTGATTCTTGGTTATCTAAAATCCAGTGTCAAATATGTCTGTTCTATCATGAGTGTATATTTCTTAACCTTCTTGAAATTTTCCAGGCATTTACTTTTTTAATTTGTGGAAATAAAATTTATTCATATGGATTTCATTTTCTTTTATTAAATGAGTATTTAAAACACATTCATTTTGATAACTGATTGTTTTATTGTAATGATTTTTATAGATAAAACATTTCGATTAGGCTAAGAGATCATCTGAATCTTGAGAATTACCAACATAATCTGACTACTCTAAATACATGTATAATACTGCTGTCATTTCAAGCAGCTTGAAATAGCA
>Locus_94_Transcript_2/3_Confidence_0.429_Length_395
ATTGAGGTCATGGGACATTTATCTCCAAATACAGCCACAACAAATCTGCCTCTATAGTCCTCAAGGATAGAAAGAAAAAAACAGCCCGTCATGGCAGCTTGGTTAAATTTAGCATCAGTTATTGCAGTGCTCTTCTCACTTGCAAATGCTCACAAAAACTACACAGTAACAGAGGAAATCTGGTTTGATGTAGAAGTAAAGGACCATGATGGATTAGGAGAGGACTATAGAGGCAGATTTGTAGTGGCTGTATTCGGAGATAAATGTCCCATGACCTCAATGAACTTTCAATCATTAGCTAAAGGTTACAAAAGAGGAACAAAGAAACAATTGAGTTACAAAAGATCACCAATTCACAGAATTGTTCCCGACTTTATCATTCAAATGGGTGACAT
>Locus_95_Transcript_2/3_Confidence_0.750_Length_2057
AACCAATGGACTTGAGGAGTCAGCACCATCCAATGACAGCACAGAGGACCAAACAAAAGCTGCTGACAATACAACAGAGAAGGAATTAACACCTGATGAAAAAAATGGTGCATTCAGCAACTTTAACATATCTCAACAGTCCTTGAAGAAACTAAGTGAAAGAGGAGTAACTTACTTATTTCCTATACAAGCCAAGACATATAACATTGTGTATGAAGGAAAAAATCTGATTGCGCAAGCACGGACTGGAACTGGCAAAACTCTGTCATTTGCTCTGCCATTGGTGGAGCTCCTACAGAAATGTGACAAAACAAAGAAAACAGCTAGGGCACCAAAGGTTTTGGTAATGGCCCCTACTAGAGAGTTAGCTAAACAAGTCTGTGAAGATTTTTCTTCTGTTAGTACAAATCTATCAGCATTCTGCATATATGGGGGCTCACCCTATGCACCACAAGAATATGCCCTGAGAACTGGAATTGATATTCTGGTTGGGACACCTGGCAGAATATATGACCATATAGAAAGAGGAAATCTTGATCTAACTAAATTACAACATGTTGTGTTAGATGAAGTGGACCAGATGTTAGATATGGGTTTTGCTGATATGGTAGACAGTATATTACAGCATGCCTATGGGGCAGAGATAGAGAAGAAACCACAGACCCTTCTTTTTTCTGCTACTTTGCCGCCATGGGTTCAACAAACTGGCAAGAAATATTTTGGAAACAATGTTGAAAAAATTGTTCTTGTTGGCAATATGGAAAATCGTACTAGTAAAAATGTAGAGCATTTAGCCATTAAATGTAGTTACTTTGATAGAGCATCAACCATTGGGGATGTTATTAAAGTTTACAGTGGTAACCATGGACGAACAATGGTGTTCTGTCAAACAAAACGTGATGCAGATGAGTTAGCAGTTAGTCCATCTATCAAACAGGACTGTGAAGTTTTACATGGAGATATTCCACAGATGAAAAGAGAAAGAGTACTCAAGAGTTTCCGAGAGGGTAAATGTAAAGTATTGATATCTACTGATGTAGCAGCAAGAGGGTTAGACATCCCAGAAATTGACCTTGTAATACAATGTAGTCCACCTAAAGATGTAGAGTCTTACATTCACAGATCAGGTAGAACTGGGCGAGCAGGACGATCAGGAATTTGTCTGTGTTTCTATAAACCCCAGGAGGAATATGATATACAGACAGTAGAAAGGAGAGCTAATATAAAGTTTAAGAAGATAGGAGGACCAACAACAGAAGACATTATAAAAGCCTCAGCAGCTGATGCAGCAAGATCATTAGAACTAGTTGAAGATGAAACATTACAGTACTTCAGAGAGTCAGCACAAGCCTTGGTGGAAGAGAGAGGGGCAGTAGATGCTGTTGCTGCAGCTCTAGCTGTTATATCAGGAAGCACAAAAATTGTACCAAGATCATTATTATCTTCAAAAGAGGGTTTCACAACATATATATTCACAACAAACATGGAAATGAGAACAATGAGTTATGTTTGGAGGGCATTAGAGAAACAGTTACCAGAGGAAATCAAAGAAAAAGCCATGCGAATGAGATTTTGTAAAGACAAAATGTCAAGTGTGTTTGATTTCCCATCAGAGTTTGAAAGCGATGTAGCAACAAAATGGACAGATACAAATTTTGACACTTTACAAAAAGCTACGGCACTACCAGAACTTTTAGAATCAGAATCAAGTAACAAAGGATATGGTAATAGCTGGGGAGGTGGTGGCGGCGGTGGAAGAGGAGGAGGGTTTAGAGGTAGAGGATCAAGAGGGGGTGGAGGCTTCGGCAGAGGTTCAAGAGGGGGAGGACGAGGAATGTCAAATGGATTCTCAGCACAGAAAAGGAGAATTGACACTTCAAATGGAGAGCCTCAAAATAAAAAAATCAGATTTGATTGATGATAGTCAAAGTAATAGAACATGTTGTAATTGTAAAATAAATGTACAACCTACATGTAGTATTATTATGATTTTAAAAAGAAGATCTAAATGAATAGTGAGAAAATATATTTTCTCACTATTCATTTAGATCTTCTTT
>Locus_96_Transcript_4/13_Confidence_0.378_Length_1418
GGACAAGGTTTTAGAAGAGAAAGAACACAAATTAAATGGAAGAAGAAGTCGTCCTGTGTAAAAGCAAATCCAAGAAGAGAAGTGGTAAAGAAAATATTTGTTGAACTGAGCAGATTGAACAACAAAATGGCGAGGAGTTCACAGAAAACGCAGTAGAACCAATGGAAGGAGACGAATCTGGAGGTGGAGATCAGGCCGAAGGAGGAAATCCTGAAGATGAAGACGACAGAAAACTGTTTGTTGGTAATCTAAGCTGGGAAACAACACAAAAGGATCTGAAAGACTATTTTTGTAAATATGGAGAAGTAGAAAACTGCACATTAAAGACAGAAATTGAAACAAAAAGATAAGAGGATTTGGTTTTGTTGTATTTAAAATTAGCATCTGTAGTGGACAAGGTTTTAGAAGAGAAAGAACACAAATTAAATGGAAGAACAATAGACCCAAAAAAAGCAAATCCAAGAAGAGAAGTGGTAAAGAAAATATTTGTTGGAAAATGTGATCCAAGCACAGAAGAAAGTGAAATTAAAGAATATTTCTCCAAATTTGGAGAGGTAGAGAAAGTGGAATTGCCATTTGATAAACAAAAGGACCAAAGACGAGGCTTTGTGTTTGTTGAATTTGATTCTGAAAAGGCTGTAGAGAAAGTATTAAATGAAACAGCACATAAAATGGGCTCTCAAGAGCGGGATGCAGGATTTGAGTGGATGCAAAGGAGCCGAAACAGTTGAGGGCAGTTTGATGTAAAGAAAGCCACACCCACAAATCAAAGCAAACGAGGAGGACGTGGTGGGTTCTTTGATGGAGGAAGAGGAGGTAGGGGTCGTGGAGGAGGGTACAACCAAGGTTACTATGGAAACCAAGGAGGTGCTTACCCTGCCTACAATTATGGTGGGTATTGTTAATTATGACAGCAATTACTACAATAATTACGGATACGGATGGGGAGGATATGACCAGAGTTATTATGGTGGATATGGGGGTTATGGAGGCTACGATTATGGCAATGGAAGTTGGGGATATGATCAAGGCCAACAGACAAGTCAATATGGTAAACAACAGAAAGGTGCACGAGGAGGCGGAGGAGGAGGTTATCATCCATACAACCGATGAAGAAATTTATAGGTCTCATTTTTAATAATGGTAATTCATCGATTCATCCTCATCCCTCATCAATCAATCAATGGAATATCATCGATCATGGACATGTCAACTTTTTTAACAAAAAATGTTGTATACACAACTATGTGATTTTTAACTTTTGCTTTGTTTTAAAAAAACTGTTTACTCTTGTCAAGAAAGCAAGAGTTTAAAATACATAGTGTAAATATTGTAATTTGAATAAATGTCCCTGGTCAGGGACATTTATTCAAATTACAATATTTACACTATGTATTTTAAACTCTTGCTTTCTTGAC
>Locus_97_Transcript_6/6_Confidence_0.667_Length_3876
CATATCCTGTCTATTATTTCTGGCAATGTGCAGAATGTGACATCTTTCATGGATGCATCACTGAATCAATTTCCTTTGAAGTTCAAAAGGAGGTGAAAAGGAACCTAAAATTAAGGTATAAAATGCTTTAAATCTGAACAATACATTATCAAATATAAACAATTTCTTTGCTTTTTCAAAATTGTTTCAAAGAAAATTTGTCAGTTGTACTTTGACATCATTTAATTGAGAAATCAATAAAATATTGAAATAAACTTTTGATGTATTATAGTTTTTCATTTTTTCTTATCAAACATTTACAATTTAACTGAGCATAATTTTCTCTAGGATTGACCAACTATAATTTCCGGTCATGAAAATCTCTGCTCAAAACTTTTTTCCAATAATATTTCACCGATTTTCTAACACATGCAAAATTAACTGTGTGAAACAGATTATAAACTATAAAACCCTCCGACTTCGTGTCCCTAGCATACAATTTTCTAGACACACAAACATTTATGAATATAAAACAGCAATATTTACCTTGAACCAGCAATAAAATAGGAAAATATAAAACATTACCAAACCTTCTGTATATCATTCCAAAGCGAGAATGAACAAGTAGATCCATCTATGGAGACCATCTTTCCACGACACAAAGGATAGATACTTCTGAGTAAACAATGTACAACTTCTTCAACTTTAAAATCCCATTCCCAATCCCCTAATCCATAAACCCAACCCTAATATTCAACCCAGAATCTCTCTCCTCAGACAATCTTCTAGCTACAGAAATACTGAGCAAACAGCAAAAAAGTATAAATCTGTCAAAATGTAAAGACACAACATCAAAATACTCATCAAATTCATTACAATCACCGAATATATTTATACAAGAATCCACTCAGTACAAAATTGTATAATATCTAAAATTATTTAAAACCATAATAATCAGAACATCTATAATTATGAGACTTATTTGGTATTCACATTTTAAGAACAAACTTCCAATTAACCTATCTGGAATAAAATAGATATGGATTCTTATATAATTCCAACAAAATCAGATCTAAATCAGCTATGGAAACTTATGAGCCATCAGTCTTTGGATATTCTATTTGAATCAACAATGGAAACTTCATAGCCATCTGACTTTAGTATTCTATTTTTAGTTCAGTTTTACAGCAATCTCTTTCAACATATAATGCAAGTCCTGAAGATAATAATTACATCTGATCATCATGTAACAATTCTTGGAATACTTTAGCAATGTTAATCCTTGCAGAAAGTACCTAATCCACAAGCAGTTCATCAAGTACTTTACTTTTCAAAATGCCTTTACTGATAAACATGAGTCTATCATACAGAAAAAAATCAGCAGGAACCTGGCCTGCCAACATCCACATTTGTTCTGATCAGAAAGTGTTTTCTTATCAAATCAATCACTAGATATTATTTTTTTATTCATTTGAATTTGTTATGCTTGCATTTGACTTCAATCTAAGATCAATTCCAAAGCTGATGATTTTTAAAGCAAATACAAATCAATTCTACCTGTCCTGCGACTTTGAAAAATCAAATCCTGAAACTGCTAAGAACAAGACATATAGTATCATTCCATAATTAAACAGTCATGACAAATTAATACAAATTTCAACAAGAATAACTTAACATCAGACTTATAAAAGGAAAACATTTGGAGGAAATACTAAATGATAAATTTGACAATGAAAGTAACTTCCAAGTTTTCTAAGGACTTGTGTTTATTGATCTGATTGTTAACCACATCAAATAGAAGAATTTCAAGGCAAAACCAATTAGAATTTATAATTTATGCTACCCACTAATACCCAAAAGTAAAAAAAACCTGTAGAATTCTTGTTGAAATAAGTTGAGTTGTAACCAAGTAAAAATATGAACCATAAGAAATGAATTTTATTCTTCAGCATGGTGGACACCAAAACAACATGATTACATACATATGAATTGATTCCATTAACAATGGCACAATTGCACAAAAATTATGACAATGAAATTAAAAATGTTTCAACAACCATGGTTGCCCTCTTCGACAACCACTCATAGCTAAAAATACAAATTCTATCAATACATATAAATGTGTAAAGATCCACAAAGTCATTAATCAACTTCACAAGTCAACTAAAGGGCCCACAATACATGACCACTATTTTCCAAGATAGGGCTCGACAACGAATGAAAACAATTGGTCCAAATGAAAGTTCCATATAAAATTGTTAATATCCTCGTACCGTCATTATTTTAACGGTACAGTTTGACATCTACCTCTCTGCCATCAATCCTGGTCCTATTCATCATAGAGATAGCATTCTGTGCATCATCAGCAGAACCAAATCTGACAAGTCCCCAGCCTTGTGACTTTCCATTCTCCATCTTGATTTCAGCAAATTTTACATCAGCAACAGATCTGAATTTTTCTTTCAAATCTTGCCATGTAACTTTCCATGGTAGATTTTTTACAACAACTGTACAATTGTCTGGGCGTGTGCTTCTATTACCACCACCATCTCTATCTCTGTCACCACCACTCCTGCCACTACTGGTGGAGTAGGATTGTGTTCCACTACGACCGGATCCTCCACCATATCCTGAGGAACCTCCCATAGATCCACCTAAGTCAGTGATTCCTGTGCTATAAGCACTCATAGAACTGCCACTATTCATGCCAGATCCCATTCCTCTCATACCATCACCCATGCCACCAGACATGCTACTACCATATCCTGATGAGTTATAGTTAGAATTGCCTCCCATACTGCCATAGTCTGACATTCCACTGGACATGTTGCCCATTCCCATACCAGAGCTGCCCATACTCATTCCCATTCCACTGCTGCCATAGTTGCCTGATCCCATGTTACCCATGCCCATGCTGCTGCCCCCTCCCATACCGCTGCCCATATTAGACATGCCCATGTTGCCCATCCCCATACCACTGTCCATTCCCATGTTGCCCATACCTCCACCCATACTACTGCTGCCCATATTACCCATACCCCCACCCATTCCTCCTCCCATACCCATGCCACCACTTCCTGAAAATCCCATATTTGTATTTTGGTTCTGTAAGGGTGTACCACCTGGTCCCAATCCAGCACCAATTCCTTTCAGGCCACTTGGTAGTGGCATGGATGAAGATTTATCTGCAGCTCCCATGGCATCCATCTTGACTCTCATTGATCTGTCATACAGACTTTGTCCATTAAACATGGAAACAGCCTGAACTGCTTCAAATGGAGTTTCAAAAGTTACTGTTCCCATCCCTCTGCTCTTTCCATCTTTGTCTTCTTTTATTTCAGCTCTTGTTACATTTCCAGCAAGTCTGAATACATCCTTCAATTTTTTCCAAGTTATTTTATAATCCAGATTTGACACAAACACTTGGTTAGTAACTGGTCCATCAATCCCCAATTGAGATAACACTTGAGGTGATACTCCTCCTCCACCCATATTTCCTATCATTCCTCCTCCCATGCCACCTCCAGAAGGCCCACTTCCCATTACGCCACGTCCTCCTATTATGTTACGGTCACTTTCTCTCTCCTCTCTCACAACTATGTTCCTGTCTTTAATTTTATATCTGTGCATGTTTTCTATTGCTTTTCTAGCTGTGTCTTTGTCTTTAAATTCAATAACCCCTTGGCCTTTAGATTTCCCTTGACCATTTTCAAATAATTCCACATAAGTAACATCTCCAACTTCTTTCCTAAATATGTCTTTGATATCTTGCCATTTCATTTCATATGGAATATTACTGATTATAATTCTTTTAGAGATCAAATTAATTCTTCTAGCTCTGTCACGATGTCTTTCGTTCCGTCCAGGTGATCTAGAATTTGACCTACTTCCATTACT
>Locus_98_Transcript_1/1_Confidence_1.000_Length_551
TGTGTTGTAAAAGGAATATTAAGCTTCTCAATGATCAAAATTGATGTTTGTCAAACTGCTATATAACCAGTGTAATTTTTCTGACAAAACGGTTGGTTCATATTTTTTAAAATTTTTATATTTTTGTTAAAGGGTCAAAGTAAATATTTTGACAAAATTTTATGAAAATTAAATGAGCCAAATTAGTTTTAGTGAAAGTGTTGGGTACCACCTTCAAAATCAAATAAAATCAAGTATTAGAGTCTAGAGAAGAATGAATGTCTCTGTTTTCTAGTGTATATCACAAGCTATTTAAAAGTCATGTACACATGATTTGTGGAATAAAATAATGATACAATGAATCACAGCAGGAAATTAAAAATTTCTTCAATGGGTTCATAACATACATTTCACTTGAGCAGAAACTAGATAAAATCCTACATTTATTTCAATTGTTCTATTATATAGAAAGCATAAGATAATTATGTTTCAAATACAAAGTAGGTACATATTGTATTACTCTGTATACTAAAGCTATTAAGATGTAAAATAATTGATCCATTTGTCACTCA
>Locus_99_Transcript_1/5_Confidence_0.571_Length_2336
ATTTTGTTGTCTTACTGTTACATTTTTGATGCATCAAAAATGTAACAGTAAGACAACAAAATGTGTTGACATAAACAATTTGTTAGTCTGCTTTCTATTTTATTCTTTCTTGTATGTAAGTTGTAAGGGATGAATGTCTATTAGTGTTATCAAAAAATAACAATGCCAAAAATGAAAAAAATAAAGCTTATGAACAATGGACAACATTTGTATCATTTTGTTCTTAAAAAAATTTCCAATGATTTGTTTATTAAGTCCAATACACCAGTGTTTGAAGTGTTTCTTTGTTTTTGTTCTTTAGTCGACCTCTTCAAGGTTGGTCCACCACTTCCACCAGTGCCTCCTGCTCCAGGTGCACCTCCTGGGGGTCCACCAGCTCCTCCAAAGTTTGGCATACCACCACCTGGGGCTCCACCAGCAGACTGGTACAGTTTTAGTGATGATTGGATTACACACTCCCTCAAGTTCTTTCTGTTTGTGTTCAAATTCTTCTTTCTCGGCCAGATTGTTGGCATCCAACCATTTAATGATTTCGTCACATTTGTCCATGATTTCCTTTTTGTCACTTTCAATGATTTTTTATCCTTGAGTTTTTCATCTTCAACTGTTTGTTTCATGTTAAATGAGTAGCTTTCTAGACTATTTTTGGCGGTGATACGATCCTTCTGTTGCTCGTCTTCTGCCTTGTATTTCTCAGCATCATTGACCATACGTTCAATTTCTTCTTTGCTCAAACGACCTTTGTCATTAGTGATGGTGATTTTGTTCTCTTTACCAGTACTCTTATCTACTGCAGATACATTGAGGATACCATTGGCATCAATGTCAAAGGTGACTTCAATCTGGGGCACACCTCTTGGTGCTGGAGGTATTTCCAGTTAATTCAAACTTTCCAAGCAAGTTGTTGCCTTGGTCATTGCTCTCTCTCCTTCATAAACCTGGATTAATACACCAGGCTGATTGTCAGAGTAGGTAGTGAAGGTTTGGGTCTGTTTTGTTGGAATGGTTGTATTACGTTTGATTAAAGCTGTCATCACACCTCCAGCTGTTTCAATACCGAGAGACAGAGGGGTAACATCTAACAATAACAAGTCTTGTACCTCTTCTGACTTGTCACCTGACAAAATGGCTGCCTGCACAGCTGCACCATATGCTACAGCTTCATCAGGGTTAATGGATTTGTTCAATTCTTTGCCGTTGAAAAAGTCCTGAAGTAACTTCTGGATTTTTGGAATTCTGGTTGATCCACCTACCAAGACAATTTCATGGACAGCAGCCTTGTCTAGTTTGGCATCACGTAGAGCTTTTTCAACTGGTTCCATGGTTCCTCTGAAAAGATCTGCATTCAATTCCTCAAACCTGGCTCTTGTGATGCTTGTATAAAAGTCAACTCCTTCAAACAGAGAGTCAATCTCAACACTTGCTTGTGTGCTTGAAGAAAGGGTTCTCTTTGCCCTTTCACAAGCAGTTCTAAGTCGTCGGACAGCACGCTTGTTTTCACTAATGTCTTTTTTGTGCTTGCGTTTGAATTCTTGAATGAAATGATTGACCATTCTGTTGTCAAAGTCTTCACCACCCAAGTGGGTATCACCAGAGGTTGATTTAACTTCAAAAATACCATCCTCAATTGTAAGGATTGACACATCAAAAAGTTCCACCACCCAAGTCAAAGATGAGTACATTTCTTTCTCCACCTACTTTCTTATCCAAACCATAAGCAATAGCAGCTGCAGTTGGCTCATTGATAATACGTAGAACATTCATTCCAGAGATGGTACCCAGCATCCTTTGTTGCTTGTCTTTGTGAATCATTAAAATAAGCTGGGACTGTAATGACACTGTTGTTGACTAACTTTCCAAGATATGCTTCTGCAGTTTCTTTCATTTTTACAAGCACCATTGATGAAATTTCCTCAGGGAAAAATGTTTTTGATTCTCCTTTGTAGTCTACTGTAATTTTAGGTTTGGTGGCATCATTGACAACAGTGAAAGGCCAATGCTTCATGTCTGATTGTACTGTGGCGTCATCAAACTTTCTACCAATTAATCTCTTGGCATCAAAAACTGTGTTGACTGTGTTCATTGCCACTTGGTTCTTGGCAGCATCACCTATTAATCTTTCGGTGTCTGTGAAGGCGACATAGCTTGGGGTTGTTCTGTTTCCTTGATCATTGGCAATGATTTCAACTTTGCCATGCTGGAAAACTCCAACACAGGAGTATGTAGTTCCAAGATCTATTCCAATTGCTGGACCTGTTTTTGACATGTTGCTTAATGTTTCGTTGGGCTTTGTTCTTCCTTGTTCTTGTACGCCCTGTGTCTCTTATTCTTGGAAC
>Locus_100_Transcript_3/3_Confidence_0.778_Length_4113
CTGTAATATTAGATAAAAGTTCTGAACCCCAACTCTCCAAAGACAGGTTGATTTTATTACTTGTATATACATATAAGTAATAAAATCAACCTGTCTTTGGAGAGTTGGGGTTCAGAACTTTTATCTAATATTACAGGTAGGATGATGTATAGGGAATATTTTAAACATGTCACATATTCTTTTTCTAATCTACATATCACAAGTACTACAACATTCTGAAGGTCCCCTGTAATATTATGTTAAATACCTTGGATATATGTTACTCAACTCTTCTTGGAAGTTTTTGTATACAAAACTAATTCCCCCTAAAGGCATATGGGTTTTTTATTTTTATATTTCTCTCTGTTAAATGTATATAGATATATTTAAATGATTTTACTAAGCCCCGTAACCATTATTGCACTCTGACAACAAAGGACCTTCAAACTATTACAGTAAATGTATTTAGCTAAAACCTAGACTGACATCAGCTGTATTCTTGGTTATTTCCAACAAACAATAATTATCAGAAATGAGATTCCATTTTCAAACTTTATAAATTTACTTATGCTCCATAATGATTCTATTCCATATAATGATCCCCTTAACTTAGTTAAATTTTGTCAGCTTTGTCATAAATCTCATTTGAACTGCTTTTCCTGTATCTGAATATATTATGCCTTGAAATTCATGTTTGTGGAATGTTAGCCAGATTATATGTACAGATATGTGAGCAATTATACAAAAAAAACTTTTGGTAAAAGACTACTTTTCTATAAAAGTTTGCATTCTACATGACATTAATACACATTCAACCAAAACATACAAATGTCAACTGTTCAACTGAATGAATCCAGATTTCCAATTTAAAATGTTGATTTCAAGTCGAATGTGAACAATAAAATAATCTGATTCTAAAAATAATAAAAAAGATGTATTTACAAATCTTACAACATACATATGTGTGAAGATGAACGTTGGTTTATCACATGACGCATGACACATAACCACTGTGTGCATAACTCACAAAATCATTGGAAAAGAAAAACATAAAAAAATGTCATCAAATCTTACTACTACACATTCATCACCATTTTAGTTAAATGCAAAATAATCCTGTTACTTCGATTTCGTAATCATGCATCTTCCACAATAGTTTCAACAATATATTAAAACGGTATAATGATCTGGATAAAAATTTACTTAAGAAAATCTTTAAAATGACACTTTTCAAAAAAATCTAAAATTCTTGTATCACTAAGTACAAAGTTTGTGTAGGTCTCTTTACAACACACTGTTTTTAATAGTAGGTTTCTCTCTCTACCCATCCACCAGGGTTTCGGCGCAAAATAAACTTTCTACTTTCATCATATATAAAGATGGCTAAACTGAATGGCATGGCTGGGAACCACCATGAGGCCCTGAGGTTTTGCATACGAAGTCCCTTATCCAATCCTGGACAATAAGCCATAAATGCAGCAAGTGCAGTCTCAAAGAACAAACCGAATGTCATATGATGATTCTTCAATCCTTGTTGAACAATGGACAATCTTCTGGTCTTGCAGATCAACAAATCAGCCCATTGTACTACGACAATGGAAACGAAGAAAGCTGTGTGGCAGGTGTATTCCAGAATCTTTCTTTGTCCATATGTCCATTCCTGTCCGTAAGAATCTTGTAGATCATTAACAGCCTTGGAATCCCATTCTTCACGGAGACCCAACAATCTGGATACCCAGAATCCATTCTCTACCATGATGACAAAGTAAACAAAGAAACCAGCTGATGCCTGGATCATACCAATCTGTCCATATGCCATACTGATCAATCTTTCATTTACAAGTTTGTCCTTGAGTGGATCACGAGGTTCACGCTTCATGATGTCAGATTCTGGTCCTTCATAAGCAAGGGAGATAGCGGGTACCATGTCAGTTCCTAAATCAATACACAGAATGGTGATGGTTCCTAATGGCAGGGGAATATCCAATAAGATGAAGAACAAGAATGGTGAAATTTCAGGAATGTTGGAGGTCAAAGTGTAGGCAATAGACTTCTTCAAGTTATCAAAAATCAAACGACCTTCTTCAACACCAGTTACAATGGAGGCAAAGTTGTCATCCAACAAGATCATGTCAGCTGCTTGTTTACTGACATCACTACCAGCAATACCCATAGCAACACCAATATCAGCCTTTTTGAGAGCAGGAGAATCATTGACACCATCACCAGTTACAGCTACAATCTGTCCCTGTCTCTGACAACCTTCAACAATGATCAATTTCTGTTGTGGGGAAGTTCTGGCAAATACAATCTCAGGATGGTTCTTAAGGATCTCATCAATCTGTGCTGGGGTCATGTCACGAAGGTCAGAACCATGGACAACAGCTGCTGTAGCTTCACTTGGTTCTACTTCTTCAATTGGACATCCACGTTCATTTGCAATATCTTCAACAGTCTTGCTTCCTTCAGAAATGATACCAACACCCTTAGCAATAGCCTTAGCTGTGATTGGATGATCACCAGTAACCATGATAACCTTAATACCAGCACTTCTACATTTTCCTACAGCATCGGGTACAGCAGCCCTAGGTGGATCAATCATAGACATTAGTCCCACAAATCTCAATCCAGACAATGGGAAGTTCTGTTCTTCAGCGTCAAAGTTGTATCCCATAGGGTACTGGTCAGATGGCATGAAATAATCACAGAATCCCAAAACTCTTTCTCCAAGACCTCCTAATTCCATGTAGGCAGTGTTGAAATATTCCCTGAAGTTGTCGTCCAATGGAATCTCTTTGCCTTGAAACAAGACACTTCCACATCTGTCAAGGATTCTTTCAGGTGCACCTTTCATCACCAAGATATATCGTGGATCGTTAGGATTATCTGTCTCGTGAATAGATACTTGGTATTTGTTAGTAGAATTGAAGGGAATTTCACAGACTTTCTTGTGCTTGCCTCTGAATTCAGTGACTTTCCCAATAGACAATTCAACACACTTCAATAAAGCAGATTCTGATGCATCACCCATACACTCTCTCTTTAATACAGGAACATTATCTTGGCCTCCTTTGAATTCAGCACGGTTACACAACATAGAAATTCTTGACAAAGCCATCCATGACTCATCTGCTCTTCCGTATGTAGCGTTTGTCTGATCATCACTGGTATCAGCCTCAACAATTTTACCATCAAACCACATGTGAGCAACTGTCATTCTGTTTTGTGTCAAGGTACCAGTCTTATCTGAGCAAATGGTTGATGTGGATCCTAGAGTCTCTACAGCTTCCAAATTCTTTACCAAACAGTTCTTGCTAGCCATACGTTTGGCTGTCAGTGTCAAACATACAGTGACAGTTGCCAAGAGACCTTCAGGTACATTAGCTACAATGATACCAATCAAGAAGATAACAGCGTCCAACCAGAAATATCCCAAGATAAATGCAATGATAAAGAATGAGACTCCTAAGAATACAGCTACACCAGTGATAATATGGATAAAATGAGCAATCTCTTTAGCAATAGGTGTTGTTCCAACTTCCAATCCAGAGGCCAAGTTAGCAATACGTCCCATCACAGTGGTGTCACCAGTTCTTACAACAATACCTCTACATGTTCCTTCTACAGCATTGGTAGAAAAGAAAGCCAAATTCTTAGTTTCTAGAGGATTTTCATTAGTGAAGTCAGCATTTCTGGTCTGTGGTTCAGATTCTCCTGTCAGTGAGGAATTGTCAACCTTGAAACTGTGAGCTACAATGACTCTGACATCAGCAGGAACTCTGTCTCCAAACTTGACGTCCACTATATCTCCTAATGCAATCTCTTCAGCTTTAATTTCATATGTATTTCCACTTCGGAGTACTCTTGCATATTGTGGAACCATGTTTTTAAAGGAATCCATAATTCTTGAACTTTTGGCTTCTTGGTAATAAGAGAAACAACCAGTGACAACTACTACAGCTGTTAATACAATACCTAAATATAAATTATCACCTGGTGGAGTTTCATCTTGAGAAGCTTGAATAGAATAAGCTATAAAACATAAAATAGCTCCTATCCACAGTAGTAAAGAGAACCCAGTAAACAATTGTTTACAAAACTTCACCCACTCCGGAGTTGTAGGCGGCGGCGTTA
>Locus_101_Transcript_6/10_Confidence_0.393_Length_2942
TTTTATTTATAGATAACCAATTTATTCTATAACTTACTGCATATAACTTAAATATAACTTCATCTGTTTTTATAAAACCTCTAACACAAAATGTAATTTCTTTAAACGTAAAAGGCTAAAACAAACAAGAATGTGTCCCCAGTACATGGGTGCCCCACTGGCACTATCATTTTCTATGTTCAGTTTACCGTAAAAGTGGGGTATAAACTTGAATTTGGCATTAAAATTAGAAAGATCATATCACAGGGAACATGTGTACTTCATGTAAGTTTCAAGTTGATTGAATTGGACATCAACTTCATCAAAAACTATCTTGTCCAAAAACTTTAACCTGAAGTGGGAGGAACGGACGAACAGACAGACGAAATGAATGAACAGACGGACAAAATGAACGATCAGACAATCAGACCAGAAAAAACATAATGCCCCTCTACTATTGTAGGTGCGGCATAAAAACCTGATTTATTATAGTTTCAAGATAAAACTATTTAACTTTATTTTATAAGTATATATCTAGGTCTGTTTATCAGAATGCTCCTTGGGCAAGATAAAACAAATGTTTATTTCTTGAGGATACAATAATGATTTGTTGGTGTACTGTAGTTCCCCATGTACTGACTGTTATACTTGTCATCCTTCTTCTTGTTTTCTTTTCAATCTGTTGGTGTACGACTGTACACTTGTATCTAAGTCTGCTTTCCTTTTGCCTCCTCTGGCCATTTGTTGTCCCATTTTTTGTGGTGTGATTCCACCACAAAACAAAAAATGTAGACAACAAAATTTACAAATAAAAATATTCACATTTGATTTTTTGAAGATTTCATCATGATGCGCAACTTTCGAGATTAGATTGAAAATCTGCAATTTTCCCTGTCATTTTTGGTAAAAATAGCTGCTTTTTAACATCTGAGACATGAATGAATTGTCCATTAAAAACAATGTACACACTCAGATAACAGACATTCTACCTAACCACATTACAACATGATTTTTGGTCAGATAAACTCTAAAAATTTGTGATAAATTCCATCAACGGACACAAATTTACATCAACGATCTATACATTCATGGAACTCCTGAGTTGAATGCTCATCCCCAATTTTGTCCATACGAGTCCTGATACCACTGTGAATCATTGTAGCTGGCATCATATCCCGTTGAGTCCAGAGGTTGTTGAGCGATTGGCTGAGCTCCCCAATTGTCTTGTACATTCCGTCGCTTTGTATGGCCCATGCTGAAATCCCCTTGTGCTTTCCTTTTGCCTCCTCTGGCCATTTGTTGTCCCATTTTTTGTGGTGTGATTCCACCACGACCCCCTCTTCCCGATGCTGGAGCACCTCGTCCTCTTACAGCGCCTCTTGATCCTCTCACCGCCGCTCCTGCCCCTCTAGGACCACCAGGGGGTATGGCCCCTCCTCGACCTCGCATTGGCTGAGGCAAATGGTGGTCCACCTCTGCCTCCTCTTCCTCTTGGCATTTGTGGTGCATAGCCTCCACCATAATAATCATTGTAGTCCTCATAGCCAAAGAAATCATCATAGTAATCAAATCTTGGTGGTGGAGGCATTGGCCTCCTCATTCCTCTACCAGGTGGCATCATCCTACTTGGGGGCATTGGTGGCTGATAGAAGTCTTCATAACCTCCCATCATCTGTCTTCTTTCTTGCTCTCTTTTTCTTTGTTCTTTCTTTTTGTTTTCTGTGGGTGGCTTGGCCAGCGATACTTCAATTTCTAATTTTCCTAATTTCTGTCCATTCATAGCATCTAATGCCTTGACAGCATCATCTCTTTCTTCATAATGCACAAATCCATAGTCTTTAATTTTTTTCACACGTTCAATTTTTCCATACTCAGTGAATTTTTCTTTTAAAAGTTCTTCTGACACATCAGCTGATAAGTTTCTTATATACAACACTTTAACCTTTGACATTGTACTGTTGTCAGGCTCTTCAACTGGATCTGCCCAATCAACAATAACATCACAATTCCACACTTTCGATCGTCCTGAGGATAACTTTCGTTTTGCCGTTGAAGCAGATTTGTGAGAGTCATATTCAAGAAAGGCAAATCCTCTATTTTTCTGATTTTCTTTGTCAGCAGATCTGTATATTATGACAACTATTAAGCCCTCTGTCTTTTTTGAAAATTCTTCCAAGATTTCCTCTTTAGATTTGCTCTTAGGGATGTTACCAACAAACAATCTTTGGTTAGCTACTGAGATGTTGACTTTTAAACGCTTTCCAGATTTGATTTCATAGTTGTCAAGCTGTTTAACTGCTTCATTGGCACCATCTCTATCACAATATGTGATAAAACTGTACCCTCTATTGAAACCCGTCATTGGATCCATCATTAATCGCAAGTCCCAGATTGGACCACACTTTTCAAACAATGGAATAAGTTCATCTTCAAACACATCTTTTGGAATTTTTCCACAGAAAACTTCGTGTCCAGCACCTGGTTGATTAGATTCATCCTGACCTGGAGGAGGTCCTCCATATTTTCTCTGACCTGTTGTTACATCTAAAGAGTATCCTGTTCGGTCAAGAATTTCCTTCAATTTTGCCTCATCAGGGCCTCGAGCAACTGTGGCTGTAGATCCCTGTTTTTTGTTTTGTCTGTATGTTTTCATCATGCCACACAGATAAGCACTTTTGTTTGTTACATGTTCTAAAGGACTTTCCAAGAACTGTTTCAATACTGCAATAGCATCATCAGCATTGAATTCTTTCAAGGCATCCAGTGCCCTTTCATCTAGTTCAGCATGTGTTAATTTTTCTGTTTTATATACAGTGCACAGTTCCTCTGCCACTCTTGCATTTATTCCATATTCAACTAATTTTGTGTATTTCTCTGATTTGTCTGTCTCGTCCATGATTGGTTGGGTATGGTCTAGACCATTAACCTGTGCCATAGATTTAAGAGCAAATCAAGGTATTTGT
>Locus_102_Transcript_4/4_Confidence_0.700_Length_1146
TTGACCACCAGTAACAGAACTTCCTCCTTCTTCAGCATGGTCTTTAAATCCCCTCAGCATCAGTTATATCACACCTAGCTGTTGTGTCTGTTTGTAGTATGTAGCAATTTTCTTTAGTCGGGATGGGGATTTTTGTGGATATAGTGACCATTGTTTTGGCTACGCTGTGGTCAGTCTGCGGACAAAATGTGTCATCAAGGCAGGTAGCGTGTTACCATCACGATGACAATCTTCACTCTGTATATAATTTTTCTATGCCGGATATTCATGGTGAGAAAACCATAGATTTCTCCCAGTATCGTGGTAAGGTTTTCTTGTTGGTGAATGTGGCCAGCTTTTGAGGCGCCACTCCCCAGTACTATGGGTTGAATGCACTTCAAGATACTTATAAAAACTTCCATGTCGTCGGGGTTCCATGTAATCTGTTTGGAAAGCAAGAACCAGGAGCTAATGGAACGGAAATTTTAAACATGCTAAAACATGTTCGTCCAGGTTCCGGATTCGTTCCAAACTTCACACTGACACAAAAGACTGATGTCAATGGAGAAAAGGAACATGCATTATACACCTATCTAAAGGCTTACTGTCCACCAGTAGATGACATATTTTATACAGAAAAATCAGGAATTTATTACAAGCCTTACCATAACAGTGATGTAAGATGGAACTTTGAAAAATTCCTGATCAATAAAGAAGGGAAAGCCGTAATGAGATACCCAACCCGTCTGGTACCATCCGCGTTAGAAAAAGATATACAAGATTTGTTAGAGGAGGGATCACAAACAAACTCATATGGTGGAGGACCCGGGCGGTGACTCTTAAATTGGACTTTATTTTCGGCTTTATGGCTTTTTATATGCAAAATATTTTAAGGCTCAAACCATTTTCATATTTAGGGAAAAGATAAGCAAAATTAGTTTATTTACTGTTTTATTTATTGGGATTTGGTGAGGTGGGGTGGTAGTTGAAGGAATGAAATATCCTTCCCTGGTAAAAAAATGGTTTGTGCCCAAAACTAGCATTCGCAATACTAATTACATTGAAGGTTTTTTAATGATTCATTTTAACAAATATTTAATTTCAATATTGCCAATGAATATTACTATATAATTGTTTAAAATAATTGACATGTATCGTACTGATATA
>Locus_103_Transcript_3/4_Confidence_0.625_Length_1120
GCTATACATTATGGGTCTCAGTTTTGGATGACATTTATTGCAGGAATGGCAATGTTCCTGACCTTACCACGTTTCTGGTTTGGTGAAGGACAGAAACTTTTGTTTCCCATGTATTTCGCCTTGTCGTTTGTGATGTCATCAATGACTTTAGCCACATATATCCAGCTTCACTTGGGCAGTGGAATGGAATTTAAAGAGGTGTTATCATTGTCAGTGGCTGTTTTGTCCTCGTTAGTGAATGCCTTCTACCTCAGTGATAGAATTGTAGAAACAACTACTAAAAGATTCGGTCTGGAAAAAGATTCAGGAACAGCATACAAAATTGGATTTGTTGATTTATCGAAACTTAGAGAAAACCCTGAATACTTTATAGCGGACAAAACATTTAGATTCTATCACCATCTTAGCTGGTTGTCAAACATGACTGGATTCTTCGCAAACACTGTATATTTGTATTTTCTATCATCACATCATTTATGATGTTAACTTTTTACTTAGGTTAAGAACTGGATAGTTTACATACCTTATAGAATGAGGTAGCAGCAAACAAGACAAGATGTCATCGAGCACAATGACGAAGGTCAGATCAAAGTCAAAAATATTCTCAGGAACATTTTTGCATGTGCATTTTAAATCTTTATAAGTTTGAATATATAAGAGCGATGTGGTAAAGTCGAGGGTATAGTATGCTTGTGTTTATGTATGGAACTTATTCTACAAAACTTGGGCATTTGAAAGACTAAATATACTCAAGAAAAAAAATACTCTATACATATTTTGTATTTTGTTTATTTTTAAAGTATTGTTTTTTAAACTCATTGAAGTTTCGTTTTACAAGAACCTCTAATGTATTTCTCAGCTGCAAAGTGAGTGAGCACTTGTTTCGAGCATTGTGTTTTCAGATGGATTTGAAGTTTGAAAAAAAGAGAGTTGTATGTTAGTATGTTTGCGATCATGAATGAAACTTACTCTACAAAGTGTCCAACTTTGGCACCTGAAAGACTATCTACTCAAGAAAGAAAATACTCTTTTATATATATAATACATGAACACATTGTATTTTGTCTATTTTTAAGTGTTGTTTTTAAACTTATTAAAAGTTTTTTACAAGTAAAAAAAA
>Locus_104_Transcript_2/3_Confidence_0.571_Length_1556
TTGGGAAATGACTTCACTTTTCCACGGTGACGTTTGGCCCTCTTCTTGGGGAGGAAGCCTTTTTGCATGCCGAATTCAGACGATGTCTCATAGAAAATTCTCGGCTCCTCGGCACGGTTCCAAAGGCTTCCTCCCCAAGAAGAGGGCCAAACGCCACCGTGGAAAAGTGAAGTCATTTCCCAATGATGACAAGAACAAGCCAGTTCATCTCACAGCATTTATTGGATACAAGGCTGGAATGTCCCATATTGTCCGAGAAGTTGATAGACCAGGATCCAAATCTCACAAGAAAGAGATCGTAGAAGCTGTAACTATTTTGGAAGCACCCCCCATGATGGTTGTAGGTGTCGTTGGATATATTGAAACTCCAAGTGGTTTAAGAGCATTTAAAACCATCTTTGCTGAACATCTTAGTGAAGAGTGCAAAAGACGTTTCTACAAGAATTGGTACCGATCAAAGAAGAAGGCATTCTCCAAGTCTGCCAAGAAGTGGCAGGATGAGGCTGGAAAGAAAGAGATAGAGCGTGACTTCAACAAGATGAAGAAGTACTGTAGAGTCATCCGAGTCCTTGCACATACTCAGACCAAGTTAATGAAGAAACGTCAAAAGAAAGCCCACATTATGGAGATCCAAGTTAATGGTGGTACCATCTCCCAGAAAGTAGACTGGGCTAGAGATTACTTTGAAAAGAGCATCCCAGTAAAGAATGTGTTTGCCCAGGATGAAAACATTGATATCATTGGTGTCACCAAGGGTAAAGGAGTAAAAGGTGTACATCCAGATGGCACTGTAAGAAATTACCAAGGAAGACCCACAAAGGTCTACGTAAGGTAGCCTGTATTGGAGCTTGGCATCCAAGTCGTGTCCAGTTCACTGTGGCCAGAGCTGGACAGAAGGGTTACCATCACAGGACTGAAATCAACAAAAAGATCTATCGTCTTGGTGATGGATACCACACTAAGGAGGGCAAGCTTATCACAAGCAATGGTTCTACTGAATATGATGCTGATGAGAAGCCAATCACTCAATGGGAGGATTCCCTCATTATGGAGAAGTATCAAACGACTTTGTCATGGTTAAGGGATGTTTTGTTTTGGACCCAAGAAGAGAGTTGTCACACTTAGAAAGTCTCTTCTTGCATCATTCAAAAAGAAGCAAATGGAGAAGATTGACCTGAAATTCATTGACACTGCCAGTAAATTTGGTCATGGACGTTTCCAGACATTCAAGGAGAAACACAACTTTATGGGTCCACTCAAGAAAGATGCTGTAGCAAAAACAGAGGCTTCTTAGAAATGGGACATTTCAAATGAATAAAAATTCTGTGATGTAATTGTACATGTCCATTTTTGTAAAAGTTTACTCGTCAAATAACTTCGTTACTAGTGACACATTTTTATATGGGGCCAGTTGAAGACCAATTGGTGGCCTTTTGCTGTTGTCTGGTCATTGGTCAGGTTGTTGTTTCTTTGACATATTCCTCATTTCCATTCTCAATTTTAGTTGAGTCGTTTTAATAGTGTTGCTATAATGACTATATATGTTCTCATTTGTG
>Locus_105_Transcript_1/1_Confidence_1.000_Length_1309
CGTAAATTTCAAACGCAAACATCAACAAACCCAAAGTGCGTTGTGAACAGGTGAAGAAACAAACAAGTTATGAACTGTCATCAAGGGAAGGTTACGAATTCTGTCAGAGTAAGACTTAGCTTTGATTCGAAAGACCCATTTCCAGAAAAACTATACGATGTTGCAAATAATGGATACTTGGTGAAATGGAACGGTTGTGGCACTGCTGTTCAGGTAGACGACCCTGATTTGTTTGAAAAAGAAGTAATGAAATGTTACCCAGGTTTTCTACAAATTCCTTCCTTTGTAAATTTTAGACGGCTTTTCCGAGAGTACTCTTTTGACTGGAAATTTCTTGACGATGGACAAACATTTGAATTTTCTCATCCGTATTTTGTGTATGGCTACAGAGATGTCGTTTCTGAAATCCGGACTCGACGGAAATCGTTTTCAAAACCAACGTTAGACATTTCTGCCTTTCAAAAAGAAGTGAATGCTCTCGAGAATGACAATGACGAAGATGGCAAACGGTACAACACTAGAAGAAGCCGACGCACAAAGACCAGAAAATCGCTTGAAACAGAAAATAGAGGCGCTCATCATTCTGAAGATTACACAAACAATTCTAGATTTGTGATCAATGACAGTTTACAAGACGGTAGCAGCAATGATAGTTATAGTTCTAACCAGCCAACTAAACCAGATAATTTAAACAATTCCTCAGTCGACAATAATCATTATAATTCAAGTAACACTTTTAGTTCAGTGGCATCTGATATAATGAAACTTTTTATCAAAAATGAGTTCAGTTTTGAAGACTTTTGCACTTGGACAGAGAGGAATCAATGTGATTTTAACTTGAACGCCAACAAATGGGACATTCTGGAATCTGTAAACAACCAATCGCAATCATTGTTCACTGTAAACAACACATCGCACGCATTGTTCACAACAAATGATGGATATTCAAACAGTAGCCAGATATCGTATGCAGATCCCCAATTACAGGAAGATCCATGTGGAAATTGCAAATGTTGTAGAGCTTACCAAATTTCACACTACGAAAACATTTCGTCGCAGGGTCTAGTTTCACGTAATATGTCTGTACCTGGCGAACTTGATTTATCATGCGATGATGTTTCACGAAATATGTCTGTACCTGGAGAACTTGATTTATCATGCGATGATGTTTTGGATAGCGAGAGCGAAAAACAATATACAGTGTTGTCTTAAATTTTTATAGGTTTTGATCCCGTGATAAAGCTCAACTGTGATGAAGTTAAAATGGAATTTTCAAACTTTCGATTTTGAATATGTATGAATTTGGAAA
>Locus_106_Transcript_5/5_Confidence_0.250_Length_2452
AGAAGACGGCATACGAGATTGGTCAGTGACTGGAGTTCAGACGTGTGCTCTTCCGATCTCAAGCAGAAGACGGCATACGAGATTGGTCAGTGACTGGAGTTCAGACGTGTGCTCTTCCGATCTCTCAAATCCTGAAAGGAAATTCAGAACAACTTGTTTTAATTTAGCATCAGAGTCTTCAGTAATCATGTTGTCCTTTGCAATTGTAGCTAACAATTCTTTTTGGCTGCCTTTAATGTGTTGTAAAAATGCTGACTCGAAAGCAGTGATTTTGGATGGATCTAATTTGTCTAAATGTCCTCTTACACCAGCATAAATGATTGCTACTTGTTCTTCAATGGGCATTGGTACATATTGTCCTTGTTTAAGAAGCTCAGTTAATCGGACACCTCTGTTGAGTAAGTTTTGTGTAGCTTGATCTAAATCAGAACCAAACTGAGCAAAAGCAGCTACTTCTCTGTACTGAGCCAATTCCAATTTCATGGAACCTGCAACCTGTTTCATGGATTTGGTTTGAGCAGCTGCTCCTACTCTGCTGACAGACAATCCTACGTTAATGGCTGGTCGGATACCTTTGAAGAACAATTCAGTCTCCAAGAAGATTTGTCCGTCTGTAATGGAAATGACATTGGTTGGGATGTAGGCTGATACGTCACCAGCTTGTGTTTCAATGATGGGAAGGGCGGTCAAAGATCCACCACCATGATTATCATTCATCTTAGCTGCTCTCTCCAATAATCTAGAGTGGAGGTAGAATACATCACCAGGGTAGGCCTCACGACCTGGAGGACGACGTAACAACAATGACATCTGACGGTAAGCTACAGCCTGTTTTGATAGATCATCATATATGATGACAGCATGCATGCCATTGTCTCGGAAGTATTCTCCCATAGCACAACCAGAATATGGAGCCAAGTATTGAAGGGGAGCAGCATCAGAAGCTGTAGCGCTTACAATGATGGTGTATTTCATCACATCAGCATCAGTGAGCCGTTTTACAATCTGTGCTACAGTTGATCTTTTCTGACCAATAGCTACATAGATACAGTACAGTTTGGCTTTCTCGTCTCCTGCTTCATTGAATTTCTTCTGGTTGATGATGGTATCAATAGCAATGGCAGTTTTTCCGGTCTGTCTGTCACCAATGATCAATTCTCTCTGTCCTCTTCCAATAGGTACCAAGCTATCTACAGCTTTGATTCCAGTCTGCATGGGTTCTTTGACTGAGATACGTGGAATGATGCCAGGAGCTTTAACACCTACTCTGGCTCTTTCATCGGTTCCAAGTGGTCCCTTTCCATCAATAGGAATACCTAAAGCATCAACAACTCTTCCTAATATTTCCTTTCCAATTGGTACATCTACAATGGCACCAGTTCTCTTGACAATATCACCTTCTTTAATGAGTTTGTCATTACCAAAAACTACAACACCAACATTGTCCCTTTCTAAATTCAAGGCCATGCCCTTCAATCCACTAGAGAATTCCACCATCTCTTCTGCCTGGATGTTTTTAAGACCATACACCCGAGCAATACCATCTCCAATTGATAATACTCTTCCTGTTTCCTCTAAATTTGTCTGTGTTTGTTGTCCCAATATTCTTTCCTCCAAGATTGAGGACACCTCTGCTCCTGTATTGTAAAGTGGAGATGAAGAAGAGATGTTTCTAGTTGCAACACAGCCAGCACCCAGGGCATGACGGCAAACCTTTGTTGCAGCCCTGGGAAGCTGTCGAGCTATAGATGATGCTAATCGGGCTGAAAGCATGTTTACGTTGTGTGTTTCTCGTCTGTGCCCGACGAATATGGCCGATTGTAGACCCGTGAACTTGACAAGGAGCAGAGGTGTCCTCAATCTTGGAGGAAAGAATATTGGGACAACAAACACAGACAAATTGTAAATAAGTGCAGCAAGATGTTGATGCCCAAGAAGAACAGAGTTACAATTTTTGAATATCTTTTCAAAGAAGGTGTTCTTGTAGCTAAGAAAGATTTTGGTGCCCCAAAGCATCCAGATATTGATGTTCCAAATCTTCAAGTTATTAAAGCATTGACATCTTTAAAATCACAAGGATATGTCCGAGAACAATTTGCTTGGCCGTCATTTTTACTGGTACTTGACAAATGAAGGGATTGAGTATTTGAGGAATTACCCTCCACCTCCCAGCTGAGATTGTACCAGCAACACTGAAAAGACAGACACGCCAAGAAGCACCAAGGCCAAGACCTAAAGGACCAGATGGACCTTCTAGAACTCCAGGTGGTGGTGCTGACCGTGCTGAATACAGAAGAGCCGCTCCAGGTGGTGGTGATGATAAGAAGGGCTGATGTAGGAGCCCCAGCAGATGGCAAATTCCAATTTAGAGGTGGATTTGGAAGAGGAAAGCCATCTGCTGGGGCTCCTACATCAGCCTTCTTATCATCACCACCACCTGGAGCTGCTCTTC
>Locus_107_Transcript_9/17_Confidence_0.481_Length_1323
ATGGGCATGATTTGTCAGTTTTTTGCCACTGTGAAATCAATAATCCTATTATAAATTATTGCACGCTAACTTTTGGTTGCTTTCTGTGGGAAATATCATAATGCTATGCAATAAAATGGTTTATCATTGAATCTTGATGCAACTTTGAACTCATCTGTTTAGAAAATGGTGAGAGAAATCTCCTTTTTGTAAGTCCAGAACTCTTTGACGCATCTTAGTGAGAACCCTATAGCTACTGAGTTGTTATTACTGATTTCTGAGGAAAAGAATTTGAGTCAATGCAGGATTGTAGGAATAAAGATACAAAATTACTATGTTTTTACTCTTTTAGCTTAAACTACTCAAATCTCTCAATTAATTTTACTGTTTATGAAAAAAAGACTCAACGAGTGATTTTTTTTTTCGATCTGCAGAAAATTTCATAAGAAAAAATAAAAAATTCCTCTAAATTAACTGACGGAAACTGTTTATGTGTTATGGCTATACATACAACACTACCATTCAACTTAAATATAAGCAAAATCAGAATCAAAATCAAAATAATTTGCAAAAGACAAAAAATTTATAAATGCATGGGATTGAAAAATAATTATCACACGTAGTTTGAAACAACTACATGTACAGGTATTTTAATTATTATCTAAAATTTCTGTTAAATTTGAGGAAAACTCACAATTTGAAATTGATTTTCTTAAATTGCGTACAACCCCTTTGGTTAACCATTTACATGTATTATCGACACCCGATTCTTTCTGCTTTTATTTAAATTATAAGATGCAATGTACGAATACCAAATTGGGCTAGTTTATGAGATGAAAAATTATGGTCCATTAGTACATCGTTAATTATGATAAATATCATGTGGCTTTTCTTACAAAAAAAAATCTTACAATTAAAATTGATCATAAGTTGAACTGAAATGTTCTTTCCTTTACGAGCCTTTGTTCTTGTTTGAATTTTTTTCGTAAAAAATAACCGCACAGGTTTTGAGCTCATGTATGATCGTGTTAACGTATCGTATTAGAACTACATTTATGCATGTGCTCATACAAACTAAGGGGGTGGGAGAAAATTAATCTGCCTTAAAAACATGATTTAAAGTTATAATAAGAATACATATATATATTTTATCTACATACATTCAGAATATAATTAACTGGGACAGACTGCTCAAAAATATTTGAACTGAACATCCTAATCGTTCGTACACCTCTCACACAGATAAATATGCAGGATATATGCTGCTATTAAAACACACATATAACCCAGAATCCAACCTCCCGATAAAGGTCAAATGTTAAAGTTCAAATCAAGAATTATTTT
>Locus_108_Transcript_1/1_Confidence_1.000_Length_2872
TTTTTTTTTTTGTAAAGAAAAATGAGTCTAATCTTGATTTTTTTTTAACAAGTAAAAAAGCTTGTACAGTACAATTACTACACTGAATATCAAACTTGGATTAATGCTTTACTCTTTTATAACTGGACGAAAACATGATATGATTCAGTCGCATGCAAAATTCTTTATCTTCATTTTTTACAGTTTTATATTTTAAAATGTTTATATGGTGCTTCAAATGAATTTCAATAACTTCAAGTTTGTATTCTGTCAACAATATAAATCTTTGAAATGGATCGATATTTTCCAAATCTATTATATGAATCATAGTTTATGCTGAGGACAATTATGAAAGTTGAATTGTGCAAACAAAGCAGGGGACTTATAATCTATGAACAATTTACTAACAATACGTCGTATGAATTGATGAATTGGAAACAAGACATTTCGGCACCCAGACAAAACGAGACGCAAGTCCGACGACATTTCGGCTACATTTTGGTTATTGCCAAATTCATAGTAATATTAAAATCACCTTATATATGTATCAACATAGTTTTTTTCAGAATAAAAATTTGCACAACGGTACTGATAAAAGATTTTAAAATACGAAGAAGTTTTTATTAATTCGTGTTGCCAAACAAATAGCCTTCTTTGGTGCATAGTTAATTTGCTGGTTGGTCCTTTTTATAGACTTCTATATATATATATATATCGAATTGTTAAAAGTCTTGAGTATAGATAAATATATCTAAATACAAAAGTACAATACTTCTGGATAATGCATATATTATCTAATCAAGTACTTTCATGTTTTACAACAATCTTCAGGTGAAAGGCGAATAATTGTAACTATGAGACAGTAGTTAAGTACGTAACGTCATAATTGTAATTATAAATATAAAATGTGAAGGTGAGGTATGTTTACTAATGAGACAACTCTCCACCATAGACAAACTAACTTAACCATTTGAGGTCACCGTACGGTCTTCAACAATGAGAATATCTTATTCTGAAAAATCGGCTGTAAGATATTATCTGCTAGAAACAACCAACTATAAAAATCGTTAAAACAGAAACTGTATATATTTATATTATTGCTTGCAGAAACAGAAGAACTACCACATCCTCTGGCGCTGCCCTAAAAGAAACAAGACTGTCAACTGTTCAGCTACTATTACCCAAGATGGTGAAAACTATAAACCCATTTTATATATGCTAGGAGCCGATTTGTCTGGGTGACTTAGTGTCTTTATCGGGTGCCGATAAGATTGGATGCCGATTTGTCTTGGTTCAGAACTGTCTAAAATTCGTATGAATCCAATAATGATTTTTAGAAGTGATAAAAAGATAATGAATTTGTGAAAATAATACTTTAAGGATGTACACCTCTGATGAGCAATAAAATCTAACCTGATTTTGGAGTTCATATGACAGTAAAAAATTATTGTTGAAAAAATATCATATTGTGGTGTACTTCTTTGTTCTGCTACGGCCCATTGAAAATATCCAATGTTGATGATTTTCCCATTTTCATAAAGTTTTACCTATTTCTGGGCTATTATCGTGAAAAAAATCTGTTCCACAATTAAACTTTTTTTTAAACTTTCAATAGAGATGAATTGGACCAATCTGAATAAATTATACTTAAACAACTTTAGGTAGGTGTTAATATAAAAAATAAATATAATATTTAATTCTTTTTTGTGTCAAATTTTCCATGCTGTCAATTTTGTAAATTTATGATTCTTTTCAGTTTTAAAAACAAAATGCATATTATTTCATTTTTTTTTATATGTAAATGATTGAAATAATATATATCCTAGAAAATTAAAAAGACAAAACTGATATGGGATGAACATAATTCTTGTAAAATAATTTGTTGTACCCTCACCTACTTTCTCAAAACTTTGGCTAAAAAGACAGACTTGATTGGTCGCAAAATTTGAAAACTGGATTACTCAAAAACAATTCATTGTTAATACACATTTTTTTCATAGAGTTATGTTTGATTATAATATTTTAAAAATTCATTGATATTTTCCACTTGTATCACATATGTTGGAAATAATTCCAGAACGAGATTTCAACGAGACTGAAACGTCAGAAGAATACATCTTTAAGTTTCACATGACAAATTATGGTATCCAATGCAATATATACAATTCTACTACGTTAAACGAAAAGAAAAGGTTATCTTTGTCTCATGATAATGATCATATAGATCCATTTTTTTCTAATACATGTACTAAAATGGAGGGTGTATATATAATATTATCTTACCTCCTATAGTTTTACAGAAAAATGATTGGTTGAAGGACTACACATGGTGACTATGTATATTTGATATAGGGTTAGAGTAGCCTAAAACATATAGGGTTAGAAATCATACTAGGTTAGTTACCATATGGAGTAAGTAAGGAGTTACTTCCCTTTCAAAACAAAAAAAGATGCCACAACCCTTCATAAAAACAACACAGTGTTGAGGAAATATCTGAACGGATTCAACAGGCGAAGACATTGATGATGAAAGGTTGAAATAAGTTCATATAAAACATGATTAATTAAAAGCTAACAAGTTGCTATTGTTGGCATAATGGTGTTACTTCCCTTTCAAAACAAAACGAAAAATTGATGTAATGAACGATTGAAATAAATTCATACAACAAATTTAAAGCTAAACAGTTGCTATTGTTGGCATTTTGTTTCCGCATAGACTAATGGAAGTAGGATCTTAATACGATAAGTATTAAAGACTAATATAGGCCGCTAGTCAAAATACCACATGTGAAGATAGTCGGTAAGATAAATTCGTTACACGGTGTGCTAGTGACCTGATACTATATATATGGGGTTAGTCAATTCCATATGGGAAATCGAGCTTCGCTCTCAC
>Locus_109_Transcript_1/2_Confidence_0.750_Length_2304
TGGATATGTAAAATATCTTTTCCCCTCTGAAATGAGAATTATCTTCAAAACACAGTTTTCTTAATTGTCTAAATACTGATTCTTAACACAGAAGTTTTTCTTTGAAGTAGGATGTCTTCTCAATTTCAATAATGAATCACACGCAGGTTGTGTGTCTTTTGGGACATTACGTCAATTTTTCATACATTTTCCCTGAGGTGTAATGCACTGTCTGTTTTACAATCCACAATGAATCAATAAATGCCATCATTGTCCTCGTAGACTACTCCCGTCTTTCAGAAAATGAAAGTACAACACATTTTGAATTCTCCTTCTTGAATTGGAAGGAAATTGTTTTGTCGATTTGAAAATATTGTACAAGAACACATTCAAAACGCAAGAAGAAGCACAATGGTTGATTCTTTTGGTGGAAGGGTTAACAGTCGTTCGCTGCGACCAGTAAAATTTGTAAAATGAAATTCATAATGAACATAAAATCACGATGCATTATTTCCATAGTCGATAGGATCATGTTGAGCGGAAATGAAATAATTATGAAGTTTGAAATTATTGTCTAAGCTAACATTTCATTATAGATTATATATTCTGAAGATTTAAAAGTTTTATCAAAATGCTGGCTGGATAATCCAAATATCTTTAAATTACCCAGTGTCACCAATGGGCTTTATTCAGCACCATTTTTTTTAAATTCTGTGCCTTCCTCCTCTTGACGTTTCTCATAGTGACTGAAGTCATCAAAAATCGAAGTGCTATGCCTATAATTGTGAAGTATTTTCAGTACTTGCTTTCCCTTTTCCAACGGCACTTCTTGCGTATCCCTGGAGTTTGTAACAGGCTTGTTTTCATTATTCTCCAGTCTTATGTGTCTGAGGTGACCGTTTGGAACGTCCTTCACATAGATCCATTTCACCTCAATCTGTCCCTTCCACTTATCCTGTGCCCACACACCCACATCAGTATTGAATTCCACATTTGTCATCATTTGGGCCATTCCACAGAAATGTCCACTTCCGTTGACACTAAAGAAAAGAAAAATTGGTCCTTTTCCTTCACGTTCCTTGTATGCCGCGTCCAAACGTTTGTTTCCCTGTTCAGTGCTACACCATACACTATACTTAATTGAACGGTGGATATCGTCCTCCGAGTAGCTCTTGATAATGAAAAATCTTGCACCTTTTGGGTTCAAATTGAAATCCTTTGGATTATATAGATTAGCCGACTTGAGCTTGTCCAAAACAGGATTGGGTGGAAGTGCAGATGCTGCACTTGACACACTCGCCTGTCCAGAGCTACTAGAAGCACTGTTCGATTGATTAGTGTTTCCTGAATAATTAGAATTCATTGACCTACTACGAGGTGCACTCCAAGATCGTCCTCCATGTTGATTTCCTTGCTTTCCAGCCACATTGTTCCTTGTATCCCAAGTTCCAATGTCCATGTTTTGCTTTTTAGGATTCATCGGAGCCCGAGGAATAGAACCTGGTTGAATTTTAGGCTGGGGACGAGCTGGCTGACTTGCAATTGCAGCCCAAGATGTCTTCTTTGGAGCCTGCTGCCCGGTCGAGACAGGTCCCACAGGAGGTGCCACATTAGTAGCGTCCCCACCTAACTGCCCAGGATCCATATATCCATTGTCCATTCCTTTATCCCCAGCAATATTCATTCCTTTAAGTCCCTGTTCCACACTATTCATAGCCGGATCACGTTCAAATTCTCCATTCATTTGTGTATACGGATCAGCGGGTATCATTTGCTCTTGCCTGTAATAGTCCTCTGGATTAGGATAACGAGTGTCTTTTCTACCCTGTCCTCCATTGCTCCAGTAATCACTTCCTGAATATTCAGTCCATCCAAATTGAGGGTATCCGAAACCACTGAACATTCCATTATAGTCATAACTACCAAATGAAAGCATTGTCGCGTCACCACCGTTTGACCAAGCACCTTCACCTAGTCCTTGTCCAAGATACGGAAATGACATGGTTGGATTATAGTAACTAGGCATGAATGGGTCTGGGCTCGACATTGGTCCTGTACTGTATCCCTGATGTTGGGGTGGTTGTTGTAGATAAGGTTCAAATTCCTCGTCTTTCACAGTTTCTTTAGCTTGTCCATTTGCCACTTGGTTTGGCTGTCCTTTTCCTCTCTGATCAAGACTCGCAGACATTCCACAAAACAAGTTTCCACGTTTGTGTTCGAATTTAAAAATAAGTCTATATTGTCTATAAAATGTAAGGTTTCGTAAAAACCACACCACTATTTCTGATATATTGTTGTAAACACTAAATCTGAAGAATTATTTAT
>Locus_110_Transcript_1/1_Confidence_1.000_Length_1118
CTTTCACAAAAAAGCTTGTTATGATGTCAAGGCCCCTTGCATGTTTGTAGTCAGACAGATCGCGAAAACTCTAGTACATAGAACACAAGGAACAAAAATTGCTTCTGATTGTTTGAAAGGACGTGTCTTTGAGATTTCTCTAGCTGACCTCCAGAACGATGAAGTGTCTTTCAGAAAGTTCAAACTGATGGCCGAAGATGTTCAAGGACGTAATGTTTTAACAAACTTCCACGGAATGGATCTTACAAGAGACAAGCTCTGCTCTATGGTTAAGAAATTGGCAGACACTGATCGAGGCTAATGTTGATGTGAGGACAACTGATGGATATCTCCTCCCTTATGTTCTGTATAGGCTTTACCAAAAAGAAGGCCATGCAGAATAAGAAAACATGTTATGCTCAGCATACACAGATTAAAACCATCAGAAAGAAGATGGTAGATATTATCACCAAGGAGGTGTCAACCAATGACAGAAAGAGGTTGACAACAAATTGATCCTTGACAGTATCGGAAAGGACATAGAGAAGGCCTGTCAAGGAATCTACCCACTTCATGATGTATATGTCAGAAAAGTTAAAGTACTGAAGAAACCCAAATTTGATTTGGAAAACTGATGGAACTCCATGGAGAGGGTAGTGCTTCAAAGACAGTTATTACAGAATCTGGAGAAACAGTCGCTCGACCTGAGGGATACGAACCACCAGTGTTACAATCTGTTTAAAATGCTGGACAATAAATAAAAAAAAAAAATTCAATGATGTGTTTGGTCTCAGCTGATTGATATGTACATAGTCATTGAAACCGAATTGGTCAATGTTGCCATTATTTATTTATTTGTATAATTTGGTTGAAATATGAAATACCTCTTCTCCTTGTAATGGGACTGATTGTCAGTCTTTGTAAGAATCATTAGTTGTTGCCATGAGTTCAAGATAAAAGGGTATTTAGTGCTCTATTATGCCTCATTTCTGTTATAATTCACCTTATCCTTCATTGTCTGTCATCAATGAGGCAATTTTGATGGTTACAAGAAAATGTCTTGTGAAATTAATAGTTTTTAGTGTCAAAATTTTGAATTGGCAATAAGGATAGTGACCACTGCTGCCTTTAACAATGAG
>Locus_111_Transcript_3/5_Confidence_0.529_Length_1818
CCACACAGAATACGTATGACACACAACCTTATACTTAATTATGGACTTTATAGGAAGATGGAAATTTATAGACCACACAAAGCCACACAAGAAGAAATGACAAAGTTCCACAGTGATGACTACATCAAGTTTTTACGAAGTATAAGACCAGATAACATGTCGGACTACAACAAACAGATGCAGCGATTTAACGTTGGAGAAGATTGCCCTGTATTTGATGGAATGTATGAGTTCTGTCAGCTGTCAACTGGTGGCTCTGTAGCTGGAGCAGTAAAATTAAACAAACAAGCAGCAGATATTGCTATTAACTGGGCTGGTGGACTTCATCATGCTAAGAAATCAGAAGCTTCAGGGTTCTGTTATGTCAATGATATCGTACTGGCTATCTTAGAACTACTGAAATATCACCAGCGTGTTCTGTATGTAGATATTGATATACATCATGGTGACGGTGTAGAAGAAGCATTTTATACAACAGATAGAGTTATGACTGTCTCATTCCACAAATACGGGGAATATTTTCCTGGAACAGGGGACCTTAGGGATATAGGTGCAGGGAAAGGTAAATATTATGCTGTAAACTTCCCACTGAGAGATGGTATAGATGACGATTCATACGAGTCTATATTTAAACCAGTGATGACTAAAGTAATGGAGATGTACCAACCTAGTGCAATTGTACTGCAGTGTGGAGCTGATTCCCTGTCTGGTGATAGACTGGGATGTTTTAACCTTACACTGAAAGGACATGGAAAGTGTGTAGAGTTTATGAAGAAATGGAACCTGCCTTTGTTACTACTGGGAGGTGGAGGATATACAATCAGAAATGTAGCCAGATGTTGGACATATGAAACATCATTAGCACTTGGTGCAGATGTAGCTAACGAATTGCCATATAATGATTACTTTGAATATTATGGACCAGACTTCAAATTAAATCTCAGTCCATCAAACATGGCTAACCAGAACACTGGAGAATATTTAGACAAAATCAAGACAAGATTGTTTGAAAACCTTAGGATGTTACCTCATGCTCCTGGTGTACAGATGCAAGCCATTCCTGAAGATGCTCTGAATGATGAAAGCAATGAAGATGAAGACAAAGATAACACTGATGAAAGAATTTCAATCCGAGCCAGTGACAAGAGAATAGCTTGTGATGAAGATTTCTCTGACAGTGAAGACGAAGGTGAAGGAAGCAGAAAAGATAAACAAAATTATAAACCCAAATCTAAACGACCAAGAACAGATGATGATAAAAATAACTCTTCAGAGAAAGCAGAGACACAGGAAGAAAAGAAGGAAGTTAAAAAGGAAACAACAGAGACAAAAGAAGAAACAAAAGCAACACAAGAAAAAACGGAAGAAAAAACAGAAACAGTGGACAAAAAAGAAAAATCTCCACCAGCTAAATCAGAAACTCCTGAATCAACACCTAAAGAAGACACGGTTACTAAAATGGACATATAAATCTAAGTTGTGTATTCTTCTGACTGTGGAGGCCATTTTCTCATCGCATCATTCATCATTACATGACAGACTTATGTGCAATTTCAAATGGACAAGATATAGTTATAAAAAAACCGAACTGAGCTATTATGATTATTACAGGGATAAAAATAACAATGAATGAAGACAAATATTTATCTACATTTTTAACTCAATTTTAATTCACCATCATGATACCATCTTATTTCCAGGGACTATTATGATTTAAGTATTCAAGTTCACATGCTAGCTATTGAAAGTATTTATTATCAAAATCATAAGTCCATTACACGGAAATAGAAAACTGTAATTTATTGTCAACATTTTAAT
>Locus_112_Transcript_4/10_Confidence_0.385_Length_2114
ACAAATATTATTATTTCAATTAAAATGAAGTTGAATAATCTGTTCGATGCATCCATCATAGTCTGGACATTTTATATACCATCCACGCATCCTTTTAGGTTACAAAGCCCTTTTGATATTGTGAACTTTATTTGCTCCTTGCCTGTTTAAGCTAAAATTTAAGCAAGTTATATGCCCATGGGTAATTTCCCCCAACTTTTAATTTGATGCCTTCTACAATATTTCATTTTATTCATGGAACAATTAAATACACATATGATGCACTCCTGGCAGAATTTTTAAGGCTTTGTTGTCATTAGCCCTTACCATACTTGAAAGGACAAGGTATTATTTATACTGACAATTTCTTTGATAACATTCCATCTTTTGATTACTTCCCCTTGTTTGTACAAATTATAGATGTATTGTGATTCAGATCATAGTGTATAAATGTGAATCTGTGTGTGATTCTGATGTGTGTATGTGTATGATGAAATAAGAAGTATGAAGATGATTGATGTAATATTTTGCTCCTACATTTATAAATGATGTTTTCTAGAATATAGATTTATTTTTGGTCAGTTCTCCATCAAATGGTCACATACTGTTAGGATGTAGACGTAACAGTATGGTAGCTCATAATGTGCATGAATGTAAATTTTCAGAAAATATTGATGTGAATTGAGTATCATGTGCCTAATTATTATAATTAATTATCGTTGTTCAAATAATATTATTGAAGGAGATTAAATGTGGCTTTTTCTATTTATTTCCGGTTTTAAAAATCTTTATCAATGATTTCAACCCTATAATTTTCATTTTTTTTAAATTTGTTTAATAGACAAAAACCTTTCAATTTTATTCAAAAGTAGCATTAGAACAAAAATGGAGACTAATTTATTTTATCCATTTCAAAATTTAATTTTATTCCATGAAGTATATTTCAAATATTTTACTTAAAAATTGTTGCCAATGATTTTCTTTTTAATGTCAACAAAATTAAATTTAGCATTGTTTTTGTTTTTGTTGCATTTTTTTTTAGAGAACTTTATATTCAAACATTTTATTAAATAAGTAGTTATTACTTATTATTTCTTTTATTGTTCTACAAATCTACAAAACAATTGACGGACAATTAAGATCCTTCTGACGGAAGTTAGATAGATGTGTCATGTGTTAACTTACAAAATGGAGACATGTATGAGAACATTTTCAGCCATTGTTCATATTATTTATGTTTCACGCTTTATTGTGTATGTTCTTCATGTGTTATAGTGCTAATTTCAGGGATTCCTGATCAAATGTATAGCGTGCACTGCCAATACATTATTTATATCATGCTTTGTATTTATTTTATACACTGTAATATCATTTTCTTGCATCGTTCAGCAATATTGAGCTTGTTTTCTGGGACTGCCTACTATTTGTATTTTTAATGAATATTTAATAATTATGATGTGACTTCAATTCAATTTAAATCTACTGTGTATTTATTTCGAAAGATGTAAAAAACTTACTTAATTTGAAACATTTCTTCTTTTAATATATGATGTCATCTATTGTTACATGGATGTAAAAGATAACCTTAATACAAACGATACACATTAAAAATGGGGAAAAAAAAACATTTATTAAAATAATTACGGAAAGTTCTGTAGTAAATGGAAGGTAATTATTCTGCTTCAAGTACCAATCAATACCAATAAATGAGATCAAAATTTATAAAAAGTCAACAATGTTTCTACTCATTTAGTTTGCATATAGGTATGTTGTATTATATTATATTTCTGTATGTATCTTATTGTTGCAAAAAAATCAGATATAAAATTAAATTGAAATTAGAAGTGTAAATTTAGCCTATAATACTTAATCATGGATGCATTTCTATAAGCAATCCTAAATGATAAATCTTTAAGGTTACATTATTTGTATATATTATTTACTATATTTAACCTCATTATTGGCTTCTAAGCATTTCAACCCTTAACTTTTTTGAAAGAGATTATTTCATTGTTTTTTGGAACAGCTATTTTTGTCAATGCAATGTTATCTGTATTTTCAAATTCTGATTTAAAGATAAAAATGGAAAATGGATAAGTTGAAAAAAGGAATTGTGCATTTAAGTTCCAAATAAC
>Locus_113_Transcript_1/2_Confidence_0.800_Length_1535
TTTTTTTTCTTTTTTTTTTTGCTCTTTGGTTGGGTTTTTGTCTCAATGACAATTCAATTTTCATTCTTATCATAGATATAACTGCATGTTAAAATAAGAATATGAAGTGTGATAGACAATCAGACACATTCTTTCCAGGGACCAACAGGCGTTATCAAGCTATAGGTCCCCGTATGGCCTTCGACCATTAGCAAAATACACACTTTATAGAATGAAAGCTCCAAGAGGTCTTGGGATGAAAAAAAACAAACATAAAAGATGAGCGAGAAAAAAATAGGGATACTGCATGGAAATTGGAAAATGGTCCGCAACATTAATTTAGTCAACTCACTTAGTTGAAATTAAAGACCTGGCGAATTTTAGCCTTTTGCAATGGATGTGATGTATGTTTAAAAAAAAATCATGGTTTGTTTGGACATTTTTATAAATCAAGTCTTGTTTTTAAATTATTTGCAAGTAAGTTTTAAGTCATGAACAAATAATCACTCACAGAAAGACGTCAAATCCATCAACAAAAGAAAAAAATTAATAGACGACCGACAACGCACAGAATATCATGTATGTGTTCCGGACCAAATGAGTATTTGGACCATACGCATATATCATGACCATAAGATTATACTAATATGGTCCAACCATACACGTATGGTCCAAATACTCACAAGGTCCGGAACATATTTTATTTGCGATCACAAATGCACGAAGACGTCCATTTCTATGTAAATTGGGTCGATTTTTTTTATATAGATAAGATGAATGCGTTTCTGTTGCCAAGTGTTTTTCACAAGTATAGTAGCAGTATAGCAGAACGGTTTAAGTTTCCTATATACACCAAATGATACATTTTGCCAATACAATAACGTAAATGCATGCAAATTTCACAAGGTTTAATCCAAATAGCTTTCTTACTATCCAATAACTTTCAAGTACGAAAAAGACAGGGCAGAAGTATATTTTGTCTTTATGTTTCGTATTTGCACAACTTTTGAAAGTGGATTATGCATTCGTTTTAAAATAAAATTAGACCAGATAAAAGTTAAAAGATTACATAACTCGACAATCGCAATTGTTAAATCCGAAAAAGATAATCAATCAATACATGCATTCAGTAAGTCATTCTTTTTTCTGAAAGAACATGGCTTTGCGATATCTTATGAAAATTGATTGTCGAAACATAACAAAAACACAAGTAAAGGACGTTTAATTAATCAATATAAATCAAAACACAAATTCCTGATTAGTTTTTCGAATTATTTTATATAGGCGTTGAAAACCTTTGGTGACCCCCACGGTTTAAATGTTTATATTTAAGGACGTCGTGAGCAATGGGCGTTATAGACGATCGTTCACCTAATCTGTCCCAGTCAATGGGATATTAAAGTGCGCCAATCAATGTCCATAGCCACACTGTTATGAATTCGATACTATTTGATAAGAAAAAGTGAAAATGTAATGCTACTGAAGCATAAAATTTTCATATACATGTCAAAGTAGAACATAATGTTTTAAGTACTTTTCAATGCTAAGAAAGACAC
>Locus_114_Transcript_1/1_Confidence_1.000_Length_1560
CAAACACTTGTACACATTAGACGGTGGTGATGTTATTAATGCATTGACCTTTAGTCGAAAATCTTGTACACATTAGACGGTGGTGATGTTATTAATGCATTGACCTTTAGTCCAAACAAAGTTATATCGAATCTGCGCCAATCATAGTTGAATTTTCATTAAAAACAAGAAAACGATTGGCGGAGCAAATGACGCTTAGAGGGACCCTCCAAGGGCATGGAGGATGGGTGACACAGATTGCCACAACTCCCCAATATCCTGATATGGTGTTGTCATCTTCTCGGGACAAGACCTTGATTATGTGGAAATTGACCAGAGACGAGACAAATTATTGTTTTACCACTCAGATGTTTAAGAGGTCATGGTCACTTTGTATCAGATGTAGTCATGTCATCTGATGGCCAGTTTGCCTTTGTCTGGATCATTGGGACAAGACACTATACGTTTGTGGGATCTTGGAGCAGGAACAACAAACCGGTTTGTTTGACAACCGCGACAAAGATGTCCTCAGTGTAGCTTCCTCTGCTGACAACAGACAGATTGTTTCTTGGATCCAGAAACAAATCTATCAAACTGTGGAATACCCTTGGTGTCTGTAAATACACCATTCAGGATGAAGGCCATAGTGATTGGGTATCCTGTGTTAGATTTTCACCAAATACTGCCAATCCAATTATTGTTTCATGTGGATGGGACAAACATGTTAAGGTTTGGAATTTGACTAACTGTAAACTAAAAACCAACCATATTGGACATACTGGTTGCCTTAATACTGTTACTGTTTCCACCTGATGGCTCACTGTGTGCATCTGGTGGAAAGGACGGACAAGCTATGTTATGGGATCTGAATGAAGGCAAACACTTGTACACATTAGACGGTGGTGATGTTATTAATGCATTGACCTTTAGTCCAAACAGATATTGGCTCTGTGCCGCTACCGGTCCAAGTATCAAAATATAGGATCTTGAAGGAAAGATCGTTGTTGATGAGCTCAGACAAGAAGTCATTTCAGCAAGCTCCAAAGCACAAGCTCCACAGTGTATATCTTTAGCATGGTCATCAGACGGACAAACCCTATTTGCTGGTTACACAGACAATCTGATCCGTGTCTGGCAGGTGTCTATGGCAGCAAGATAAATTAAATGACATTGATCCATGGAGATAGTGCTGTGAAATAAAAAAAAAACTTACTGAAGAAAATATCTTGTTCAACCTTCCTGCATTTTCCATGAATAGTATTGGTCTTCCAGAACACAAAATGTTGCCAAGACAGCTTTTTTCTAGCTTATGTTCTTAAACAGACTGATGAGCTTAAGCCATCACTGGGTGTCCATCTGTTGTATACTTTTTCTAAGGTCTTCTCAGAAACTACTTACCCCATACAAAGAAAACTTGAGTGGTCCTTCTGGTGTCTTGATCATACATTGCAGCTATGACTATCGGGGTAATATGCAAGTCTGATATCTTGAAACCATTATAGAATCTAGATACATCTGGCAGGGGTAAAAATGTAAAGGATGTGTCAAGATCTTGCTTTTCAATTGTACCTACATTTTGAG
>Locus_115_Transcript_13/15_Confidence_0.605_Length_1058
ACATGTTGATTAAAATTGTCAAAAAATTGTAATTTATTTCACAGTATTAAAAATGGAACACCTAATTAGATAATTATTTCATTTTTTAAACTCAGATTGCTTTCTTTTCTCTCAAATCAATCCAAACTTAACCTCACTTTTTAATAAGAAATTCTAACCTCCCTTATGCTTTTATAGAAAGCTGAAATTAACAATTTCAATGACAAAACAAATTCAAACAGTGATGGTATTTTTTACAGTATTTTTAAACCATGTATAAGTTGAATTGGTATAATGTATAGATAACAATAATATCAGAGGCTATTAAGTCCCATATGTAATCAATATAATAGTGATATGAATTAATAAGATGAAAATGACCTTGACATAATGAAAATAAATTGCATTTATTTTTATTTTCTTGGGACTCTAATATCAAAATTTGATTTTTGTCTGCATTAAACATTAAGAAATTTGTTATTTATTTCATCTATTCAAGTAAAATGTTTAAAAAGGATTACAGGATTTAACAAAACTATTGGATAGTACAACCACCATAAAATGCCTCCTCCAAGGAAATAGGGATCACGCATACATATAAATCTTTTTAAAATTCCTAAGACTTAATCTTCTAGACTGTGCTTCACAAAAAATTTCCAATAACAATTAATTGTATACATAATTTATTATTCATGAATACAATCAAAGATTTTTTGAGAAACAAAGTTCTGAAATGTAAATATTTGATATTTTCCTCACATTCCCCAAGTTTCAAAAAGTATTTGGAACAGAATCTTTAATCTTCAAACTCAATTATATTTTTTTTCAGTCTGGGTAAATAGTATTGTCTTTAATATTTCAAAGTTCAAATAATTTCATTTACCGGTACACATGTCCATAACCATTTGGGCAGGAAAGTTTGGATGACAAATTAAGCCCATTAAAAAGAAAAGGTAAATCTTATCAGATTTATAAAAGGCTAAAACAGCAATATCTTCTATAAAAGTTCTTATAGTTAACACCTATTGAGGATATACTTTAGGTTGCCAAGAATAAAATAATCTGGCAAATAGAAGGGT
>Locus_116_Transcript_2/2_Confidence_0.750_Length_974
TTACTTCTACTAATTTCTTTGGCAATTCCTCAATTTCTTGTTTAATACCCATGATGGACACTCACAAACCAAGTTGGACCTTATTTATCTGCAGTGTCCATCATGGGTATTAAACAAGAAATTGAGGAATTGCCAAAGAAATTAGTAGAAGTAACATCTAAACGTGACAGACAGGTTCCCGGAGAGACCAGTTGGGAAAATATACAGAAAAAATTCGGCAAGGGCACAGGATTTACACAAGCATTGCCTAAACTTTTTCAGTATTTTGGAGCTGGAACATACCCTAAAGAATTCAACCCAAGGGTACATGGTCCATATTATCCATCACGGAATTATGCAAAAGCTGATGTTTCCTTCTGGGACTGCAAATTAGGAGAACTACCAAAGTGGTTTGGTCGTAGACAGTTGGGTGTGCGACCATTCTCCATGGTCCTTAGTAGAAGAATGTGGACTGTTATGCAGAAATATAAGACATCAGCAGCCTCAATGTATTTTATCTGTTATATGGAGCTGTGGGAATGACCTATTTCTACATCATGCAGTATCCTAAATATTCCAATGAAAGACACTCCAAGTACCATTAAGGAGGAACAAACATTAGACTTATGTGTGATCAGACAACTTTATTAATGTGTTATTAAATAGATTCTGATAATGTTATAAAGAGTTCATATTTCTTAGTCATACAGATTAAAAGATACAGCTGATGGACAGGATATCTGTGTATAATAAATCTATTTTGGAATCAAAGACTGAGTTGTCTTTAAACTAAATGTAAATAATGTTGAAGAAGGTGACATGATTGTCCAAAATTTATATAAGAAATCCATACCGCTATTAAGAATTTTCCAGACAATATGGACATGATTAATGTTGCTCAAGCACTGATGGAGGGGTATATATAGAATGTAGAAAAGAAAGGATATGGGGTATCCATCCATGACACAAATTCGGTATTTGCACATTAAAAAAAC
>Locus_117_Transcript_6/6_Confidence_0.643_Length_1557
GAAAACTCCACCATTATCAAAGATGTCAGCAGAAGATTTTGATGGCTGTGTAGTGAGATTACGTGGTCTTCCATGGTCTGCTACAGCTGAAGAAGTACTCAAATTTTTAGATGATATAGCTGTTGTTGGAGGAGAGAATGGGGTTCATTTCACATACTCCAGAGAAGGCAGACCAAGTGGGGAATGTTTTATAGAACTTGTTGATGAATCAAATTTACAGAAAGCGCTACAGAAAAATAATGAACATATGGGAAATAGATATATTGAAGTATTTAGATCAAAGAAAAGTGAAATGGAATGGGTAATAAAGAGAGCTGGACCAGGACAAATGCAGGGAACACAAGATGCTGTTGTTAGATTACGTGGTTTACCGTTTGGTTGTTCAAAAGAAGAAATAGCACAGTTCTTTACAGGGTTGGAGATTGTACCTAATGGGATAATGCTACCGGAGGATCGTCAGGGGAGGAGCACGGGGGACGCCTATGTACAGTTTGCATCACCAGATTTATGTGAAAAAGCATTGTTGAAACACAAAGAAAGGATTGGGCACAGGTACATTGAAATATTCAAAAGCAGTTTGAATGAAGCTTATGGACAGATAAATCCCTCACGGTCCATGATACGTCCGTTGATGTCTGGCAGTGGTATGGGAGGGGGCGGAGGAGGAGGTATGAATAGACCCTCACCTTATGACAGAGCTGGACGATTTGGTATGGGATCAGGCATGGGTATGGGTGGAGGAGGAGGCAGTATGGGATATGGAATGGGAAGAGGAGGACGCAATGTTAAAGGATTTTTTGAAGAAGATTTTGATGACTTTGGAAGTGGTTATGGTAGTGGAATGGGAGGCTTCAGTTCCCGAGGACGACGAGGAGGAATGGGCGGTATGGGTGGATCAATGAGACCATCAAGGGGTGGCGGACTAGGATTGGGATCCCTGGGAGCTATGAGACAGAGAGGTGCCACACCTGGTAGTCACTATGTCAGTAAGACTGGTCATTCAGTTCACATGAGAGGATTACCTTTCCAGGCATTAGATACAGATATAGCTGAGTTCTTTTCCCCCTTGGGTATTAAGCCAGTTAGTGTTGAGGTTGAATACGGTCCAAATGGACGACCAACAGGTGAAGCTAATGTAGACTTTGCTGGTCATCAAGAAGCTGTAGAAGCCATGAAAAATCATAAAAAAAATATGCAACATAGATATATAGAATTATTTCTGAATTCCACGCAAACTGGGAAAACCAATTATGGAAGTGGTGGAGGTTTTGGTGGATCAAGTTCATCCAGTGGTGGATTTGGTGATGGGGGTTTCAATAATGGAGGTGGATTTGGAGATGGCTATGATGGTGGTTACGGAGATACCATGAGCGGTGGGGGTGGAGGTGGTATGATGGGCGGTGGCAGTGGCAGCATGGGTGGGGGTGGTATGGGATCAGGGATGGGCGGTGGCTATGGAGGTGGCCCAATGGGAGGAGGAGGTATGGGGGGTATGGGAAATCCAAACTATACAGCATTCTAAACCGACATCCATGACTATCATCTCATTGTACACCT
>Locus_118_Transcript_1/1_Confidence_1.000_Length_1592
CAAACCCCATTTTTAGGGATATCTAGGATTTATTTTCCTAGTTTTCAGATAGCTTCGGTTTTCCGGCTGTAGAAAGCCCTAAAACCGAAGCTATCTGAAAACTAGGAAAATAAATCCTAGATATCCCTAAAAATGGGGTTTGTGAAAGTAGTGAAGAATAAGGCATACTTTAAAAGGTTTCAAGTAAAGTATAGGAGGAGGCAAGAGGGTAGGACAGATTACTAATGCCAGGAAACGCCTTATTATTCAAGAAAAAAACAAATACAACACCTCCAAAGTACAGAATGATTGTTCGATTTACCAACAAGGATATCATCTGTCAGATAGCGTACGCAAGAATTGAGGGAGATTACATTATATGTGCAGCATATGCTCATGAGCTCCCCCGATATGGCGTCAAGGTTGGGTTGACTAACTATGCAGCAGCATATTGTACAGGACTCTTGCTGGCCAGAAGACTTTTGAAACAAACTGAAGCTTGATGAAATCTATCAAGGTCTCAAACAAAAATCGAATGGTGACGAGTCAGCAATGAAGATGTTGATGGCCAGCCAGGTGCATTTAGGTGTTACTTAGATGTTGGTCTCTTCAGAACCACAACTGGAGCCCGAGTGTTTGGATCCATGAAGGGAGCTGTTGATGGTGGTCTTGACATCCCTCACAGCAACAAGAGATTCCCCGGATATGATGGAAGTGAATTCAAGGCTGATGTCCATAAAGACCATATCTTTGGAAAGCATGTTTCAGACTACATGAAACAATTAGAGGAAGAAGATGATGATGCTTACAAGAGGCAGTTCTCTCAATTCATCAAGAATGGCATCAAACCAGATACAGTAGAGACTATGTACAAGAAAGGTCATGCTGCAATAAGATCCAATCCTGAGGCTAAAGCTAAAGTATCTAAAGAGGTTCCAAAGAAGAGATGGAATCGATCAAAGATGGCAAGCCTCAGGATTGGATCTTATTGCAGCATGACCTTTCTTGTACATAGTCTCTACTGTATCTGATACTTGCTGTTATTTGTCTTGTTGGTTTCGTTGCTTGTCAATCTCCAGCATCACCACAACCAGAACCAACATCTAAAGCTGCCCCAGAACCAGCACCTGTTGTTGTAAACACAGTTAAAGTAACAGCACAAAAGACCGTCGCTAAATCTACAAAGAAAGGATGTGACCCTGCATGTGACACCCCATTTGAAACATGTGTGAGACTTGCTAAATGTCAGGGAAACGACTGCTTCAGATGTGCCGTGACAGTGAGTATCGTTTTACCTGGAGCCAGTAAGGAAACCATGACAAAACCAGCAAAGGAAACACCAGTAACTCTTCCTGCTGACCTCCCTAATGTGTTTCAGATGCTTAACACCGCTCAGAATAACCAATTATTGAATGTGCCAGCACAAACAGGAAACTCAATGTTCGGCAGTCAAGATCCTATGCAGAATATGTTAATGGGATCATTTATGTTCGATGGTGGAATGTTCTTCTAAACGAAATGAGACAGCCTGAACTTGAAACATTGCAATGCAATTAAAAATCATAATTTATGAAAATCATCTACCATTATAGATATTTATACCATTATCATAA
>Locus_119_Transcript_1/1_Confidence_1.000_Length_1153
TCTTAGACCTCACTGATGGCTCCTCGTCATCAACAACAACCTTCATCTGCTCCATCTCATCGTTTTCTGAAAACTTTCACAATGCAGGTCCTCGTTGTCTTCTGTATAGGTTTAGCTGTCGCTTTTGCGGCTCCAGACACATCATGTTCCAGCCAGATTAGGGGATTGGAAGACGAGATGTCGGAGTTGAGAAAGATTTTCCAGACAATGAGCGATGAGATGGAGCAGATGAAGGTTGTTGTTGATGACGAGGAGCCATCAGTGAGGTCTAAGAGATCCGGTGCTTATGCCTATGCTGCTGCACCAGTCGCTTACTACAGAGGACCCCCAGGCCCAGCTGGTAGACCAGGAGCACCAGGTCCAAAGGGAGACCAAGGATCATCAGGAGCAGAAGGACCTCAGGGATATCCAGGATACAAGGGTGAAACTGGTGACCAAGGAATAACTGGTGCTCCAGGACCACAAGGTCTTACTGGCGCCCCAGGACCACAAGGAGAGGTAGGAGATACCGGTGCACCAGGAGTACCAGGTGCTCCCGGTCCACAAGGCCCATCAGGACCAAAGGGTGAACAAGGATTCCCAGGACATCAAGGACTCCCAGGTGAACAAGGAGAAACTGGAGAGAAAGGAGACACTGGTTACCCAGGAATGACTGGTGCTCCAGGAATGATGGGGGCCAAGGGAGACATGGGCGTATCCGGTGCCCCAGGAGTTCAAGGTGAACCAGGACCACCAGGTGTCCAGGGAGAAAATGGACCACAAGGACCAATGGGACCACAGGGTGAATCTGGAGAACAAGGAGCTTCAGGACCACAAGGCTACCCAGGACACAAAGGAGACCGAGGAGTAACTGGTGCCCCAGGAGCCCGAGGAGCAGCTGGTGCCGTTTACCAAGCACCTGCCCCAGTTTATGGAAAATATGTAGCAGCCCCAGTTTACACAAGAAATAGGAAGGGATAAATATCTTTAAAATTTAGTTTATACAATTGGCTGAAATTCCATAATATATTTTCTATTCCATCTCAGTCGTGTGTTCGGCTAGAGCGCTCTAGTCGACTAGTTCCGTGACGAGAAAAACAGTTGTAGAATTTAAAAAAAGATATCTGTGATCTTGTCAAGATGAAATAAAACCTAAAACTTTTTTAAAAAAAAA
>Locus_120_Transcript_1/1_Confidence_1.000_Length_926
TTTTTTTGGAATCCTATTATTTTATTTTGCAAACAGAAATTGTTACATTAATTTGTATCGCACATTAATGTCTGTATCAAGAGAAAACACATACGAAAACAGCAAACATGGTGTTAAAAACTAAAAGATGAAGTTGCATAAGTATTTTATTCGGCTTAAATATTACTCTACATCATATCATGTTTTCTGAAGTGTGTTCACTTTCGTATTATCTACCATTCAGCCATTCTTGTACATGCACAATCATTCCTATTTCGATTGATAGATGTAACCCAGGGACAGCACACACATTGAAATACCAATGGTGAAAGTATGTGTTGATTGCCGCAATCAGTCAGTATCCACTTGTTATTTCGTCTTTCTTTTGTTCGGCATATCTTAAGATGATTGCAACTTTTTCCTGAATCAATACCAAATATTATCTTTGCTGCCTGTCCTCTGCAGTCATTGTTAAGGGTTGTCATTGTCCTTTTAACACGACCACCTGTAGAACCTGTTATATTCAATAATATAGCACCATGTGGTATCTTCTTTTCCTTGTATACAGGGTATTTGAAATCATCATAAAACTCCTTCAAAGCCCCTCCAATGAAAATAGTATCCATTACTTCATCCAAATTAACATAATACATTTCCTTCTCCAGTTCTTCGTTTGAACTGTCTATGGTATTATCTCCTTTGTTCCAGCTGTGCACAAACGCCTCTGTTACTTGTCCAGCATCTCCTGCAGTTTTTCTGTCTATGTCCCGCAGTCTACATTGCCTCACGGAAGGGAGACATTTCATTTGCTGACCCTGAGTAAAATCTTGAATTTGATACGATTCCATAACGTCATTATGTGCAGGGGTGTGAATTTTCACTACATTTTTTTCTAGATTTGTTTCTATGTTTTCCACATATCTGGCTTTCCCTTCTATAATGTGATA
>Locus_121_Transcript_4/11_Confidence_0.424_Length_3433
AGAAGACGGCATACGAGATTGGTCAGTGACTGGAGTTCAGACGTGTGCTCTTCCGATCTCAAGCAGAAGACGGCATACGAGATTGGTCAGTGACTGGAGTTCAGACGTGTGCTCTTCCGATCTTGTTACCCCAATATCCTCTCCTGACAGGAATGACAGACAATTTAGCCAAGATGATCTTGGCCAGATAATCAGTGAATTCCTGATATGGAGACTTGGTGAAGGTGGTTTCCTTCCACAAATCAGGAGTCAGGTAAGAATAGGTATTGGCTATAGCTGCATATGTGGCCTTGGCGAAGTTGCCAAGTGTAGCTGTACATCCTCTGGCTGAAGTGTAACAATCTTCAATACCAGCCATGTTCAACAGTTTCTTTGGAACTGGAGCACTGACAATACCTGTACCTCTGGGGGCTGGGAATAAGTCGGACAGTTACACTGCCACATTTACCAGTTACCTTACATGGTACGGTATGGGGTTTACCGATCTTGTTACCCCAATATCCTCTCCTGACAGGAATGACAGACAATTTAGCCAAGATGATGGCTCCTCTTATAGCTGTTGCCACTTCCTTGGAGCATTTTACTCCCAAACCAACATGACCATTGTGATCTCCAATTGCAACAAAAGCCTTGAACCTTGTTCTTTGTCCGGGCTCTGGTCTGTTTCTGTACAGGCATAATCTTCAATACTTCATCCTTCAGTGTACTTGGGAAGAAGAAATCAATGATTTCACATTCCTTAATAGGCAAAGAAAACAGGTAAATTTCTTCTAGAGACTTGATCTTCATGTCTTTGACAAGACGTCCCAGTTTTGGTTACTGGCATCCATTCCTTATCCCCCATCCTTATTTCCACGACCTCTACCTCTTCCACGACCACGTCCACGCCCTCTTCCTCTACCCCTACCACGTTCTCCTGACCAAAACCACCCTCTGAATCCTCCTCTATCGCCGCCTCCTCTACCTCTGGCTGGTGCTGCTGCAGGTGCGTCCGCCATTGCTGGAGGTCATAAACTTGTCAAAAACATGAAGACAGGTAGATTTATAGTTTTTATTGCGAATTTTTTTTTACACTTTCAAAATTAAAGTGACGAAATTGATTTGAAATACTTTCGTCAATGAGAAAACCCTTTCGTAAAATACGAAAGTGACGAGCGCTAGCAAAATCACTGATATATGTACATATGAATACATGCTTTCATAAAATTAACATCTTTTGTCATAACTTTACAAAAATACTTAAAACATTTCTTGCAAGCCAATACATATTTGACATTAAAACTTGTATTCTCTTCTAACTCTCTCACATTGTATTTTTTTTTGTTCAGTAGAGGGTATAAAATTGGAGGAATCCATAACAAGAGGTTCCTGGGAGCCTGAACACCTCACCTTGCTTTTAAGTTTCAGTCAATAGTTTATGTCATGTTGACATTCTTTAGTATAGAACTTACATATATACCCATCATTTTTGCTGTAAACAGTTTCTACAATTCTATTAATTTTTCAACATAAATGCAGAAAATTGAGTAAAAAATTAAAGGAGAATGTGTCCATGGGTCATGGCACACAAATATCCTCACCTGTAAATATATATAGCAAATTCAGCGATTTCAGACATATCATTGACACTCATACCATATCTTCTTATATCTAACAACTCCAGATGTGAAAGGGACAGCACCCAAGTTCAAACTTGATTTGTATTTGGATAGTAATCATAAAGCATTGTGTATATAGTTTGATAACATTTGGTTGAGGCAAAGTAAAGTTATAGTGTGGAAAAGGCAAATTTAGCATTTTTTTTTTCATATATAAAGGGACACAACTCTACAAAAGTTTACGTAACACCACTAAAATTTGAAGTTTATCTGTGTTTGGTGATACATTTTGTAATAAGCATCGTGAGTAAAGTTTCATAGCAATTTGTTGAGGATGAAAAAAAGGCAAATTCAGCAATTTTATCATTTGAAAAGGGACATAACTCCAGAACAACGAGAGTGATGACACCCAAATTTGCATTTGATCTGTGTTCTGAAGTAGGTAATAAACATTGTGTATAACTTTCATCACATTTGACAATCAGAAGTAAGAAAACAGAACCCAACTAAGGATGTATGGAAAGATGTACAAGGATAAAATCCAATTTCCCTGTTGCCTACAGAGACGATTCAGGAAGTGGGGTGGCGTGTATGTTCCCTCCCTAAAATTTAAAAAGCATGGGTTGTCCTCAGCTTATAAAGAATATAAAGATAATTTTACATAAACAAAACTTTAGTTTGCACCACCCTAACCTTAAATCCTTGATCTGTCCCTGCGTAATTCTATTTTAAAGCAACAAGTCTAGTTTTTGTTTCCTGTTCACATGGAAATAATACAACTGCATACCAAATACCATTGACTTATTATAAGTCATTGCCTTTAAATAAACACAAACACAAACATTAACTTGTAAACTATGAAAAAGTTTCAAAGCCAATGAACCACGATGAGGGGATGGGGCTATAACAACCCCAGGGTTTCCCCTGGGTTAATTATTTTTTTCGCCACCTCTTTCGCCAAAACAATATATTTTTCGCCACTTTATTTTTTTTTTCGCCAAGTAACATTTAAAATTTACCTTCCCCCCTCCCTTAAATAAGAAGATTTTGCCCCATTGTGTCTATGATTATTCTCTCAAACTTATTTTGCAGTCTACATTTCAATGAATAAACACTAAACATTTACTTTAAAACAACATCATTTTTTTTAACTTAATTAAAAGGGAAACATATTCAATTGTGTTTTAAACAACTTTTCTAAATGAAGGGGGCCACTATACTTTTATTAATAAAGAAGATATAAGTCCTGAAATATAACAAAATTAATTGACATGTTTTGATCATATAATACCAGTATAGTTCGTAGGGAAATTTTCTTTAAAAGAAAAATACTGATGTGCCCTTTTGTACTTAGAAGCAAAAGCTTTTATCACATGAAATTGATCCCTCATTTCATGAGTAATCATTACATTGAAGGGTTACTCTCATTCGAGGGGTTGTTCTCAACCTTTTTGAAAGATTTCTTCATAACGACAGTTTTCTTTCCTTGACCATCGTAAGTGAAAAAGTTGAGACGTAAAACTATGCTTGAAACACGTGTGTCACTCAAACGACTTTAAAGTAGTCTCCCTTATCAATTACTTATATTAAGGTCAAAGAAGCTTTAGATCGGAGATTTTTCTTGCTTTTGAACTTTTTTCGTCACAACAACAGCTTTCTTTTCTAAACTATCTTTAAAAGGAGAGGAGACGTCAAAAGATTGCTTCAAACACGTGTGTCGCAAAGTTATGTATGTGACATTTAGCGGAAGCCATTTAACCATATCATTTTGTCAAACAATTCAATCAACACCTTTATTAATTAGTCCTTTGTTGTCGATAGCTATAAAATGCAAT
>Locus_122_Transcript_10/11_Confidence_0.516_Length_1600
GAGGTTACCTAGCTTCTTTGGAAACTCTTGACAATGGAAAGCCTTATCAAGTGGCCTTTGCTGCTGACCTTGAACTCTCCATCAAATGCTTCAGGTACTATGCAGGATGGGCAGACAAAAACCATGGAAAGGTTATTCCTATCTGTGGTGATTTCTACAGCTACACAAGACATGAACCTGTAGGCATCTGTGGACAAATTATTCCTTGGAATTTTCCTTTGCTGATGCAGGCATGGAAATTAGGACCTGCTTTATCAATGGGTAACTGTGTTGTAATGAAGACAGCAGAACAGACGCCACTGACAGCTTTGTATGTGGCTCAGTTAGCAGCAGAGGCAGGGTTTCCACCAGGAGTATTGAACATTGTACCAGGTTATGGTCCAACTGCTGGTGCTGCTATAGCCAATCATCCAGATGTAGACAAAGTGGCCTTTACTGGATCTACAGAGGTTGGAAAAATAGTTGCCAAATCTGCAGCTGAGTCTAACTTAAAGAGAGTGTCCCTTGAATTAGGAGGAAAGAGTCCAAATATCATACTCTCTGATGTTAATATCGAGAAAGCTGTTGAAGATGCCCATTTTGCCTTGTTTTTCAACATGGGTCAGTGTTGTTGTGCAGGAACCAGAGTGTACGTAGAGGAAAAGATCTATGATGAATTTGTAGAACGTAGTACAGAAAGAGCAAAGAAAAGGACTGTTGGCGATCCATACTTAAAAACAACAGAACAAGGACCACAGATTGACCAGGATCAGTTTAACACTGTAATGAAATATATTGATATTGGAAAGAAAGAAGGAGCAAAACTGACAACAGGTGGAGCTAGTATCGGGGACAAGGGATATTTCATTCAACCCACAGTTTTTGCAGATGTCAATGATGGTATGACCATTGCTAATGAAGAGATCTTTGGTCCAGTGATGCCAATTATGAAGTTTAAGAATATTGAAGAGCTGATAGAGAGAGCAAATAAGAACAGTTATGGTTTGGCAGCAGCTGTTCACACCAAAGACTTGGATAAAGCCAATTACCTAATCAACAGTCTCCGAGCAGGAACTGTATGGGTGAACTGTTATGATGTGTTTGATGCTGCAGCACCGTTCGGTGGATATAAGATGTCGGGACAAGGCCGAGAGTTAGGAGAATATGGACTCCATGCATATACAGAAGTTAAAAATGTTACTGTTGCACTTACACAGAAGAATTCTTAAAGAACATATCAACACACAGACATTCAATATTAGCACTACTCTTTAACATGGTGTTTTTATTGCACTCTGAACTTTCGACACTTGATAAGTTACCTCAATATTAAAGCTTTGTACATTGTATTATTAATATTTTCACATACATTTTCACATACATTTTACATGTATAATGCAATCTAATAGTGTTTTTTTTTACCATTTATACAATCATGTTGAACTGTGATGAATTTTACATCTTGTTGTAAACAATTTTATTTTGGGATTTTGTTATGTTTTATAAAGGTATTATAAACAGTTAATTTCGTGGAATTGAATTGAATTGACCATATGGAACAGAATTCAATTACAAGATGTGGTTGTACATGTCTTGATTTAAGGAAGACTTCTATGAATTG
>Locus_123_Transcript_14/23_Confidence_0.424_Length_4496
CTTTTTTCAAACTCTTATAGCAAGTTTGTCACAATCACCTTATGATCAAAAGTTCAAATCATTAACGTAAAGAGCCAAATGAAACATTTTGTGTGCTTATAAGTATGTTTATTTACTATATCTTCCTTACTTCTGTATGTATAAAATCTTGTAATGGGGACTATTTAAATTGACAATACTAATCTTCGTATTTTAATCCATCCTTCATGTTACATAATTTAGTTTCAAACATGAAATACAGAGAAGGCTTTGTAAATTAGGAAAGCATATCTATATATTCCTTTATACATATATAAATGTTCAACATATATAGAATAATTTTAAAACAAATACACAAGCATGCACAATAAAATTAAATCCATGCAATACATGAATAAAGCAAGTTCATGTCCCAAATAATTAAATGAATCTGGTTTGTAAACTGTTATGGAAGATGTGTATTTGTTTTAACTCGTACTTAGAGTTATTGATAAGATTACATATTAGTAATGACTATATACAGTGGCAAGCCACACATCAACAAGATATTTTTATATTACTGCTAACATGTAGTCTACCTGGCAGAAAAGGAGAAGGCAAAACACACCATGCAATTTTTGTATACTTTAATTTATAAAAGATTTTTTCACAATAATATATTCTATCATTTAATTATTGCAAAAAGTACCCTCAATACAATTTCATCATGTAGATATTATGGAATGTAACTTGGACAGCACACACACTTTGTGAATGGTTTGGACACCTACCACAACCTTTCATTTTTATACTGCCAATATTTAAATGTCCTTCATTGGTGACATAATCAATGAATAAAAGATAATGAAAACAAAAATGAGAATATTTCAATCCAAGAAAATATCAAATGAAATATTGTGGAAGTTGTCCAGCAACAGTAACATATAATAATGGTAAATTCAAACAAAATATGAAATTATGAGTAATTTACTGTAGTATGTTTTCTAATTAAAAGAGTAAAATATCAAAATATAGACATGACAAATAATGCCACATTTTCAAGTGTTTTGCAGCTTTCATATTGTTTTTTAGGCAACAAATTTTGGTGGAAATTTTCTTAGACTGGACTACATTTCTAAAGAAAATTCTGCATTACTGAAATTATTATATATCAGAAGGTATGCTGAAGTTTTGCAGATATGTTTTATACAGCTGCACACAGATTAACTACATAAGAAAGTTGAATATAGCAAGAGAAGCTTATAACTTTGATCATGCAAGATAACCTGTGATCACTACAGTTAAATTTCATATTGACAAACTATTTTGAAAACCTGACAAACTTCAGGTAAAAATTAGTTTTGATTGGATTTCTTAAAGTAGAAAAATGTAGAGATCACTAGAAAGGCATATATACAATTATTATTGTTACCATTTTTGTTGTCAATTTGCTGTGTAAACCAGTTAAGTTTTAGTCCACTGAAAAATTTGTCTTACAATTATGGAATTTTGCTTTATAAATTCGAAACTAAAATTATATATGCCTGTGCAATGCTGAAATTTTCATAACAATTGAAATTTTGATTGAAAAGATAAAAAACTATCTAACCCTTTAAATAATGAAAAAAGGAATGAAAAACTATATAAACAATCTGGATATTATAAAATGACAGTATTGACATTATGAACTTGGTTCAGCAATGCAGAAAGCACTTATCATAGAGGTATCATAAAAATAATGTTAACTTTATTCAAGTTACATGTACAAGTTGTAAGCATGTGGCTACAGTCACCTTTACCTTGTCTTTGATAAGCATTACTGCTGCACAAGATTGAATGTGAAATAAGCAACCTTATATATTCACATGGTTTATTATTTAGTTTCACTGTCCATCCAAAAACGTTAATTACTCATGTTTGTAGATTTAAATATTGTATTCCAATATTAACGTTCTTGGTTTTGTGCTATTTATTTAAATGGTCTTTACCATTAATGCATTCCAAACAATGCCCTTTTTACACCAATAATATTATGCTTAAGGAATTAATGCGTCTCTAACTTTTGGTTTTCTGTTAGTATTTGTTGTAGAAATAAGGTGCCAAGTCACAAGACACATGTGTAGTGTAGTTAGAATGGACAGTGAAAAGATTCAGTATTCAATGTTAATGTAGTCACAAGTTAAAATCTGTAATAGACAATCTATGTTTAAATAAATAAAAACACTAATAAAAACTTTGTCCTAACTGTTGAAATAACTTTGTCACTACTAATACCAAGCAGGATTCTAAGGTACAGTTTCAGGAGTTTGCTTATGAACATATACTATAATTTCTATAATTTTAATCCCCTCCCCCATTTTGTTCCTCTCCAAATATTTAATTATTTTTTTGCATGTAATCTTATATGCATTGATCATGCTATATGTCCAAACATTAATATTTTTTGAAACCATTTTACTATTTAAAGATATATTTTTGACCTGCAACAAAGTGCAACCAAAGAGGGATTACAGCATATGTTCATATGAACTAGTCTTTTAAAAGCAAAACCTCACCATACAATCACACATCACCAAGAAAAAAAATGACAAAGACATGCATGAAAACAAAAACAAAACAAAGATGGCATTCAAAGTATGGACTATATATGTTGAACACCTTATATCTTATTGTCATTTTTACAACATTCACAAAAAAGTTCTAACTAAAATTCACTTTAAAAATGGAGCTCAAAGCACTGCATTATAGTCAGAATAAATAACTTAGATAATAAGTTTCATTGTATGAAATCACCAAACTTTAATGAATTTAAATGGATTTGTATGACAGAAATTGTAAATTACTTGATCTCTGCTTGGTTTTAGTAGTGGCCCTCTCTAAATAAATACAATATACTATTTCGGACAATGAGTTTACAGATACAATGTTTATGACAAAATGAAATATAACAACACACACTCACACATTATGATGAAATTCTTGGAAATACTTTATCACATAAAGTAAGAAATGGGGAAACATATAATAGCATGTCAACTTAAAATAAATAAAATAGTTCAGATTTTTGGATTATTGCTATAGAGTATTATCACCAATTTGATTTTATAGTACCACAGTAATTTGGTGAAAGTTACTTTCTAACTTTAAGGCCATCCATTATTAATATTGAAAAATTAAAACTTGGGTAATTTAAAACAGGAAGGTTTTAATAATACGATTGAAATTAATGTTTCTTTTAAAGAAATAAAACCAACTGAAAAATCAATAATATTCTATATTAAGAACTTTAATAAATAAAACAATTCCTTTTTTTCAAAATGTTTCTAGACAAAATATTAATATGACAACAATAAACACTTGGAATCAATAATTTCCTGATATTAATGAGATTAAGTCAATGCTATTTCTGTGGTAATCAGGTTATTTTGGGGCAGGAAAACAATGGTTGTTTGGGAGATGCATGACAAGGTAGGAACATGTTTAAAATCTAATGGGAACAATCATCATATAGGAGATAAGTATGCCAGTCCAATGTACACAACCCAGACAAAGAGCATTGTTACTGAACCAAGGAAAATATTTTTTTTACCATCAGTAAACTTTCTGGCGACGAACTTCAATGTTTCGTCCAGTATGATGACTGGGATAGATATCTTTAACACTGCTGACCATTCTGCGAAATTCAATGGGGTGATCTGGAAAATTGTAGACATTACTTCTGTGTACAAAATAAGGAAATGAAGAGACATGGAGAGAGCAATGGCACCCAACAACCAAGGGTTGGACCATGGAGGCATAGCTATCAATGACTGGTTCTCACTCAAACTGTTTAATGCATTGAGCATTTCAATAGTGACCAGTACAGACAGGGCCATTGTCATTGGATGAGGATCATTAAATATATGACAACTAACATCTTTGAACATTCCTGGCTCAGCTGGACATTGCATATGGTGGGTAAGTTGGTAATAGTTGAGTTGAGGTCCATGATCATATACCATAAACCACCAAGCTGCTGCTCCTACTGTAGCACAACCAACATAGATTCCAATAGCCATATATCTGAAGAACAACCATCCTGAGATGAGACTGTCTTTGGCACTTCTTGGTTGTTTCTTCATGATGTCAAGATCTGGAGGATTAAATCCTAAAGCTGTGGCTGGTAAACCATCAGTTACCAAGTTTACCCATAACAACTGTACTGGAATCAAGGCTTCTGGGATACCAAGGGCAGCTGTCAGGAAAATACATACAACTTCTCCAATGTTTGATGAGATCAGGTAACGAATAAATTGTTTCATGTTGTTGTAGATGGCTCTGCCTTCTTCTACTGCAGCTACAATTGAAGAAAAGTTGTCGTCTGCCAATACCATCTCAGAAGCTGACTTTGCCACAGCAGTACCAGAACCCATAGCAATTCCAATTTCAGCTTTCTTCAGAGCAGGGGCATCGTTTACACCATCACCTGTCATAGCTGAGACTTCTCCTTCTCCCTGCAGAAACTCAATAATTTTACTCTTGTGAGATGGTTCTACACG
>Locus_124_Transcript_3/10_Confidence_0.345_Length_4818
TTTTTTTTGTATGCAAATAAGATGTCGTTAACGCCATCTTGATAAGAATTGTTTACTATTATTGAATCGGGGCATATCGACAAAAATAAGTGCCATCTAAGGCACATTTTAACGTTATCACCTCTATAAAGCCCCAGGATGGCTTCCACAGATCCTAAGTTGTCTACAAAGGAAAGAATAGTAAAGGGTGTTCCCTTTCCACCAAGTCACAGATTGTCAGATAGTGAAGTGTTCGACAGTAAAGATAAACCAAGACCAGATGTTCTCAAACAGCATTTTATTTTGGAAGGAAGATTACAGGAAGAGGTTGCACTTAAATTAATCAACAGAGGAGCTTCCTTGTTGAGGCAGGAAAAAACAATGATAGACATAGAAGCACCAGTCACAGTTTGTGGTGATATACATGGTCAGTTTTATGACTTGATGAAACTTTTTGAAGTGGGTGGTCCTCCTGCTACAACTCGCTACCTCTTCCTGGGAGATTATGTAGACAGAGGATATTTTAGTATAGAGTGTGTATTGTACTTATGGGCTTTAAAGATCTTATATCCAAGCACATTTTTCTTGCTACGAGGAAATCATGAGTGTCGGCACCTTACTGAATACTTCACATTTAAACAAGAATGTAAAATAAAGTATACCGAAAAAGTATATGATGCATGTATGGAAGCCTTTGATTGTTTACCATTATCAGCTTTAATGAATCAACAGTTTTTATGTGTGCATGGTGGATTATCACCAGAAGTTCATACATTGGATGATATCAGAAAATTGGACAGATTTAAAGAACCTCCAGCATTTGGTCCAATGTGTGATCTTTTATGGTCAGATCCATTAGAAGATTTCGGAACAGAAAAGACAACAGAGCACTTTACTCATAATAGTGTCAGGGGTTGCTCATATTTTTACAGCTATGCAGCATGTTGTGATTTTTTACAGCAGAATAATCTATTATCAATTATACGAGCTCATGAAGCGCAAGATGCTGGGTACAGAATGTATAGAAAAAGTCAAACCACAGGCTTTCCTTCATTAATTACGATATTTTCAGCACCTAATTATTTAGATGTTTATAATAATAAAGCTGCCATATTGAAATATGAAAATAATGTGATGAACATCAGGCAATTTAATTGTTCCCCACATCCATACTGGTTACCCAATTTTATGGATGTATTTACCTGGTCATTACCATTCGTAGGAGAAAAAGTTACAGAAATGTTAGTGAATGTATTGAATATTTGCTCAGATGATGAGCTTATAATGGCAGGAGATGAGATCTTAGATGATGGTGCAGTGGCAGCAAGAAAAGAGGTGATTAGGAACAAAATCAGAGCCATTGGAAAAATGGCTAGGGTCTTCACAGTTCTCAGAGAAGAAAGTGAAAGTGTGTTACAGCTCAAGGGACTTACTCCAAATGGTCTTCTTCCAATGGGAGCGTTATCAGGAGGGAAAGATACACTTTCTAATGCTCTCAGTGGTTTTTCACCTACACACAAAATCAGTGGATTTGAAGAGGCAAAATGTTTAGATAAGATGAATGAACGAATGCCACCTAGGCGAGAACAGTTAAATAATACCCACAATAGTAGTTAAAATCTTATCAAGTGACATGAATGAGCTGGTCTCCTTACGTGATAATTTTAACCATGTCCAATGGGTCTGTCCCAAGACATTCCTGACTAAAAGCTGGCCTATGTATGCATGATGATTAAACTGGAAAAAGATTGAACATTTTGATCTCTAGTTTGTATATTATTGAATGCAGTATTTATAGACTAAAAGCAATTCAGAAACATAACTTAAATATTTTATTACTTGAAATTTCTGCTGAAATGTCTACACAATTCATAATTTGAATGCTCACAAACTGTATAAATGTTCTGCAAGTTGTTCCTTTCAAGATCTAGTCAATCCGTTATATGAATGTTTGTGTGTGTGTTTGTTAGGCCAGCTTTTTCTTAGTATGTCACTTTATGGACAGCTTAACGAGAGTTCTCCACAATGCTCAGTCCAACGCAGCTTAAAACAGAAGGCAGAAGGAAACAGCCAGTTATTGGCATTTGTGGACCGGCTTATCACAGCAAGGACCTAGTAAGAAGAGACATACTCTTGGCAAACCATCTTATCTCTGCCTAATATTGGTTGTGCTGCAAGTGATGAGTACGCAGAATGTTACATTAGAACAAATAACTTTTTTTCTGAGATTCAAATATTTATTATTATAATTAATCAACTTTTTTATTATCCATGGCTGTAGATGTCCACATCGACACTGCTTCATAAGGAATGTTTTAAATCTGTTTGTTATATTTCCCCCTGAAGTGGATGTCAAGTAGGAACTTGCCAGATGAATGTTTTGTTTTAAATCCTCTTTAGTCATAGTGCTAGTCCCAGTTTATTTTCATACTAAGTGTAATTGTCATCATCTTTTTTCTGTGGCATCTTTGTGTGCTGGGGAATAATTATGTTCCAGATATTAATGGGAAGATTTTTAGACCTATGTGTTTATAGTTGATGTGATACTAAGAACATTCAAGTTTGAATTTTTTTCCTTTGTAAGTGTATGTTTGAATTTTGATCAAAGTTTGTTCTATTATACATGATTTCAACATTGTTTTTCCCTCTGAAGCTTTACATTTATAAGCAGTTACAAACAACTGCAAGAAAACAATTCTAAATAACTGTTCACTCCTTGGAAATATTAACAAAAATATATATATATAAAAGTATTGAATTACTTTCAGGAATCAATTCAACATATATTTTCCGTTATTAATTGCAACATCTTTCGCATATTTATCTATCGGAAAATTAATAACAAAATAAGTAATCAAATAGTGCTAATTGAATGTTCTTGGTACTAAAGAACCTATTGTACTACATACATTTTCAAATGGGTAAATGTTATTATCTATTGTATGTCTACAAAATTTCTGTGATAATATCTAATGAAAAACATCTCAGGATTGTAAAATATAAAATATCCTGCAGTTGTTAATGTCTAGAGTTTTTTTGTTGCTTTTGCTTTCATGTGTTATATCAGAAGTTTAGTTAGAAATGAAACTTGAATGTTTAGCCAACAGAGTAATGCTGTAACTGTTTAACATAATTCTTACAATACAAGTTCTTACCCTCCCATGTAGATTAAGCCAACATTCCTTTCAATTGTAAATAAGAATAACAAGGTTCGGGCTTGTGATACAGAATTATCATTTTGAGTTTCTTCAGTTCAGATATAGCTAGGAAGATACAGTATCTGATATTAGAATCTCATACTTTAGATGTCTGTGTTTATATTTGTGATGAGAATAGGAGTGTTATATGTTATAATGATAAGTTAGATATTTCCTTGTGCATAATGAGTTCAGAGAATGAGATGAGTATTACATAGATATAACTAAAAACAATGCTACATGAGGCTTTTAAAGGAAGTACAATTACATCGAGGTTTGAATTACATCACCGATAAAACTCAAAATCCATCAGTTTCCAAATACACTTTAAAAATTTCTATTGAACAAATAAGTGATGAATGGCTTCTAAAGCCTCCAAAGCCCAAACTTGAAATTTTCCCGCAGCAATGAGTAACAACAATTCTTCATGTGAGGGACAATGTGTAATTTGATGGAGTATTCAGGTCAATATTAACCATGCACAAATGTACATATCTCTTATATTTAAAGCTGATACAAATCTAATATATAAGAGAAAAAAATTATATTTAGGGGCAAGTGCAAGATAGATATAGAAGATTGTTCTTTAAACTTTTTATGTTGTGTACAGTATGTTGGTTCCTTTTTGTTTGTGTTGTTCATAGGTTTATTTTCCAGGGTTAAATGTCTTGTTCTAGCAGACTTTTTTGTTTCTTTATCTTATGAATGGCTATATTGTAAGTGTATCATACAACGTTATAAATTATATTTTCAATTTATTGAAATCCAAATGCAAGTTGATACGTTTTATCATTTGTGTATACATGATGGTTGTTTGAGTTTTAATTGTGAGAGATTTTGTGTTATGAATCTATACCTATTCCTTATATTTGCAGAATCTGTTAAAAGTTGCATTCCATATATTTATATTTATGTATAATCTTATATTTTCTGACGCAAAAACAGACATAATAATCCTTGGTATTTATTAACAACTGATACAAGTAGTGGATTTTTATTTGCTCCTTCAATTTGTGATATGGATGCTGGTCAGTTTATATTATATATATAATATATCTTAATATGAGAGTAGGTTTTCGTATGATGTACTGATATCACAATTACATTTACCAAAGCAGAAATTGCTTAACTGTCCAACAGTATGGATCTTTGGGGAAAAAAATGATCAGTTGATAGGAAAAAATATTACAATAGATTAAAACTATTGGATAAGGCCTTTGATAGCTAACTGAATTATTGGTTTATCCAAGTTTTAATTGACTGAAAAAAAAAAATTATATGTATAAATTTTTTAATAGAAACAAAAATGCCTGTTGGACAGATGTTCAACTGCTATATAGTACAGTCTGCTACAGTGCAATAGTACTAAAAGTAATGCTTTCTTCAAATCCTCCAAACATTTTTGACAGTGAATGAGACAAATTCAATAGGCAAAAATAGAAAATATCAGACCACATGATATCAATAAGATTCACACTTTTTTTGTCTAAAGAAGTTTTTTCTTGAATAGTTTTTCAGCATAATTATTGCTTATATCAGAACAAAATTAACTTTTTGATCCATGTTTTTTTTATGTCAACTATAGTGTGGTTTTATTTTCATTGTAACACTATAAAAGATGCTGAATCTGCATAATTGTACA
>Locus_125_Transcript_1/1_Confidence_1.000_Length_534
ACATTTCTGATGATGGATCTATTACTATCATCTAAAAATTCTACACGGACCTGAGTACACTGGCCTTGTAAAATTCACCAGCATGGATAAACTCCAGCCAGTAAAACTTGCTAAAGTCACCAAAATTTTGGGCAGAAAAGGATCACAAGGACAGTGTACTCAGGTCCGTGTAGAATTTTTAGATGATGTAATAGATCCATCATCAGAAATGTTAAAGGTCCAGTAAGAGAAGGAGATATCCTGACACTGTTAGAATCTGAGAGAGAAGCCAGAAGATTAAGGTAACCACAGACAAACAAGAAATGGTGAAGTGGTTCTACAGATAGGACTGTAAAGTCTGAATAAATCTTAGAAAACCCTCATTGTTTATTTAAATTTTCTCCATAAATTGTGACTTTCAGGGGATTAATCTAGTTTGAATTTTACCCAACATATTACATATTATATAATTCACACCAGGCAACTTTTTGCATTATTAAAACATAAAAGAAACAAATTTTACAGGTGTATCTTTTCATATAAGGGTAATTGTAC
>Locus_126_Transcript_4/6_Confidence_0.333_Length_850
GAACTCCACAGAAAAAGACATGGCCGCAGACTGGATTACCATGAGAAAAAACGTAAAAAGGAAGGAAGAATGCCACATAAATTGGCAGAAAAAGCAAAGAAACTAAGAGGCATCAAAGCCAAGTTATACAATAAGAAGAGACATTCAGAAAAGGTACAGATGAAGAAAACAATAAAAATGCATGAAGAAAGAAAAACAAAAAAGAAGAATGATGAAGAGGTACCAGAAGGAGCAGTACCTGCCTATCTATTGGACAGAGAGGGTCAAAGCAGGGCAAAAGTATTATCTAATATGGTCAAACAGAAAAGGAAAGAAAAGGCTGGTAAATGGGAAGTACCGTTACCTAAGGTCAGAGGAATGAGTGAAGGAGAGGTGTTTAAAGTTATCAAATCAGGAAAAACAAGACGAAAAGGATGGAAGAGAATGGTAACAAAAGTATGTTATGTTGGAGAAGGTTTTACAAGAAAACCACCCAAATTTGAAAGATTTATCAGACCTATGGGATTACGATTTAATAAAGCACATGTAACACATCCAGAATTAAAGGCTACGTTCCATTTACCGATCATTGGAGTCAAGAAAAATCCTACATCACCCATGTATACATCATTGGGTGTAATCACTAAAGGAACAGTCGTAGAGGTTAACATAAGTGAATTGGGTTTAGTAACACAAGGTGGAAAAGTCATTTGGGGTAAATATGCACAGGTGACAAATAATCCAGAAAATGATGGCTGTATTAATGCAGTGTTACTAGTGTGAAGAAGATTACAGACAATATATTGGATAACAATAGTTTATAGGCATCAGCTTCCTGGAAAGGTGTCTATGAATAATATGGATGTTATTT
>Locus_127_Transcript_10/12_Confidence_0.469_Length_1960
GCTTTTCTGTACTTGGTACAGGCAAGCCCAAACATTTTGCACTTCAGCATCAAAGTTCCATAAATAGTTTCTTTTGAAATGTAGATATCTACAGTTCACTTAAATACGCCTTTCTCTAATGTAAACAACTTTTTAAATGCTGATAATTATAGAACTCTCTATTACTATAAACTTGTCCCTTCTGCTCTTAAGGGACCGACCCTAAGCTGCCACATATATAAATAAACCCTGGAACCTCTTTTTACTTCCACCTGAAATAAACATGGACGGCTTCCACAAAGTTCCTTCACTCGGAACACCTCTAAACACTTGACAACTCTTTAAAAATCTTAATGACACCATAACAAATTTAACACTGGCTTCTATTATACAACTAAAATAAAAATCTGGTGCCATTGTTAAAATTCCAACCAATTTCCACATGTTGAAATACACGATTTTTGTACAACAGTATCTTTAACCTCTTGTGATTTTTTGCTAATTTTCATACATAATTAATGTCATCACATATGAAATGTTCTGATCTCCCTCCTTCCACTACAACTTTATGTATAAAAAAAAAAAAACACATTGCACAAACTTTGTACATGTACAGTGTATGCAAATTTTAAAGTCCTGCATATCATCTGTGTATTGACAGAAATCAACATCTCCACTAATTATAACATAGAATATCCAGCAAAATCAATGGGAACAGCAATGCAAGATGATTAATATGGAATGATGTTTCCTTCTCGGAACCTTCTCTCTACACAACTTTGGAGTTACAATATAAAATAATTATTTACAATATGAAAACTACACAACACATCAGCTGATTCGTCAAGGTTATAAAAAAAAAAGAATATTGCTACATTGAACACATTTTTCATGTGATCACACTAGCACATATCAAATTTAACAAGCTTTACACAATTTTGTTCCCAAAAAACTGTCGATTTCACTTAACTCTCATAATTCCTTCATTTTGAACTTAATATTCTGTTACATCTAGCTTAATGTTGAATAATGATCATACTTATTATAATGCAAATACTCAATCCTTGAGAAAAAACAACAAAATCAAATCTACTTGAAGATTGTTAAAATAAAATTAAGAGACCCATCCACAATACACCTGGGTCTATGCCACTACCAAATATTACATTTACAAAATTGATCCCCAAGTCTGTTTTCATTTACTGAACTTGGGGTCTGTAGGAGGAATTGTCAAACGACGCAACACCTCCACATCAGTGTTGTAATTCCTATTGGTCACATTCACGAGCAAAGTGGCCGTACTCGTTACATCTGTAGCACTTGACATCAGCATTCCTGTCGCCACCACCACCTCCACCAGGGCAGTTTCTGGCAAAGTGACCCATTTCTCCACACTTGTAGCATTCTACATTGTCAAAGCCACCATCTCGACCGCCTCCGCCACCTCCTCGTCTACCACCACCACCACTACTACTATCACAATCCCTCGACAAGTGACCACTTTTGCCACAGTTGTAGCATTTACGGTCATCACTTCCTCGGTCTCCCCCACGGCTACTACGCTCCTCTGGGCAATCTCTAGCCATGTGACCCGATTTTCCACAGTTGTAGCAGCCATCGCCACCACCACCGCCTCCTCTCATTGACTCTGGGCAGTCTCTCTTCATGTGACCAGATTTGCCACAGTTATAACAGGCTCCTCCACCGCCGCCCCCTCCAGCACGACCGCCTCCTCTTTCTTGTCGGTAGCCACCACCACCACCTCGTCTGCCGCCGCCACCATCACCATCTGGACATTCCCTGGCAAAATGGCCTGGCTTACTACATTTATAACACTTATCACTCATTCTAACAAACAAAAAACCCTATTCCTCCAACCTACACCGACTTCCTTCTCTCCTCACGTCACTCAACGTCTTTAACAAACAAAAAAACCTATTCCTCCAACCTACACCGACTTCCTTCTCTCCTCACGTCACTC
>Locus_128_Transcript_11/11_Confidence_0.711_Length_2738
TATATATATATATACTTCTTAGTTCAAAGAAAATGTCAAGTTATTGTTAAATGTATAATTACCATTATGTAATTATACATTTAACAATAACTTGACATTTTCTTTGAACTAAGAAGTATATATATATATATTACCTAAGGTATCATGCTTGTTGGATTGATTGACAGGGTATTTTTAGCTTAGCATCCAGCAGTTAATATTTCATGAATATCTAGGACTTCCATGCTTGTTGGATGTGACCACAATATATTTTGGTCTCAAAATTTAACATAACCTTAAAATAATTGTGTATCCTTTTTCATAGTCATTCCCCTACTGAATATTTTGCAATAAACCATTTGACAAGCCACCAAACTCTAATTATACAATAATTGATTACTATTATTCTAAACACTGTAAGCTTTCCAAAAGTACAATATTTGATAGTATACATAGTCAAAAGATATCAGTCATATCAATATAATAGGAATACATAAGAAATTCCAGTATTTCAAAACTTCCAAATCAAAAATATTTACAATTAATATGGAAAAACAACTGCAATATTTAGTTTCTTGATCATTTTTAGTTGTGTTCCTCTGCGATTAGTTCACTTTATCATTTATTTAAAAATATATAATAAAGAGCTCTCAAAAAACATAAACCCAACAATTACACTAATCTATCCAAAAATATATAATAAAGAGCTCTCAAAAAACATAAACCCAACAATTACACTAATCTATCCTAGTCTTGATAACTAACGAATTACTTTTTCCAACCTTTGCATAACAAAATGCATGCAATATATTGCTTTACGTTGACCCAAAGACATCTTCATTTTAACCCACATAGGTCAGTTTGTCAGAACTTCAGTGGTTAGATGTAGTGTTCTTGTTGGTTATTTTTGTTTTTACTTGTTTGTAATAGGACAGATAAGTCTGGGTAGGTGATAGTTCCATCCCTTTTCTTACAAGATCTAAACCATCAATCTGTCCAGATTACCTCTCACAAACTACAAAACATACATTGTATATGGCTCTTTTCATTCAAAACTGTTATCATATTTGCAAGTTTATTTTCCACAGAAAAATATTATGTTTCACTGTTAATTCAGTTACTTACTCTAAATTCCTTAAAAAGAAAAATGAATTCATCTTTGTCAATTTATATAACATTTATTTTGTAATAACAATTTCCATCTTGCTGAACATTTCCTTTGAGTTGAAGATTTTTAAGATGTGGATATTTAAGCATAAAAAATATTCAGTTTTAACTTTTTTCTAAATAACTAAGAATTTTAGAGTAAGTCACTGGAATAACAGGTACATCCCTACTTAAATGTACACAAGATAATTGAACAAGCTATTAATATAACATGTATTATAATAATAAACCAAATTCTAGTGAAATACACGATCATGACTTTATAAAATAGCCATTTTAAAGATTAATATAAACAATGAATAGGGGATACCTTAATGAGAATAATGGAATTGTTTTTTTGTTGTTTCTTCCTATTAAAGGACATTTTATACCTCAGGAATACACCTGCCAGGTGGTCAATGACTTATTTTCTTCTTCAACTCTCCATTCTCAAACATTGCTTTATTCCTGAGGTACCTTGTTCCTAAGCATAATAAATCATCATGGAAATGTGTCCATGTATAAGCAAGCCATTAAAAATGAACCAAAAAAATTTCAATATTCAAACATGTGAAAAAGAAACCATTAAAAAGAAGCTAGAAATTAAGCCGACCTGTTATATTTATAATCTTTTTCATCATTCTTTAGAAAAATGTTCAAAACAATGTGCAACCAAAAAAATGCCATGCCAAATTTCTAGCTTCATGTGGCATTTCCTCAAAAAATTTCATGCAAACATTTTATAAATGGGAAATGCTAAAATATTTATATTATCTATTTATAGATTTTAATCATCATTTATACAATGAGGAATATGTTTTAACTTCATATCATTACAAATATAGTTCATCAAAATTTAATACAAAGAAATAAAAGAGGACAATTATGTCCCCAAAAAATATACAAAGTCAAGTCTAACGGGCATGACCAACCCTTGTTAGTGTCTTGAACTCAATCCATTCTGAAACTGGATTTCGAAAAAACTTTTATAATGGGCATCAGCAAATATCAATTCATCAGAGTATTTTGCCTTTGTCTTGAAATCATTCGTGTGCTTTATCAAAGGCAAAATAAACTGAGAATGATTTTTTTCCATTTACCGCCCACTCTGATCAATATCTTTTTCATATCATTTTCATGAATGATCAGTTTTTCAATTTTCAAACTTTTTAAGACGAGAAGTAAAAATCTTTTTCTTATCAACTTCTTCTAAGTTATCAAATATGCAATCTTGACATTTTTTTTTACATATTCTTTTTGTCATAATATTGCGTTACTTGTATTTTTTTTTACCTAGTCATATTAAATAGCCATTAGGAACAAACTCAACCCAATTAAGGATACAACCTCCCGTTTTAAACCTAAACTTTTTCACTATGCATCAATTCTGGATTACAATAGGTTTAATATAGCACTAATAAACAGTTGTGCTTCATTTGATGCAAAAGGAACTCCATTCTTAAGATATTCAACTTGAAACTTTTAAATTATATATCAGTCTTGAAGTAATATCAAATTATGTTTAGAGCCTTACAGCATTTTTACTCTTTTTTTCTCAATGTGATGAATTTTCCCTACTAAAAACTCAAGGAAGATATTTAAGTGAATTAATT
>Locus_129_Transcript_7/10_Confidence_0.088_Length_846
TCATACAACTCTTGTAATTGCTGTTGTAAATACAAAGTGTCTATTCCTTCAATTTCACCCATTGCTTCTTCAAGAATACTGCCAGATTTTATACTAATGTCCAATTTCTGACTCAAGACTTCAGTTTGGTTGTTAATCAGTTTATTTTCAACTGAATTGTTTTTAATAACTTTCACTGCGTCATATTGCGTGTTCTTTGGAACAGTTGGCGATGATTTTATTTTGATAGGTTGTGTTAGTAATTCTTCCAGGAGTCGACCACTTTTGATGGTATGTGGAATTGTCTCTTGTTCGGATAGAAGGGAATTATTGTCCCCAAGTAAACAGCTGAGATCAACTGTTTCCATCCAATTATTTTCTTCAAGTGGTCCAGAGGACAAAACATCCTCAAATAATTCTCCTGGACCATATTCATCTTTGACTAGACTGTCACCAGGGATTCCAAATCCCACATCAAACTTGTCAAGGTCTTCAACTCCCGGCCCGAAGCCGCTGCTCGACGGGACAAGCCCGTCGAACAGAGTAAACTCCTCCATCTCTTGGAATAATGAACTCATTTTTATCTTCAAATGATGATAATGAAAAACTTGTGATTTCTGCAGAATCGTAAGCCACTGATATGCCAACGTAGACAACACAGCGATAACACATTTCCGTGTGCCAACACGACGATATTTACGATGGATCTCTAGCGAGGACGTGCCCAACCACAGGAAAGCTTAGGCTTTCAGCTACACTTTATTTTTAATCATGGCGTTACCCAACATACTTTTCTTTGTTGCCCTATCAGTGGCTTACGATTCTGCAGAAATCACAAGTTTTTCATTATCATCATTTGAAGATAAA
>Locus_130_Transcript_7/7_Confidence_0.684_Length_2450
AGCCTTTCATTCATAAAACTGCGAAGGAATACGTAACAGTGATATATTCTGAGGATTTATTCCAACATTTTAAAATACAATACATTATACAGTGATTTTATTTGATTTAGATATATTGGAAAATATTTACAATTTTGGTGTTACTCCGATGGCTACAGTGGACTTAGATTTGACAGGTCAACAAGAATTTTTTGATGATCAGATCGTACCAGACCAAGACGACTGTTTCTTACCGCCAAGCGATATAGTCCCACCACCTCAATTTAATGCAAAAGATCTGGATAACTTTTTTGCATCCTTAGACGGATATTCAGACAAGAAGCCTCGCCGGGAGAGCTCGTCACTTGTGGACGAGTTCTTTCAGGATGACAAGAATGCTCCTGAACTGCTCACCGCAAAACAACGCATGAACATGCTGTATGCAAACAGAGATATGTCTTACATGAAGACAAGTATTCTTCAAGGGAAATCTCATGAGAGACGAGAAAGTTCTTCGTTAATCGACGACTACTTCGGCCAATCACCACTGAAAAAGACCAAATTAAACAACGCACACGACGGTACTCTAGGTAGTAAACCAGAAGGTAGTTATTTTGACATGACTGCGACAGTGATGGGAGGAAACGGAATAATGTCTCAGTTTCCGACTCTTTCTGGACATTGTTTACAGGACCAATCTAAGAAAACAGTTGATTCTCTATGGGAGGATATAAGAGACAGTATTGACATTGACAATTATTCCGAATCTGACAGCGGCAGCGAGTGTGATTTACAACGGGTTAAAATTGAACAGCCAGACCCATCGTACAAATCTTCATGCCAGTTTGAAAACGCAAGAAGTTCAAGTTATGAAAATTTGACTATTAAGCCAGAACCGATAACGTCAAGTTGTTCAATAGACAGGTCAATGAATAGCCCTGTAAATTCTAGACCAAACAGTCTTCAAGTTTCTCGTCAGCAAAACGTTGTGATGACTTCGCCCGTATCAGGCGTTCAGTATGTTCCACAAGCCAGCTTAAATAAAAGTTTGACAACAGCTAAATCCTATACTCCAACTCAGACCCCACCACACTGTGTTCCAGTGTTTCTACCGCCAACTCCTCCAAACTCGCAGCCAGGCAGTCCTAGTCAAGAACAGTCTCTCAGAAGAACACCACCACCGCCGTATCCAGGATTCGTTACGCCACAGTCTCGTACACCTATGACATCAATGCCATTAGCCTTTACTCCCATTCCACTCTCAATATCAACAAGAGACGAAGACAAGCCCCGTAAATATCAACAGACACACCCTGGGTGTTCTACTATCAAATACAACAGAAAAAACAACCCAGAGTTAGAGAAAAGAAGAATCCATTTCTGTGAATTCCCAGGATGTAGAAAAGCTTACACGAAGAGTTCTCATTTAAAGGCCCATCAAAGAATTCATACAGGAGAGAAGCCTTATACTTGCCATTTTCCAAGCTGTCAGTGGAGATTTGCCCGGTCAGATGAGTTAACTAGACACATACGAAAACATACGGGTGCCAAACCCTTCAAGTGTAAAGTCTGTGATAGATGTTTTGCCAGATCTGACCACTTGGCTCTCCATATGAAGAGACATGAACCAAAGAAGTGAACCCACCCAGGTTGGCTTTGTCGACATCTTTTTGGTGAAACTAGAGCGAATTAGTTTGCGACTAGCATCTTAACACTGCTCATACTCATTTGACAACAGACTTGTTTGAAAGCCGTCAGTTTGTCGAACTACTGCATGCTACTTTTGGTGCAAAGGTTGAGAAAGCGGAAAGGACTATCATTTTTAGTCAGACGTTTTACCGTGAAACGTCATTCCATTGGCCAGTATTTGAACAGCGAACGATTCTGGAGTGTGAACTTGATTGTTAGTTGTCCTGATAGGACGTTTAGTCAAGACATTTTAAAGACTCGTTTCAAGTTAGGGTCTATGTTAGAAAGTTGACTTGATTTAATATTTTATTTGTTGTTGATCTCATGTGATATTGTTATTGTTATTTTAAGCTGCTCTATAGTATTTCACTTTTATAAATATGTATAGTTGGGTTTGTTTTGCAAGTCTGACATTTTGTCAATTTTGACTGCCTGCACTGGTGCCAAGTTGAAATAATGAAGATCATCATATCATGTTTAATAAAGAAATCCAAATACACATTTTGACACAAACGATTTTTAATGTCAGACAATTCATGTCAATTCCATTTCATATCGCGCTTTCATATCATACGGGTCCTTTTGGACATGAGGTTATTTACATTACCAGTTCCGGTTTGAAAGCGAGACTATAGTGTGTGAATGAGTGCCCGGATCGAATGAAAGAATGGGAAGTGAGAAGGTTGGGTTTGAGAAAAATATGGAACAGTATGGAAGTAGTTTTTGTTGTGATCTATCTTTTTATGTAATGCTCAATCTATAAGGATAGATTTTATTTTCTA
>Locus_131_Transcript_4/7_Confidence_0.300_Length_1450
GGAAAGGGCTGCTGAACGGGTTGTTTTTCACCGCGTTGGAGATTGCTTCCATCATTTTGACCTTTCCGTCGCAACACGCCAGAACGGTCAAAATGATGGAAGCAATCTCCAACGCGGTGAAAAACAACCCGTTCAGCAGCCCTTTCCATCAGGCTAAATGTGAAGGTTTCAAAGTGAACGAAACACGAACAATCGCCGCTGCATCTGCTAAAGAGGAGACCAGCTGTGAATTTGGATCTAACAAGTACTATGCCTTATGTGGTTTTGGTGGTTTATTGAGTTGCGGCATAACACACACAGCTGTAGTGCCACTTGATTTGGTTAAATGTAGAATTCAAGTACAACCTGAAAAATATGGTGGTATCATCAAAGGCTTCAAAGTATCTATCAAAGAAGGAGGTGCTATGGAACTGACTAAAGGATGGGCTCCAACTTTAATTGGTTATTCAATGCAAGGAATTTGCAAATTTGGATTCTATGAAGTCTTCAAGATATTTTATGGAAACTTATTAGGAGAGGAAAATTGCTTTTTATGGAGAACATCATTATACCTGATATCCAGTGCATCAGCTGAATTCTTTGCTGACATTGCTCTATGTCCAATGGAAGCTTGTAAAGTCAGAATCCAAACACAGGCAGGCTGGAGTACAACACTGAGAGAAGGTTTCCCAAGGATATTAAAAGAAGAAGGAGTTAACGGATTTTACAAAGGACTGGTGCCTTTATGGTGCAGACAGATCCCATATACAATGATGAAATTTGCTTGTTTTGAGAGAACAGTAGAAGCCTTGTATAAATATGTAGTTCCCAAACCAAGAGTTGAATGTAACAAGGCAGAACAACTCACAGTCACCTTCTTAGCTGGTTATATTGCTTGTGTATTCTGTGCTATTGTGTCTCATCCTGCTGACACCATTGTATCCAAACTCAACCAGGCTAAGGGAAGCAACTTTATGGATATTGCTAAGGATCTGGGATTCATGGGAATGTGGAAGGGCTTATTCCCCAGAATCATCATGATTGGTACACTAACAGCACTACAGTGGTTCATCTATGATTCTGTTAAGGTATACTTCAGACTTCCACGTCCACCACCACCAGAGATGCCCAGAATCACTGAAGCGTAAAATGGGAGTTTAATGACAATGTTTACCTAGGAATATTTATAAATTGAACAATAGATGGCTAATTTTTTACAAAGTATTTTTTATATTTGACCATCAAAAAATACTTTGAAAATTTCATTGACGTTTACATTCAATCACATGTGCAAACACTAACTCGTTTGATATATATTGTTTTGATAATTTATCAGTGTGACCTTGACTGCTCATCAAAGAGGGGGTGGAAATCCCATGTCAAATGTGATAGTTTTTGGTAGTTGTTCAAACTGTTATTTTTTTTTGTTACACTGACAGATCTGTCAGTGTAACAAAAAAAATAACAGTTT
>Locus_132_Transcript_10/10_Confidence_0.450_Length_522
CTCAAAATTCAACATGAAGGCAACGATCTTGTTAGCTGTTGTAGTGGCAGTCATTGTTGGAGGTTTCTAATTTAGTGTTCCTCAAAATTCAACATGAAGGCAACGATCTTGTTAGCTGTTGTAGTGGCAGTCATTGTTGGAGTTCAGGAAGCCCAATCAGTAGCTTGTACATCATACTACTGTAGTAAGTTCTGTGGGTCTGCTGGTTGCTCATTATATGGATGTTACCTACTTCATCCTGGAAAAATTTGCTACTGCCTTCATTGTAGCAGAGCTGAGTCTCCATTGGCACTTTCTTGAAGCGCTAGGAATGTGAACGACAAGAACAACGAGATGGACAACTCTCCAGAAATGAATGAGATGGAAAATTTGGACCAAGAAATGGATATGTTCTAGACAGATATTTGATCAAGTGATGAATGAGGTGGAACATTTGGACCAAGAAATGAATATGTTCTAGACAGATATTTGATCAAGAGCTAACTTAGAAAATCAGCTATACTTCTTTCCTTGATGGTGAAA
>Locus_133_Transcript_4/4_Confidence_0.727_Length_5188
AGATTTGGATGGATCATTTGATATCCTAAAGTATGCAGACCCAGAACTTGATTTAAACATAGAAGGAAAAACAATATTTGATGATCTTGAGGATGAACCTGTTCCAGACTCTGAAGATAAAGGTCATGATGAAGGTGCTAGTAAACAAAATAAACCGAAAACAAATGAAAAAGGAGACAACATTAAAGTTGAAAATGTACAAAGCAAGCCAGAAAGTGATTTTCAGACCAAATTTTTAGAATTTAGTCAGAAGAAACCAGATGATCAAACTAGGTCTAATAATTTAAGTGAAACTGAAAAAAGTAAGCAAGAGATAAATCATATTGCAGCATTATTACAAAAGTCTGAACAGATAGGTCATAAACTAGAACGTAGAGATTCCCAGAAATCTGATGGAAGTGGAAAGGATCATACTGGTCCTAATACTCCATCAGGTATTATTGATGCGGCTGGAAATATTCCACCACAAGGAATGTCTGTTGGACGACAAACTTATCAGGCACAAATAAATTCACCAATGCACCCATCATTTCAAGCGGTGCCATCACCAGGATCTGCAAGTGGAAGTTTCCCACAAGGTCCAAGCACTCCTGGACTAGTATCACCTAAAATCCAGCCGTCTCCTCGCAGTTCAGCTCCATCGCCGAAAACCCCTAATGCTTTATCACCTTTCAGTCAACAACCATCAACTCCAAATGTATCTGGTCAGCAACAGTCACCATTTTCACAACCAACTAATTCTCCTTTTTCTCCATCTGTTACTTGTTCTCAGTCACCTTTCAATGCAGCAGCATCAACCTCTGCACCTCAGTCACCATATGGGCCCACTGTGTCACAACCTCCATATGGGCTACCACCAGGAAGTCTTCAGGCAGCATTTGGTACTCAGTCTTCACCCATGACCTCCTCTCAAAGTCCTGGTCAGAGGTCACCTAGAGGTGCTATTACACCGACCAACCAGTTTATACAGGGAGGACCCTATGGAAAACCCTCTGTACAGGTCTCACAACAGGGAGCCAGTCTTGGACCATCTCCAAATAGCATGATGTATGGACAAGCCATGGCTGGTCAAAGGCTTCCTTATACAGGTGTTACAAGTGAAGGATATGCTACAGATGTTGATCCAAATATGCATGTTATACAGTCAGGAGTAAGGATGCCAATATCAACAGTCCAAAGTACCATGCCTTACCAACCAGGTCATGATGGAATGCCACGGTTCCCTGGACAACCACAGCTGAGAGGACAGGGAATGCCAACAGGATTCCCTGGTCCTCCCGGACAACCAGGTATGGCAGGATTTCCACAGGGAATGAGAATGAGGCAGCCTTCACCGGGAATGGCATCTCCAGGGGTGACTATACCAACGTCAATGAATCCATCAGCTAGACCAGCATTATTACAGGAGCAACCATTACTAATTCAAGACTTACTGGAAAAGGAGAAACAAGAACAGCAAAGACAGGCACAACAGCAGGCAATGATGCATAGAAGGGAGGGTGGTCCTGTAGAAGGCATGATGAGCACTGGACCACAACAGATGTCTGTCCCTGCAGGAATTGCTGCTTATAGACCTAGAATGATAGAACAAAATGTGATGCAGAGGCACCCAGTGGATCCAAACTGGATAGGCCCAAGGATGTTTGCACAGTCTCCAGATGGTCAGCCACAATTTCATGCTCGCATGCCAGGACAACAGATGGGTCAAGGACCAAGACTTCCAGCGCCATTCCCAGGTCAGGGAATTGGTCCTCAAGGGATACCACCCCCACCTCAGCCTCCACTCCCACCAATGCAGGGTGAGGTTAGCCCAGAGATAGAAAGACAGCATGTACAGTATGAAGACTGGCTTATGAAACATTCTCAGTATTTAGAGATGCAAATAAAAGCATTAGAAACACAAATAGCAAAATGTAAACGTACAAAAAAAGCTATCAATGCTAGAAATAGACAGGCTAAGAAGATTGGTAAGGAACTTCCACCAAATGATCAGATAGAATTAGAAAGAACTACACAGGAACAAACCATGTTACAGAAACAACTGGAAGGGATGAGGAAGCAGCTGCGTCATCATCAAATGGTCACACAGGATTACAGGTCAAAGAAAAGGGAAAGGTTTGGTGAACCACAAGTCTCAATACAGCCACCAGAAAATCAGCCACCACACCTACAACCAAGAATTCCTCATAATGGTTCAAATAGACTACCTCAGTCGGTACGACAGGAGTATGATGCTTACATGATGAATAAATTGCGTCAACAGCAAATGACTGGACAACAGCCCCCAATGGCAGCAGCAGCACCACGCCCACCTGTACATATTGTCGAAGATAATAATCCATTTAGTGAAGGATATCAAGAACGTGAGAAAATGGTGAAGGTCCACCCAGAACCAAATCTTCCTCCTATGTCATCTGCAGAAACAGGAGACCAGTCTGATAGACCTGTTCCGTTTTATGGTGAAAGAACTATGTCATATGATCAAAGTATACGTCTCCCAGCATCATCTAGTGGTGAACAACAAAGATACCATCTTCAAGGTCCAAGATTTCCAGATCCAAGTTTGATGGGAGAGCAAGGTCCAAGGCCACCCATGCCAACTGGTTTCCCAGGACCACCTATGGACCAGACAAGGATGGTCTACAGACAAGGGGCTCCATCATATGGACCAGGTCCTGCACATAATCAAGCTCCTTTGGAACCAAGGCCTCCTGTTCATTTCACACCACAGTCAGAAACAGAAAAACGTATCATGGAAATTCTTGAAAGTACAGCAGGACTACACCGTAGACAACAGGAAGAGAAACAAGAGACAGAGAAAGAATCGAGTAAGCCTGGAACCCCGGGTAAATCTGTAGCTCAAAAAGAGACAAAAATTGAGACAACACATAGTGCAGCAAACACAGCCACTACACCCTCCTCAACACCTGAACCATCAGCTTCATCAGTGGCTAGTTCTAAAAATAGTGATCAACCATTAGCATCTAAAGTTGTTCAGGGTACAGGTTCTAATTTGAATTTACCATCAAGTGCTGAACTGTCAAGAGAGTCAGAAGATTCACAAGATTCTGAACCTATTTTACCTATGAATGTAATGATACATCAGCAAAGCATGCCACACAGGGTAACAATGCCACAGATGTTTAATGCTGCTGGTGTGCCACAAACAGCTGTTTCAAAACCAGAAAGTCAACAGTTATCTGATATGATTCAGACAGAGGAAACCTCTCGATCAAGTTCAAATAGCCCAAGAGTTTTACCCCAATCAAACAGTCCCAGAATTCCTACTCCACAGTCTTCAGACATGATGAGATCAACTTCGGGAAGTCCACGAATTCTACCAACTCAGGATGGAGCAAGATCCACTTCCAGTAGTCCAAGAATTCCTCAGTCACCAAATCAGCGACCCCCTCCTGATTTGTATCGTCAAGGTGTACCTTATCGTCATCCTCCAGTTCCTGAAGGCTATAGGTCAGGGTCTACAAGTCCAAGGGTATTGGATGCTTCTTTACAGAAATCCGCCACAAGCCCAAGAGTTTCTAATGCACCATCTCCAAAAGATATTCAAAGAACTATCCCTAGTCCTCGAATGGACCCACAGAGACCAGGATCAGCAAATTCTGATAGTTCAAGAACAGGAAGTCCTAGAGTACCACCAAGTATCTCACCAGCAGGACATATGCACTTCTCTGCTGATCCACAACATCAGGGTATGCCTGGAATTCAACAATCTCATTTTATGTCAAGAACTTTACCTCATCAGATACCACCTCGTGGGAAATCACCTGGAAGGGTTTCTCCAAGGCAGTCTCAGCCTTCACCTATTTCAGATACCCAAATGATGTCACAATCTCAAATGTTAACACAGTTTCCTGGTAGAAAGTCACCAGGACAAGGCTTTGCACCTAATTCTATGGGAAGAGGTATGCCTCCATACCCACCATCTACTCTGCCTGTAAGTTTTCATAATCAAGGTACCAGTAATGCATTCAGACCGGGAATGATGCAACACTCTGCTCCAAATAGATTTCAACAGCAACCTAATTTTCGACCTCAGTTTTCCTCAGAACAACAACAGAGACCAATGTCACAGAGGTATATGTATCCATACCCACAATCTGTGACTTCCTCATTAGCAGAATCAACTTTAGCTCAACTACCAAGGTTTACAGCCAAGGTAACATCAGCTGAGTCGGGTACTTCTCCGACAAGTCAGTCTGCACCAGCGTTATCTTCAGGAAATCAACCATCAGCAGGAACTTCAGAGTCGGAGCAGACTGGTTTTAACCCATCTGAACCAGCAATTCCTGGATTAAGACAAGATAAAAATAGCTTAAATCCTACTGAATCTGCTATACCTAGATCATCTCATCATATACAACAGTCATATATTCCTCAAAGTACAACAAACATACCACCAAATTCCAATCAAAATGTGTTACCCACTTCTGTACAAATGTCACAGACTCCAATGGGTTCTTTACAGACAAGTACAACATACTCAGCTATGGGGACAATTTCACATGGACAAATCCCATCAACCAAAGTGTTTGTTTCATCTTCACAGTCCATTGTCTCTACATCACAACTAATAGAAGGGCAAAGCAATACAACTTCTAGTCATAGTATTAGTCAAACTACCACTTCATCCAGTAACGAAAGCAGTCATAAAGAGATTACTTCAGGTACAGAGGAAGGTAAACAGTTGTCTGTTAGTAATACGACTGTTAATGAGACTAGTCAAGCACCAATGACATCAGGGGTTTCAACAAATTCATCCAATCAGACGTTAGAATCTAAGGATGTGGTTAAGGAGGAAAACTCTTCTCAATAATACTCGGCTAAATGTGTTGTTCATCTGAAACTATTATGTGATTACGGTTTAAACAGTTTAAAAAAGAAATAATAGTATTAGGATTAGAAAAGACATTATCTCATCTTTTAGTTCTAAAAGCAATATTTCAAATTTAAGATGGGATCTCATAGACTACACATTAAATGGCAACTATATATGTTTGTGAATAGGATGTAGTGAGTTATTTGGACATATTAATTGGCACAAATGTTTGTGAATAGGATGTAATATACTGTTTGAATCAAAAGAAGGAGAATTTTAATGTTTATGTCATTTTTGTCGAGCCTGCAACTTTTGTTGCAGAAAGCTCGACATAGGGATAGTGATCCGGCG
>Locus_134_Transcript_5/9_Confidence_0.500_Length_1323
TGATTTATTACATCACAGGTGAATCCAAAGATGTTGTTCAGAACTCTGCCTTTGTTGAGAGACTGAGGAAGCGAGGACTTGAAGTTATTTACATGATAGACCCCATTGATGAGTATGCTGTACAGCAATTGAAAGAGTATGATGGCAAAAATCTGGTCAGTGTAACCAAAGAGGGTCTAGAACTCCCAGAATACGAGGATGAAAAGAAAAAGTTTGAGGAGGATAAAGCTGCTTTTGAAGGCTTGTGTAAAGTAATGAAAGACATCCTGGAAAAGTTTTAAGAGGACAAAGCTGCATACGAAGGCTTGTGTAAAGTAATGAAGGACATCCTGGACAAGAAAGTAGAGAAGGTTACCGTTTCCAACAGACTGGTAACTTCCCCTTGTTGCATTGTAACAAGTCAATATGGGTGGTCGGCTAACATGGAAAGGATCATGAAAGCCCAAGCTCTGAGAGATACCAGCACCATGGGTTACATGGCTGCCATGTAACATTTAGAAATTAATCCAGACCATGCAATTGTCAAATCACTGAAGGAAAAATCAGATGCTGATAAGAATGACAAAGCTGTGAAAGACTTGTTGTGTTGTTGTATGAAACCTCTTTGTTAGCCAGGATTCTCACTGGAGGAACCACAGAGTCATGCCAACAGAATTCACAGAATGATCAAACTTGGTTTAGGAATTGATGAGGAAGATGTACCAGTAGAACAAACAACAACAGAAGAAATGCCCCATTAGAAGGAGACGAAGATGATGCATCACGGATGGAAGAAGTCGACTAAACAAAAGAACTGTTTTAAAAGACACCCGCCATTCTTACATCATAATTCATCATATTAATTGATTTAGAAAAATCATGTGCATGAAAAGACAATTCAAGTCGCTAAAATATCAGCCGAGAACCACTGAAGTCAATATTTGTTAGTGATAAAGATTTATGTATTTTGTTTCATTTAAGAAAAAACTCATTTTTGTCTGTGATCTTCATTTTTCATTGTGGTTTTCATCCTTTTATATGAAAAAAATGTTAATAAATACTAAAAAAATTGTTCATTTGCAGATCATTTGAATTTCATTTCATTCTAGATTTTAGGGGATACAGTATCATACTTAAACTAAGTATAACACAAGGCACAACGTATTGAGTTCAGTTGCTACTTGGTATTATGTTGGAACATTTTGCCTGCAAAAAGTGCTTGAATATTTTAATTATAGCCCGTAACATGGGGTTAGTAAATAGCTAGTCCGTTGTTGTCATTTAAAAAACCCTCTTTGAAACTACTGGACCAAGTAAAAGCAAACTTGGCCACAATCATTATTG
>Locus_135_Transcript_7/9_Confidence_0.444_Length_1162
TTTTTTTTGAGGAATCATTTATTCAAGCTCACTCATCATGTTTACATTCAACCTGTTGAAACTATTTCAAAACAATTTTTATCACACAAAGATAGTTCCATGTATAGCACAAACTTTAAACATGAATATAATGTCCGCTATGTATAAGGAAGAAAATTTGTCTACTGTTGTACAATATTACAAGTATGGTTTCATAAACATTTGACATTAATATGTTCATTTTTTACTTAAATAACATAAATACATTGTTCATTACATACTTCTGACAGTTACATTATTTTTTTTATTTTATAATTCTTTACATAAGAACACATGATTGTTTTAAACTTATAGCTTTTTCTAAAGGAGTAGGTCCAGTAAGACCCCTTTTTGGCCCCAAAATATAGCAGTTTTACAAAATTGTAAAATGTAAACTTTTATTTATTTATTGGATAGTACAATGTTTCTGCTACATAAATATGGGCTGTTTTTTACAATACAATGCACATATATCGGGTACTAGCACCATTAAGTTGTGCTAAATTACTGAAATCTTCTCAATTCTAGCATTTTAGTTAAATTTTAGACAATTTCCATGTAAAACGAAAGTGGCCGCATTCGTGTTCATCCTAATTATTGAAATGTTAGTTGTATTTGATGATAATACATAACATATATAAAGGTTGAGGATGAACACGGATGCGGCCACCTTCATTTTTAACAGAAACCATCTGAAAAGTGACATTTTTCGACATTTTTGGTAGATTTGTCATATTTGAGCTTGAATCGGATCATTTTTAATGACTAAATTAGTTTAAATCTTTCACATAAATTAATTGAATCAAATGAAATAAACACTTTTAAAAGTGTTTAAAAAGTGGTCAAAATCTTTCGACAGATGAGCCTGAAATTTGAGGCCAAAATAGGTCCTTAACGGACCCACTCCTTTAGACATTTACATAATACATGATTGATCACATTAATCATAATACATTGAATTTAATTCAAAGCTTACATATTACATATGTCTGACATATTAAATATTTTTTCATTTTTTTTTTACACACATTCTACATTTAAAATGTTAAAGTAATATAATTCCAAGATTATTTATTTACAAAATCTTTATTAGTAAGAAAAACTGACTGTTTTTTTTTTATTTTGAATAAAAAAGATACAAAGA
>Locus_136_Transcript_17/18_Confidence_0.341_Length_2461
GTTGCTTATGAGAATGAGATCGATACATGTGCTCCCATAAACAGGGAGGAATATACAATACGAAGAAGACGACAAACCGGAAGATAGTACACGTATTTCCGAGGGCTCTATGCCGGCTAAATAGAATAGAAGACGATCCTTTTATCAGCTTCCATCCTTTGTATCTACAATATGAATCGTCCATTTTTGTATCTGACTCTGTTAGGCTTTGCCTTAATTGTTCGATGCAATGTCAACAAGGACACCATCAATCCATCCGTCGTGATTACTAAGGTTGAAAGGAAGGTTGACATATCATCTCATCTAGTGAAGTCGGCGTCATCACTGACAGTTGAAAATACTGGAAAGTCAGGCATCAAATCGTTTCTATATGCAATCGAACCATCTTTGCAAAAATATCTGTCATTCATTGGAGCTTCGATTAAAGATGATGACAATAAGCTGACAGTTTCCAAGACTGCTGTTGATGGTCATGGTGACAAAGAGTTTTGGAGAATCAACTTGCCGTCTAGCCTTGCAGCAGGGAAATCATTACAAGTAGATGTAGACAGTGTTTATGCTCATGCTCTGTCACCATTCCCAACTAAGATTAAACAGTCTGAGAAACAATTGGTAGTGTTTACTGGCAATATATTCCTGTATTCACCATACAAGATAACCAGTCAGACCACCACTGTTAACTTAGCTTCATCATCTATTGAATCCTACAGCAAATCACCAAAACCAGTCTCACAGAGTGAAAAAACTGTAACATATGGACCTTATGAAGCCAGGGAGCCATTTACAGAGGCTGAATTGAGAGTTCATGCAGAGAACAATAATCCATTTTTGACTGTCACACATTTAGAACGTGTAATTGAATTGTCTCACTGGGGAAATATAGCTGTAGAGGAGAACATACAGATGAGACATTCTGGAGCAGATCTCAATGGACCTTTCTCTAGATATGATTATCAAAGGACACAAGATGCAGGAGCATCTATTAAATCATTCAAGACTGTGTTACCATCATCAGCCAAAGATGTTTACTATAGAGATGAGATTGGAAACATCTCTACCAGTCATCTGAAGGAACTAGACGATATGGTTGAGGTTGAACTCCGTCCACGATTTCCCCTGTTTGGAGGATGGAAAACTCAGTATCTGTTGGGATACAATGTTCCAAGTTATCAGTATTTATATAATCAAGGAAACCAATATGCTTTAAAGATGAGATTTGTTGACCATATATTTGATGATGTTGTTATTGATGAAATGACAGTCAAGATTATTCTACCTGAAGGTGCAAAGAACACCAAGCTAGTCACCCCCTTCAGTGTAAAGAAAGATAAGAATACCCTCCATTATACATACTTAGATACTGTTGGTAGACCTGTGATTGTAGCTCATAAAACTAATCTGGTTGACGCTCATATTCAAGATTTTGAGCTGTGGTACACCTTTGACAAGTATTTACTACTACAAGAGCCTTTACTGGTGGTCGGAGCCTTCTACTTACTGTTCCTATGTGTTATTATATATGTCAGACTGGACTTCTCTATTACAAAGGACGAAGCCAAAGAGAGTAAGATGAGAGTAGCCAGTATCCTGGAGGAAGTCCAAAGTCTACAAGACAAGAGAAGTGCTCTCTACCAAAGTTTCGATGATGCTGTAAACAAGTTTAAATCTACGAAGGATGCTACAAACTTCACTAACAGCAGGAAGAAGATTGATGGTGATTACAAACTGCTGACTCAGCAAATACAAGGTCTACAATCCCAACTGAAAAATGAGGGAGCTGATGCTGCTGAAAAGGTTGGTGAGCTACAACGTCTAGACACCCAACACAAAGATCTTATAGCTGTTGCTATACAATATTCTGAGAAACTTGTCAACAACAAGATGACAAGACAAGCTTATATTGACCAAGAGAAAGCTAATAATACCAAACGGGAGGAACTACTTCAGAAAATGGAATCTGTTAGAGCTAGTTTATAATTGAATTACATCATAAACACTTAAAGAGTTTTATTTACATATTGATGTCATTCAATTATAAACTAGCTCTAACAGATTCCATTTTCTGAAGTAGTTCCTCTCGTTTGGTATTATTAGCTTTCTCTTGGTCAATATAAGCTTGTCTTGTCATCTTGTTGTTGACAAGTTTCTCAGAATATTGTATAGCAACAGCTATAAGATCTTTGTGTTGGGTGTCTAGACGTTGTAGCTCACCAACCTTTTCAGCAGCATCAGCTCCCTCATTTTTCAGTTGGGATTGTAGACCTTGTATTTGCTGAGTCAGCAGTTTGTAATCACCATCAATCTTCTTCCTGCTGTTAGTGAAGTTTGTAGCATCCTTCGTAGATTTAAACTTGTTAACAGCATCATCGAAACTTTGGTAGAGAGCACTTCTCTTGTCCTGTAGACTCTGAACTTCCTCCAGGATACTGGCTACTCTCATCTTACTCTCTTTGGCTTCGTC
>Locus_137_Transcript_2/2_Confidence_0.750_Length_449
ATGAGCACCAAAAGTGACTAAATATATTTACCCTATATCTCACTAAATAGTATAATTAAAATTGTTACACACTATATAGCCATAACTTTTTCCTTTCATGTTAAAGTATTTTAGTGAATTTACTGTTTTTTTCATGTGTATCAAATTGCTCAATTAATTTAACATTTCTGATGTAAAACAATCATTGTTTTTGTTTTTTTTTATAATTAGCACATCCATTACTTCAACAATTTCATTTAAATAAATTAATTGTTCTTCAAAAGACACAAAATATTATACTTTGCTTTAATCAACTGTTGAGTTATTTCAATTCTACAAAGACATTTAAAACAAGCTATCTGGTCACAGTTTTATCCTCTCTCACAAAGTGCATTTATATAATAAAAGATGTATACTTATACTACACACATTCATCTTTATATAAAACAAAATCTATACTGAAAGGCAAA
>Locus_138_Transcript_1/1_Confidence_1.000_Length_1204
GTTTCGGGGGACAACTCTTACACTAAAAAGTGTTCGATTGAACAGAGTGATTGAGTTTCAATATAGAATACGATATGAATATAAGGAGATATGGAATATACAACATAGACACTGCAAATAAGAACATACGTAGGTGAGGATTAGGTTCCAACGATACATGGAAAATTATTTTGCCCTTAACACCTTTTTTTTCATATTAGACTTCAATAGATTATAAAAGTTCATATACCAAATTTTAAGAAGATTTTAGCTTTCTCTTCTTTTGATTTATGACCCAATTAATAGCAATTCAAATATAAGGTAAAATTCCCAAGTAAGCCTTTTCCATTGTTCCTGCCATTAAAAAAAATGAAATATCTCGAAAAAGGAGCTCCACAACCTATCAATAATTTTCGGCTCATTTTGTTCCTTAATTTAAATCCTTTTTATTTATAGTACCAACTTTAATTTCTAGGTGTTCTTTTTTAAATTTCAGCTAAGTACATCCTTAGAAGACAAAACTAACAAACCACCCGATTTCTTCACAGATCTTCTTCAATCCTTATAAATTTTCAACATGCAATAATTTCAACAAACAATAGCAATAAATCATTATCTTTTTTTATCTTGAAAATGATCTCTGTGTGTTTTCTTTATTTCTCTTTTTGCTTACGGTTTAACTAAATATATGGAGTTTCTAAAGCCACCTCCACACTTTCGCTTTTTTTCACCAGCACAAGCCATGCTACAATCTGTTTCTGGTACCCTGGTATACCGTTTGTTTGCTAATTTATGTCCACAAAGACAAAATGTCCGATACTGCATGCCCAGGTATGAATATCCTTTACAATGTTCACGGCATTTAGCCAAGGTTATAGAATTCCCCAAGCTCTTTATTTTATATTTCAAATGTCTTCTGCCGTCATCTTTGTAACAGCCAATGTAACCATCACTTGCCGGATCAGCCTCTTTGTCAGTTGTTTTAAGCAAGCCTTTTACTGCCTTACCGAGGTCTTTTAGTCTGGATTTAACTTTATCCATTGTAATACTGACCACCGGTTTATGTTCCCCTCGACTTGCAACTATTGCAAGTTGTAAGAATGCAACAAGAACTAAACAGGTCTTCATTCTGTTGATCGGTGTCAATAGTAACCGGAAAACTTCATCACTTGCCGGATCCGCCTCTTTGTCAGTTGTTTTAAGCAAGCCTTTTACTGCCTTACCG
>Locus_139_Transcript_3/6_Confidence_0.526_Length_2635
CTCGGTTCTCCAACTTGTCGGCAAAAGATAAAAGTGTCCTCTATAAATATGAAGAATTCGGCAGCGCCATGGGGACTGGGATGGTTATACCGACTATCACCAGAGAAACAAGACACTATGTTGAAAATGATGGTTCTAACCTTAGCAATGGTTTTATCATTTTCCACTAGATTGTTTTCTGTATTGAGATTTGAAAGTGTAATCCACGAGTTTGATCCCTATTTCAACTACAGAACCACAAGATATTTAACCGAGGAAGGATTTTATAAATTCCATAATTGGTTTGATGACAGAGCATGGTATCCATTGGGAAGAATTATTGGAGGAACTATTTACCCAGGATTAATGATAACATCAGCAGTGCTTTACCATTTTATGTGGTTCTTTAATTTCACTATTGACATCAGGAATGTTTGTGTATTTTTGGCACCACTGTTCTCCAGTTTTACCACATTGGTCACTTACCAGTTTACAAAGGAACTTAAGGATGCTGGTGCAGGGTTAGTTGCTGCAGCTATGATTTCCATTGTTCCTGGTTACATCTCCAGATCTGTTGCTGGCTCTTATGACAACGAAGGTATCGCCATCTTTTGCATGCTGTTGACATATACACTGTGGATCAAATCTGTTAAAACAGGATCAGTTTTCTGGAGTGCATTGTGTGCTTTGGCTTACTTCTACATGGTTTCCTCATGGGGAGGATATGTGTTTCTAATCAACTTGATACCACTCCATGTGTTGGCACTGATGGCCACTGGTAGATTCTCACACAGAATATATGTGGCTTACTCTACAGTGTATTGTCTTGGTACCATCCTTTCTATGCAGATTTCCTTTGTTGGATTTCAACCAGTTCAGTCCAGTGAACATATGGCTGCTCTTGGTGTGTTTGGATTGTGTCAGATCCATGTGTTTGTTGACTATGTACGTTCCAGATTGAACACAGAACAGTTTAACATTCTTTTCAGATCCATGGTTCTACTGGTTGGAATTCTGGGTACAGCAGCTGGTGCTGTTGCCACGGCTACAGGCAAAATCTCTCCCTGGACTGGACGATTCTACTCCCTGTTGGATCCTTCCTATGCTAAGAACAACATCCCAATCATTGCCTCAGTATCAGAACATCAACCTACATCATGGAGTTCTTTCTACTTTGATCTACAGCTTTTAGTCTTTTTGTTCCCAGCTGGATTATATTTCTGTTTTAGTCGATTGACAGATGCCAACATCTTTATTATTATGTATGGAGTAACTAGTATCTACTTTGCTGGAGTGATGGTCCGTTTGATGTTGGTATTGGCTCCAGTCATGTGTATCCTCTCAGGTATAGGAGTTTCAGCCACACTCAATACATACATGAAGAACTTGGATGTTAAGAAAGATAAGAAATCCAAAAGAGCTGATGCCACTTATCCAATGAAGAATGAGGTTGCCTCTGCAGTAGTATTTATGGTGACAGCTTTCCTAATAACCTATACCTTCCATTGTACCTGGGTTACATCAGAAGCCTATTCCAGTCCATCTATTGTCTTGTCAGCTCGTTCAGGAGACGGAGGAAGAATTATCTTTGATGATTTCCGTGAAGCTTACTATTGGCTCAGACAAAACACAGCTGAGGATGCTAAAGTGATGTCTTGGTGGGATTATGGTTACCAGATAACTGCTATGGCTAATCGGACAATTCTTGTGGATAATAATACATGGAATAATACACATATATCAAGAGTTGGACAGGCCATGGCGTCTCCTGAAGAGAAATCCTATGAAATAATGAGAGAATTAGATGTGAATTATGTACTTGTTATATTTGGAGGTTTAACAGGATACTCGTCAGATGATATAAATAAATTTTTATGGATGGTAAGAATTGGTGGCAGTACAGATAGAGGAAGTCATATAAAGGAGGCAGATTATTATACACCACAGGGAGAATTCAGAATAGATAAAGATGGATCACCCACACTTCTAAACTGTCTCATGTATAAAATGTGTTATTATAGATTTGGACAAGTTTATACAGAAGGAGGCAAACCTCCAGGTTATGACAGAGTTAGAAATGCAGAAATTGGTAATAAAGATTTTGAATTGGATGTATTAGAAGAGGCATACACATCAGAACATTGGCTTGTTAGAATTTATAAAGTTAAAGATCTTGACAATAGGGGATTATAAATATCAGGATTAATATATATATTGTACTTCAAAAGAACATTTAGGGTGACATTACTTAGGATGAGGGTATTTCAAGCTCTATTTTCTAGTCTGTGAAGATTTTTTTATATTGAATATTTACTTTTTCTACTTAATAATCTATTTATATTGATGTAAGGTTATGTCAGAATTTTGTATGTGATGGATTTGAATGCTCTATTTTAGTGCTATGTAGGAGAAAGCTTTAAGTCAGATTAAATCCTTTTGGTAAACTTATATGCCTTGATTCTTTATACTTTATACCCTTTTCTATGCATTAAAACATTTTATTGAAATCCTTTATTGAGATGCATAATTAGGAATTATTATCAAACTTATCAGACAAAGATAAGATAGATTGAAACCTCGGATCCCAAGAAAATGTCTTCTGCTTTTTATGTACAATCAACAATCTGATAATAAATTTTTTATTTACATGAAAAAA
>Locus_140_Transcript_9/9_Confidence_0.480_Length_2111
ATGAAACTTCTACTAATATCACGGTAGAAATCTCATAGATATGTTAACTGTTTATGTATTTTCTACAAAATACATAAACAGTTAACATATCTATGAGATTTCTACCGTGATATTAGTAGAAGTTTCATGGATATTACATATCTGATCAGTGAAATATCCACCATTGATGACTGTGGTGGAAACACCACTAATTCTACATCACATTCACTAGATAAATATACAAAACTCCCATCAGAAAATCTCATCATTACAGCTTCATGACAAGCAGTGTTATTAACATTGTAGATTAATATAGGCTAAATTAGAAGACATCTTTATTAGAACATACTCAAAATGACAATTCAATTTTTAAATACAATTGTATCTGGTCTGATATTGATGTCTATTATTTGAATTCTTCAGTGTATATTCTCGTCTGATATTGACGTCTATTATTTGAATTCTTCAGTGTATATTCTCAACTAGACAGGTGCTTGATGGAAGTGAGGCTATCAATCAAATTGTATTTCCATTTACAGTTCTAAACATTTAATGGGAACAATGGCAGTATATTCAATCCACCCTTTGTAAAAATGTTAACATAGAGTTCAAAGTTTTACATCAAATTAGAAATTAAATGCATGCTATGTTCTTAATCATTTGTTAATTCATATAACCTTTACAAAAAATATTTTGACTTTTTAACAATTTATCTAATTAATAAGTTGAAAGAAAATATTCCCAAATGGATTAAGCAAATTATATGAAATATAAGGGATAAATAGTTTCACTTTAATACAGTTGTGTATTAACATACATCATTCATCCACTTGTAAAATGAAAACAAAAACAAAATGATAAATAAATGAATAATACAATATAAATCAATTTCAAAACTTAGTGAATAATGTCACAATACAGTATGTACATGTTTAACACTTCAGGTCCAGAACATGAAAGATTTTGTTCACAAATACTATCATTTGACTATCTCTAGATAAAATAAACATATGTTTTGTTTTTTGCTGAATGATAATGTACATGAGGAAAAATTGCACACATCCAACAATTGTTTGTTAAGAATTATATCCACTAGCAATAACAAATCATTGGATTTCCTTTATCTTAGTGTCCTGTATTTTATTCTGTTCTTGTACATATTTGCTGTGTGAGAAATATTTAATATTTGATATAACCAAATCAAAGTAGCAAACAACATTTTAATAGTAAGTGAAAGGGCATCCTGAAAAACTTTTCAGTACAATTAGGAACACTGAAAAGTAAGGGCCAACACCAATATTCCTTGGAATGTTAAATCTTTGAGGCTGAAAAATATTTCAGTTGGTTCTAGTAGAATATTGATAAGTGATAAAAACAAGATTCTTAGTGACCCTTCATCAAAACAATTCTGTCCATAAAAACACCTTGAAACATACTTATTATTTTATCCTCAACAAAAACTGATAATAAATTATATTATTCCCGACTGTTCATTTTACATATTTTTTTTTAGTGTATTTGATAACCAATCAAGTCCTTCGTATAGTCCGTCACCACTTGTAGCACAGGTTGCCTGGATGTACCATCCACGTTGACGCAGACTATGGAGACCTAGTTTATCTGTCACTTCGGCAGCATTCATTGCATTAGGTAAATCCTGTTTGTTACAGAAGACTAATAAAACAGCATCCCTAAGTTCATCTTCTTGTAACATTCTGTGTAATTCTTCCCTAGCTTCATTAATTCTTTCCCTGTCATTACTATCTACTACAAATATCAAACCTTGTGTATTTTGGAAATAATGTCTCCATAAAGGTCTGATTTTGTCCTGCCCACCTACATCCCACACTGTAAAACTTATATTCTTATATTCTACCGTTTCTACATTAAAACCTATAGTTGGTATAGTTGTTACAATTTCTCCTAACTTCAACTTGTAAAGGATAGTAGTTTTACCAGCAGCATCCAATCCTACCATTAATATTCTCATTTCCTTTTTACCAAATAACGAAGAGAAAAGTTTTCCAAAAACTGACCCCATGTTGATGAATTATTTATATTAAAGCGTCTATATAGATTTCCAATGCTGTGTTAACTGTTTAATGTACCTGTCTGCCCAAACTGTTGCAATG
>Locus_141_Transcript_7/7_Confidence_0.545_Length_631
GAAGGTACAACAAAGATGAATGCTGAATTCAGAGAACAACACGAAGAGAGATTAGCAGCTCTTAGTCAGTCATTACAGACACTTCATGCAGGGAGTGAAGAAGAAGAAATAGAAATGGATGAGTTCCCTTCAGAAAATACAGATGATCCTGATCAGATAGAACAGGTGAAAGTAGAGGCAGAAAAGTTGAAAAAATTACAAAATTTATTCAAAGGATTAAAATTCTACTTGAGTAGAGAAGTTCCCAGAGAAACCTTAGTATTTTTGATAAGGTCCTTTGGTGGTTCGGTATCATGGTGTCACACAGTTAGTGTGGGGTCTACATATAAAGAAGATGATGAAACCATTACACATCAGATTATTGATAGAACAGAAATGCCAAACCAATATCTGTCAAGGTACTATATCCAGCCACAGTGGGTATTCGACTGTATAAATTCCAGACAACTACTTCCTGTTGAGGACTACTTTATTGGTGCTGTTCTACCACCACATCTGTCACCATTTGTTCAGGAGGAGGAGGGAGATTATGTACCTCCAGAAAGGAGATCACAGCTGGCTGGACAATCAGCTACAGACTCTGGTGTAGAAGTTGTGTCAGATGAAGAAGATAGTGAGGATGAAGAGGAAG
>Locus_142_Transcript_1/1_Confidence_1.000_Length_491
TACAAAATAATTCCATACAAGTGCCAACTATAGAAGCATTCCATGGTTTAACACAGTTACAAACTTTAAAATTGCCTCCCAAGATAGATTGTCCAGGAGGGAGTGAGTTATGGAATGAAACAAAACATACAGAAGATGCTGTTATTTGTACGGGTGAACTAAGTTCATGTATTGTTTATAACGTAACCTGTCCTAATGTTAACAGTTATTGTGTTGATGTTGGACCACAAGTAACAGAATGTTTATGTAAACCTGGTTACCATGGTTATAAATGTTTACGTCAGGGTACATTTCCAACAATGACTTTTGTAATAGGACTGGGAGTTAGTACAGTGGTGATATCAGGACTTTTATGGGTTACACAGAGAAGAAAGGCTAAAAAACAAGTGTAGAATTTATATATCGTCTTGAAATGTCTTGAAATTCTCCACAAAAGATGCTAGTTTTCCCTTGTGAAATCCTACGATTATATATTTAAAGTTACTTATTAT
>Locus_143_Transcript_6/7_Confidence_0.591_Length_3097
ACCTACATGAGTATTTTAATAACTTAAGCATTCATAACACTGGTTGAATAATTTAACTTGATGCCTCAATGATATCACAATTAAATGAAGAGGTTATGGCCATTAGTCAAACTACTATATATCAAATAAATTAACACTGTAAGTGTATCATTCTATAAATTGGGCAATTTTTTTTTTCTACAATTACTTTTGTCGTTGTGTGTCATTCATTATAAGAATTTCCATTTAAAGGTAAATTAATCATTCTAATGCTTTCTATAAAATGTAACAAGCTAAGAAGATAACAATAATGTTACAAACTCTATCAAAATAAAGATATAAAAATAATTTTCAGCGTAATTTCTGTTTAGCATTACCAATTTGCAAAACTAGATTCAACATGCAAACCAAAAAAAAAAACAAAACCTCTTAATCTAACCAAGCTTCAAATAGACAAATCAAGTCCTAGTTTTGACAAAGCACATATATAAAAGTATCTTTAAATAATAAGAACTATAATCTTGACAAAACCTCTTCCTAAGTAAATGCCATTTACAGTCAAACATCAAAAGCAAAAGCTTCAATATTTTAAGTCTATTTCAAGAGTTCACATAACCATGATGAGTCACTGACTAGCAGGGATGAACAATGTCAAATTGAATGAATGGAATGGTCAAATAATTTGAGGTAAATTTTTTAACAAGATTAATTTGGCAATAAATCTTATTCTACATATTTTTTTGGTTTCAAGTGTGAAATATTCTGTCTTCAGTCCAGTTTGATTTTATTTTACTTACTTATCAGCCAAATTATTATTCTCACATTTGCTAAAATAATCATTTGTTTTTGAAAGAAATAAGCACCAACACACAAAACTCTGTAACCCTTCAATAAATCTTGGGCAGAAAGATGACATTGCTAATTGAATACTTGTCAACAACCCTGACATCCTACATAATAAAATGGCCAGTGAACACACCCTATAACCAGCTATCAGTACAGCAGATATATCTAGGATCTCTGTCCTGAAATATTGTTCAAACAACTGTTTTTGCTATTGAGTACAGCATATGTTCTGCTGTTCCAATAGGTATTGTAATACAATGGACTTTGCAATCTTGTACAGTATATTTGAATCTGTGTTACCTTTTGCATTTGTACTAACAATAGCTGGTAATAGAGTGTAGTTAAGTACATGTACATATATATTCAGATAGGAGTTAATTTAATAAATATATCATTTTAAAACTAACAAAATCTAATGAAGCATATCAATTAAATATATTCATTAGATTTGACTACAAATATTTAACATACATTTAATTAAAATATAACTCTACAAAATATGTCCTGATAACTTCGTTGTGATGAGGCATGATAAATCAATGAAAACATTGCACTAGACAAAGATATAGCACTAACAAATATGACAATCACATGATTATCATGTGATTATCTATGGCTGGAATGTCAAAGGAACACAGTCATCGTTTGTTTTAATCATCAAGTCTTTTTTTGCATCCAACAGCTGATACAAGTATTCTGTCCTTAGGACTACCTCTTCTATTCTTGGACTGGTCAAGATTTAAAAAATCATAAACCAGTGCCAGTCTCTACACAGTTGGACCAACAATTGTACAAATGTCAAGGTCATCTGCAGTTAACACCAGGTAATAGGTACCATGCTTTATTTACATTGCTTCATCTTTGTCATGAGATGCCAACCTTTGATTTTAAGTCTTTGTGTCTCTCTTTTTCATTTTTTGAGAATGGTGCTTCACATTCAAATGATGCTAAACTTAAATTGGACTCCGAGAAAACTGGATTTGTTAGAATATAATGTAAAACATCTGCCTTCTTCTCAAATGGACACTGAACTTGTTGCCAGGTGACTAATCCTGAAATCTGTTTAGCTAGCTGCCAGAACTTTTCAAAGTTGATATTACCATTTTCTAATTTGCTAGAATGGCCTTCATTAAGGAAATACAGATCTTTTACAAACAGACTGAAGAAAGGAATGACTATCTTTTCTCGTGCATTGGTAGCGCCCTCTGATCTCCACATGGCTGCCTTCAAACATGACCTATAGCTGCCAAAGTTGTTTGATGGGTCCATTTGATGTTCTAAAATCTCAAATTTTGCTGTATTTACTTTAGCCCATGTTTTCTTTAACCTTGACACTTGGCTCATATTAAGACCAGCTATAATGGCTATCAGAGAATTAAAGTTTCCAATGTTGATGCATTCCTTCCCAACATCTAAGAAGTATTCTATCACTTTCACCCTATTTTTCTTCTTTAAATGTGAACATATTTCTGTTGTGATTAGGTAACTTAATCTATTAAACCAATTAACATAAGCTTCTAAGTTGGAGGTTTTCTTCATATCTTTAAATGATGTCTCTGAGCTGACTGGTTCTTTGGCAAAGGCTTGAACAAACTCTTCTGGACCAATCTGTCCAAGTCGTTCTAATTCTATATGAGTGAGTTGTTGTGCACATTCTAATGGACTAGGACAGATTTCTGTAATGTCAGTTGTAGGGACTTCCTGAATACTGGACTTTCGTACAGCTTCTGTGTTGATCTTAGACAATTCTTCTTCATATTTATGTAATGAGGACAACTTATTAATTAAGTTATGAGTAAGACTAGCAAAATCTGTTTGGAGTTCTGGATAAATACTAATGATTCTTTGGGTGATTTCTTTTAACTGTTTCATCATTCTATCATCTCGGAAATCGTAGGGAAACATTTCTGTCCATTCTCCTAACAACTGTAGTATATTTGGACCAAATGTTCCCAGTTTTTCTTGATTTATTTCATCTTCAGCCAAATTCTGTTGGAATACACATATCTGACAGACTTCTTTCAGAAGAATATGAGGTTTGATGTAAAGCCTTGAACTCAACAAGAAGGCAAAAACATAGGTTCTATCAGGATGGTAGTTTGTGGTTGGTACAAGGTGTTGTATCAGGGCTTCTAATGAGCCAGCCATTAGGTTTCCTTCTTCAAAGATTAATGCCTCGTCTTCAGTGTAATGACTTGGTACCTGGCTGTCGTATCCTGATGGTCTTAGATCAAACATGCGAGAAAGACTTATCATCTGTGGCCCAACACTC
>Locus_144_Transcript_2/2_Confidence_0.800_Length_212
TTTGATGTAGAAGTAAAGGACCATGATGGATTAGGAGAGGACTATAGAGGCAGATTTGTTGTGGCTGTATTCGGAGATAAATGTCCCATGACCTCAATGAACTTCCAGTCACTAGCTAAAGGTTACAAAAGAGGAACAAAGAAACAATTGAGTTACAAAAGATCACCAATTCACAGAATTGTTCCCGACTTTATCATTCAAATGGGTGACAT
>Locus_145_Transcript_3/3_Confidence_0.833_Length_1666
ACAATTTAAAAAGTAAACCATTATAGGTCAATGTACGGCCTTCAACACGGAGCCTTGGCTCACACCGAACAACAAGCTATAAGTATACGAAGCGTGTCAGACTGAGGTTTGTCAGTTCCTACATGTTGAAGATGCGTTTTACTCCAATCTTTTTTTTCTATGATTGTTGATTTCCAGCTGTTGGTTAATGGTTCACTTCGTGCATTCTAGCTTACTACATAAAAAAAAACTGGAAAAATAACCAGTAGTACTCTATGTGGCGTTATAAATAAATAATCAACGATCTTTTTATGAGGGTGGGTGGGAGTTTAATTGTTATGTTGTAGTGTAATAGTTCTAAATAACGGTATAATGTGGTCGGTAACACATGCTGTAACTCATTCTACATTAGAGTTTCTGTCAAACCCTGTTATAAAAGTTGCGTTTATTAGTGACTTAGTGGTACGATCGCCAACAAAGAAGTTGGATTTCAATAACTTCCATAAAAAGGTCAAATCAAAACGAAAAAATAGAACAATATATATGTCAGAGCCAAGACTCTGTTAAAACCCGTACTTTGACCTATAATGGTTTTTATTACAAATTGTTTCTTTGATGGAGAGCTGTCTTAATGGGACTCGAACCACATCTTCTCATATATAAGTATACAGTATGTAAAATAATCCTACATATAGTATACTTTCTGTCGAACGGTAGGAGATGAACTCTATAAGAAATGGAAATGTATAGAGAACAGAAATTTTTACTGGAGCTAAGCTAAGAAAGTGTGTATAATGGATTAGGAAGGACAGTTTCCGTCCACAATGTTTCCTTGAGAATTATAATGTGACTTTGAGTTTGTTAGCCTCTCTTGTCTTGTTGATAGGGACGGTTTAAAAGTAAATTGTAATCTCCGTTTTAATATCTTTCTTCTTGGTAGACAACTCAACAATGTAGTATCCTATTCCTTGCAACCTGAACGTCCAACACTTTTCTCACAGACAAAGAAGTTCCACCAATAGCATGCTCTATCGTTCCAATGAAGTTTACCATCTCTGTATAAGTGAGTGGAAAGACATTCCTCATAGTCTCGGTTTGGCTCTCCTGGTCCCCAATCAGTGAAATCAAACTCGGTGCCACTTTTGTTCCAGATAAATTGTCTATCCATTCGTAAATCATTTGCGCCAAGCCAAACCTCTATACCTTTGTCATCTAAGGTCGGCTTTGGTAGGATACTCATCAGAAAGTTGTTTTCTCCAGCTGTATGAATTTCAGCCAAATACGCATTTAGGTTGTATTTACAGTAGTCCTTAAACAAAAGATATTGTAATTGATGGGACATTTGTTTTAAATTGATATTTATTGAGATTTGTGTGTAAAAATAAATAAATCATTACTAAACATATGAGTCAGTCGGCAAATTGTATAATATCATTAGCATCAACAAGGGTTATAAACATGATAAAATAGATAAGAGGGTTTGCATCAAATAATCAAGTATTGCAGACCGAGATAAATTCATTGCATGTAACATAGACACCGACCTTCTTATACACCTGCATATGTAAAAGAGGGACGAAAGATACCAAAGGGACAGTCAAACTCATAAATCTAAAACAAACTGACAACGCCATGGCTAAAAATAAAAATAGACAAACAGAAAAACAATAGTACACACGACACAACA
>Locus_146_Transcript_3/4_Confidence_0.556_Length_605
TTGACAGTGTAGCCACTAGTAAGATGCTTGACTAGTGCCTAACAGTGCAAGCTGCTTTCATATTGGAATATTAATCTTTAGACTAGTATTTAGAAAAGATGCAGATGTAGACTGCAGTTACATGGCACTAAAATACCACTGATCACTGCTATTATACAAAGTAAACAATTAGGAGCTATCAAGTTTTTATTTTTCTGCTTTCTCTTCTTTGTCTGCCTTGCCAGCCTTCTTCTTTCCTTTGCCACCCTTCTCAGCTTTTTCTGCTTTGTCAGCTTCTTTAGCTTCTGCAGCTGCTGATGCAGCTTCCTCAGCCTCTTCTGCAGTGGTGGATCTGGTAAAGATCCATTGCGAGTGGTGCTTGGAAACCATGCGGATTTTTCCTTCCTTGTGTAAATCTAACAATCCTTTCTTGGCTAGGGAACCTCCTGATTTTCAGTCTTTCTGACACTACTGATGGTGTGATCAATTTGTAGCTAGGTACTTCTTTTCTAAATTTTTCAAGAGTAACCTTGTCAATAAAACCAAATCGTTCAACTTGTCCCTGACCTTTCCTTTGGACCACTTCTTCTTCTTGGCCTTTCCTCCGCCTTCCTTCTTTTTAACTG
>Locus_147_Transcript_1/1_Confidence_1.000_Length_1298
CATGTTAAAAATTCAATATCCTTATAAATGCATCAATATCCCATATCCCATTTACTTTTAGGGACAAATATCCCATATCCCTAAAATTAAAATGGCAAATATCCCGTATCCCGATATACCCTATACAAGCCTCATTGTTTAAACCCTTGTTTTTGTTTATTTCAAGTAGTAAAAGTATCCTGCTGCAATTTAACGAAGTTCTCATAAATGATATAGATATTTCAAAATGAGTAGCTGTGGTGACAAAATATAGTACCAAAATCAGTCACAATTTCAAAGAACATCGATGTAAAATCTATACAATTGAAGATTCTACTCACACCATGCCATATGTAATGTACATCTATGTAAAAAGTAAATCTGAAAATGTACAAAGTATCCGATAGATACAATGAAACATGTAAGGAGTTGTGATAATGAGGATACATGTATTTGTCTGTCAAAATTATTTTTAGGTAAAAAAACACTACTATATAGAACTAAATGGACTGAAAACCCTTCATACATGAACAGTTGGAAAGCAAGAATTATGGAATTTGTTAAACAAAGACATAGATGTATTTAGCCACATTTATTTTTCTATTCATCGTCCTCTGATCTCAGTCTAGCATTTGGATTGGTCACTTTGATAGACAACTGCTGAGCACGCTCAACGATTTCTTTCCTTTTCCTGCTGGAAACATTGTGTGCAATCTCAGCTGAAAATGTTCTATTCTGCATCAAAAGGACTTCCAATTCCTTAACATTATGTACAAGGAATTTTTGGAAACCATCAGGCATCAAGTGTTTGGTTTTCTTATTTGATCCATAACCAATATTTGGCATCAAAAACTGCCCCTTGAAGCGCCTCCTGACTCTGTTGTCAATACCCTTGGGGCTTCCTCCAGTTGGTCTTCACTTTAACATATCTGTCAGATTGATGTCTGATGAACTTCTTTGTTCTCTTCTTCAACTGTTTATTTTTCACAAGGGGTCGGATCGCTTTTTGGTAATTTTAAGATATTACCGGAAAAGCGATCCGACCCCTTGTGAAAAATAAACAGTTGAAGAAGAGAACAAAGAAGTTCATCAAAGAATAATTCTAGATATCAATGTTGGCCACGGGTTTCTTGTTGAGTGCATATACGATTAAAATGTAGCGGAAATAGTGCTGTAAGTAGTTATAAAGTCATCTCAATAAACGAAGTGTTAAATTGTATTATTTGTTATGTCCAAACATTGTATTTTAATAACAGATTTGCTTGGATTTTAAAACAATTTCAATAACAGACATACTTTTAAGATATTACCGGAAAAGG
>Locus_148_Transcript_6/8_Confidence_0.455_Length_901
AAGTATACTCTATCTGTTGATGGATTTGGGGGAAATGCAGGTGATGGTTTAGCTTATCATCATGGACTGAAGTTCAGTACCCATGATCAGGATAATACACAAACAAGCACAACATGCGCTGCCAGAAACAAGGGAGCATGGTGGTATAAAGCATGTAGTCACTCCTCTCTGAATGGGGAATATCTCAAGACCAATGGTAGAGCAGATCAAAATATGGGAATCAACTGGGAAAAATTCAAAGGAGACCACTACTCATTAAAAGGAAGCTCCATGATGCTTCGTAGGAAGACATAAAAAGCATTGTTTGACCTTGAGGTCCTGAAGTCATGAAAACTGTGTGTGATTAAACTAATTACGTGTTTTCAATCTATTAAACCTATCTTGTTCGTTTTACAATGTTTTATAACACAATAGTTTATACAATGCAATATCTTTATTTTCATACCCGGCCATTACAGAAACATCGGTACAGAGCAGTCCTGAATATGTAAAGGAATATACATTTATTTACATAACATTTAATTACAAATTAGTGTTTTTGAAATAATATACAATTTACCCTGGTGGACCCACATATTTGTTTACACACTTTAAGAACCTATATTATCATTTTAGCTCAGAACTATTTTGAAATGGCTCATCGGTATTTTTTTAAAGGGCAATAGCTGTCAAGTTAATGTTCACAGATTTGGTTCAAATTCTAAAATTTGATATAGAACATAATGAAAATGTATAACAAATTACAAAATTTTCTAAAATAATAAAAATATATGAACTCGATTATTTTCATCTGTATTTAGTTTAATTTTGACTAAATGCTGTCAAAGTAAATAAAGAGATGAAATCAGAAAACTTTAAACAATCATATAACCCGATATAAACAAAAATATAAATATATGAT
>Locus_149_Transcript_1/1_Confidence_1.000_Length_660
TTCAGCTATGGAAACCAAGCAGCTAGTGTTTCGATGAATGAAGATGATTTCCTGTCCCTCCTGATAACAGACTACAACAAAATGGTTCGCCCATCAAACAGGGAGCAGCCGATTACTAACGTCAATCACAGTCTAGCAATACAAAGGATAGTCAAGTTTAACTCGAATGAACTCACAGTAGATGCATGGATGCCAACAACTTGGGCAGATACGCGACTCAGTGCAGCAGCAGACAGATTCCGGGACGATTTCAGTCATATTTCTATACCGCAGTCTGTAGTATGGTTACCAGATATTACACTTTATCAGCGACCAACGACACACCTTGACTACGAACCAAACGTGTTGTTGTATGGCAATGGTCGAATGGTGTATGTTCCATCGTCTCGGATTTGGACGGACGATTGTAAAGATGTAGGTAAAGGTATTACCGAATGCTCCTTCCAGTTTGGTCCATGGAGTTATGACACCGATGACGTCAACCTAAAGTCAGATGGGATTTCAATGTATGAATTTCGTAAACATCCCGAGTTTGAGATTGTTGAATCAAAAGCAGTTCGAATGGACTACAAAGGACCATGCTGTGAAGGATATTGGGCTTGTATCAAGTACACCCTTTCTATAAAGCGTCGCTAAGTACAGACAACATTAAAGAATTGA
>Locus_150_Transcript_3/3_Confidence_0.571_Length_2099
AATGGCTGATGGTTTTTCAAAACCGTAAGCATATATTCCTCTAAGGAGTTCTTCTCTCAATTACATGTCATTTAACCCAGAGGATGGAGAAGGTGGTAGTAGGCCAAGGGGCAATTTTAGTAGTGAAGGATCCAAGAATGATGAATACAGTGCAGAAGCTGGTGGTATCATCCAGAGTAACTGGGATGAGGTTGTCGACAACTTTGATGACATGAAATTGAGAGAAGAACTCCTCAGAGGAATCTATGCTTAACCGGTTTTGAAAAACCATCAGCCATTCAGCAACGTGCTATTATCCCATGTATAAAAGGACGTGATGTTATTGCCCAAGCCCAGTCTGGTACTGGTAAGACGGCAACATTCTCCATAGCCATTTTACAGCAAATAGATATTGCATTAAAAGAATGCCAGGCATTAGTCTTAGCCCCAACAAGAGAGTTGGCTATGCAAATTCAAAAAGTTGTAATAGCATTAGGAGATTACATGGGAGCACAGTGTCATGCCTGTATTGGTGGTACTAATGTCAGAGAAGACATGCACAAATTAAGTACCGGCGTTCACATTGTGGTAGGAACTCCAGGACGTGTCTATGATATGATCAACAGAAGAGCTCTTAATCCAAGATCCATCAAGTTATTTGTGTTAGATGAAGCTGATGAAATGTTGTCCAGAGGTTTTAAAGATCAGATCTACGACGTCTTCAGATTCATGCCAGAAGATACTCAAGTTATCCTGTTGTCTGCCACAATGCCCGTTGATGTGTTAGATGTAACACAAAAGTTCATGAGGGATCCTATAAGGATTTTAGTTAAGAAAGAAGAATTAACCCTGGAGGGTATCAGACAGTTTTACATTCAAGTAGAAAGAGAGGAATGGAAATTAGATACCCTCTGTGATTTATACGAGACCCTGACCATTACACAGGCTGTTATTTTCTGTAATACTAGAAGGAAGGTGGATTGGCTTACAGACAAAATGTTGTCTAGAGATTTCACCGTCTCCGCTATTCCATGGTGACATGGACCAGAAAGAAAGAGATGTTATTATGAGGGAATTCCGTACTGGATCCAGTAGAGTCTTGATTACCACTGATCTCTTAGCTCGTGGTATTGATGTACAGCAGGTTTCACTCGTCATTAACTATGATCTCCCAGCTAACAGGGAAAATTACATTCATAGAATTGGCAGAGGTGGACGATTCGGTCGTAAAGGAGTAGCAATTAACTTTGTTACCCAGGAAGATATTCGTACTCTGAAAGACATTGAACAATTTTACAATACCCAGATTGAAGAAATGCCCATGGATGTAGCAGATCTAATTTAATTAATCAAATTTTGAATCGAAATTGTTGCCCGTACTTATAAAAAATAAAGAAATATTGTGTACTGGCGAACATTTTCATGCGTTGTTCATATTTTGCTGGCTACAATTTTCTCATATATTGAGAATTTGTTGCATTAAAAGTTTTACCTTGGATAATTACCAAAATGAAATAAACGTTCTAGAAGTAATTTGAATTGCTAGGGACATAATTGCCCAAGACATTTTTGTGTATAGATTGTATTTTGACTATCCTATATTGTAAAAAGTGCTGTGTATAAACTGTGCTATTTGTTTTTTTTTGCCTTTTATAAAATTGTTATTTATTTTTTTTCTGAATAGCAGTATTTTGACTCTTAAGAGTTAGTAACATAATTAGAGTTAAATTTTGTTTTTCACAGTTTTAAAGGTGTCATGGCTACCTCATTGCACCAACCTTGTACAGAAATAATACCTTCAGCTTGTACGTTATGTTCATATCATCGGTACATGTTGTATAAGGATCAAGATTGTATTGGTCAGGGATGGGTTAAAGTGAATAAGTTATTAAAGAAAAAATGGGTTCATGGCTATGTGACAGTGAAAAGAAGCAATAGATGTAATAAAAAAAGATACAATTTTACTTTTGTGTTCTGTATTGTGCCATGGAAAGGGTAACAGTTAGCTACACATTTTACAAATCCTGTAAAGAATTAGTATTTCAATTTCTTTGATGCAAAGCTAGTCTATATATATTAAACAGTACAGGAATTTCAACTTATTAAACTTCATGTTTGCG
>Locus_151_Transcript_1/1_Confidence_1.000_Length_462
CAACATATTTGAAAAACTACTGAAATTATTTGTTAGAATTGTTCACGCTGAAAAATTGTATAATGTAAATATAAAAAAAGAAAATGTGCTATGATTGCCAATGAGACAACTCTCCACAACCATTTGTTTAAGTGGTTGAGATTTACACACATTTCTATTTGAATGAAATCTGTAGATTACATGTATCATGGAAATTAAATGTGGGAAACAATCTATTTCTTCCATATTTTCAATAATATTAAACACAAAGGATAAAAAAGAAAAACATTCAAAGAGTGGATATATGTATTTACCATGATTGAAACAGTTTTTGTAAATATTTAAAACAAAACAAGAAATAGTACCCAGGGCTTCAATTTTAAAAATGTACAGGAAATACTGTTTTTTCCCCTCACAATTGACATTATTTAATATACAATTTAAAAGAATGAGAGAAAATCAAATCATTGAATGATTTTGTCT
>Locus_152_Transcript_3/9_Confidence_0.500_Length_2203
TTTTCAAAGCAGGAAGTAAAATCAGAACTTTCGTCAGGTTTTGAACATCAAGTTCAGATTGCAACTGCTTGTGAACAAATTCCCGATCTTGCCTCTGTAGACACAGACAAATCCCCAGACACTTTTTCTGCATCAAATCAATCAGTTGCTTGGTTAGGAGAAGAAGTTTTGTCAGAGGATCTTTCAGATTTAGATTGTTTCGTTGAGCCCGTGACTCTTTCTGCTGTGGATGTTAAATCTGTATTAAAATATCCACTGAAAGATTCTGTGACTGTGTATCAGCAAGATAGCTTTGCTTGTGATAGTGATAGCAAGTGTGAAGAGGAATCGTTAATTGACGTTGAGGATTTAAAAGAGGTAGAACAAAAACAATCATTTCCTGTCGGAGAACTTCAAAGTTTTGATTATTATCATCAGCTTATTGCAGAGGATTTACGTATAATTGAAGTCATGGAGAAAGTTGAAAATTTTGCCACAGAACAATTAAATCAAGAACAAGGTGTGAACTCAGAGATCTCCGGTTTGAGTGAGAGTGCACTCTCTTCCCTGGTCCAACAGATGACAGCCCCAGACCCTGCTGAGAGAGATGGATCTCCTGACAGTCAGAATGGGTCCATGCATGCCAGTACTGGGTCTGAAGGGTTAGAGGAGGCATTGAGTAGAGATCTGAAAATAAATGGGGAGAAAACTGATCCATCCGAAGATAAAAATAAGAAAAAAGAGGACACTGACTCCAAAGACCGAACAAAAATTGACAAAAAAAGTAAAAAGAAAGAGGATAAAACTATAGATCATATTTTGAGAGCTTTGAACAGCCTACAAACAACGGAAGAAAAATTAGCTGCCTTGTGTAAAAAGTATGCTGATCTCCATGAGGAACACAGAACTGTAAATTCTACAGTCAAACAAATGCAGCGTAAACTTAGTGTGACAACAAGAGAAAAAGATCAGTTACAAACTGAACACACAAAAGCAGTAATGGCTAAAAGTAAACTGGAGGGACTGTGTAGAGAGTTACAGAAACACAACCAAGTTATTAGACAAGAAAGTTTACAAAGAGCCAGAGAAGAAGATGAAAAAAGAAAGGAAATATCAGGGAAATTCCAGACAACTATTGGTGAGATTCAACAACAAATGCAGGATCATCATGAAAGAAATACAAAGTTACGAGAGGAAAATACAGAGTTAGCCAGCAAACTTAAAAAGTTTATAGAACAATACGAAACTAGAGAAAAGCAAGTAGAAAAAGTGATGCAACATAGAGAACTAGAACAAAAGTTAGCTGATGCCCGGTTAGCTCAGTCAAATGCAATACTAAAGGAGGAACAAGAAAGATCAAAAAGAGAAAAAGAAGTGCTGCTACTGCAAGCAACAGAAGCACAAAAGAAATCAGTCCTTTTGGAGGCACAGTTAAACATGTACAAGGAGAGATATGAGGAATTCCAGTCTACCATTAATAAAAGTAATGACATGTTCCAGAAATTTAAAACAGAAATGGATAAGATGACAAAGAGAATAAAGAAGTTAGAGAAAGATGGGGCAGCATGGAAAAACAAATGGGAAAATGCCAACAAAGCTTTATTAGATATGGTAGAAGAGAAACAAGCCTATGATAAAGAGAAACCAATGTTGATGGCCAAAATCAACAAATTAGAATCTCTCTGTAGAGCCATGCAGGCAGAAAGGTTAGGTAGAAAAGTACTGGAGGCATCAGGAATGGATATGACAAAATTAGAAACAGAGGCTTCTGGGAAGGCTGCCACAGGGGAGGTTAGTGAATCAACATCAACAAAAACACCAGCAGATGGAGCTGCTGATGGTGACACACCCCCTCTAGATGAAGGAACAGTGTGTTCAGAAGAGAACACATCTCCTTCAAACTGTGATGATAAAACACAGGCATGTTCTTCAGACTCTACAACACAGCAAGGAGAAACATGTGATACATCACCTGGTGAAGATCCATCCAATACAAACCAAGATAACAGTAACCAATCAGATGGTGCCACAGGAAATCTGAGCCAATCAAATGATGTTTCTGTCCCTGACAGCAGTGGACAAGCATAGTTTTTAATGTACTGTTCTCCTTGGACTGTTTGTTTGCATATTTTTTCACTTGGCTTTAAATTTTGTTTTCTTAAATGTAAAAAAAAAAGACATGCTATTCATTTCCAGAGTATATTATGTCAGGGATTTCATTTTA
>Locus_153_Transcript_16/17_Confidence_0.282_Length_1547
TGGAGAGGAAACACAATCAAAATCAAAAACAATGTGGAAAGAAAAACCTGAGCACTGGCCCCTTAATAAACCATTTTATGACACAAAAAACAAATCACAAGATGAACATGGAAAGACGATATCTGATGAAGACCTCTTGAAAAGTTTGCTTGATTGCTGCAAGCACAAAAACATACAAATCAACTTTCTATACCAGAAAGAGGTAGATGCTTGGCAGGAAAACAGACGTGAACTACTTTATAAATTATATATATTTCGTATAAATATGGAAAAAATTAAAATGGCCATTAAAAACATGATTTCCTATACGGATTCAGAGGAAATGAAAACAGGTCTGCAAAATATCAATGTCAGTCTTACTACAGAAACGGACATAACTAGAAGCCGCTGTAAAGGCCAGTCTGAAATAATAACTGAAATTACTCGCAATCTTGCCACCATACTGTGTAAAATTATTAAAGGAAAAGATCCTGAAGCAAAATGTGATGGTATATGGACGTCTCCTCCTGAAAACTGGCCTTCAGCAGTTTCGTTTTATAGTCCACACAACAGAGGAAAATGTAAACAGACAGGCTCAGATCAGGAGCTAGTTTTGACTCTTATCAAAAATCCAAAAGCCATAATTCCTCAGAAATATCAGTCTTTAGTTACAAATTTTCTAAGAGTTGTAAAAGCAAATAATTCTAAGGAAGCAAAAAAGCATAAAGAATCATTGTGTAGAATTTATACCATTCAGAATAATATTTCAATCATTGACAATGCACTGCAGACTATGCATGAACATGGACTATTTACATTGAATGTGCACAACATTTTAAACCAATGGTGGACAACACAAACTCTTGATAGTCAAAGTGAAGAAATCTTGAAGAATTCTGCAATAATTTCAGGAAATAGACTGCAGGCTATTCAAATACAAATTACAGAGACATCTTTCAAAATTGGCTTCAAAGCAAATGATCTGGAGGAGAAAACAAAGTCACTTGTATTTTACAACATAAACTCCCCAACACAAAAATCTTGTTCACAAACAGTCTGCAGCAGTTTATCAACAAGTTCTGCAACCAATGAACATAATCTTGAAACAGTTAATAATGACAGTGTATTTCCAAGCTGCTCAAAATACAGTGATTTTGAACATTGTAAAGATCAGACAATTTTAACAAAAGAACAATCTAAAAACGGTAAAACACAAGAATCCAGACAACATCTTAGTGAAAACTTTGGAATCAGCAAACAAGAGCCAGCCATTGCTATAGAAAATGAGGATATATCTCTAAATTCAAAGCAGACAAGGGGAAAAAAAAGAAGGCATCCACAAGACGAACAGCTACTGTCTGGTATAAAAAGAACAACATTTTCAGCTGGCAAAAATAATAATACAAAGACTAACAAAATAAGTGAAAAGCAGCAATTAGAGCAACCATCCATAAGAAGCCAAGAAGACATTGAATTACAAAAGAGTGAAAAATGGCTGCTTACAAATTTAGGCATAACAGACACAGATTTATCAACAAGTATATCAAACATTTTGTCAGATGATGACT
>Locus_154_Transcript_2/2_Confidence_0.750_Length_1182
TAACGCCTAAAGACAGAAACAATGCTAAAACCATCATGCATATTCTGGAGTCAATGGAAAAGAAAAGCTTTATTGCGCCTGGCAAATATGCGGATTTAAAAAAGATTTTAAGCGAATTCGACGAACGAATAGCTCGAGATGTAATCGAACCAATAGAGGAGGAGATTAACGACATTCTAGCAAAGAATTCAAAGAGTACCAAAATACAACCTGAACTGCGTGGAGGTGGTGACATAGCTGTAGCATCTAGTTATACCGATGAACAGCCACCTAACAAGAAGAGGAAAACATCACAGATTGCAATACCGGATTCAGCCAAGTATGTGTATGCGAATTCCGGTCAGAAAGGTCTTATGTTGATACTGAATTTCTCGCGGGACCGAGAAGGAAGTACAGATGACGTGGAAAAACTTAAATCCTTCTTTGAAGACAAGTTTAAGTTTGAAATTGAAACCTTATCCGATTTGAAGAAAGAAGTTTTACAGAAGGAGTTGACTGAATTTAGAGACGAGTACCTAAACAGTTCAAGGCATGCCAAGAAGTACTATTGTTTTGTTTGTGTAATAATGAGTCACGGGAATGAGAAGGGGATCATGACAGATGACAGACAGCCAATCACAATGGATGAAATAACCTCCTATTTCAAAAACAAGGAAACACCTCACTTTATTGGAAAACCAAAGATATTTCTAGTCCAGGCTTGTAGAGGTTCAGCTACCCAACCAGTAGTAACACCAGACGATTGGCCAGAGGATACAATGTCGGTACCCCACGATGCTGATATTCTTATAGCATACGCAACTACTCCAGGGTATAAATGCTTTAGAACAAAGTATTCTGATATAGGGGCATGGTTCATACACGTATTACTTGAGGAGATTGAAGAATCGTATGAGAGTGACCACCTTGAAGACATGCTGATCTCAGTTAGGCATAGACTGGCCATTGACGAGGAATGGAGGCGAAGTGACTTCTGTCAAATGCCATGCACATGGACAACCTTGACAAAAAGACTTTTCTTTAGATAATGTAAACGCGTTATGAGTGTCTAAATATCGACAAGGCAGCTTTGAACAAAAATAGAAATGATTTAAAATCTATCAATTTTATTGGAAAAATTCATCGTGCAATATGAAACAAATTGTAAAAGTCATCTACACTTATGTTATAACTTAATGTCAC
>Locus_155_Transcript_5/9_Confidence_0.200_Length_801
CTCAAATTCGCATGAATTCATTTCTTTTACTGTTTTTTTTTTTTAATAAAAAATAAGAAATATTTCTCTTACAGATTGAAATCATAAAAAAATACATTTATTAAAATAAATCTGATGTTATATATTCCATTTAAAATGCTAACATTAAAATATCAGACATCCTGACTTAAATGATAACAACAATCTGTTTGTATCTGCTGACCGTCTAACAATATTTGTGTTCATGTTATCTTGATATTCACCAGTCCTTCTTTCTGTCTACTGGTGACCTTGACCTCCTTCTATAAGGTGAATTTGACCTGCTACGACTATCACTTCGTCCTCGTCTCCTTGGTGATGGTGAGTCCCTGCGTCTTGGAGGAGGAGACCTTGAACGACCTCTTCCACCACTATAACCACCTCCTCTACCTCCACCTCTACTACCACCTTGTCTCCAGTCATCTCTGTATCCTCCACCACGTTTAGGAGGACCATCTTTACCCCATCGTGACTTTCCTGATGACATTTCTACTTGTACTCTTCTACCATTTACTCTCGTGCCATCAAGAGCCTTTGTAGCATCTTCAGCATCCCGGGGATCTTGAAATTCAACAAAAGCAAATCCTGGAGGGTTTCTAGCCACCCATACATTTCTTAGTGGACCATATCTCTGGAACACATCTTCTATTTCTTGTTTAGCAGCACCATAACCTAAGTCACCAATATATACTTTGCAGTCCAATCGCCAATCTTTTGTTGCTCTTGTTTAGCAGCACCATAACCTAAGTCACCAATATATACTTTACAGTCCAGACGCCAGTC
>Locus_156_Transcript_4/5_Confidence_0.724_Length_953
GGTGCCGGAATTTCTCGCTACATTGAAGACCTGGTTGGTGACCTTCTGCTGTTGTTTTTTTCATGGTTAGGTTGTTGTCTGTTTGACAACATTCCTCATTTCCATTCTCAATTTTATTTGTCAGGATTGCTATCTGATTGCCGTATAAAACAAAATCACATAATTATACATATATTTAACTTACAAGTCATATACTATACGTAACACAAATAAGGCACCACATCTTCCCATGTATGTTAGAATCCCAATTATTTGCTATACATTTGTAGAAATGTATAGCACTATTTAAATTATAACCTTCAAATTAATGCAGGCGAGTTAACAGTGAATGATTCATTGTTGGTTGCTTAACGTCCATAGGCAAATATGTAAGGCCTGGAGTTTTAAAAAAAAAAGAAACTAATTGACGAGAAGTTGCATTTTTCGTTTTGTTTTTGAGTATATTATGCGAATTGTAAAATTTATCAAATGACTTGAATAAATATATATACCAGCGGCATTCTTTTGTATCATAAGATATCGTTTACTTGTATGCATGCACTCAGTCTAATAAATTAATTATTCTAAAATGAAATAAAAAAACTAATCTGCTTTATATTTAAATAAATCATATACAGTACTAAAAGTGTTCTTACGCGTGCTTGTACAAGTAACTATCTACTTAATATATTCAAAACTTCTCTTTATTACAGAATAACATTACTTTTTTCTATATTTATTGACCACAAAATTGACCCAATCAAAGTTCTGAATGGAGCAAATCACTGGTTAATTTCCTGTTTTTACATGACGTTATAAGATATTTTATAATGCACACATATTAATTATAGTAAAAGTGTCAATTTGGTAAGCATACAGATTCAAAATTACTTATCACATGATCATCTAAGGAACAAATGTATATATTCTGTAGTGTCGCTGAACGAACAATTATATATGTACTGTTGTAGATT
>Locus_157_Transcript_16/19_Confidence_0.410_Length_5820
AAAAATAACTCAACATACTTTCCTGCATATTATTTATGCCTATTTTGAAGCACAGAAAAGAAATATAAAAAATATACATTTTTTATTCATATTTTTTTTATTTTAGGCAACATTTAGGTGTATAAGCACTGCAAGCCTCAATTTTCATATCTTTAAGTCATTAAGGTGACAAGCTATCAACATTATACTTTTTACCAACATCCTTTCAAAGCAATCCATTTATAAATAAATAGTGCCAAATATCTATTGAAATCAGTACAAAAAGATGAATTTTGCAGAATTTGCATGAATAATCCAAATACACATTTAGCAATTTGTTTGGAGCAATCCAAAAATAAAAAAAATCTTTCCACAATTAATTTCTATAATGGTATATATGAAACAATATTGTAGTTGATGATTTAACCACACTATTAAACTGTAAAAAAAAAAATCGATCCCCAATTGTAGTTTTTTTTTTTGGCTACACTTGTGTAGTCAATAAACATGACATACCCTTTTTCAGTAATACTAATTTACTTTTTCTTGTTGGATTATTTTTCTTTCAATAAACATCTACTAACACTGTTAAAATTTTATTGGAAATACAAGGATGAGGGTCGTATTAGGGGTACCTTCACAAGGAATAAGGATAAAAATGCTTCCCAAAATGACTCTAACAGTCATTTCTGGTACATGACAATTAAATGTACAATTTCTTTAAGAAGATAAAAAAAAAAAACTACTGTTTTTGACTAATCATGTTAAAAAAAATAAAAATAACAGTAACAATAATTAATTGAGACCTCTGACGAGGCACAACAAGGATATTTTGACAAATCTCAGTAAAATTTTTAACCATTACGACGCTAACAGTAGCAGAAATTGACCATTTGACTCCTGGCAATAAAGAGCATTCCTTTCTTTCAGGATCAATACTGTGTAAAGGAGAAGGCTATTATTTTTGGCACTTAAATTGCGAAAATTATACAATTATTCAAGGCTTGGGAACTTCTGGTAAATTATAGTTCATATTAAGTTTGTTGATTGATAATTGATATTTTCTGGATAATGAAGTTCAGAAAGGTCCCTTGTGATGTCAATATGACATCATATCCATGTTGAAATTGTTAAATATGACCTAAAATGATTATTTTTGCATGTAGTTTTGGGTCAAAATAAATACATGCATGAGTGAAGGCATATTACCTGTACCTAAAAAGATATTTTACACACACAAACATCTTTATAAAACACATCTTATATAAAAAATATAATTGTGGCTAAAGCCTTGGGTGATATCTAAATGTTAATAAAAACAAGATCTACAAATAAGGCTATTTTGGCAGTTTTGCAGAAAATAAATGATTGAAGCCCAATATGCAAACATGTAAAACAAAATTCAAAATAAAATTGAGAATGGAAAATGTATATACTGATGATGGCAGTCTAATGTATTGTGAACTTTAAAGAATGTTGTTTAACAGATGTATTGTACTATTTCGCTTGTCCTCAGTGGCTGATCAAGAAATTTTCATAAGTGGTGGCCAACTGACTGCTTAAGAGAGGGCAAACTCCAGTCATGCTTCAGTGCTTACTATATAATTAACAGAATTTGTCCAACAACAGGGGAGGAGCCTTTAAATCCTACTCTGGTCCTATTCAGGGGAGGGGGGAAATTGTGGCATTATCATACAATAAAGCTTTTCTTTAATCTAAAATAAATTGTGGTGACTTTAGATGTTCTTCATTTTGAAAGGATCTCTGTAACATGCCAGTGAGATTTATGTATGTTTTTTTGCTTTCTTTATAAAAGTTTACTAATAATCTTTAACAAAAAAGAGAAATTAAATATATAAAAAGTTGGAATATTATAAAGCATAAAATGTATACTGAAGATATGTAAAAAATATACAAAATTATATAGAGTACATTAATTAACAATAACATTGGCTATGTTTAATCCTAAGCACCAGACAACATACCAAAAAATGTTAAACCAGTTTGATTTTAGTACTAGTTTAGTCAGTTTAAACCAACAAGTTAGAATGAAAATGTCTGAAGCCAATTCCATTGGCAGGTCAATAAACAAGCAGATCATCATATTATAACTATGTCCAGAAATACAAAACATATTTGACAAAAATATAGCGATAAAAATGACGAAAAAACGATTTTATACACCTACTCTTTTGCAATAGCATTATAACCATAATTTTATGATATATGACTTAGATGAGATAAAAATTCCCAGACTTCCCCATAATAGAATACCTTAATTTCTTTTACCAGACTTTACATATTTATAAAAGAACACTATTTTTTTTAATTTTTATATCGAAATTTGTTCATATCCATGAGTTAAATCACCAAAACATTTTTTTACTGGGATGAAAATAAATCCTTTAACACCTTCTTTTGTCAAATACATTTCAACATAGAGGTTTATTGAATATAACACTGAACTTTAAATAGTCATTAGTTCCTTCTGCCTAGTTCTGTTAAACAGAGCTAATGAAGAAATTCATAAAAAAAACACTCATTCTATCAAATGATTCAACTAATATGTTGTTTGATTAAAAGTTCTCAAAGTGATGTTTGAAAACAGCTCCTTCCACTTTATTCATATCTGCACATGCCCTATCTAGACCTCTGGTTAGAGGAGCAGGTCCACAGCTAAATACACCAAATAAATTCACATTTTGATGTTCCAACTTGATATTTCTCAGTATATCTGTCATTTTAGGTCTACCAAAATGTGTAACAGCACTCAACCCAGTGAACAAACTCCTGCCAGCCACTTTCTGGAAATGTCTCTCACAAATGTACAGCATGGTAGTCCTGATGTCGTATTTCTGTTGAAACTGTGTAATGAATATATGTGTGTCCACAAATCCAGTGGCATCATTCTGTTCCACTTCTCTTATAATATCTGTCATCCATTCAAACTGTTTCTGTGTTCTTGTTACCCAAAGAAAGTATACTTTTTTGCAAGGGAACCTCATTTCATCAATTTTTGATTTGTTAACGATGTCCTTCAGAATTGAAGCAAATGGTGTCACTCCTATACCACCACCAACCAATATGGCTACTTTGTATCTGTACCAATCCTGGTGACCTTCTCCATACGGGCCATCTAAATAAAGCTTAGGTATTTCTTGTCCAGTTTCCAGGTTGTTAGCATCATATTCAGCTCTAAGATTTGTGGTCCATGGTCCAACAGCTCTGATGTGTAAGCTCAAGTTCTCTTCATGTGGAGCTGATGTAAGGGTGAATGGATGGTACTCATTAGATCCAAGGTTTAAACAAGAAATCCTTACCCACTGACCAGATTTGTATTCAAAGTTGGCAGGTCTCTTGAAGATTAGGGCAGTCACATCAGAGGGAAGTAACTCGGCCTTTTTAACAGTAATTTCAATGTTATTTCTACTCAAGCTGATCAACTTGTCTATGATAAAGATTATCATTGGAGGAATAAAGTACCACTGGAACAATGGAGGCTGGACAAGTCGTCCTGAACCATGGAGGATCATCAAAATATACAGGACGATGTATAAATTATGAGTTTTCCAGAACGCTTTGAATGCATGGGCTCTAGCATAAGGCATAGCAAACACATACATGACAATGACAACAATGGTTGCTAGGACACCAGTAAAACCTGTTATTGTTTCGTAAGTCCAATAATGGAATGAGGCTAATACATCAGTCGCTCTGAAGTATTCCGTGAAATAACAGTTGAGATCGCCAGAAGCTTGCGTAGAGATATGGTATAAATTGAATCCATGACCAATAATATGTAGAATTGTGAATACTAAAGCCAAAGCAGCAATATACTTGTGGAAAAGATGCATAGAATCCCATGGGAAAAACCTGTGTAAAAATGTCTCTCTGAAAAACGTGATCATATTACGACTCATTGTGATGAGTAAACTTGAGTAAGTAAACATCATAGCACTAGCTGCTCCTCTAGTTGTAGTAACACCATCACCAGCAAGTCTTCTCAGTCCCGCATGTTCTCTCTCAAAGGCATAGTAAAATGCTCTTTCTAAAAATACTCCAACTAATACAAGTGTGTAAAGTGTTAACCAAAAGATCTGTAACTGGTATGTAGCCACCCATTGTGAGAAGTTATACCACTTCTGTCCAAATGCTGTTTTAGGATACACGGCAAAATTGGTTGGTGCACTCACACTCTGCTGTCTCTTCATACTTATATTCTTTGTTCCAGGTTTCATGGTATTATACCCTCTAACTATAGTTGATCCTCTAGCTTTTAATGTCTGTCTTGCTCCAGATCTAGTTCCCTCTTCTTTTGTTGGCATACTTATTCCATCAAGATTTAAAGTGGCTTTGTCTAGCGTATGAGCGTATTCTTTTGAGGCAAATATCTTCTTAAAGTTGTCTACTGTCATGTCACTTCCCTCCTGTACTCCTGCAGTCCTGTACATGGATGTTACCAATTGATCAAGCTGTCTCTGTTCCAATGAAGAATCAGACAGTTCTAAAAGAGACTTAATCATCAAAGCAAACTGTTTCTGTGTCAACACACCACGTTTGGATGTATCGTACATTCTGAACATCAACTCCACTTTACCTTCACCATCATCTGAAGACAAAACAACAAAGAAATCCAAGAATTCCTTGAAGCTAATAAATCCAGTCTTGTCAGCATCCACCAATACAAACATATTACGAACAAAGAGAGATGTTGGTTTAAGTTGAAGAGCCTCTGCAAATTCTGTTCTAGTCAGCTGAATATCCGCTATCTGCTTGGATGTTTCAATGTCAAGGACACCTAAATCCATAGCATCCATGTTGGTATGTTTGAAAGCCTGTAGACAAATTATTCTGAAGAATTTATCTAGTAATTTTTGTCTTTGTTCCTTGGTTGTGGCATTTTTCTTGATGACTTCCTCTTTAAAATTAACTTTCTGCAGTGATAATCCAATGCCACGGAGGAAAGGCTCCAGCTTCTGTATAAACTCCTGTCTGTCCATAGCATCACTAAACTTCAGCACCAAGTCAATTTCCCCCTCAGTTCTGACTGACATGACGGTTCCTGTATCTTCTGATACCCAAATATGCAGTTTGTCTATTTGTTTGCTCCCATGACTTCTTAGATCTATCATCCTTAAAGGTTTCCCACGGCGATCACTGACATGAATTTTCTTTCTATTTTCATCAAATTTGATCTTGATGTGTCTTTCCCCATCATTTGGTCCTACCCATTCTATTGCTAGATATGTGTGTGGTTCCTTGGTCTTTTCTCTCCTGACAATTCTTTGCCTTGCTTTAGCCAATTTCTTTTCTCTGTATTTAGCCATACATATCATCAGTCCTATAGTAGCTGGAATAAGCAGAGCTACAGCTAGGAACGTCAAAGGAAACGACACTTCACTGCCAGAAAAATAGTCATACGTCTGCCATGGTACACAGTTTTCAATAATGGTACGGTTATTCCCACTGTTTGGGGGAACAGATATTGCAGTATTTATATTTAACTGAGCAGGTTGAGGACATGGATCATTGGCTCCATTGTGTATAAAGACATCCTGCTGAACTTCTCTGTTTTGACCATTGACACCTGGCTGACCTTGAACCTTGACATTGGTGACTTTAGCAATCACTTCACCCAGTGTCATGGAATTTATCACATTCAATTCAGTATCACTAAACAAACCATTATCCCTATTCTCATACCAAAATCTATCACCATCTCTGATTCTACGGAATGCATCTAGAGTTATTTCTGTAAACAATGGTCCCGGTCCATCAAATGTGGTTTCAATCAATCCCCCAACAAATAAATCAACATCGTCTGGTGCTGAGACATTGAGA
>Locus_158_Transcript_1/1_Confidence_1.000_Length_283
AAAAAAATCTTCAAAGCGTATTCATGTAAATGAACGGACAATATTTGTTATTAATCAATATACTTGGGTATAAAAGATTGCATAACATGATTGATATCTAAATCACCCAATGTGTATCACTACCCTTCACAGTTTAAACAAAATATTTCATTGAAGTGATCATTATAGAGATCCTATTCAGTCAAACTCATTTTTTGATGTTATGTTATACTTTGATATACAAGTTACAAAATGACATGTATTTGAGTTACCATTCTTATCAAGAAAACATTGTTTAATTAAA
>Locus_159_Transcript_1/2_Confidence_0.500_Length_821
AGAAGACGGCATACGAGATTGGTCAGTGACTGGAGTTCAGACGTGTGCTCTTCCGATCTCAAGCAGAAGACGGCATACGAGATTGGTCAGTGACTGGAGTTCAGACGTGTGCTCTTCCGATCTAAAATGGGTCGCCGACCAGCTCGGTGCTACAGATACTGTAAGAACAAGCCTTACCCAAAATCTCGATTTTGTAGAGGTGTACCAGACCCTAAAACCCGTATCTTTGATTTGGGAAGAGAAAGAAAGCCTTTTGTAGATGAATTCCCATTATGTGTGCACTTGGTTTCTGATGAGTTAGAACAACTGTCCTCAGAAGCTTTAGAAGCTGGCCGTATCTGTGCCAACAAGTACTTGGTCAAACACTGTGGTAAAGATTCTTTCCACTTGAGAATGCGAGTGCACCCCTTCCATGTACTGAGAATCAACAAGATGTTGTCCTCGTGCCTGGGGCTGATAGGCTCCAAACTGGAATGCGTGGTGCTTATGGCAAACCACAGGGAACCGTAGCTAGAGTAAAAATTGGCCAGCCTCTTATGTCTGTGAGAGCCCGTGACAATCATAAGGCTCCAGTCATTGAGGCACTGCGTCGTGCTAAGTTCAAGTACCCAGGTCGTCAAAAGATCTATGTATCAAAGAAACATGGATTTACAAAATGGGAAAGAGGAACATATGAAGAGATGAGGCTAGATGGAAGATTAATTCCTGATGGTGTTGGAGCCCAGTATAAGCCTGACCATGGACCACTTAAAGCATGGAAAGATTAATTCCTGATGGTGTTGGAGCCCAGTATAAGCCTGACCATGGACCACTTAAAGCAT
>Locus_160_Transcript_4/4_Confidence_0.700_Length_1794
CTTGGAGCACGACAGAGACATCTGTATAGAACAGTGAAATCTGTGCCAGCTAGTTTAGAAGGTGTTCTAGACCAGGAGACTTTTACTAAAGCCAGACTGTATGGACTGGACAAGAGTTCATTTGGTTGTTGGAGCTCACTGTATTCTCAAATAGAAAGCACATTGATCCTGATATTTGGAGGAATTCCATTTATGTGGAAAGTTTCAACAGATTCCATTGAATATTTTGGCTATGGTCCAGATTATGAGATACTGCTGTCTATAGTATTTATGTTGTATGCACAGTTATACAGCACTATAACTTCACAGCCCTGGTCATTGTACAGTACTTTTGTATTGGAAGAAAAACATGGCTTCAATAAACAGACCTTACCATTTTATATTAAAGACAGTATTAAGAAGTTAGTAGTAGGTATGGCCTTAGCAATGCCTATCACAGCTTTACTGATCTACATTATAAAGATTGGAGGGGACTACTTCTTTATTTACTGTTGGTTGTTTATATTTGTTGTCTCTTTGGTATTAATCACTGTTTATGCTGACTATATAGCTCCACTTTTTGATAAGTTTACACCATTACCTGATGGAGCTCTAAGGTCCAGGATCGAAGCTTTGGCTGCCAGTATTGACTTCCCTTTAAAGAAACTCTTTGTTGTTGAAGGATCTAAAAGGTCAGCTCACAGCAATGCCTACTTCTATGGTTTCTTTAAGAATAAAAGGATAGTATTATTTGATACATTGTTAGAAGATTATTCACCATTGAATAAAGAGGAGGAAGAAAAGAAGAAGCAGGAAAACACAGAAGGGAAAGAAGTACCAGAAGGAAAGACAGAAGAAAAGAAGGAAGTAGAAGATAGTACAACAGGGAAGAAAGGAGAAGGAGACGAGAAGAAACACAAGAAACAAGGCTGTAATGATGATGAAATTCTGGCTGTTCTAGGTCATGAATTAGGTCACTGGAAACTCAATCACAATTTAAAAAATCTTATAATAAGTAATGTCAATACTTTTCTGTGTTTTATGCTGTTTGCCATGTTGTTTAAGAGAGATGATTTATACCTTGCCTTTGGATTTACCACCAAACCAATCATTATTGGTCTCATCATTATATTCCAGTTTATATTCTCACCATACCATGTGATTCTAAACTTTTTGATGACAGTAAATAGTAGAAGGTTTGAGTTCCAAGCTGATGCTTTTGCTAAATCATTGAAAATGGCCAAGGAACTAAAATCCTCTTTAATCAAGTTAAACAAAGACAATCTAGGATTCCCTGTCACTGATTGGCTATACTCTTCATGGAACTACTCTCATCCACCATTATTAGAAAGACTGAAGGGATTAGAGAAGTCAGAATGACACGTTAAACATTTATAGATGTGTATGGATCATTTAGGTTGCTGGGTTACTGTCGGATGATGTGTACCCATATCTTGTTGATATAGACATCTATGTTTAATGATTCTACACTGCTAAGGAGTACAATGTACTAATATGACATGACAGAATTCATTCAAACATTCGAATAGAAATTCACTTATAATTAGTACTCATACTCATTTGTATTGTCTAAACTCTTTTTAATTTTAAAAACAAAGTTTTCAGAGAAAACCTGTATAATGTATGTAAGTGGTGCAGTCTAATAAATGTAAAAAAAATTATATTGAAATGCAAACATTTATACTAGGAAAGGCATTTTAAGACTTAATGATGAAATAATTCAGATTTTGATTGTGTAGTTATATGGTTATAGCTTACATAGATAAATAGTCATTCACACCAAATTATTTAAGG
>Locus_161_Transcript_4/6_Confidence_0.438_Length_756
TTTCATTGCTAAATATTTTATAGTTGTGTAAATGACATGTGAATGATATATAATATAGCATTCACATGTCATTTACACAACTATAAAATATTTAGCAATGAAATTATATAAATGTGTTTCATTTGTAATATTGAGCCTTAATGTAATAGTGAATCCTGTTAATATATTATACATGTGACGTGTCAAATGCTCTTTTAATTTCAATAAATACTCATCTTATTCTATCAATGATAACTAAATTGTAATTTTTTGGAACTAAATGTATTAAAAAAATTAACAGCATTTTAAAGAAATTTCTGTAGTAGCTTCTTCGCTTTAAAATAACAACATAAAAACAGTTCCTAATCCAAAATACCAGATAAAGTTATTGTTTGTTCTGTAATTTAATTTTTCAATAAAATTTCAAAAAAAACCCCTCCTACTTAAAGACATGTAGTGTTATTAAACAAGCACCATTTTGTAAGCTTTGTCCTGCGAAACTTGTACATGCAGTCCCTTGAACACATCTTTAATCAACTCAAAACCAGTGGCGGATCCAGGGGGAGGGTTCTGGGGGTTGGAAACCCCCCTTTTTTGGACGATCAATGCATTTGAATGGGAACATATAGTTGGAACCCCCCTTTTTAAAATGGCTGAATCCGCCCCTGAGAACTATACAATTTTCTATGCAGTCAAGAAAATCTACAAATTAAGTAGTTTTTAAATCTCAGTCAATAGTTTTTAAACTTGACTCAATTTGTACACAGACAAAAACAA
>Locus_162_Transcript_5/10_Confidence_0.259_Length_1727
TTTATCACAATTGCATATACTGTGGATTCATTGTTTTTTGTTGGGTACCAATTTGTTTGGGGTTTCATGTGTACAGGTAAATCATGAATTAAAATATTCAACGAATTACAAATTTTCTATAGTCTTTTATACAGAGATTGGTAAAACCTCGAAAATCGAATATCTGTGGAAATGCATGTTTTCTTCAATCCAGGAAAATAAACGAATCCACAGTATAGTAGTAAAGGTATATGTGGTTATCACTGTTGAACAAATATCATACACTGGATGAACATGATGGAAAAGATGTCTAAATCCACAGTAGTAAAGGTATATGTGGTAATTACTGTTGAACAAATATCATACACTTGATGGACTTGATGGAAAAGATGTCTAGATATTTGTTTGTGTTGGTCACTGTTTAGTGTGAAATATCACAATGTATTATTGTCTTATCTCTTCCAACAATTGATCACATTGATTTCCCTTTTTATGCTCAAATGAAAACAATTACAATTTTCCGATATTTTTTAACTTCTTCACCCTGAACAAATTTTCTTTTTTACCTAATTAAGAATTGAGACACAATTTGTTAAATAACAGTTTATAATTCGTATGATATAGTCATGATAGTTAGTCTAATCTATCATTTCAATTTAAAAGGGTTGATAGGCAAACATTGTTACAACTCTTGATGAAGAATAATAATTTTTATATTGTATCAATATTATTATTCCACTGTTTATACATATTGATAGTTTAATCAATATTTGATTGGTTGAGACTATCCCACGTGTCATTGAACAAATCTTCATATTCCTCCCTGAGTATCATATTCCCCTCTGAAATGTCGGGAATACATCGTGCGACGTTACACGCGGTAAATGTACATTACGTTTTGAACTTTCATAATTTTTTTAAAAAGCGTTTGCAAAAATCATTATCGTGTTCAAATTTATTTCAGGCGTTAAAACAAAAAGACTAATAATTAACTGTTTATCCGTACTGTTTATCAATGTGCATGTTGTGTTTAGTTATAAAACAAGCAGATACGAAAAACAAATGTATGCAAACTTACTAGTATTTTATGTGTTTTAGTAAACAAAGCATAGCAGTGGAATAAAATATTCATTTCCCTTGGCTTTGGGAGATATGAAGATTTGCAGACCCTCGAAAAATCATATTTCCCTCGGGCACAGCCCTCGTGAAATATTAATATTCTTGGGTGAACAAATCTTCATATCTCCCTCAAGCACGGGAAATAAATGTATATTGTCGGATGTCAGTGTAAAATTTAATTCTTTTCCATGTATTCTATCTTTATGAAATATTATGCACTCTATTTTTATGTATTTATAGTTTAACATGAGTGAATTACATCCTATATAACCTAATTGATTTGCATCTTATATTTTTTAATGAGAATACACAAGTTTGTTAAGAAAAGTGTTAAACTGTTAGGTTGTTAACGACATTGTACACTTTATAGGAATAAACATATTTTTCTGTATGTGTCATAGTTTCAAATTTCAACATTCCTTTAGTGTGAGTGAATATAAATTCATGTCTGAAGTTAATTATATTAATATTTTCACATGCAGTAGTGCTTTAAACTGAATGCTGTCAATGAGTGACAATATATTTCAATTGTTCTTTTATATATACATTAGATAAAAATTCATGGCTACTTGAATGGAATTAAATTTTAGAGAAGAATATAACCTGCATGGTATTCAAAGTACTGTGGA
>Locus_163_Transcript_9/12_Confidence_0.342_Length_1609
GCTATTATCAATTTGCATCCATTTATTGACCATCAAACGGCGAAGTAGGTCATTGGCTTCCGGAATCTGTTAGCTAGTAGTTACTGCGGTCAGATTCTTGTTATTACACACTATTACAATCAGAGTTATCTGTTATATCGCTCTCAATGTATGGTACTGGCTGGCGGTAACAAGTTCCAAAACATTCTTTATGAAATAAAAGTTTTTGAACTTGTTTAGTGGCGGACTTTATATGCTGCACCAGTACCGATGAACTTGATTTATCACTGTATTATCATTTAATTTAGAACATTAATCCATGTAATCTTCAGTTCCACCTCAAACGTAGTTTCTCATGTTGATTTTGGACATCTGTTGCCAGGGTTCAAGTCAACCCCCCATTATTTCAAAATTTTATTTCATTTTAGTTTTTATTTGAATTTTGAATTTTATTTATCTATTTTATTTGCATTTAATTCACGGTTGCCCAAATACCCTTTGTTTGTGGGTTGGTAACCGACAGAAGCCATGATCTTACTTCGCCAATAAAATATATTTTGATTTTAATAACGTCTTCTCTCTTATAACTACATATGGTGAAATTATTGTACATTGAAAGTGTTTATCATATTCTACTTTCAAACAACAAAGTGAAAGAAAGTATATAAAGAACGAGTACACTGTTCGATTATATGTGATATATCTGAATCGCCAGCACAAAGAAGTGATGACTGGTTTTAAATGTCCTGAATTCTTTTCTTTCCCTTATATATCTTTTTCGATCTATTCTCCGACCTTTCCTGTTCCTATTATATTTGTATCTTTATAATTCCCTGCAAACGAATTACCAACGTTCCTGTCGTCGTTTGCCTTGTTACCATTTCCGTTGTTTCCACTTCCAAGAATCCAGCCAAGTTCCCTTCCAAGAATTTTGCCAAGTTTCCTGCCAAGGCCTCTGACATTTTCTATTCCTCCTACTTTTGTATCTTTATTATTTTCTGCATATGAATTACGAACGTTGCTGTTATCGTTTGCATTTTTACCATTTTCTTTGTTTCCACTCCTTCCTAGTATCAAGCCAAGTTTCTTTCCAAGAATCAAGCCAAGTTTCCTTCCAAAAATCTGGCCAAGTTTCCTTTCAAGGCCTATGGCATTTCCTATTCTTCCTTCTTGTGTATCTTTATTTTTTTCTTCATACGAATTACCAATATCGCTAGTGTCATTTGCCTTGTTACCATTTTCGTTGTTTCCATTTCCAAGAATCCAGCCAAGTTTCTTTACAAGAATCCAGCCAAGTTGCCTTCCAAGAATCTTGCCAAGTTTCCTTCCAAAGCCCCTGGCATTTCCTATTCTTTCTATTTTTGTATCTTTATTATTTTCTGCATACGAGTGACCAATGCTGCTGTTGGCGCATGTATTATTAAAATTTCCGTTGTTTCCACTATTAAGATTCCAGTCACATTTACTTCCAAGGCCTTTGATATTTTCTATTTCGCCGACATGTGTTTCTTTGTTATTTTCTTTATTTGAATTACCAACGTTGCTGTTGCCGTTTCCATTGTTATCATTTCTGTTGTTTCCACTTCCAAGGTTCCAGTCATATTTCCTTCCAACGTCTCCGACATTTCCT
>Locus_164_Transcript_5/5_Confidence_0.538_Length_1086
GAATAACTGTTTCTGGTATCATAAAAAGAGCTAGGCCTTTAAATCATCAGCTATTTCAATATATTTTTTTTTATTATTTATCATCATTCAGAGTCAATTCTGTTGATTTAATAATACATACATAATTTGTGAACATATACTGGGTTGAAATGTAAACATCTTTTGTAAGTTAGACAGTAGATACATGTATTTTACTACAAAGGAATTATTCTCAAATTCTTTAAGTTGAACGATTGCCTTAGTAAAACATTCTTTTAAATTCATGAATCTCTACAAAGTTGACTGTGATGAAGGGTGCCTTTTTAGAAGTGATTATTTACATAAAAGCAATGTGTCCTCAACCAATTAAAAGACTCTTTGTTTATGCTCAAAATGTTTTTGTTCTTTAAAAACTGATACACTGCATTTAGATAATGATGAAACTCCAATAACATTACTACATTGTATTCTTGTAAGTGTTTTACATTTTGATTTGTTTATTTTCAAACCATAACTGTTTGTATTTAACTTATTTGTAAAAAAAAGGCCATTCTTAACCAAATTTATATTTGAGAACCACCTCACCAAAGAATGCAAATGGTGACTCATGGGTGGAAAGCCTTCACAGAATGAAAAGTTATAATCAAAATTACTTATAATTTCTATTTTTACCTATATATATATTATGTGAAATGTACTATGGTTATTTTTAAAAGGGAGATAACCATGTAATCTGAAGTTCATTCCATTGTTAATATAAAGTCAAATTTCTTTAAAGTTCAGGCAGTATTTGAAGACAAATTATCAATTACAGGTAATATGATGTACATGTCAATTGTAAAATACCCAAAATGAAAATGTGAAAACTTTTCTGGTTAAATCAGATTTTTTTCTTTAAATTTTCTAATTGATATAAAGAGAAGTTTGCAGTTTGCAGTTAGCCCTTAGTTTATGTTGATAAACCTGTATAGATGAGGAAAAAAAAGGGCAGCGATAAGAAATCCACATTTACCTAAACAAAACAAAACAAATAGTTTTGTAACAATTGTAATATTTATTTTAGACAAAAAAGATTTTTATAGTGGTGATTTTTAGTATATTTTGTAT
>Locus_165_Transcript_4/4_Confidence_0.870_Length_1070
TTTGGATCAGCTAATGGATAAGCTTTAGGATTTACTTCTTCAGTCATGATTGTTGTACAAAACATTACCACGAGGCCCAGTGAAGCTTTCAGCCGAGGGAATATTTTGTACAACAATCATGACTGAAGAAGTAAATCCTAAAGCTTATCCATTAGCTGATCCAAACTTGACTCAGAAAATATTGGACTTGGTACAGAAGGCAGCCAGCTGTAAAGAATTGAGGAAAGGAGCCAATGAAGCCACAAAGACCTTAAACAGAGGAATCTCAGAGTTTATTGTGATGGCTGCAGATGCTGAACCTTTGGAGATTTTGTTACATCTTCCTTTACTGTGTGAAGACAAGAATGTGCCATATGTGTTTATAAGGTCCAAACAAGCATTGGGAAGAGCCTGTGGAGTATCAAGACCTGTAATCTCCTGTTCAGTCACTGTCAATGAGGGATCTAACCTAAGACCACAGATCCAGACCATCCAACTGGCCATTGAGAAACTTCTCATTTAAATATGTCATCTGATGGACAGAAGGAAAAGACATTTCTTTATGATTATGGACTAATAAGTTCACCTAGATAAGGATGCTTACTTTTTTTTTATGATTTTTATCTTCTGGTGTCCCAGATATCAACTTGTATAATTATTCAAATCATGATGTAAATTAAATATAAAGAAACAAATAGAGTTATCTCCCATTGTCCATATCTGATGTGAAACTACAGAGTTGTCATACCTTTTTGATATAAAGATCAACGGATATTTTTAGCTTGTGTTCAAACTCTTACATTTTATCAAATCTCAGATGAAAGCAGTGTTCAATGTCATTCATTCTAATCATTTTCATATTTTAACATTTTATAGTGTACACTTTTTGTCAGTGTACATTTTTAGCTCACCTGGCCTAAAAGGCCATGTGAGCTTTTCTCATCACTTGGCGTCCGTCGTCGTCTGTCGACGTCGACGTCGTCGTCGTCGACGTCGTCGTCGTCGTTAACAATTTTTCAAACATCTTCTCCTCTGAAACTACTGAATGGATTTTGAATGAAACTTAACATGATTGTTCCTTAGTATATATT
>Locus_166_Transcript_45/46_Confidence_0.063_Length_1653
TTGAAGTAATAGGAGAAATAAAGGTAATATCGAAATAAAAAAAAGAAATTTATTACAGAAATCGCTAAAATTTTACAATAATTTAGTTTAAGTACAGCTTATATGGAAATTATATTAAAAAAGATAGGTCACCGATGAGTTGAAAAAGATATTTCAATTTTAGAGCCAAAAAATGGCATTTCTCCACCAAAGGGAGATAATTTGGAACTTTTTCAATGATGTATACATTTTGAGAGTCATCTGTGGGCAACACGAATTGATTGTTTTGAATGATTTTTGTACCATATGATAAAGAAACAACTACAAAGGGTAATAAATAAAATTTGTAATGAAAAACAAATGTTTAATTTTTTTCTGAAATTTTTATACCCTCGAGCCTCCTTAAATGTTCATCAGGAGATATTCATTTAAATAAATCTGAATGAATATTGTATATCACACATGAATTTTATATAGAATAGCAAGATTTCTCTTAATTTTAAGTGGAATTTGTAATAATTAAAAAAAAAGAGGGAAAAAGATTTAAACTTTTTTGTCACTAATTTTTCCTAAATTTCCGTTCGTTATTCCTCACATGATATTTTCAATCAGATTAAACATAGCCTGAATACTTATTTGAAAAAGGGGTTTAAGTGAGATAAAACGGAAAGATAAAGAGGTTTTTAATTTCACTGTATTTGTCATATTAGGATGCTATTTAGCCATAGTGATCCATGGGAAAAGGTTTCCCAAAATTTTTAAACTGATATACCATAGTTCTAATTAATTCTAGATTTATAGGAATATGATTTATGTGTTTTTGTGTAAGAGCTGAAACCTGTGTCAACACTTTCTGTTAACATACGTTTCCATGTTGACATTTGACAATTTTTTTTATCTTTTACAGTCTTATACATGCTACACTAGGCATAACCTTCATACGATGATAGTTGATAATACTGGTATAAGTTCTAACTATAGATACAATACACACAACCACTTTATCATTAGCTTTCATGGTTAATAAAGAATATGCAACAGAAATAAAAATCAAACAATGGTCTTCCGTATATACATCTCACATGCCAAAAGTACTTTTTGTTGTCTATTAGTTATTTTTAATGTCACCCAGGGAGTATGTTGTGTATTTACTTAAGATAGAATATGCACAAAGAGGAGACATAATAAGACTATTTTACAATGGAGAAAAATATGCCTTTATACCATGAACATATTTTTATACCTAATTTTACTGATTTTCTAAAATTTGGTGTTTTTTGCAATAACTTTTTCCTTGTTTCATATTTTGCTTCATTCAATTGATTTATTTTGCAAATGTTCCTTTATTTGAAGTTAAGTCCAGCAGTAAGATTCTGTAACTACCTTGCCATCATTTTCAAAACTTGAAATCTTCAATTATTGCATCGATAATAATCTTTTTTACTCTGCATTGACTAGTGTTTATTAGCAATATTATTTCATTGCAAGACATAATTTGATTACAGATGTAAAACTAAATCTTTGGCCTATAATATATATGAATCTACATATTTAATTGGTATATTTATGCCTCCAGATTTTCATATCTAAATTTTTATTAATTAAAATTAACAAGGCATTTCACAAATCCTTAGCAGTTTAAACAGTTATTTTTACAATTATGGTCTGTCCTGA
>Locus_167_Transcript_7/9_Confidence_0.600_Length_2080
AGTAAGATTTGTTGGGGGGTTTTCCACACTATAAAAACAAAATGAATGATGTGAGGGAATGTCACTCTGGTCAACCCCATTGGGGATTGATGGCTTCAAGCCGTCTTCCCCAAAAACCCTAAGATTACTGGACAAACAACAACAATCATTAAAAGATGGTCATAATAACTACTATAAGACATATGTTGATAAAAGTGTTTTATTACCATTGCTTTGTTTTTGGCAATGTAAAACACCTAGTAGTTCAACCAGAATGCTCAATTTATACTAGAAGTATAACAAATACACATTAACAACACATTAATAATAATAATGAAATACAATAAAAATATGATATTCCAAATATTCTTAATAAATAAAGCTTGAAATAAAGAATGGACTACTACCATGATTTTATAAACTGTGAACTCTGGTTGATAATAATGTTTGCATAACATGCCTTTCAAACACATAGGATATTTTTCGCTCAGTATCAAAACAAATATTCATCATACCAACATATACACAATCATTCACCCATGTTCATTCACAATCAGATAACCTCTAAAATACAGATACAAAAACAGACAATTTGATTTGACACAACACAATTTGCAGGTTTTCCCCATGGATTATGTCCCCTAGTAAAACTTGATCACATTATTATAAAGTCTGCCATACAGCAATGAAGGAGAAGATGAATTTAAAATTGTCCTAAATCTTCTTTACTATAACCTCATCGTGGTCATGTTCATCTTTATCTTCCTCCTCCAGCATCATCATTTCTTCCTCTTCCTCCTCATCACCACCTTCTTTCTTATTTTTATCTTCTTCCTCTTTTCGTTTTTTTTCTTCTTCCTCTCGTACTTTTCTTTCTTCCTCATCTTGTTTATCTTTCATTCTCTTTTCTGCATCTTTTGTTTTTTCCCATAATTCCTTTCCTATAACTTCTTCAGCTTTACTTTCATCATCAGTTATTAAAATGTTGTCAAAAATGGTACCTGATTTTACCTGCCATAAATCAAATCCTACTGCTCCAATATCTGTATATTTATATAAATCTTTATCTTCTACATATTCTGGGTTATCAATTTCTGGGTGAACCCATTTTCCTTTATAAGCTGGATTGTCTATTTGTTTTGGTTTCCATTCTCCCTTGTAGTCTGGGTTATCAATTTGTGGTGGTTCCCATTCTCCGTCCATTTCATCATCCCAATCGTCGGGTTTTTTGGCATCTGGGTCTGGGATATGTTCTGGCTTGTCCCAGTCTTCTGGTTTTTTGTCTGCAGGGTCGTCGATTTTCTCATTTTCATCCCAATCATCTGGTTTCTTTGCTTCTGGATCCTTAATTTTTTTAGGTACAAGGAAATCCCAATCATCTTCCAAAGTACCACTCTCAGCTTTAACATTATCGATTTTAACTTCATATGTGTTGTCTGGTCTTACTATCAATGTGTATAAATGGGTGAACACATCGTCCTTACATGTGATTTCCTTTTTGGTTAAAAGATTCTTTCCTTTGTAGGTGAAAATCACATGTACTTTTTTGGTTCCTGGTCCGCATATGTCAGGGCCAAACATGATGAGATATGGAGAATCTCCATGGAGATTTTTCTGGTCAACATCACTTGGATAAAGTTTCATGTATCCTCCACCACAATCAATGTTCTGTTCATGTTTGACAGTGAACTGGATAACTAAAGTTTTTCCCTCATTGCTGATGGGCTTCTCTAGTTTGCTGGAAATTCCATAAAACTTTGCATCCTGGGATGTTTGAATACCTTTGTCAAGATCTTCATCTCCGTAGAATTTTCCAGCAGTCCATTCAAATTTGCCTTGATCTGCTCCCTTAGAAGTAGATTCGACCCATCTGTCGGTCCAATCAGCACTGGAGAAACCCTCTTGAAAATAAACAGTTGGGTCTGACAGTGCTACGCCGAAAACGGCGACAAGGAAACAGGAAAGTTCTCATTATTCGACGATGTTCCAATATGATGTTCAAGTATGATGTTCACTTCTCTGATGTTTGTATTTCCAGTGAGAAGATGGATGCTACAGAGAAAGAGCTATCGGAAGAGAAAAATATGGCCCTTAGCGTTTG
>Locus_168_Transcript_6/7_Confidence_0.647_Length_2282
AAATACGTAACTACTGTATGCATAATGTCTGAATGTATTTATTCATATATGTGAATTGTAGTTAACTGTTAAATGTGTACTGTATACGATATGAAACTAAAACATGAGCTATTTGATTTACCCATTGCACACTATCACACTATAAAGCAACTTATTTTGGCAGAATTTTTATTTCACGTTTAGTCATTTCTATTCCACTTCGCGGCGAATTAAAATCATGATTTTCTAATTCCCCTGATTTAGTTAGATAAGATCTAAGTTCAACTTTTCGCGTTATTTTGGCTTCTCGCGAAAGTTGGTAAAATGAATCGCCGTTGAAAATTATTTGGCTCACAGCGATTTCGGAGTTCGGTATTTTTGTTATTTTACTTTTTATTTGATGGAACATGTTTCTCGATCTTTTTCATAAAAAGCAAGTTACTCACTACATTTTTAAAACTAAGTTATAAGATTTGGGGGACAACATAGTGCATTCAATGTTAATTCAAGTTGTAGCATTACATGTATTCAATAGTTTGCACATAATAAATTGCCATAACATTGTATGAAACCAAAAAAGAATAATATAACACGTAACTAAATTTGTTGATCGATATATATAGTACAAATATATACCACTACTCTTAACAACATTTTTTATCATTATATGTAACCCAAAGTGTAAACCATTGCATGTAACCAAAATGTAAACATTACACGATACTGATATTGGTTTATCATTATATGTAACTACAAAATATATACCATTACATGTAACAAAATGATATATATCATCAGGATTTTAATATACAATGTTTCCATTAACAAACTGGTTTATCTTCTTTGTCCATTTCATGAAGAACATTTGTTGATCTCTCACAGTGTTGTAGCTGATGACTCTCTATCACAGCTTGCAGGTCAATTGGTCTGTCATTAATGATCAAAGATGAAATTCCTCCTTGTAACGTAGATGTGTCACTATCAAGAAGTCCACCGACAGCGACGTCATAAAGTAGTTCCTTAGAAGAAAACCATCTGTATGGTACGTCGTATGGTATCTCTATTGATGATGTTCCTAGACTCACAAGTAACCTTTCGTCACCAGTGTCCTCCACCGATATAACATGCCAATCATTGATAGTTTCGTCTGAGTTTAATTTGTATTCCTTATTTTCTTTGTTGTCTGATATTTCCACTCCCTTGCTTTCGATAAATACGGTCACATCAAAATCCTCTCCTTCAACCCGTTTGAAATGTAATAGTGTACCTAATGAATCCTTCCCAACAATAATGTATACTTTATTTGCATCTTTTGATTGCTTATACACTATAGGTTTACTCTGCTCGGTAAATTGTACACATTTTCTCCAAATATTTTCACTACATTTCCCATAATATACGTTTTTACTTTCTTCAATCATATATAAAGGTATTTCATTTTTGCTTATTGAAAATGATGATATACAACCACTAAATGATCTTAGTTTTGCTTTCCCTGACAGAGAATGACTCTGAACACCCAGTCCACCCAGATATATTCCATCAGCAATACGTGATGTGATCTCCTGTCGGACAAGTTCCTGTTCAAATGTATCATCCAGGTGGTCAGTTGTCGCTTCTATCACATCATTACCAAATACAACGTTCAACGTGTGATCAGCTCCATCATGGTAAGTATCTTTTGAACTTCTGAGGACAGTTGTTCCCCGTCTGGTACTCACTTCAATATGTAATGCTCCCTCACTGAGCGATATAAGAACTTGCAATGTCTTAAGTTTATCATTGATAAATAAGAGAACACCTCCTTTCTGTGTCGATTGAAATCCTAGATGAATGTTGTCAATGTATGATGCATCTATCAGATACAAGGAGAATTTGGCAAAGCCATCACCTTCAAAAATCATCGACTTCAAATGTTTACTCTCACATCCTGTTCCCATGCAGTGTTTCATAGTCCCTTTCTTTTTGCTCATTGCTAAATGTTGTCCGTTGACTACAATATCACTTACACAGCCAGAAAAAAGGGGACTTTCAGAAGGTATGGATGTTTCCCCGACAACTGCTCTTGTGATTGTACTCTGTAGAATAGATAATCCTGGTATATATGAATCTTCAACGATTTCCTCTGAGGTATCATTCAAGGATTTCAGTCGCAATTCAACAGTCCGACCATTTCTTCGTATACTGATGGAATACCACTGGTCTTTCTTTAAAGGTGATGTAAACGATATAGTCTCCAACTTTGTATTGTCAATGTCAGTGATTGTCAAAGCTGGTTTCAAGTCATTTAAGAAAACTGAATA
>Locus_169_Transcript_4/5_Confidence_0.364_Length_546
TAGAAATGTTAAGAATTATATAAATTTTGCCATCTGAAAAGAAAGAACTCGTGAAAAAATTGTATACAAGTTTGTTGTGAACAATTGGAGAGAAAAAGTGAACAAAAGTTGTGAAAGTTGTAAAATATGCATGTTCGCTTGCAATTGAAAATGGCATTATTAGTTTTTAATGTAATTTCGATATAGATATTTTTTCGTTGCAAAGAGACATTTTGTGAGCAGTTGGGAGATTTTTTGCAAACGGTCAGTATTTAAGTGCTGGGAGTTATAATCTAATTTGGTGCAATCTATACAAGTTGTGTGGATGTATAATTAGTGCTAATTATGTATGGACATATATGGTTTTCTTATAGTGTTAATTGTGTATGAAATTATGGTTGACTTGTGCTAATTTTATATGGAAGTACACTTGTGCTAATTTAGTGTGGAAGAATTGTTTCATGTGTGTTCAAATTGCATGAAAGGTACAGTTTACATGTGTAATTATGAAATTATGGTTGACTTGTGCTAATTTTATATGGAAGTACACTTGTGCTAATTTAGTGT
>Locus_170_Transcript_1/1_Confidence_1.000_Length_255
AATGAAATATCAAAGGGCAATGATATACTTTGACCTGACTTTAGTATAGTCTTATGTAGAATCTAAGAAAGGGATGAAAATGGATTTATAATGAAAACCAATACCAGTCTGCATGCTTGATATTTAGAAAAGGGAGACAAATAGTCATAATAGTTTGGCCAGTAAGTGCTCATTATATCATAATGTTTGACACAAATGAACCTGGAGTTTGGTAGAATTATATAAATATGTTTTTACATGTAGTAATTTCAACCT
>Locus_171_Transcript_41/41_Confidence_0.184_Length_1054
TTTTGGCTTATAACTCAAAAACCAAAGCATTTAGAGCAAATCTGACATGTGGTAAAATTGTTTATCAGGTCAAGATCTATCTGCAACAACAAAAGAAAGTTTTTAACGACCTCAGCTGGCTATACAACCCTTGCACAATCAACTGAATTTTGCAGAAATCATTAATAGGATAGATTGCCCTTATATGATAATTTTTTATTACCTTTTTGGTTTTTTTGGCAAAGGGGGAGCGGGGGGGTTGCGCAACAACAAAACAACTTCACAACTTTCTCATTACTTTGCATTTCTCGTTAGATAAATTTTACAAAATTCTCCCCTGAAACAACTGTCAAATTTAAACAAACTTGGTTTTAAATCACCACTAGGATATCCAGGGACCACTGTGTATGATGACCCTGCCTGCCCACATGGCTGAAATAAAACATAGGTTTCAAATGCACTTTTTAGTATTATATCTCTGAAACTAAACGACAGTACAACAGTTGCATTTATCATGCAACAATTGTAAATAAAAATATCAGGTGAGCGACACAGGGTCCTTGGACCCTCTAGTTTCTATTTATTTCAATGACAACTATCAAAATTGTTTCAACAATTTCCTGCCTTTTCTTTTCTTAAAAAAATAAAAATAAATTTCCTTATATGTATATTCTATTTCATTGAATTTTGCTTAACCTATAATATGAGTTCATTGCTATATTTGGATTGCATTGTTTTATAAGTTACGTAAACATCAGAAAATGTTATATCGTTTTCCTTAAAGATACAATGTTAAATGAGTTATTATTTATACTGACTGCAAAATATTTGCACCTTAATCGTCATGTGTGTCAAGATTGAGATCACTTTTTATCTATGCAAATTGTAACAAAAATATTATAAAGAAATCATTTTAAAGCGTTTACAATTGTTGGTTTATTTGATAAAGTTAAATATTGATTATGATGTTAAAAAATTCAATCGTATATATTACATCAACTTAATACCATCTCGTCCAGAATATGCATGAAATATTTGTCACTGGACGTTAAACAAACAATTAATAAATCAACCT
>Locus_172_Transcript_1/1_Confidence_1.000_Length_518
TGGGAGGATAGAATCAAGAGCCTCGAATAAGGTCTTGCCACTGGCATTTCCTTCTTTCCCTTGAAGAGAGCCCAGAGGGAAACATTAGCAACTTTGACGATCTTGAAACGGACACCGGGAATATCTCCAACAGCATGTCCTTTTCTACCAAATCCTGCTACAAAAATTCGTCATTTTCTTCAACGTAATTCAGACAACCATCATTAGGTACGAAGGCTGTGATCTTCTTGCCGTTCTTGATAAGTTGTACTCTGACACATTTTCTGATGGCAGAGTTAGGCTGCTTAGCTTCTACTCCAACTTTTTCAACACAATTCCTTTTGCATGGGAAGAACCTTGGAAAGGTTTACACCATCTTGAAGGCAAATGAGCCTTCTGTAGTCTTTGTCGCCATCTCTGTTCTCTTCTGTGATTTCTCTGCTTCCTAGCAGTTCTCAAACCTCTAGGTTTACCCATGATGGCGACAAAGACTACAAGAAGGCTCATTTGCCTTCAAGATGGTGTAAACCTTTCCAAGG
>Locus_173_Transcript_3/3_Confidence_0.667_Length_1865
AAAAAGAAAGACAAAAATGGCAGAAGTTGACAATTCTAAAAACATTACTATGCTACAAGAGGAACTGATATGTCCCATATGTTTGGATTTATTTGAAAGACCTATCTCGTTGCCGTGCCTACACAGCTTCTGTTTTAAATGTATTGAACAGAAAACAGCTCGGGATGCTACACAGCAGGTCTTTCCAAGAGGCTATGTCATTTGTACCTGTCCAACTTGTCGCAAGAGAAATATGATACCTAATGTTGAAAACTTGCCCAAAAATTTCAGCTTGGCTAATATAGTTGAAAAGTTTAAACAGGTGATGGGATTGAAAAAAGTCATGTGCACCATTCATAATCAAGATGTAGGTTTGTTTTGTGAGGACTGTTTGTCACTAATGTGTTTTACTTGTTTTGGAGACCATAAAGGACATAAGATAGATGATGTAAAGAAAGTGTGTGAAAGATACAAGAGTAAAATGGAGTTGACTTTATTACCAGGACTGCATATGAAACAAAGACAGTTAGAAGGTGCTGTTGAACATTGGAATGGAATTATGAATACTGAACAGGCAGGGAGACAAATGAGAAATGATCATATTTCTAAAGAGATAAAATTACTGAAAAACATGTTGAATGAGTATATGGTGGACAGAATAAGTGGAATGATTGCCTACAATTGTAAAATGACCAATCAGCTGATCTCACAGTGTGAAAATAAAAAGAAAATAGTAGAGAAAGATCTTATAAATGTGAAAAAGCTGATCTCTGATATTATATCCGACACTGATCCTGCTAGGACATTATTGACATTTACAGAAATAACCAAAAGGGGAGACCATGATATAGAAAAACTATCAGATTATGCAATGGACCTTCCAAAGAAGGCAATTCACATGACATTAGATCCTATATGGAAGAAAAAATTAGAAGAATTTAGTAACAGTATTAAAATGACAATATCTGGTGTTGAGGAAGATAATATAGAGCTACCAGTGGAAATTTTAGATGAGAAAAAGATATTTAGTCTGAATAATTTACCCTACAGCATCAAAATAACTGAAATGGAGGAGCAGATTAAAGCTTTAATTCCATTGAAGAATGTTATGTCACTTGACTGTATGTTTGATAGACAGAAGGTCATGGTTCACTTTAGCACATTAAATGTAGAGTTCTTAAACCTCCACAAGGATACAACTCCTGAAACAGTGTTTGGCTGGGAGATCAAATTGCAACGTGAAATTCAACCGGTCAAGTCATCATCTAAAGTAACCGAGGAAGGGATAGAAATAAATTTGATTAAAGCCAAAAAAGAACAGTGGGAAATACTTGAAAGGGCAGCAAGCCCAATTATCTCAGAGAGCAGTGAATTGACACAAAATGATTCAACTTCTGTTGATTACACTACTCAGTCATCACAACCATGTCAGTCTCCGAAACCATCCACTAGTTATGAATCATGTGTCACAGCAGGCTCAAAGAAAAGACCTTCAATGGACGGAAATGATTGTCCCTCAAACACTAGTTCAGGAAGAAAGAAAAGAAAGAGTTTACAAAACTCGGATGAACAAGTTGAAGACCTATTAAAGGAAATGGTAGACAAAAAAGAAATAGAACATTTCATAACCACAAAGATTCTGATGGCCTACCCAGAGTATGATGTGGCAAACAATACACAGTTGATTAAGGAAACTTTACAAAAGCTATGGACATGATAGACAGATTGTTGAAATCTTGAATAAACAAGAACTTGGCCACAATGAAACAACTAGTGCCAGAATGAGGACCTATTATACATAAATTATAGAAGTTGATTGAATGTTATAAAGGACATGAAAGTTTAAGACCAGTTGTTCTAAACAGCCGGCACTGTTTACATTTATT
>Locus_174_Transcript_1/1_Confidence_1.000_Length_403
TTGCAGTTTATTTATGTTGTTGAGCTTTCCTCATCTTCTGTAAGACTGATTGCATTTCTTCCTTTATTTGCAGTTTATTTATGTTGTTGAGCTTTCCTCATCTTCTGTAAGACTGATTGCATTTCTTCCCTCTTCTTCTTTCCTCTGAAGTGAGTTCCTAACCTCCTTTTTGCGAATTTCAATGCCCTTTTATCTTTTGAAATTCTCAACAATTCCTGCATTCTTTTTTCATATGGGGCAAAACCAGCAATTTCTCTGACCAAATCTCTTACAAATTTGGCATGCTTTGTGGCTCTACCTTTTCTGTATGAAGGTTTAGCCTTTCTTGGGTTGCTGTCAACTTTTGTAAGAGATTTAGTCAGAGAAATTGCTGGTTTTGCCCCATATGAAAAAAGAATGCAGG
>Locus_175_Transcript_9/14_Confidence_0.383_Length_1588
ACTATGTATACTTTTGGTTGCCATAACAACTGTTTTATCTGCACCACAGACACAGGACCAGAACTCCATTATAAGATATTTTGACATTCAGCCAGCATCTGTTAAAATGACCGTGACAGCACCCAAAGGTCATGTTGTCACATCATTTGAACCTTATGACAAATCCTGGGAAAAATTTAAACTTGAACACAGTAAATCTTATCATACCATTGAAGAAGAAACATATCGTAGAACTGTTTTCAAGAAGAATGCATTAAAAATTGAGGAACACAACAAACAATATAGTCTTGGTCAGAAGTCTTATTATCTTGGAATCAACCAGTTTGCAGATTTGGAACACTGGGAGTATATGCAACATCATGGATTCCAGGTCAAGAAAACAGTCAACAGAACAAGAACAGGGTCAAAGTTCCTCCCCCCTCTCAATGCTGTTTTACCTGAGAATGTAGATTGGAGAGATAAAGGATATGTAACACCAGTCAAAAATCAGGGACAGTGTGGTTCATGTTGGTCATTCAGTACAACTGGTGCTTTGGAAGGACAACATTTTAGAAAGTCAGGTAAATTACTTTCTCTCAGTGAGCAGCAATTGGTTGACTGTTCTGGTGACTATGGAAACGAAGGTTGTAATGGTGGTTTGATGGATGATGCATTCAAATACATCAAAGCTGTCGGTGGATTAGAAACTGAAGAGGACTATCCATACACAGCCAAGCAACATAAATGTGATTTTGATGCCAGTGAGACTGTTGCCTCAATGGATGACGCATTCAAATATATCAAAGCTGTCGGTGGATTAGAAACTGAAGATGACTATCCATACACAGCTAAGCAACATAAATGTGATTTTGATGCCAGTGAGACTGTTGCCTCAGATACTGGATTTGTTGATGTAGAAAGTGGAAGTGAATCTGATCTCAAGAAAGCTTCAGCTTCAGTTGGTCCTATTTCTGTGGCTATAGATGCCAGCCATCAGTCATTCCAACTTTACAAAGGAGGTGTATATGACGAAGAGGAATGCAGCAGTAAAAATTTAGACCATGGAGTATTATGTATAGGCTATGGTACTGATGATAGTGGAAATGATTACTGGCTTGTTAAAAATAGCTGGGGTGAAACATGGGGTGACCAAGGATACGTGAAAATGACCAGAAATAAGGATAACCAGTGCGGTATAGCTACACAGGCCAGTTATCCACTTGTTTAAATTTGGAACTCTTACAGAAAACAGAGGATCAGTGAATCTTAAAAACCAGAATCTTTCATATAGTATATACTCAACATCTGTACTAATTTGTATGAGACAAAATTACGTAGATTTTACCAAGCATTATCCAATATTCTTATTGTTATTAACATTATCAGGAAAAACCATAACTTACAAAAGAAATATTTTTCACAATATAAAACAATTTTGATATGCAAGTTATTTTTTTTACAAATGTAGATATTGTAAATAGAATGTTAAACACAGTGTTTATAGAGTTGACACAGTACCAACCTACAAAGTCACAATTAAAGTAGCCAGATTTTTGTATACATTTTTTACTGCCGACATGTTATCAAGGTTGAATTTTTCACATGAAAA
>Locus_176_Transcript_8/8_Confidence_0.682_Length_1593
ATTCTGGGCTTAAAGATGATGAATATTCCAGTTCCAAATTCACAGGAAGCCTGTAAGAAAGTAACATCTTTAGTGGATGCTAAGAGTGTGTCCTCTTTATATCATGCCTCCGGGGCAGCCAAAGCATTAGGCAGCTGTAAGGTCAATGCTGCCAATGCTCAGGCCTTTTTATCAGAGTCAATCAAAGACACAGCTAGTGTAGCAGACATATTCTCTGCTTTCTTTGCTTTAAAAAATCTGGGATTGTCTGTTGACAATACCAAAGTTTCTAAAGCTTTAGCAGAAGCTTTAAAGAAAGATGACTCTCCACTGAGTTATGGATATGCTTTCCTGGTGTCAGCAGAAATTGGTGGAGACGTCAAGAAAATGTTTGACAGCATAGAAGATATCGTTGCTCAAGCTGATGAAGTAGATGAAAAATATTTACAGTTTGAAGGAGGACTGTATGCTACAGCCCTTGTGATAGATGCTGCTTATAAATTGTCTGAAACAGCTAAAAAGGCACCCACAATACCTGAGGAAAAAGTATTGAAGTTTGCCAATTACTTCCTTAGTCGTAAACACGTTCACCAGACAAGATCTGCATACCATCTTCTGTCTGTTGTCAAAACTCTTACTGAAAACAAGTACCACATTCCAGTTGCTGTAACATTAGCCAGTTCAGTAGCAGTCAGTCAGTCTATGTCAACTGTACAGGTACGTGTATCCAATTTGATGGGAGCCCCACTAGGACCATTGACAGTAGTAGCAGACAGTGCTAAGCACTTGAGAGATGATGCTATTGTACTCAGCAAGAAACCATTCAGTGCCAAAGATGAGTCTTTATACGAGATTAATTTTATGGAATCCAAGCCAGCTCCAGGCTTCTACAGGTTGACAATCAGTGCTACACCAAAGAAGGCAGACAAAAGGTTCTTAGGCACATCTGGAGCTTTCGTTGAAGTGAAAGTGACCACACAGGTGTCTATTGAGAATGTAGAGATTGGTATTGCTGATAAAGACCAGACTACAGCTTCAAGGACCACTAAGTTGCAATATCCAAAGAAGGCAGCAAACACCTTTGAAGCTGACAGTCATCAGAAAATCATCATGAAATTTCAGCTGAAGGACAAAAGCAGCAGTAAATCAGTTTCAGCTCACCAGACATTTGTGAAACTGACCAATCAGAATACAAACCAAGAAATTATATTTGTTGCCCAAACAGAATCATCTGGAGGATACAAATTTGATCTGGATGTTGGAGCTAATGCTAAGGAGTTTGGTCAGTTGTCTGGTAAATATGGTATGGAATTAATTGTTGGAGATGCTGTCATTGAAAATCCATTCTCCTGGTCATTGGCTGATGTAGAACTTAATTTCGCTGACGCACCAACACCAAAGACCAAAGAAAGCCAATATGCAAAGAAACCAGAAATTAAGCACATGTTTCGTGAACCAGAGAAGAGACCCCCAGCAGTTGTTTCCACAGTGTTTACTGCTTTAGTTTTGTTACCTCTGGCAATCCTATTCATCTGTTGGATGAAGATTGGAGCCAACAGATGAATAGGATTGCCAGAGGTAACAAAACTAAAGCAGTAAACACTGTGGAAACAA
>Locus_177_Transcript_6/6_Confidence_0.533_Length_1586
CGAGTTTATTTAAATGCTTTAATCCAGTTTCAAATACTAGCACCTTGTTTTATTTGCAAAAGAGACACCTGAATATACAATAATTAGTAAATAATTGTAATGAATGTTTTCATTAGCAGAAAGACGACATAAATAATACCATTAACTTCCTCCCTGTGATGGTTTAGAAAATAAATTGCCATAATAAGGCAGTCGAGTATATCAACCAAACGTTCTCCGTTACATAGTATATTGATTTTTTGGCTCATAATCAACTTTTATTTACAGTTTTTTGTCTTATTCCCGAATGTTCTCTTGTTTCAGCTTTCCCTCCTCCAGTAAATCGAGATAATTGTACATATAGTCATCAGCAAACCGTAAGACTTGTTGCAATGTTATGAGAGCTAGAGTGCTGACATTATCATCAAGTTCCATCTCGCTCTCATAGTTTTTAAGTGGTAGTATATGAGCCCTTGGTAGCCCCATGATCTGTGACACCCGGTCTACAACCTCTTGAACGATTGGACTATAGAACACTCTTGAAACAGATTCCTCTGTCATTATAGGACATACTTTGTCTACTTTGGTCAATAGCACTACCTGTGGTACACCCTTTTGATTGAGTCTTGTCTGTAAGCTCTTAATCCTCTCAAGAACTTTTTCTGGTAAAACATCAACTGTACTACTGTCCATTACAAATGCTACACAGTGTATCTTGTCGGACAGTTGTGGACTAGTTATAAATCCAGGTATCTCTGGAGAAATTGGCAGTGATGGATTGAACTGATGTCTGTCTGGCAAATGTCCATCTACGATATAGCTAATTTCATGTCCATCTATTCCTTGGTCAGCCTCTAGACCACGTGTATCATGAAGGCGAAAATTCATTGGTTTTCCAGATGGTCCATTTCTAACTTGATATGTTCTGTACACTGTTGTGAGACTATGTTCAGCGTTACCGCTGCAGGCTTGACTAGTGATGTATCCTCGGAATATAGAGTTGACAGTGTTGAAAAAACTCGATTTCCCTGCTCCAACTTGACCAACGAGTAAAATTCTGGCCTGCTGAATTTTCAGTTCTTTCAACGGTTTATAATGCTCAACATTCGCCTTCAACTCTTCTAAGAACTTAAGGTTCCATTCAGGTGTTCTCCTCCATGGATTTTCCAACGGAGCATTTGGAAGTTCCTCTACCATGTAAACTTCAAGATCTGTAACTTTCAGATTCCCATTACCAATTGTGTTCAAGTTCTCTCCTTTCATGTTATATGAATTACCAAAGTTTGCAGAACCATTTAAAGGATAACATGTACCATCATGAGTGACAGTCCCATTAAATGTATACAAGTCATGTCCACCACCAAAAGTTGGTCCATAATTTGGATTGTCATTTATAGCATGCCCTGGTACAGTGACAGGAAATTGAACTGGTTTTGCTGTTCCATTTAGATACAATCTGAACAAAAATGCTTTATTGTCGATTGAATAAGCGCCTGTACTTCTCCAAGCTACAGATGTGTAACCTCCATAAACTGAACCATTGGTATTATACAGCACTGTAACTGTTGCACCTTTATTGTTGCACTTGGAATGGAATGTTGTGGCAA
>Locus_178_Transcript_7/7_Confidence_0.600_Length_1369
TCTCTCAAACATTTATATCTTTTTTGTATAAGAGAACACTTGAAATTCCAAAATACCAAAATGAGAACTTTCACATTTAGAAAAATACAAAAGCATTTTGTATTTAGTGCAAAACATTTAATCTTCGATACAACATGTACAATAAAACAAATAACCAAAACCGAACTGAATTTATATTGTTTCTATGAAAGCATTCATGCATTTATTACAGTATGTATTTGGTCTTACATTATGTATGCTATTTACAAAACTATGCATGTTTATGCATGGCAATATAAAGCAAGAAAGATATCAAGATAATAATTTGGTAAGTAAGAAAAATGCCGTTTAAAGTTCTCTATCGTCGTAAGACTGTTTCAAATAACAAACTAATGAAACAATACTACATGATTATAAAAATAAACATATGAATGCTACAAGATATAAATCATAAGCTTTTATTGATTAAATGAAACATTTTGATTTCGTAGATTCTGTGAAGTGTATATTATCAGAGGGTGAACACTAGGTATGGGGTTTTCCTTGTTTACCTAATTATCAATTCAAAGGCATATCATATCATGATTTGTTCCTACCATTATACATATCAACATTTCACAATCAAACCGTTTGATACCCTTATTTAAAATTAATTAGAAGTTTTACATTGCATAGACCTGCTATAATGCTGGCATATTTGATTAATTTTCATTACCTTGTATAATGAGGTATTACAAAACCACAATCTCACTTTTCAATTCATTAAGCTCTTTTTTAATTTTTATTATAAAAGTATTAAATAAGGAGCTCCAAAAATACATGTATGTATAAGCAGTTCATTGATATGTTAAAAAAATAGAATTATAATCTAAATATTATGCATTTTGACAAACGCTTAAATTTAAGCATTAATATATAAACAAAAATAACAAAATGTAATCTCACTGAAGAGTTGTTAATATCCAATGCATATACATATATTGCACGAAAACCCCAAAATTAACTCTGGGAAAATCGAGCAGCCAAAAATTCCTTTAAATGTCACTTTTACATCAAATATATTCACTATTGCACATATGTCTTTGTTGCACAATTTTGGTCAGCTGCAGTCCAATTTTTTTCAAAACCAAAAGGCTTTATATCAGGAAAGACAGTACATTTGATACCCGGGTATTCGATGATATCAAAACGATTATGAATAAGGAATATATAAGGCTTGTCAACAGACAATACTTCCTATTTTGACATTAGATGTCGGTTAAAGTATTAGGTGACCAGAAAGATTTTTTTCCCCATATGTTTGCATTTTCTTCAGTCGCTGTAAGAAATGGTAATTTATTCTTCAGACAATGCGAATGAAACTCTACCAGAAGATATTATTTACTTATAA
>Locus_179_Transcript_1/3_Confidence_0.571_Length_2046
TTATTCAAAACAAGGTTTGGTGGCAGAAAAGAAACAGTATAACAAACTTTGGTGTTTTATTTAATATACTAAACTCCTATGGATTTTTTATTTTCTTGGATATAGAAGTTCATGTATTAACAAAAACTTGGTTGTTACTTGATTTCCTGATTTCAACAAATATTTCATGCATCTGTAGGAAACATGTATTTTGTTGAACTCTAAAAATTGTGATTATCCATTTTCTGCAAATAACAATGAATCTACAATAATTATATAACAAAAAAATGCTGAAATTTACAGAACCATTTAAATTACTCTGTATACTACACCCTGTGTTTAAGGAATGCTGCATATACAATCAGGAGTTATTTTGATCTCAATTCATATCTAACACTGATCATGTGATGATGGATTTATTTAAAACTTAAGGATGTTCTTGGGTGAGGTTAGGTAAAAATTAAGAAATTAAGAAATTAAAATTGATACTATAAGCTGGTAAAGCATCGATTAAGGATAAAGATAAGCTAAAAATATAGATAGGTCATGGACCTCCTTTTCGAGATATTTGATATTTAAAATATGGCAGGAAAGGCTGACTCAGACTTTTACCTTATGTTTGTATTAGTATTATTTGGGTCTCAAAACAAAAGAAAGAAAATCAAGAATCTTCTAAAATTTTGGTAAATGACCTTTCATAAGCTAATAAGTCTTATATGAAAAAATAAATGGGTGTAATGGGGCAAAATATTTTACATTGTATTTGATGGAAAAACACCAAGGAGTCCGAAACATTTGACACAAATTCCAAAACCTCACCTAAGTACATCCTAAAGGCAATTTTTTTTTATCATATTTGATACTTAAATAATTTCAAATATTAACAATCGAGATGGAAAGTAAATACTCAAAACACAAGGTGGATTTTTTTCCTTTTTTTTACTGATAAATGTACACCAGAAGAATGTCCATTTTAACGGTATGACTTCTGGTAACGAGCACGTGGACCTGGACCTCCAAACTTCTTAGGCTCACACCGTCTGGGATCAGCTACCAATAATGTCCTGTCATAGCTGATTAACATGTCCTTGATTTCCTTCTTAGATGCCTCATCAACATATTTCTGATAGTAAGCTACAAGAGACTTTGAGATAGCCTGTCTGATAGCATATATCTGTGCAATATGTCCACCACCTTTTACTCTGACTCTGATGTCAACTCCAGCAAACTTCTCTTTTCCTAACAGTAAAACTGGTTCCTGGAGCCTTATATCTTAGAACTTGTGGTTCCAGTTAAATCTAAAGGTCTGCCTTGACTTTGATTAAACCTGTTCCTCTCTTGCAGTGAGATACAGCCGTGGCAGTTTTCTTTCGACCGTAGACTTGAACGGACTGTAAAGGTCCCTTTGGTGGCATTCTCATAGTTTCAGGATAGGCTTTGCTACCGATGCAAGTGCAAAAGGATTGTCCACAGAAACCATTAGAACTTTAGGTAGATGGAAATCCGATGCATTCAAATTGTATATTAGACAATCAGGTCAAATTTCTAACCTTTAGTCATTTTATCTGTACCACAACTGATCATGTGATGACATATTTTAGAGAATGAATTACTGCGTTTATTATTTTATATTTTGTACAGGGCTTGTGGGTCACAGCTCATTACATATCGCATAAAGAATAACAGTTCATGTTACATGGAAACAGTGGACAAACGGGAAAGGTGAATTATGACGCTCATACAAGCTGACACAAGGACAACCTAAAACCAGGAAACCATATGTTACTGAGAGGCTGTTGACAGAACACAGCTTGCCAGAACTGTTTTATTAAAATCTCCCATTGCATTTATATATATGAGACAGTAAACTTATAACTAGATATTAGGAAATACAGTTATTTGTGATGTTATTGTAAGATAATTTGATTGTTGTGTCTCTTTAGTAAAATTTTATATTGTATCAAGTAGATGCATTGTTAGGACACAATGTCGGTAAATTGTGATCTGGTAAAATTTTAGATTGTATCGAGTAGATGCATCGTTAGGACACAGTGTCTGTAAATTGTG
>Locus_180_Transcript_2/2_Confidence_0.667_Length_945
ACACCAAATGAAGGGACATTTGCAAGTATGTGAAAAAGAGAAACCTAAACATACCTGTTTTGTTTGTGACAAGAAGTATTCGACTTCGAGAAGTTTGAGAAGACACAATTTCAAGGAACATTTAATTGAGGACAAACATATTTCCAAGTTGAGGGAAAATGTTGCTTGTGAGCAATGTGGTAAAATTGTGATGAGAAAGTGTATGAGGTTACATTTACTGGTTCATCAAGAAAAAGAGTTTATGTGTGAAGTTTGTGGAGAGAAGTTTCGTAGACCTGATGATTTGAAAAGGCATAGGCAAAAACATATAAGGAAAAAATATGTGCTCAAGTCCGAAACATCAGGGTATAAATGCTTAATATGTGGGTTGATTTTATCTACCAATGGTGCAATAAAAAGACATTTTAGTTTGAAACATTCAAGTGAAAAGATTGCTTTACCATGTAAAATCTGTGGCAGATTATATGCAAGTAAACCTGTGTTAGATATACACATGAAACTGAAACATTCTGACAAATCTTTCCAATGTGAAATATGTAATAAGAAATTCTATTACAATTACCTGCTTAAAAACCATGTAAAGATCGTTCATGAAAATTATAAGCCTTTTCAGTGTGACATTTGTAATTTCAGGTGTTATATGAAATCTGCACTTGTATCACATATGAAATACAATCATTAATTCAGCTTTATACTATTGCTGGGTGTTGTTTATGTGCATTTGTGATCCAGGGAGTTGTTGAGGGGATGTAAAAACAAATTGTTTAATGAAGAAAAAAATATGTGAATGTTTCATGGTGTGCCGGGGTTGAAATGTCCCCACTTTTAAATTACTGCATTGGTGTCTAATGTGTACTTATGTTAGAAGCGTATACCAAACTATATTTATTTTAATGTTTGTGCAATTGAACCATTATTATGATAACATTAGTCATAGAAAAGTGC
>Locus_181_Transcript_1/1_Confidence_1.000_Length_295
TCTATTAACATAATCTCAAAGTTTGCTTGACCGAATATATACAGAAGTATAATGCATTTTCCCTTTTGATCAAACGACAGTAGCTGAATAACAATTTTACTTATTCCTAATTCACACACTATTCAACATGTTTATGAATAAAAAATGTACAAATATCAGCCATACAGTTTATATGTTTATAGTAACCATGATACATTTTAACTACGTGTATCAAAATGTTTTAATATTTCCTATGATGACAATGTGTATAACCACAAATTGATCTCACTGAACATCAAAACTGGAAGCATGCCAG
>Locus_182_Transcript_16/17_Confidence_0.364_Length_1361
AGAGTTTTTATTTAGGTCGCTGTATCTGTGTGCCATGTTTATGTAAATGGACCTGCCAATGACGTAAGAAAATACTTTTGGGAGAATAAAAGGAGGTGGTTTTGGGAGCCTGACGTGGAAGTAACTTTTTTTTTAAACATATTTGTTTATATTATATCAATAATAGAAATATTTCAACAAAAAGTTCAATGGGTTTGAAATTTCTTTTTAATATCTAAGATTAACTATTGATTGATAAGTTAAATCTTAATATGCCAAGATTATGAAGATATATATAGAAATTAAAGAAAATGATAATTAAAGGGGTGGGGCGATGATAATAATTTTTATTGTTCACAGTGTAAACCATACAAGTCCAGTGAATAGAATTGCAACAAAGTCCCTCTGTATAAAACTTGGAAGGTAAAGATGAAATATGCCTATCTAGTTAGATATTGATGCTGTTCCGCGAAAGGCAAGTAAACATTGAGTTGTTACTTTCATACTTTGAAGTATCTTGCAACGTTTCTTGTTTTTTTGTAACAATTATGTAGGAGTTGAAAATGACTGTTTCCTTTGAATGAGAAAACTGTGAAGTTGCATTTAAATGTATATAATGGATTAGCAATTACTTATTAATATTGAGAGGTTGAAAAATACAATTTAGATTATGTATAATGGAGGGGGGTAGGGGAATGAATGATAATCATTAGTATTCCACAGTGTACACCATTATAAAATGCGGCGAGTGTCCATCATAAAGTTCCAGGCTATATAAAATTGAAACCGGCATGTCTAGTAAGCTGTTGACTTTTAGCTTTCAAGTAGAGTGGCAAGTACACATTAATATATTACTTTCATGCAAATGAAATGATTGTTTTATCGTTACTGGATTTATTTATTTTTTCATTCTTTGTATTAAAGATTGTTTATACTGTAGAACAATTGTAATGTAATGCAAGGCTTTTTTTTAGTAGTGTTATTTTTGAGATTATATCTTTTTATACTAGTAGTTGATTGATGTGGGTGGGTGGGGTGAATTATATGTTCCAACTTTATTTGCCAGAAAGAAGCAAAAGTTGAGCCGAGATCAATTGAAGAAAATGGTATGAATTGTCAGATTTTTTTTCTGTCTTGTTATAGTTTTGCATTTTTAGTTTTAAACATTTTGATTTACATTTGTAAAAAAGGAAGCAGAGTTCTTTATTAGATAAAATCAAGAAAATTTATTTGATAAGATTACAGGTGAAAGTTGCACATAAACTAACTATAAAATAAGAAATTATTTGTTGATTTTTCATCAAAATGGGTAGGGTGGGGATTTGACTAATATTGAAATTTTTTCTCAGAAAGAAGCATGAAATGGATTTAAAATCTGAAGT
>Locus_183_Transcript_1/1_Confidence_1.000_Length_1664
AAACTCGATACAGCAGCAAATACAAGGAACTGACAGGGCTCTGTTAAACTTTCAGGATTTTTTATTTAGTTATAACATGTAATATGACACACATCTTCAAACACTCAAATAATGGCATTTCATTAATTGATTGAAAATTTAACAAAACAGAAAATACGGCAGTTAAGTACAGCAGTGTTGGCAGGTCCTTGAGAAAATACGGCAGTTAAGTACAGCAATGTTGGCAGGTTCTTGAAAGAGAGGTGTGTTGTGGACTTTGGATCCGTATTTTAATCCAATTCATCAGTTGCAACCATTCAACTTAATTAATGTATAAAAGTCGATTCATCCAGGCATAAATGAAATAACAGTTTAATACCATTAATAAATTATACTTTATTATGTCAGTTGTATTAGGAGTAAAAAGACCTATGGTCTGTAAACAAAAACAAATTTCCAAAAGTGGAACGTAAACACCCAACAATTAGCACTAAAACATGTCCATCCAAGGAATTCAGTTTGTTCATATTAAAAGCAAAGGGATTTATATAATGTTGCTTGTCTATGCACTGTCTACTTTATTCATGTGTAGTAATAGATCAATCACTCTACAGCTGTACCCATACTCATTGTCATACCATGAAACAAGTTTTACAAAGTTATCATTAAGAGCGATGCCAGCTTTGGCATCAAAAATGCTTGCTCCTGTTGTCTCCACGGAAGTCTTCTGAGACAACATCGTCTTCTGTGTATCCCATAACACCCTTCATTGGACCCTCAGATGCTGCTTTAATGGCTGCCTTAATGTTATCATAAGATGCACCATTTTTTAGTCTAACTGTTAGATCTACTACTGACACATCTGGAACTGGTACCCTGAAGGCCATTCCTTGTTAATTTACCATTGAGTTCTGGAATGACTTTACCGACGGCTTTAGCTGCTCCTGTTGAGGATGGGATGATATTTTGTGATGCACCTCTGCCTCCCCTCCAGTCCTTCATGCTTGGACCATCAACGGTCTTTTGTGTAGCGGTCATTGCATGAACTGTGGTCATTAATCCTTCTACGATACCAAATTTATCATTGATAATTTTCACTAGAGGAGCCAAGCAGTTGGTTGTGCAGGAAGCATTGCTGACAACAGTAAGATCTTTTGTGTACTTTTCCTCATTGACACCCATTACAAACATTGGACTGTCACTTGATGGTGCTGAGATAACAACTTTCTTGGCACCTCCTTTAAAATGGGCAGATGCTTTATCTTTGGTTGTGAAGACACCAGTAGACTCAACAACATATTCTGCTCCAGCGTCTCCCCATTTGATAGCTGTTGGATCTCTCTCTCCAAAAACAGTGATAGCATTTCCATTTATGACAATTTTTCCATCCTTTGCTTCAACTGCTCCTTTAAAGCGACCATGTGTGGAATCATATTTAAACATATACACCATGTATTCAAGGTCAATAAAAGGATCATTAACAGCTACAACTGATACCCCTTTGTCTAGGGCAGCTCGCATCACCAGACGTCCAATACGTCCAAATCCATTGATTCCTACTTTGAGAGTCATATTGGTGGCTTAAAGGAGCTGTACTTGCGACGCCGGTAGCTGAAAGGTCCAGAAGCAAAGGATGGAAAACTTGTCATAAATGGAAATGCTATCACTGTTTTTGGAGAGAGAGA
>Locus_184_Transcript_4/7_Confidence_0.619_Length_1562
AATCAGAAGAAAAGAAAAAATGAAGGACTTAAAAAGAAAGAGAAACAAATTGCTTCAAAACAACAGAAGAAATTACAAGAAGCCTCTGTAAATCAGAAGCAAACTAAAATAACTGATCTGAAAAATACAAGCAAAACAAAGAAAACATCAAAGACACACACACAGTCTTTAGAAGCATTGAAAGATAAAGATCCAGAATTCTATGAGTTTCTGAAAGAAGAAGGCAAAGATCTGCTGGCTTTTAATGAGTCTGATGATGAAGATATGAGTTCTGATGACGAAGATCAAGATGATGAAGTTCAGGATGATGCCAGTGACAAAGAAGAAGATTATGATGATATACCAACAAGTAGTGACGAAGAGGGAGACTTACATCAACCTCCTCAGGAACTAGAGGTTGCCAGTGATGTCAGCATGAGTGATGAAGATGAGGAGGAAGAAGAAGGAGAGGACAATGATAAAGAGGAAGAAGATAAACCCAAAAAGAAAGAAAAGAAAAATAAAGGCCTGCTAGTTACCAGTAAAATGATCAAGGATTGGTCCGATACTGTACAGAAAACTCCATCAGCGAATGTATTGAAGGAAATGATCAGTGCCTTCAGAGCAGCTGTACATCAAGCAGGAAGTGAAGTGGAATCTTCCAAGTATAGAGTGGAGGGGAGTGCAGTTTACAACGCAGTAATCAGAATGTGCTTAACTTTAATACCAGCAGCACTTCTGAAACATCTGGGGTTGCCTCCCCTTACAGATTTACAGAAGCCAGTACTTCCTTCAAAAAGCAATACCAAATGGAAGAAAATTCGTTTGGAAATTAAATCTTATCTAGTTGCTGTATTACAACTTCTGTCAGAAATAACAGAGACTTCCATGGTCAATGTGATGGTCAAGCATGTCTTCAAATTAGTGGCTTACTATGTAACATTCCCAAAAATTGCCAAAGCACTGTTAAAGAAAATGACCAACCTATGGAGTTCTGCTGAAGAGACAACAAGAGTGGTTGCTTTCCTTTGTATCAACAGACAAGTCATGATATCACAGGAAACTATGTTAGAACCTTGTATAAAACAAATGTACATAGCATATGTAAAGAACTGTAAATTTACGTCTCCCACAACACTTCCATTGATCAACTTTATGCAGCGCTCCCTGGTGGAGATCTTGACTATAGATACAGTATTAGGATACCAGTATGCCTTCATATACATCAGACAATTAGCTATACACTTACGTAATGCTATAACTGTGAAGAAGAAGGAAAATGTGCAGGCAGTATATAACTGGCAGTATATTCATTGTCTGGCATTGTGGGTAAGATTGATGAGCGCCACCTATCCGAGCGAAGTTCTACAACCCTTGATTTACCCGTTAACACAAACAATTATTGGAACCATTAAACTGACCCCTACAGCAAGATATTTCCCTCTACGGTTCCACTGTATAAAGATGATGAACACCTTATCAGAATCTACAAACACGTTCATACCAGTCCTGCCATTCCTGTTAGAGGTTTTTGAGCTGACAGACTTCAACAAGAAGCATAAAAGTATCAGTTTCAAACCATT
>Locus_185_Transcript_9/9_Confidence_0.654_Length_4376
TGACTTAATCTGTGATCCTAATGCTTGCCCGTCTGATTCAAATGAACGTTTCAATGGCCCTGGTCAATTTGATGCACAAAAAGCTGCTTTTGCTGACGCTGTAGCCCGTGCCCGACAGATTGCTGCTAAGATCAACCAGCCGGGACAAGGTGGTGGTGATACAGGGCCATTGAAACGTTCATTTGAATCAGACGGGCAAGCATTAGGATCACAGATCAAGTCAAACCAAGATCAACAAAGTAGAAGTTCAGCAGCTCAAGCTGCTAAAGAAGCAGCTCAAAGAATTAACCAACAGCTAGGAAAAGGAGGACCCACATCGCCCCCAGCAGTCAATCCAGCTCTGCAGAAGCCCGGCCCACATGCAGGATTGGGAATGGTGGTCACAGAAGAATTTAGAGTCCCAGATAAGATGGTTGGGTTGATAATAGGAAAAGGAGGAGAGCAGATAACAAGACTACAGGCAGAGACTGGGTGTAAAATACAGATTGCTCCTGACAGTGGTGGACTTCCAGATAGACCATGCCAACTAACAGGGAGTGCTGCTTCTATTGGTGCTTGTAAACAGCAGATGCAGGATATCATTGCCAGAGGACAGAGTGGAAATGGTATGGAGATGGGAATGGGAGGAGGACCAGTCGGTGGTGGCAATGGTGGAATGTATGGGGACATGCAGACTGTTGTAGAAATGTTGATTCCTGGTAACAAGGTCGGACTCATTATTGGAAAAGGAGGAGAGACCATTAAAGTCTTACAGGAAAGGGCAGGTGTTAAAATGGTTATGATACAAGACAGCAATATTCAAACAGCCAATGAAAAACCTTTGAGAATAACGGGAGATAATCAGAACTGTCAGAGAGCAAAAGAAATGGTGATGGATTTATTAGCAGAGAAGGAAATGGAATCTATGGGAGGTGGATATGGCAACTTTGGTGGTCAGAATTCCAGCGGGTCAGAGATTCAAGTTCCAAGAAGTGCAGTAGGAATTGTTATTGGAAAGAATGGAGATATGATCAAGAAAATCCAATCAGAGACTGGTGCTAAGGTTCAGTTTAAACCAGATGATGGTAGAACTGATAACCGAGTATGTACTATCAGTGGTGCATCAGATAAAGTACAAGCTGCTATCCAGATGATCCAGAGGTTGTTACCAGACGAGGATGGTGATTTCCCATTTCAAGGTGGAATGGGTAGAGGCTTTGGTCGTGGAAGAGGGGGACCTGGAGGAGGAAGAGGTGGATTTGGGCCAGGTGGTGGCCGTGGAGGAGGAAGAGGAGGTGGTGGCGGCGGAGGCATGGGAGGTTTTAATGATGAAAACTTCTTCCCTGTGCCAGCTGACAAATGTGGCTTGGTTATTGGAAAAGGTGGAGAAACAATCAGACAGATCAATCAACAGTCAGGGGCCCACGTTGAATTGCAGAGAAACCCAGGTCCAAATCCTAATGAGAAGGTGTTTGTTGTCCGTGGTAACCCACAACAAGTTCAACAAGCTGTTCAAATGATAGCAGAGAAAGCTGGAGTTCCAGTGGGTGGTGGTCCTGGAGGACCTGGTCCAGGTGGTCCACATGGTGGTATGGGTGGACCCGGTGGTCCTGGAGGGTATGGAGATCAGTTTGGTGGCAATGGTGGTCCAAGTCCAGGAGATCAAGGCCAGTTTGGTGGTCCTGGTGGTCAACCCCCTCAACAGTATGGTGGTAACAGTTATGGAGGACCCCAGGGTGGTCCTGGATATCAACAGCCTCAACCTCAACCATCTGGAGATCCAAATCAGAGTAAACAGGCTCAAGATAACGCTGCAGCATGGGCTGCGTACTATGCCCAGTTCTACAACCAGACTCCCTATGCTCAGTATGGTGGACAACAGTTTCCTGCAGGACAACAACCCCAGCAGCAGCAACCTGTTCAACAGCCACAGCAGCCAGCTTCTCAACAACCTTCGGCCATCAACCCACAAACTGGGCAGCCAGATTACAGTCAAGCATGGGCAGAGTATTACAGACAGCAAGGAATGTTTACACAGGCACAGATGGTCTTACAACAAGCTGCAGCCTTACAGGCAGGGGCAGGTGGTCACCAGCCTACACAGCCTCCTCAGTAAATTACTAGTAACAGGAATCGAATGGCAATATTTTGGTCGAGACTTTTATATAAGACTGTTGTGAAAGAATCATCATATTTAACATCCACACAGAAGACATAGGCTACTATTGAAAAGTGCTCATCTTGACAATGAACTTTTAATTAAGACTTTTGCATTGGGGTATTCTTTAATTTGTTAAAATTGTAAGTGCATTTTCTATATAAAGTTGTTTTCTTATTGATAAAAGTATATGTTTATTGCCATTTCATGTTGCAAATTGTGATTCATTATTTTATGTAAAGAAGAGTATTTTATTATCATTGATGATCATTTTATCTTGATGCCCTTGTATTGTATATGATATAAAACATTTCTGTACTTCAGTGCCAAATTTGCATGAATTTAGGATACCCCAAAGCAAGTCTCTCTTTTTTTCATTGTCAGGGATTTTTTTTTTTGTCTGTCATAAAATATAGTTGTAGGACATAGTTTGTTTTATACTTTTTAGACAATACATTCCAAATGGTAAATGCTTATTTTTTTGTTTCTTGAAAATATTGCAATTTATTCACTGTTATTTATATTATGTATTCTTGAAAATTATTTTGCATTGCAATCAAAACTCTTAATATTGATCGTGAAAGACTTATTCTTTTTATTTTGTGTTAGTTGTAGTTTTTCAGAGAAAGACACTTGTTTAATTTTAATGAAAATAATGTGCATTGAATTTATTGCTGTTAAAAGATTTCATATTGATATCATGTTTTACTTGAAATGTTAAAAGTATTTTAAAGAAGATAATAATGCCTTTTGAAATGATAGAGATATATAATTTCATTATTTTGTTGAAATGACTTTTTGAATTGTTTTTTTACATAATGAATTTGCATTGCATATGATATAAATGAAAACTTTTTCGTATTGATATATTTTCCATTGCATATTGGTCGTAATGATTATTTTAGTTTCACTTGAACAATGAATTTTTAAACATTTGAAATATTGATATTTTTTTGCCATGTCTTATTGAAATACAAAATGTATGTTTCTAGTATTATTATAATATGATGCATTGAAAAAACATGTCCAGGAGAGGTAACCTCCCTTTAACTAAGTGAGATTACCTCTCTTTCTTTGCTTAAAATGATGATTATATCCAACTATATTATTGATGTCTGTTAAATTGATGATGATGATACCCATGTGTTGATGATGAGACTTCTATTATGCATTGCGTTGTTCATATATATTGAGATCGTCGATTCTTGTTGCCATAGAAGCTGGTCCCCCAAAGCCTCCTGCCCATTGGTCATCGTTGTAAATAGTGTGTTGTATATCCCATACTTATTCAGGTTTTCCTTTATTGGACCTTGCGCCAAGATATTGTTTATGTATGAGCTGTTGGTGTTAAATAATTATTAGTATATTCTATCTAGGTGATTTGACCATTAATCTTTACATAGTTCTTAGCCATTTTTTCTTGATATTTGCTTGGTATATGTTGTTTTTAATTTGTAATTGGTATTCACAGATACACACAATCATCCATGTTACCTTAACTGATTGATCACATTGAATGTTTTTTATATAGAGTAATGATAAAAGCATTTTAATAAATAACTATGTAAACCCAGTGATAACTATCTCACATGTATTTCTTTTGTGCTGTGTATATGTATACTTTTTTACCCTCTGAGGGTTTCATATGTCTACCTGAGAATAGGTATGGTTATGTGACAAAAATAAATATGTTTTAAAATGAACTTGCTTTTATATGATTGCTATGATTTGCCTCTATTTATGTAGATTGGGACAGGAATTGGCATTGACAGAGGCTGTAATGGAGAGAGAAAAAAGACTGCAAATCGATACTAGTCCTGACCAAAAATGGCCTTTGTTTGGAGAAAATTATGGACATAAAAATATTTATGCATGAAATTGAATATCTATGGCATATTTGTTACTTGCTTAAAATTCATTGAAAATTTTTGTGAATGATTGTTGAATGATGCCTTTTTCAGACTGTTTTGTGCCATATTTTGCAATCTCGTTTATTAATTGACATTCTTATGAAATTTGATATTTGCATTGACAAAACTGTATGTTGCTTTTAATATGACAAAATCATCACTGCCATAATTTTATATATGACATATGCCACTTTTAGACCAATTTTAAATGCCTTTTTATATGCTCATTTCTGATTGATATCTTGCAAAATATTTATTTATTATATGCAAAATGTCCATACAAATACTGCATAATTGAGAAAAATATAGATATTTTTATACAAAAAAAA
>Locus_186_Transcript_6/11_Confidence_0.526_Length_1601
GACAGTAACAGTAACTCTAATCTCATAATACAAAGAGCATCAGAGACATGTCAAAGACTAATTGATAACAACATCATTAATGGGACTAAATATACAGCTTCAGGATCAGTTTACTCATCACTAAACCATGGTGTATGTGAAGTTTTGTGTGAATCAGCTCCGGGATATACTAGACCTGATTTAACAAGATTTGGATTGATAGAAAACGGTACACCATGTCCTGGAACTTTAGATGCAGCTGATGCAAAGCAATATTCACGACGTCCAGGGTTTTATTCTGCTTGCTTAGAGGGTTATTGTCAGAGATTCGACTGTAACAATACTCTGAATGCTGGAGTATTTGATGGATGTGGCGTGTGTAATGGTGACAATAGAACATGTATTATCCGAGAGGGAAATTATACTGATAATGTGGCAGCATGGCAACGAAAAGAGTGGACACAAATTCCAGTTGGTGCATATAACATAGAAATATCATTTGTATGGACCGATATGAAGCAATATTACACCGAAATATTTTCTAAAGACGGAAAACCAATTATAACGAGTAGCATAGCCGGTGATAGCAGGATATTTCAAACTGGAGAAAATCCAATTAGTTTTGGCGGAACTTTGTGGAATAATGATGCTTTTGTTGCGATAATGCATGCCAAAGGACCATTGACAGAGCCGATGATAGTGAAAGTGTATAGCATGGGATCAAACATTAATACTGGAATGCAGTATCTTTATTCTGCGCCAACTAATATTAACTCGTGTACTGGGACATGTGAGAATGGTGGTACATGGAGTACAGATATGTGTGCTTGCGATTGTCCAACTGGATATACCGGGAATTTATGCACCAGTCAATGCTCAACGCAATGTTATAATGGAGCTGCCGTGAACGAATCCAACTGTGAATGTATGTGCAACGACAAACAGTACGGAAGCCAATGTAAATGTCGATATCCCTTTACTGGTGGAAACTGTAACACGTGTAAACATGTAACTTGTGAGAATAATGGTGTATTTAATGCTATTTCATGTCGTTGTGAATGTTTACCTGGTTATGGTGGACTTCGGTGTGATGTAACGTGTGCAGATACTGGTGATAACGCTACATGTACGGCAGGAGCAGCCGCAGGAAATTGTATATCAGATAATGTGAACATGGAGCAAACATGTATGGTATCGTGTAATTTGTGTGTTGAACAGTCACCTTCTGCTGCTCCTAGTACTACAACTTCAAGTGGTTCTAATTTCAGGAACTATGATTTGGAGATCATCATTATCCTTATTGCGGTCGCAATGATGTTCAGAAAAAGTTGATATTTGCAAGAATTATTCTAATAAAAAAAAAGACTAAATGTTCCTGTGCACAAAAGTATTTTCATGTACATAACATTAATATTTGAATTTTGGTTGACAATGTTATTTGCATATAAAATTTTGACAATTACAATATCTCAAATGAACATATATAAAGGCATTCCCATACAAGATATATTATTTCCGTCCAAATAAGTTTATCTTCATTTTGTTAGGTTCGAGCTCTGTTTTTTTATTGTACGGGTATATTTCCACAAAGTATTTCATTTTACTGGATTTTTGTTTTAAAA
>Locus_187_Transcript_14/15_Confidence_0.635_Length_1818
ATACATGAATATATAACTTTTTCTTGACACATCAAAATATTAGAATCCTCAGTATATAAATCTTTAGGAAAGCTACTGTGTCTTTCATTAACTTTCAGCAGGCATTTAATGTTTGTTGAATTGGAATGTGCTTTCAGTTACCACTTATACAAATGTTCTGTCTGATTTTAGTTTACTGGTATATATTGTAGTCAATTAGCTCATGGAACTACTGGTATATATTGTAGTCAATTAGCTCATGGAACAGTCATAACTTCATAAAGTCTTAATACAGATCTCAGAGTCTCAAATGCATTCTTTTTGTCATTTCAATGATTTTAGAGAAACTTTTGTAGTCTCAAATTGAGAAAAAAAATCTTTTCTAGACCTCAAGCAACACTTGTTGAAGACAAGGCATTGATTGACCTTTAGAAGTTGTCTTAATTTTGGTTGATGTCTCATTCACATAACCCACATCTCCTTTGATATACTTTGGGTAATTGTTGTTGCTGAAAAGGTAGCTGTTTACCCAATAGAAATACTTGTATTTATTGATAATGTTTGCTCCCTGTGTAATGCAGATATGTTCATGTATATTACTGCAATGCCATTTAATGTTTAATAGGTTAATCCTGCCTATTATTATAGATCTATTCCAGGGTGGTTTCTTGTAGGCAAATCTAGGAAGCTTATTTACTGCATGGTTTTTATGCTTCTTTAATAGAAAATTTGATAAAATAATTTTTAAGTTTATGTTTTTCTGACTTGGCCTGATTGTAAACATTTTAATTCAGTATTGTTTATCTGACATGTATATAACAAACAAAGAAGACCATTGTATGGCAGTATAAATGAGTTATTTAATGTTATTATAATACAATGTTTTCCAGAACTCCTTTGTTGTATGTTAACTTTGATTTATGTGTTGCTTTCTTTAATTTTAAGAATGTTGCAATTTATGATAAAATAAAAGATTTTGTGTTTTTCCATTCCATTATTGTTGAAACAAAAAATTAGCAGAACTTTCTTCATACGGAATATTTACCAATTTCATAAATATTGATATAGAAGTCTTTTAAGGCGAGAAACGATGGAGATTGAGACTGTACATCCTTATGATAAACTGTAACGCTATATGGCCATATTATTTGGTCTGTAAGAATATTTTGTATGTATAATGCCTTGTAAATATTGTAGACAAAAAAGTGGGCCATTTTAACTATGTAACATATGTATATAATGTGGTAACAACTAAAAGTTGTTATAAATTTAGGCTAGTTTATTTGAAATATCCTTTGATGGATTCATATGTGTATATGGATTTTAATAAATCCTGTATTTTATAAGTAAATCTGCACTGCCAAATTTTTAAAGTTATGAACTGAATGTTAAGATGGCCCTCTCTCTCAGTTTGTAATTATTGTGTAAAGGTTTTCATTGTTGCCAGTCAGTTAATGGCTATTTATAACACTGGCTTTCAAGTCAGAACTTTTTTATGCAAGATTGTTGAATATTAAAAAAATGAAAATTATTGTTTTGAAATATATTTGTTTTTGTCATTGGAAACCAGTTGCATTATAGTATTCTATGTTTTTATTTAGTAGGTTTAGGAAACTATTTTTTTTTCAGAATTTCAATGAAATTTGCAATGCTTTTATGCCAATTAACATTCTAACTGGTATATAAATGGTGCTATGAGAATGACTAGCAATAGTTTTCCATGATAAAAGACAAATATATTTCAATTAAAACATGTTGTATTGCAGGCTGCTGCAAAACAACATGTTTTAATTGAAATATATTTGTCTTTTATCATGGAAAACTATTGCTAGTCATTCT
>Locus_188_Transcript_6/6_Confidence_0.667_Length_1352
CCTGTATATTCCTCTTGTAATTTGACTATAGATTCTTGAGGGTCTAAACCAGAGTTCTGGGCCAGAACCTTGATGATGATTAACAGGGCATCAGCAAAGGCTTGTACTCCAAGTCTTGCACGACCTTTGACCTCATTTTTGTACTGCATCAGTTCTTGGTAAGCAGCTATTTCAAATGCTCCTGCTCCTGGTAAAACACAGGCATCTTCGATACCATTTTTGACAGCTCTAAGTCCATCCCTGATAGCATCTTTGATCTGAGTTAGAGTATGTTTGTTTGGGCCTTTGATCAGCAGACTCACAGATTGGGGATGTTTACAATCTTCTATAAATGTATACTTGCTTTCTCCCAACACTTGTTCATAAACTAGACCAGCAAATCCTAGACAATCTGGTGTCATGTCATCAACAGAGTTCATGGCCATTCCCCCAACAGCCAGAGACAACCTTTCCATATTTCTCCTCTTAGCTCTCCTCAATCCCATGATTCCTTCCTTGGCCAATAAGTCTAAAGACAGTGGATCAATTCCCTTCTGGTTAATAACAACAAAACTTTTCTTGTTGCCATCACAGACTTTCTTCTTCAGAGCAATGATTTTCTCCACTCTATCATCAATAAACTTCCTCTCAGCCTGAACAAACTTCTCTCGTTCATCAGCACTCTTGTAGAAAAATCCTGAATTCACCTCAGTTTTTTCATACTCCAATGAAACATTACAAGTGAGGATGTAGGCATCTTCAACACGCTTTGGCATTTGTGGATGGCGTGCTCCGTGATCTAATACTAATCCCTTTACAAGTACAGTGTCCATGTCTGTCTTGTGCTGCATCTCCATGATTTCTACCATATGTAAGTCTATTGGTTCATTTCCCTTCTTTACAGATAATACTGCATCTACTACTGCCTCAGTCAGAAGATCTGCAAGTTCAGAGTGCACTTTAGTCTTGAGGGAAGTCTGGGCCACTTGAATCAGAGTGTCACGGTCAATTTCCTTGGAGATTTTCACTGCTTCCAAAACCTCAAGGGCCTTGTTTCTTGCCAGCTCAAATCCTTCTGTGATTAGTCTTGGATGTAGACCTTCTGAGATGTAAAGATCAGCCTGTTTAAGGAGTTCTCCAATGATAAGAACGTTAGATGTTGTCCCGTCTCCGGTGATGTCATCCTGAGCTGTGGCTACTCTGGCAATCAGAGAAGCTGTTGGATGCTGGATTTGCATTTCATGAAGAAGTACATTTCCATCCTTGGTCAGTTTGATATCGCCTGATCCAGACACCAACATCTTCAGTGTACCCTTTGGACCAAGATTAGATTTAAGAACATCCTGAAGACCTTTTGCTGCACTAATGTTCAC
>Locus_189_Transcript_1/2_Confidence_0.900_Length_1034
TTAAGCATTTACCTGAAACAGATTGGTTGAAAATAATCTATGTAACCTAGAAGCTTAGAATATATGAAAATGGCTGACACAAACGTACATACTGATGATTTTAAGAGCTATTTCCCTTAACCTAGGTCTACCACCTTAAGTGCATTTTATTAAGCTTCAGGAATATGTTTTTCAACTGAGAATAGTGAAAGAAGTAAAGTTTTTTTCAAATTAAAAAATCAAAATCAAAAGAGAAAATGTGTATGAACCTTGTTATCTTTCTTTTTATCTTTTAAAAAACAAATTACATACTATTTTTAAGTTGGCAGTTCCTAATATTAAACAGAGTTTAATTTTTGAGGTTGTTTGAGTAAAAACATTTTAAATGGAACTATTAATATTCAATGTAACCTCATATGAGTATTCTTATCTCTCTACAGATCTTATAATATGCTAAATAAGCTGAAATTAGCAAAAATATTATTTAATGAACAGTTATCCTAGCATACTACTAAATAAAAGAAAATAAATATTGTAAAAATAAAAAAAAAATGGTATTAAAAATAGTCGAATATTAAACCAGCCCACGATATATAAAATATAAAAATAAATATTTATAGTCCAATTTTTTCAAGATTTGTGTGGAACAGTATTTCTGTTTAACTTGCAATTTTTAAACCTGTTTTTTGTTTAAATATTCATACATTCAATTATTTCTTAGTCGCACTATTAGCAAACAAAAATTGTCCCTCTTTTCTTTTTTATAACCCCGAAAAAAGCTTAAGATGAAATAATTGCATGATTAAAGTTAAAGCTTTCCAAATTAATGCTAAACATAAAATATTATAAACAAACAAAAACATTAAAAAAAAGTACCAATAACTACTGAAAATGAAATGTTATCACAAAAATTGTATGACTAAACTAGGGATATGTAATCATGTAATTAAACACTGCAATTCATGAAAATCTTTATTCTCAAGTTACCAGTTTAAGGTGGTACCCAACACTTTCACTAAAATTAATTTGGCTCGTTTAATTTTCATAAAATTTTG
>Locus_190_Transcript_3/5_Confidence_0.417_Length_370
AGTTCCATACTGAAAACAAGTAAATTATGGCTCTATGTAATCATATCATATTGTAAACTAGTTGCAAAAACTACTTTTTTACATTTCACTTTGTGTGCATTTATTTTCACATTTTTCTTCAATTTAAAAGGAGTATTTCTTTTCGTGAAAACAAGTACATGATGGAAATGTTCAATTACCATTATGGTTACAAATTAGAGTCCCCCTAATGAATTCAAAAATGTGCTAATTTTTCACATGTGGATTTTTTTTAAACAGACATCAAACAAGAAAATAATTACCAATAAGAGCAGAGCTAACCAATTAAAGTCATGGTCATCATCAAGATAGAAAGGTTAGAATCATTATTCATCCTTTTCCAAGTTGGAAA
>Locus_191_Transcript_3/3_Confidence_0.714_Length_4343
TTTGACCACCAACGAAGTGATTCATTAGAATCACCTAGGGTAGAACAGATGACTAAAGATTTACAGTCAAGTGGAGATACAACCCCACAGAGCCCACGAATGGGTTCTTCAAACATTTACCAGAACTTGATGCCGGAGCATCCTGGTTACAGAAAACCACCTCCACCTCCGCCTCCATCAGAGGAAGATAAACCTCCAGAATTACCTCCAAGGAATTATCGTCAAAACATTTCACAGTCAGACTCGCAGCTAAGGCAACAACGGTATAATCTACCACCAGCGGAAGAATCTCATGAACAATATGCAGAACAATTACGCAAATTCTCTCGTCGATATTCAGAACAACAATCAGCAGCATCGATGGTGTATCTATCCTCTAAAACTCAGACTCATATTACACAGTCTTTTCCAAAACCAGAGGTGAAGTCTTTAGAGGCAACGTCACCGATAACATCACATTCACCTCCATCTTCAATCTCGGCGGAAAGTCCGAAAATGTCAACTTCCCAGTTTGTTCCGCAGCAACAGCAGCCATCTTATTCAGCAAGTTTTACGCAGCCAACATCGCAAACGAAAAATGTGTCGCCTTCGTCATCTCACCATCAAAGTCCGTCATCGTCAAGTTTTGACATCAGTAATGAGAAATTGAATGACAGTCGACACCTTCAGCCAAGCCCAAGACAGAGTCCACCAATGTCAAGGAATAGACAGCCTAGTCCACAACAACATAGTCCTCCACCATCTGTATTGAGACAGATCAGTTCACCGGACCCACCACCTCCACCAACACCAATGAAGGAGGGGGAAGAATTTAACCAGGAGTTACCTCCCCCTCCTCCTGAAATATTGGACAGTTCGGAGACCAAACCTGATGGATTTTCCGATGACTCTTACTTGGCGCACAAAAGTAAAGGAGACACTCGTCAAATAGGAACATACAAAAGATCGTCAACAACAGGAGATGTCACCAAACTGCCATCTGAAACAAACAATAATAAAGTGGAAATTCAAAAACCACCACGTAAAAGATTACTACAACAAGCATGGCAACCACAGACTAGTCAGTCAAACATTTCAGAACAAAGCAATGAACAAAGTTCTGTTCCACGCTTCTCTGCTTCAGAGAGTTTGGTCAACCCAAATGTTGTGAAATCAGTGGCAAAACCGTTAGAAAAGAATCACATACAACAAAGACCACTGGGTAGTTCATATAGTGCAAGCGCTCTTCTTACTCCGCGACCATTTTCGTCTACGACAGGCACCTCCCAAAAAGAAACTCTCAGTCACTCTGCCGACAGGGAAGAGCGAACAACATCTGTACGAGATCAGATATTAGGTTATGAGAAAAAAGCTACACCAAGGAGACCTGATCGATTTAATTCTCCTAAACTGATACCTCGATCTCCAAGTAATATAAACAGTTCTAGGTCACATGTAGATCCAACGAATGAATCAAATGGCATTGATCCTACAAGGAGACCTAGTAATGAAAATGTACAGCAAAGTGAATTACAAAATAACTTGAGTAATAGTGTTCATGAAGGATCGTCAAGACTTTCTTTGGATAATGATCCTTCAAAATATTCCTCTCCTCGACGGACTTCTTTTCCTCCGGAGAAACATAAAGTCAATTTCATAGGAAGGTATGGAAACGATGGAGATCAGGAGAGGAAAAATCTTTCCCATTCAGACTTAAACGGGGATGTAAAATTACCTTTACGTTCCCAAGACAACCATCTTAGTGAATCGTTCATTTTGCCGAATAATTCAGGTGATAAAGGGCATTCGTATCGCCATAGTAACCGAAGCAGTGATCATGACACTCATAACGTTAATAAATCCCACAAGTCTTTCACGCCAAACCATGAACAACATCCTTCAGAGAGGAAAGGTTTGGTAGAAAAGGGTCATAATAGTGCTAGGGACCAAGAGTTACAAGTCTGTCACGGTCGACAAAGGTCACAGGAGGAGCTAGAATGTGATAAGAAAGTGTCTGAAATCGTCAAAAAGGATGAGTCTTTGAAAGAGGTGCTAAAAGTAGATAATAAAGGTCGAATGGACTTTATGAATGGACTGTTTCCATTGGACGAGCCAGTTCGTCTCCCTCACTCACCCCATCATTCCCCTCAATCTTCCAGCGTCAATGAGGAGAAGAATGACAGAAGGATGGAGGAACAAAAGTCACCATTAGATACATCAGCTTTACCAGCCGATTATTTTAAGTCCTCGCCAAAAGCTAAGATTGAGATGGATATGAGAGGTAAAAGTGACGAGTTTAACCAGGAAATGTCGAAGGAGATTGGAGATCCCGATACACTCATCAAAACTAAGGAGGAACTTGTAAGAAGTATACAGAAGAAAGTAGAAAAGTTGAAAGAAGAAAAATCAGAATTACAGAAAGAAACAGATGAAATTGATGAAGTTGGTCAGAAGTTAGTAGAGGTCGTACAACAGAAAGGTCGTACACAACAAGAGAAAGACAAGTTTAGCTCCTACATCACAGACATGGAGAAAATCATCAAGTTACTCCTTAAACTTTCTGGTTTACTGGCAAGGGCAGAGAATGCTCTACAAAGTCTCCCTGATAATTCTAGTCCAAGTATAAAGAAGTTAGCAGTTGATAAAAGAGACAGATTACGAGATCAACATGAAGAAGCCAAATCGTTAAAAGAAGACATAGATAAACGCAGTGCTCAGGTTTCCATTTTTCTTCAGGACTGTTTGACAGATGCAGAATATGAAGACTATAAATATTTCGTTCAAATGAAATCAAAACTGACAATAGAAATGCAGGAATTCGAAGACAAAATTACTCTGGGTCAAGAACAAATATTAGGTTTGAAACGGAACATTCCCGATAAATGATATGTTGTTACATACTTGTATATTTATAGAGCAATATGTGATAATGTGTATGCTGTGTATTTGTGTATGAGTGTGTTTATATGTGAGAGTGTATTGTGAACACAGTATTGAATGTCTGTAGTTTTTTGTTGATTATAAATTATTAAGATTTGTTTTCATACATACTGATGATTTTAGTGCATTTTATACATTTATTTTTGTCATTTCAATTCAAAACATTTTATTTGAGTCGAACGATGTTTTAATGTGCTTTACTGTGTTATTTAATAAACAAACCGTACATGTTGTTTTCAACCAAGAAAGTATATTTGCAAAATATAAAGATATAGTTACATACATTATGAAAACATCTGTAAAAATAACATTTTTGTTCAAAATTGCATGCTTTTTATGTTTCTTTCAATTTTTTTTTTCCATTTAAATTTCAGAGTAAATCAATAGTTTTAATTAAATTGCAAAAAAAAATCCATTTTTGTCATTCATATATCATGGCAGATAGGGTGCCTGAAAAAAATTTAAACGTTTATTTTGTTTAATTTGCAAATGAAACATTATTTTCATTCATTTTATGGCAGATATAAATTTTCAGCAAACATTTTTTTCACATTATTGTTGGTTTCGATACATTGTTTGAAACTAACACTATATATTATTTCAGTTTGAAATCCTGACAAGCAATTTTTATTTATTATTAGATGATCTCATCAGATTAAGCTAAACTTTAATTTGCAAGACTTTTATTAGTTTTCACAAAATTTTAAGATTTTGTAAGAGAAGGAATGTTTAAAAGATTGCAATTCTTCCTATGGTATGCTGAAATTTTTAAAACGTAATACATTGGAAAAACTCAATGTTTTAGAATGTGATATATATGGGGAATTTTATGAAAGGAAAAAAGCTAAATGTGTCCACATGATATCAATAATACATAATTCCAAATTTATATTTTCATATAAGCAAAAAGAAAGTATATTTTTGTAAATAATGTACATAAAATCAAGTATATTCAATTGTATATGGACTATTTCACACCTCGGTTCAGGGGACATAACTCTAAACTTATAGTTTGTTTGATTTTCAGTTATTTTGAAGAAAAGATAAGCATTAGATGTGTTTATCTTTATATATATACAATATTGTACTTGAAGATTTTTTAAACTTTTGCAATATCATTAAACTAAGAATTAGTTGACCTTGATATAACAACGGTCAATTTGTTATGATGTGAATTTCTAAAATAGTTCAATATTTAGTTTAGTTACTTTGTTTTTCCTCCGAACAACCTTCTGCATCATGGCAATACAATTTTTAAAACTATACAATTATTGTTTTGAATTGGATTTGCATGCTAAATATGAAAATCAAACATACTATGATTTTTATTTTGTTGTAATTTATTTATATGTTTTGGTGCCTTGTTGTAGATGCAACAAGAATATATGTCAAAAATGTATGTTTCAACACTCATCCAAGTCATA
>Locus_192_Transcript_25/27_Confidence_0.538_Length_2808
TAAAAGAATAAACGAGCCCCAATGTTGGATGCCATTCACAATTGATACACGAGTTTCAGAAATTTTATAAAGAGTTCTGTCACAACAACTAATTGGCCCAAGTGATAGCACTCGAACAACATAAACTAAAAAAAAATTATTTTTTTCTTTTAATATTTTCAAAACCTCAACTGAACAATTCAATCCATGCAATTTCATGTCTTTGGATAAATTGGATCATTGCCAAGTCTAAGATATTACAAAATATGTTCTCATAGAGGAGCCACCAAAGCCTCAACAGTGGTTACCATACAGATGCCTAGCCTGGTCACCATGGAGACTTCCACGCAGTAGACACCAATTCTTCTTCCTCTCTTTCTTCTTAAAAGATAGTTCCCAAAGTTGAGCCCTTGATGACAAAAATGATGTTGTTGCTTCTGTGTTGCTGTTGTAGTAAGTCATGTTGGATCACCATGACAACATATTGTTGTTAAAACAGCCATGCTTTGTGTTGCTGTTGTTGTAAGTCGTGTTGGATCACCATGACAACATATTGTTGTTAAAACTTCCTTCGAAAGCATGGTAGCTGGTCAAACTAAGACTTTGATCCACGTGACCACTGCTAATCATCATCATCATTTTCATCATCATCATCATCAATAGGAGTTTTCAACTGAACATGTGGTTTGGGAAGCAATACCTTGTCTATAGCTGAACACATCAATTGGAATTCTAAAAATAAACGATGGGAAACGTCTACTTTAGACCTTGCCATCATCTTCCTTCCTTTTACGGTTTCAACCTCCTCATACGCTTCTTACGCCACTTTGCTCTCATCTTGCGCTGATAATATAGCAACACGAAAGCGGAAGAAGCGGAGAAGATGCCTGCTTTACACAGTACTCAGATCATGTCCAGTCAGCGGTACAGTATATCACTGGGCCCAGGGCCTCTGTCGTGTTCCTGATGTTCCCCATGCCGCCAGTGTGTCATTCGTGACAGAGGGCAGCGGTGTGGGGGTTTCAACAGAGCCCCCTGTCAATGCTAAAAGTCAGTTCACTGATAATCAGATGTTCCAGAATGCTGATCGAAAGATCAGCATCAGTCTTTTGGTAGGAGCCCAGGTAGCCTCGAACTTGTGCTTCAAAATAGTTTTGGCCGATTCCATAAAAGTTTGTTGGGAGACCGTCTTGGTGGATAAGAGGTTGTACGTTGAAGTCCCAAATGGAATCTTGCCTGAAGGATCTAAAGAAAGTTTGGTTAGATTGTTAGAATATGCCGAAGAAGTCTTAGGATGTGATGATGTGGTCATCTGTTTTAAGAAGAATCGGTCTGACCAAGCTTCCTTGATAAGGACCTTCATGTTCATGGGATTCACATTAGCGCCACCTGGAGGAAATAATTCAATTGGTAGTGCCGATGTGATGTTCATGGTCTACAATATTGACCCCGGCGACTTTGATGATTAACAGCTTGGGGATTAACGTCTGATTTCATTGAATTAACTTTTAGCATATATTTAGCACCGCCTGTCAGATTCATTAATTGATGTTGTTTGTATATATTGAACAAAACATTTTTTTCACATGTGAAAATATAATCATGTCATTTGAAGTTTTTGGGGGGAAATTTCATTTTAACAAAAAATAAATTTTTTGTAAATTTCAAAATATTGCAGAAAAAAGTTTTGAATTTGGACAAAAAATATTTGTTTCTTTTGACCCCAAAAAGTAAAGTAGCTAAATTTGATTATCAGTTAAGATAGCTAAATAATACTTAAGCAGTCAACATTTTTAATTCCAAAAAAAGAATATTAAGAAAACACAATTGATTGATATTAAATGCGTTTGATATTAAAAAAAATAAAAAATTTCTCGTTGTTAATGATTCCACGAACGACATGATTATTTATTTAAATCCCATTTATGTTCTCTGTCACTGATTAGACACACTATAATAAGTATAGAAAATCTTACGAGAAAAAAATATAAAAAAAATGTAAAAGTTAAAAAATACAAAAACATGGCAACATATGAAGACTACTTTGTAAAGCAGGCATGGATATTATTATTATTGTACTTTTTTGTTTTATTGTATTTTTTTTTCATTTCAGTTATAATTTTATAAAAGCCACGATCTGTCCTTGTTTTAAAGAAAATCATATGTGGAAACATTTTGTACTCAGAAAAGTTGTATCAAACGAGAACAAAGGCAGAGGTTTATGTGATTTGATAACAAACTTTTTACACTGTATGCTAACATTCTCTTGGTAAAAAATGACATTATGAAATGTCTTTATGATGGTTGAGATTAAGTTTTATTAAAATCCCTGAAGTTTGAGGAGGTGTAATACAAAGTACAGAAACAAGAAGAAATCAAATTTACATTTTAAACTCTTAAAAGATCTGAGACCCAATATACCATACGAACAAGTCTGTGATAATGTTGTATATAGAAAAACAAGGTCAGATTGTGAATTGTTATTTTGTTTTTGCAGCAATAATATCAAAGAATTGTTGATAATCATATCGGATATAATCCATTCCATAACAATGGCTTTTAAACGACCAAATGCTTTTCCAAAATCTAAATCTGAATTTCAGCAAAATGTGTATAAGAGAGGAACAGAGTTTTGCCGAAAAATTGCCATTTATTGTAAATTGTGACATACTATGAACAAATAGTTTACAGGTGACAGTTTGCTGTTATTAAATAATTGTTGCTTCAATAAGGGAATGCAATCTAAACCATGTAAACATTGATTATAAAATGTTCTATGTGAAACCTGTATGGCAAAAGTTAGAACTGAAAATCTTGATAACACATTTT
>Locus_193_Transcript_1/2_Confidence_0.857_Length_241
ATTCACCCATATAGATTTAGGGATATAAGAACAACCTACTCCTTAGAGTGTTATAAGGGTCTTGGCCATTCAAAACTGGCATGCAATGTAGATTTAATTAAACCTAGCTAAAGATAAAATATTGTCAGGCTTGGACTTTGGGTTTCCTCAGGTATTTTAATACCACCCTTTAGAATAAACAAAGCTCCTGGAGAATCCCAAGAATTTTTTGTTGCAAAAAGTTTGAATCCTAGTTGTAAAA
>Locus_194_Transcript_5/5_Confidence_0.692_Length_1714
TTGCGGAATGAAGGGGTTTGCCGTTTTCTGCTGGCTCGCTTCCCTGGTCTTTGTTTGGACAATATCATGTGCAGCTGAAGGAAATGTCACAGAAAGTGCCTTGGACAGCCTTTTAGAAAATTTGAAAGACCACAAAACTAATGTGTTGAAATTTGAGCCCAGACCTGTTACAGGGACTTGCCGCTGTGCTAATGCTTCTTGTGGATGTTGCCAGACATTGTCAATTGCAAAATTACATATAAAGAAAGAAGTTTGCATCAATGTTAAGTATCTAAAGAAAGAGATTGGATTTCTTTTGACCGTCACTTTAGATGGAAAATCCATAATAAAGAAAGAAGTGTCAGTCCAAAATCCACCACCGATCTGTCTCAAAGTTCCTCTCGTGAAAAAGCTGAAGAAACTTGCTAGCATATGTATAGAGTTTTCCGAAGTACATGTTGGGAAGGATGGCTTATCCGGATGTTCTGAGCTTACTGTACACTTTGTGTTCATCAAAGTGTTAAAGTTAAAAATGGGATGCTTCAGAATTCCATTCTCTGAGTACGAACTGAATATAATTCAACAACAAGGAGTTGAATATTTGCTACCAGGCATTGACCAGTCAAAGGGATCAAAAACTGAGAAAATGGTTAAATCCAACAGTATTCTCTTCCAAAATAGTGATGGATGGAACACCATGTTATATGAAAGAAAGTCTGATTACTATATTTTACCAGAAGATCAGCCAGCAGAAGAAATATATATTGGTGACGATCCATCTATTGGTGATGAAATAGTAGCTACAGAAGATGGATGCCATTGCAGCGGGCAAACTTGCAATTGTTGCAAAACGGTGACCCTGAAATTAATTTCATTGACTAAACAAGTATGTGCCAACCTTGTATTTGACCAACAGGGTCTGGGATTTGAACTCCAGCTTTCGATTGACGGAAAGGTAGTCCTTCATCATAAAGTTGAAGCAAAGAATCCATCACCTGTTTGTGTAGAGATTCCACTGCATGGAATGCAAATCAAAGCTTGTATTGAATTCACGAACTTGAAAGTGAGCACCACAGGCATGTCTGGATGTCTGGATCTTAGCGCAAAGATGAAGCGAGAATACAAGTTCCAACTTGGATGCTTCAAAATCCCTCCGTCAGATCATCCCCTTAGTGACCTATTATCTGAAAGTGGGGTTGTTGTAACAACAGGGGAAGGATGCACGTGTTCTGCTAATGGTTGCAACTGTTGCAAGACGATAACGATGAAAGGAATCACAAAGACAGTGTGTGTTAATCTGCTTTACAAAGGCTTGAACGTCGACGTTAAACTCCAAGTTGACGGAAAAGTTTATTTTTCCAAGGAATTCGAAGTCAAGAGTCCACTACCAAACATGTGTACAACCATTAACATCAAAGGAAGATCTGTTAAGGTTTGCGTTCTGCTCACTGACTTCAAGGTTGAGAGCAAAGACGTGTCTGGATGTGTTGGTGCTTCCGCTTCAGCACTTGGTAAACATTACGACGTTAAAATCGGATGCTTCAAGATGTCACCTGCTCAGTACAGAATATTCAAATCGTCATACATCTTTGAAAGTGAAATAGATTATGCAAAATGATATTTTTTCTCAATGTTGCAAACGAACGTGTTACCAACAAATGAGTATAATGGTTTTGGTTGAGTTTAATTTGATAGAATATGTAAAGTTGATCATATAATGGTGCAAAAATATTTA
>Locus_195_Transcript_5/5_Confidence_0.667_Length_2267
AGCTTTTTGTACGGGGTAGCCAAACCCACACCTTTGAGGTGTCAGGAACAGAAACCATTGCACCAGCACGTGTTAAACATGCAGCTTTTTGTACGGGGTAGCCAAACCCACACCTATGAGGTGTCAGGAACAGAAACCACTGCAGATATCAAGAGCTTTTTACTAGCAAAGGATGGATTTCCAGTTGAAGAACAGGTTATTATGTTTGGAGGAAAACCCTTACAGGATGATTTTCAGCTAACTAGCGTTGATGAACTTTCAACTCTTGATGTTGACCTCAGAATGCTTGGAGGTAAAGTTCACGGTTCTCTTGCTCGTGCAGGAAAGGTCAAGGGACAGACACCTAAGGTTGAAAAGGGAGAGGTCAAGAAGAAGAAGACTGGCCGTGCCAAGAGACGTATGCAATACAACAGAAGATTTGGTGTTGTTGTATCCACATTTGGACGAAGGAAGGGACCTAATGCCAATTCCTAAACTTTGTATGAACATGATACAGAAATAAAAAAAATTGTAAATAACTACCTGTTATTCTTATGTATTTGAATTAATTGATTTGAAATGAAAACTTAATTCTTGTCAGATTATCATGAAACTTGTATATAATGTTTTAATTAGCAAGGTCTTTGACAATTTTGACAATCAATTAATTTTAAAAGATTATGCTCCTTGAAAATATCACTGATATTGAAAATTGTCTTATCAGGGCTCTCTTTAAAATGAAATTTATATGTAGGTTTATATTATCAATGTATTTGAAGATTTCATAAATCAGTGCAGATGTATTATTGAAAATCAATGTGAACTTGAGTGGATTTGTCTGTCATGTTTTCACCGCTGCCAGATGGGCACTTAAAAGCTATGCACATAATTCTCAACACATTTTTCTCAAAAACAAAATAAATAAAAATCTTTCTGAAATTATATCAAGCTACATGCAATAATGCCAAACTGTGTTGAGTGGGTTTACATTCTTTGCTGATCAATTTCCTTATTAACTATAACTAAGCAAGAGCATCATTTGTGCACAATAGCTGGTACAAATGTAGTTCATCTTTTATGCAGCCAATTTTTCTCAACATTGTCACTTTTCTGATCAATTAGGGGATCACTACACAATCTATAAAGGTGTATAAAATATTTTGTCAATAAAAGGTGATCTCATTTGTTCATGTACACAATATAACTTTTCCACTAAAGTGGTAATTAGTTTTCATGAAAGTAGGAGTTCATGTTTTCTCTGTTTCTCAATTATTCTTGAAAGGACAAAAAGCAGAAAATGTATAACTGATTCAACCCCAAGAGATATCTGTAAAATGGGACGTGTGGAAAATATGCAAATTAGTTGAATTGATGCTGATCCATATATATTGAAGTTTGGGGGCAGATGCAGTGTTCTCCCCAGGCCGTTTTCTATATTTCTTCCTGTGACGCTATAATTATTACCGCGACGCTATAATTATTTCAGTCAGGATGTTATTTTTCTCGTTCCTATACAAAAATCCGCATTTTACAATAATATTACATATGCACAAATGGCACAGTAGACAGAAAACAGTGATACATAAAGAGAAAACTAAGCATTAACAGACTACTTGTAGATAACTTTGTTAAAAACATATCATTTTGTAAAAAGAAACAACTGGGACCATGAACCAATATGTTTTAAAGACATGATAAAGATTTTTTTCTATTCAATTTTTTTATTAAGAACTCATGTTTTTTCCTACATATTTAGTGCAATTGTATCTATGCTAGTTGCACTATAATAAACCATTCATTCATTTAGCTGGGTATAAGTAGGGTAACTGGAACCACACATATATTTTTATTTAGACTAAGATGAAAAAAATAATTCTGGAACTATAAATGAATATAGAAAACATAAACTGAAAATACTGTTATCATGGTTATAGTTTAATTGTATTCTCAGTTATGAATTCAACAAGATAAAAACAAAAAATAGGGTGGAATAGAATATTATATTTACCAAATAAGGGCCTATAGCATACAAACAATATAATACATTTTGTAATAAACAATAATGTATATAACATAAAGGAAATAAAGCGTTGCCACGACACGATAAATTACATTGAAAAAAGATACAATTTATTTTTTTACGCCAAATGTGATGCTATCCAAAATTTCTGGGGAGAACACTGCAGATGGCATAGAGGAGTGATATCTTACCTACCCCAGCTAAATAAGGCTCATTACTTTGAGTGGTGAACATTGACCAAACTTGTTCTTTGTCATTCAGTTTTTAT
>Locus_196_Transcript_6/6_Confidence_0.722_Length_2258
GACAGAAAAAAGCCCACTTGATCTTCATAGAAGTCAGAGAGAATATTATCCCTTCAGACAAATGCTATTACATTTTTTTAATATCAGGGTAGAGTATTTGACAATGCAAACCCTATAAATACAGAAATATTTAAGAAGTGAATTTCTTTTAAAAAATCTTTTACTAAGGTCAGTGAAATAACACTTATAGCACTCATAGACTCAAAAATATTAATAACAAACTTAACTATGATTATTGCTACCATCAAAGAAAAATAATAATTTAAAACATGATACATGTATGGCTATAGATAAAAAAGAAAAGCATGACAGGAAATTTGGATTTGCTTTCTCTGTCAATTTTCTACAGCAATAGGAGACATAAAGATGCTATTGGTAAGAAAGGGGCTTACACTGGGTTCTCATTTCCAAATTTGAAATTTACAACTAAAATTTGGAATGATTACGAAATCTTTGGATATGACTAGACAGTTGAAATATTCTAAATTATGCAAAGACTCTAAATTTAACTTTTTCAAGAACTTTATATGGATCAGATTCAGCACTAGTTCTATGAATGATTACATAATATGAAAACTATAAAGTCTAAGACATTAGAATTTGCCTACATTTTCATTTCAAAGATAATTGGATCCAGCTGGCAAGTCTTTGATGACATGAAAATGTGCCTAAATAAAACCTTAACCTTTTTGATAAATGGTGAATCACTATGTAAAACTGTCATAGCACCACTGGACCCACTCACACATCTAAACATATTTTAACATCTCTCTACATTCAACATGATATGGAAGCACTCCAAGAAATGTCTGCACCAAACATTAAACCCAAAAAGGAATAATCTCAGTATTGGAACACAGTCAAATAAATTTTATAAATAAATAGACAACAATAAGGGGTCACTTAATGTCCAAACAGAGATTCCAAATAACAGACTGGTTCATTGTTTTCCCTCCCTTTGACAATGGAATAAGCTCCCCACCCCTGCACAACCCGTAATGGAAATGTTTATAATTCATCTTTTGGTACTGCGTCATCTCCTTCCTCTTCATCTTCATCTTCATCCTCTTCTTCTGGTTCTCCTGCTCCCTCTTTACCTCCACTTTCTAAGAATTTTACAAATCCATCTAAAGTTCTTTCTCCATTATAATCGATAACATCACTGCTGCCTTTAGGGAAATATTTAATAGTTGGGAAACTTTGAACTTTAACATCTTCTATTTCATTAGCTGTAGAGTCCATTTTAGCTATAACAATATCATCTTTATCGTTGAATTTTTCTCCTAATTCATCCCAAATTGGGGCTAATTGTTTACAATGTCCACACCATGGGGCATAGAATTCTACTAAAACTGCTTTATCTTGATCAAAAGCTACTTCTTTAAAGTTCTTTCCTACTAAAGTTTTAACTGGTTTAGAATCCCAGTCTGCTGGTACTTCTTCTGACATCAAATGAGCCTTCAATTTGCCATCTAAAAAGGCTTGTACGAATGTAGTAACAGCTTCTTCTGAAAGATCATCAGAGTCTGGTTTATATTTGGTCATGTCTTCTCCTAGGGTGATAAGACGTGCAGCTGGGGTTTCTTCTTTTTTCAAACCAAAGAATTCCAAGATTCTTGCATTATCTTCATCTGAGGTATCTAATGTGATAAACAGAACTTTTCCTTTGAATCCAACTGCTGCTTTCCTGTATCCTTCCAAAATTTTGGCAGAAGCTTCTGCTTTCTTTTCTAAGAAGAGTAAGATGTGGTTCTTGATTTCTCCACCAAAGATCTTTTGTGCAGACTCTTGTGTAAATTCAATAATCAATGGTAATCTGTTGGCTGAGATGAATTTGGTTACAGCATCAGAAGTTACTTCCCCTTCAAAGTTATTACGTCCTTCATCAAACTTCTTGAAGAGAGCAACACCATCAGATTCCATTTCATATTCTTTGAAGATATCAGTATTAGATGTAATTCCAAATGGGATATCATCAATACCTTGTGCTGCTTTCTCGTATTCTTTAGCACTGTCTGACTTCAAATCCTTGAAGAAACCAATAACAACAACTTCATCTTTTTCTATCATTGCTTTAGCAGCATCTACTGAATCTAAAGTAACACAAGCGGGACCAGTCTTCTTCTTCAACCAGTTTACAATATCAGCTGACTGTCTACCACCTGAATAATCAACTGGTGTTCCTGATCTGAAGAATTTTATGAAGGACGTAATAACTTTGAAGGGGAAGTAACTTCTGATGCTGTAACCAAATTCAT
>Locus_197_Transcript_1/1_Confidence_1.000_Length_1445
TATCTTAATAAAAGGAATTTAAAATCCAAATGTTTTTTTCTCCAAAGCACACAATGCACACAACTTTTCATAAATAGCGCACACTTAACACTGTGTATTGTACTTATCAGCAATTCATTTTCGTTTCCTTAACTTTGATAAACTAGCGAAGTTTTAATCACACACACACACGCTGGCACCCTATATACACAAAACATGGCCGCATTGCCAATAGGTTTGACATATTGGGATGTAGGACGGTTGGTGACAATTGTATGCCTGCCGCTGTTACTTTCGTGTTGCTACGTAACAACTTTTCTCGTCTGTCTGTCTGTTATTTATGTTGCATTCTACCTGTACAGAAAATCTACAATAAAACGGATACCTGTATCTGGTCAAGGAGTCCTTATTACTGGATGTGATACCGGATTCGGACACGAATTTGCCAAAAGATTGGACAGCTTGGGATTTACAGTTTTCGCTGGTTGTTTATCGGATCAAAGTGATGGAGCTAAAAACCTCAAAACAAGTAAAACAGGTCGACTACACGTCCTTGGTCTCAATATAACAAAGGATGATGAGGTGCTTAAAGCAGTAACATACGTTACTAAAGTCCACGAAAAAACAGGGTGTGGATTATGGGCGTTGGTGAATAATGCTGGATTAAACATGCTAGGGGATATAGAGCTGTGTACCATGGAAATGTTTTACAAAATATCGGAGGTAAACATGTATGGAATGGTCAGAGTCACCAAAGCATTTCTACCATTGATCCGCAAAAGTAAAGGTCGCATTCTAAACACCACTAGTGTAAAAGGTAGACTCTGCTTGCCAAAAAATGCTGCCTATGTTATTACTAAATTTGGCGGGGAAGCATTTTCAGACGTTCTACGCTTAGAAATGCTAAAGTTTGGAGTACGGGTAATCGTTATAGAACCTGGGAATTTTGGCGGAGCCACAGGCATGCTAAACGAACAATCTCTTAAAGCTATTAAAAGAGATTTCGACACCATGGCAGATAAAGTTTCTCCAGAGGTACAAGACGTTTACAATGCTAAACAATATTTAGAAGATTTATACAAGGCCGTATGTGGTAGCAGTAACAGTACGTATCCTGGACTAAAACCAGTTATTGACGCTATGGAGGATGCTGTTGTCAGCACTCACCCTAAATATAGATATCTTATTGGTGGAAGCAACTCCTTCTACGATGTGTATTGCAATCTTGCACGATTAACACCATACTTACCTGAATCTTGGATGGACTATTTGGTTGATAGAACATTTGCCAGCGGAAAACAGTAGAACGCAAGAACGTAAACGAACTCAACATAGGGCCTTGCAATACCAAGTTGACACATTTCTTTTCTTTTATAACTGTTTATGTTGAGAGTGCAGCTCTTATAAAATATACATGTGTCTTAAATGTTCACAAAACATGAATCTAGAAGATAATTATACTCGGA
>Locus_198_Transcript_4/5_Confidence_0.692_Length_1400
TTTGTAATCCAGAATAAAAAGTATTAAAAAAGTGTTCAATTAGTTATATATAACATAGTAACAAGCTAGATAATAACAATGGCAAGTATTTCAGGATTTATTGGGTAGAACACAAATCTAGGGTGCTCGCATAATGCAGCTTAACTGCATAAAAATCACAATCACATGTTTATTTTCTCAGAATACATAGATATACATAAAAGACATGATAGTGTTAGGCAGATGCATTTAGTAGTCATGATAACAATGGTTATAAATTTGAACAAATATTTTAATCCTGATATATATAGAACCTCTCACAACAGTCTCAAGCTAATAAAACTTAAAATGTTAAATCAATTTATTTCAATTTATTTCAGTCATTTAGATCATCATGTCTTTCTGCTTTATTAATCTTGGAATAAAGACACCTATGCATTCTGGAAATGCAAATTAAAATAAAAAACAAAACACAATGTCTGCATGAATATCACTTATGCCTCTACATCTAAACCAAGTATTTTATGACCTCCTTGGTTGAAGTTCTTGCCTTCTATGAGAGTTGACAGAGTAAGTTTAACACCATCTCTTAATTTTTGGGAATATCCCATTCCAATCTGACTGCTGTTGTTTACTTTCAAACTGACTGAAGAATCCCGGTCTAATAAATATTTGGCCCCCAATCCAAATCTTGTAGCGTTACTTCCTGCAGCCCAGTTAAGGCTGACTCCGGCCTCTAAATCATCACTGACTCGTTGGTAAATAGATGCACCAAATTCAGCTCCATCATTTACGTTTGTATGGAGTGTAAAGTCACCAGTAGAGTAACCTACAGCAAAGTTGCTCTTGGAAAGTTTTGATTTGGAAGTATCAAAGCTCATCTGGTATCCACCAAGCCAGCCATTATACCCCAATACTAAGGCACCATTCACAGCTGGTCCGGCAAAATCAAAGTTAACATCACATTCCATATTTACATAATCTTGTTTGTATCCAGTCTTAATTGTTCCCTGCTTCTTTCCTGTCTGTGGAGCAAATGTTGTGTCAAATGCTAATTTTAAACCTTGAACAATTTGGTCCTCAACAGTTATTTCTGTGTTTAACACATTGTCTGTTGTCCATTTTTCTTTGAATGTTAATCCGTAATCTTTCCATTTGTACTTGGTTTCTAAACTACCAGAAACTTTACCAGTATCATGATTGTGGTCTAATTTACTTGTGAATTCTACTTTACTATCTGTTTTTGTTTTAGCCTCTAGTTTGTTGGTTCAAAAGTTGTAACCTTTACTGAAGAGATCCCTGGCAGATTTTCCTAAATCGGAATATGATGGAGGTGCCATTTTACACGCTTTTTCGCTTCTTTACTATCTGTTTTTGTTTTAGCCTCTAGTTTGTTGGTTCCAAAGTTGTAACCTTTACTG
>Locus_199_Transcript_8/14_Confidence_0.442_Length_1146
ACACCGGACATTGTTGCAGAGACAAGATGGTTAAGGTCACCGTATGTTGGTGTTGTAAGTTTGAGGGTTCTGAAGCAGATATCGTATAGAGCTTCATTGTCAATGCAGTATGTTTCATCTGTGTTTTCTACCAATTGATGTACAGAGAGTGTGGCATTGTATGGTTCAACTACTGTGTCTGATACTTTTGGTGATGGTACAACTGAGAATGTGAGCATGATTCTGTCTGGGTATTCTTCACGGATTTTTGAGATGAGTAGTGTTCCCATTCCTGATCCCAGTTCCACTCCAAGTGAGTGTGTAAGTTGGAATCCTTGAAGACAATCACAGCTTTCAGCCTCATCTGGGTATTCTTCACGGATTTTGGAGATAAGGAGTGTTCCCATTCCTGATCCAGTTCCACCACCAAGTGAGTGTGTAAGTTGGAATCCCTGAAGACAATCACAGCTTTCAGCCTCTTTCCTGACAACATCAAGAACGGAGTCTACAAGTTCAGCACCCTCGGTGTAATGTCCCTTGGCCCAGTTGTTTCCAGCACCACTCTGTCCGAAAACAAAGTTGTCTGGTCTGAAGATTTGACCAAATGGTCCAGATCTCTCTGTGTAATGTCCCTTGGCCCAGTTGTTGCCTGCACCACTCTGTCCAAAAACAAAGTTGTCTGGTCTGAAGATTTGGCCAAATGGTCCAGATCGGACAGAGTCCATGGTTCCGGGCTCCAAATCGACCAACACTGCACGTGGCACATATTTTCCACCGGTGGCTTCATTGTAGTAGACGTTTATTCTTTCTAACTGTAAATCTGAATCTCCATGGTAGGTTCCAGTGGGGTCAATACAGTGTTCATCTGAGATAACTTCCCAAAACTTAGCTCCAATTTGGTTTCCACACTGAACAAGCTTGCATATGTACGATTTCCCTCATTTTCAAATTTTTCTCAGACCGTTAGTGAAACTTGTATCAGACTTCGTTGAAACAGCGTTGCTATGGATTTGATTGTGTCAACGTATTTATATCAGTAATTCGGTGCAGCGTCACAAGTTTACTTCATACGCAGATACATGACACACTTCTATTTTAAAATCTATTATTTAGATATTCTTTAGTGTGTTCTGCATCATTTCGTTTGCACAATCGGGGTTATTGATT
>Locus_200_Transcript_4/4_Confidence_0.667_Length_500
AAAAATGTGAATTGAGAAAACTGCTCATTATATACTGGTTTTTAACCGGGTAAGTATGTAAACAAATTATTAGATTATTAACTTTATCCTCCATTGATTGAATTAATATGAAAATACACAGCTACATTGTGTAGTGTAGCTGTGAAATAAAAAGTGTAATATACTATGTTAAAAAAAAACAACAAAAAAATTGTATAAATTGTGTAAAATATGTGTAAAAAATTAGAGTTTGTGTTATGACAGTGGTTTTAATTCTTCCCATGCTTTCTGTCTTGGGGGAAACCTGCTTCTGTTTCATTTCTACACTTTGTTTACTTTTCTGTACCTCCTTTATGAAGAGCTCATCACTCATTGAAGATTTTAAAGTAAAAAAATAAATCTGATAAAAACAATTAAACTAATGATGTGATGTGTTCTTGTTCTGACCTCATTTGATTGAACTTTTGTCCATTTGAACAGCTAAAAAAAAAGAATTGAATTAAAGGCTAACAAAATTCAAA
>Locus_201_Transcript_1/1_Confidence_1.000_Length_369
GTCCAAAGGTTTAAAGAGAAAGACCAATGTCACTAATCAAAAGATTAAGACAGGCAAATAAAAGAAGCTGGACCTCTGGAAAAACAGAAGTAGTGAAGACTCATTTACGTAACATGATCATTGTCCCAGAGATGATTGGCGTATCATTGGTGTATACAATGGTAAAACTTTCAACCAAGTGGAAATCAAGCCTGAGATGATTGGACATTACCTTGGAGAATTCAGTATCACATACAAACCAGTAAAGCACGGTCGACCAGGTATTGGTGCCACTCACTCTTCAAGATTTATTCCTCTGAAGTAGAAACTGGACCTCTGGAAAAACCAGAAGTAGTGAAGACTCATTTACGTAACATGATCATTGTCCCA
>Locus_202_Transcript_1/1_Confidence_1.000_Length_4002
TTTTTTTTACTTTACAATTTTTTTACTATAAATATTGATTATACAACTATTTCCTGCATATCAAACAAAATAAAAAAGTTACAACATTGCCACTTGATTATCTGCGTCTTCCTCCTCAACATCAGGAATCTTCCACTGAATTTTCCTGCCATATTCATACATTTCTTTAATCTTAGCTCTAACATTGTCAGACCCTTCTGCTGCAAACTCCTTGTACTTCTTGTGTAGCTGAATTGCTGTCCTGGCATCTTCAACTGAGTCATGAGTTGCTGATTGAATATTTATTTTTAAAAAATACCATGCTAAGAATTTAAGCGAGATCATTCTTTGACGTGGTAAATGGAACAACTCCACGGTGTCAACTACCTGATTCTTTGGTACATAAAGATTGATTACTCTGAAATCTTTTTTCAATCCATGACCAATAAATATTACTCCAGACTGTACCAGATATCTCAACTTCAGGTATGTTGACTTCAGCGTTGTTAAGTACCGTGAGGATACAGATGGATCAAGATCACCTGGCTTTATACCAGAATACTGTGTCAAATAGTCAACAACCTGTTCTTGTGTAGAGATGTAATCATCTATAAAAGGTTCTCCAACCTGGTCACCTTGCCCTCGAAGACAAGTAATTCTAGCTGCTGTAAGGTGACTTGGTTTAATTGTAGACCTTGTACCATCACTTCTTAACTCAGATTCTTCCTGATTCAATGAAACAAATTCAGCATCTAAGCCTACAACATCCTTTTCCTTTGGGCGTTCTTCATCTATGAGGGTTGTAAAAGTTATCTTCCTCCTTTCAGGACTAACTAGACAATTGTCATCATACAAGACATCTTCTGATATAGGAATTTTCACCTGTGTATCATAGCACTTCACAATATTTTTCTTAACAAAGAAGATTGTACATGGTACTTTCCAGTCCATGTTGAAATTTGTAGCCTCATGCTTTTCAATAGGTGTGATAGAGAAATCATTCATCAAATACCACTGAGTACATGTAACACCTTCCTTCCGTTGGTGAAATGTCTCCCCAACAAAGATTTGACTAACGACTGTGTTTCCATTCTTTTGGTCCTTGATGTGACCAACTGTAGCATAAAGGTCATAATACTTAACACTGGGATCTTCATACTTCGGCCTGAATGAATCTTCAGGGAGCTCCTCTATGTCTACTTTGCCATCAGACCCTAGGATGACCTTCAACACAAATGGTATCCAAACTAAGTCTGGGTCTTCATCAGGATTAACTGCTGGCATATCAGCTATTTCACTCTTCATGTCAGTCTCATGTCTAAATCGACAGCCTTTCCTTGTACATGCCCGACCATAACGGCACATAACTGGCATCTGTGATGACATCATTGAGTATGACTGAGAAGATCCCTCTTCCTCTCTCTTCTGTTTAATTAACATTTGTTGAATTTTCCAGAATTCCAAATCTCTGATGTTCTCCATACCACAGTTTAATGCCAGAATGTCAGGAATATTTCTGATTACTTTAGACTGCATATGGGGTTGGTACTTTTCACAAGAATTACACCATGCCTGTGTATTTTGTTCTAATGACAGACTATGCTTAACAACCTCTGCAAATGTGAACCTTACTGGAGGTTTATTATGTCCTGGTGGTGAGCAGTCTGGATAATGAAGATTGACAAGGGTAGTATCCGAAACTTTTTCCATCTCCTGTCCACAGCGACATTTTAATGTTGTGTTTGTTCTCATTCCAAATAATTCAGAAATGATAGAAAGCTCCTCAAATCTTTCTTCCTCAAGATTGACAGACTGATCTGGAGATATTGATTCTTTGTCTTTTTCCTCATCATCTTCCCTCTTCCCATCAGACTTATCATCATCTGCTTGATCTTTTCCTTTCTTTTTTCCCTTTTTCTTCTTTTTCTTTTTAGACTTTGGTGGGGTGGACTCTGCCGTCGAAGGCTTGTCATCTTTGTCTGCCTTTTGGTCCTCTGCTTCATCAGCAGCTGCCTCTTCAACTTTCTTAGAATCTTCGACCAATACTTTTTTACCTGCTTCACTATGAACTTGATGAAATATAAACCGAGACCAGCTCTGAATCAGCCGAAGCAAGTTAATGCGACTTTCATTTTCCTCGTTTTCTGACAAAACAAGTCCTAAAGCTGATGCTTCTGGTATGGTACGGAAGGCTCGTAGAAAATTTGTTGCTTGGCATGTCTGGCCTTTTTGCGAATCTAACATATGGAACAAAAATCCCAACTCACAAGAAAGGCAGAATTCCTTCTTGCACAAATGATTCAACAAGGCAACTCGCAATGGCTCGATATAGTACAAAACCTGCAACATACAATTACAGTAAGCATTAGGGATACCAGTTTCTAAGCCAGCAAAGTGTGTTTTATTGTAATGTCTGAAGTCAAAGTCTTCTAATCCTAGCTTGGAGTATTTCAGATCTACTTTTTGGTATCTCTTGGGAACAACTACAAATGGATCTTCACCTCTACCTATTGGAGATTCAGGAACAGATTTCCCTTTCTTGGACCCCTTTTTATCATTACCAATTTTGTATGGAATTTGATTGATACCTATTCCACTTCCCTGTGGCAATTTAGCATAGCCAACATTATGTTGCACTTTCATGCTCCTAAGTATCTCATTGTCCACAGGCATAGGTTTCCTGTACACATTTTGTGCTAAATGATCCGGCCAATCAGATAGCATTTTCCCATTTTCAGGGTAACACATAGGAATCACAGAGTAAGGCGTCATCTCGTCATTTATGTGCATGTACTGTAATTGTTCTGTAGTATCAGCAAATTCAGTAGGCTGTGGAAAAGTATTAAATACTGGATGTTCCCCTGAGGCAAACTCATGAAGATATCCTCCTGAATCACCAAATGCCAAAACATGACATGTCTCTGAGATATCAAAGCTTGTAATGAAGCTTCCATGGGTATTAACAGGTTGCATCGACAATGGTGTAGGTGCCAAAGAATTAGTGTCTATTATCTGAAACTGCCCTGCCTGTGACACGATCATAAGTTTATTACTATATATGTGTACAAATCTGAGGAACATGGGATCCATAATGATTTGTATAGGTGCCATTGCTCTCATCACTCTCATGTCATATACCATTAGAAACCTATCAACAGTCATTTGGTTCTGTCTTGCTGAGAAACCGCAGGTAACTAATAAATTTCCTTGTAGATCAAAGTCTGACAGAGTTCCATTATGAGCATCAAGAACATGTTCTGCTCTTAAGGTTGCAGGATCATACAAACGTACCTTTCCACTAGTGTCTCCAGCACAAATATACTTATTTGAACTTCTGAATATTGCACATCCAGGCTCAGGTACATCTACCTGTCGTATTTCTCGCATTCCTTCAATATCCAATTGTAAGACCTTAGTCTGGTGTCCTCCCATCAAGACTGTATTAGGACTGGTCATGATCATACATTGCATCTCCTGCATGCAGGGGGACTTGTAATTGAACACACTTAGTCCTCTTCGAAGTGAACAATTCAGTGTACTTCTCGTCAGAGACAATATTCCACGCTGTATTGGTATCATCTGTCGAATGTCTTCTGTCATGTGTACTTTAAATGATGTATACTTCTGCATTTCTAACCCATAATAACCTGTCACATGACCCCCTGAATTGCCCATCCATAATAGATCTTGTTTATCAAATGTCAAGGCAGAGACACTGAACCTGTCCCCTCCATCCACCAAAACACTTGTTAAATCATGATATTCAGTAAGTGCTTGTGCTGCTCCAGGGAAATAACCATCCAGTTGATTTGGACTGAAATGTTCTGGCATCATCTGTGGGTTTATCATAGCTCCTGGTGGAGGCTGATTCATCATATTTCCACCCATCATATCCCTCTGTTGGTTCATCATTCCTTCTCCCATCCTACCTTGCATTTGTGGTGGTGGGAAGCCATGAGGCATTCGCATGCCTCGATAATCCATTATTTTTGTCACCAAAACCAAATACTAGGTCATTTCAAT
>Locus_203_Transcript_1/1_Confidence_1.000_Length_503
AATCTTGTTTGTTTTTATTATATTTTTTACATCTGTTGGTAAAGTTTGCTGTTTTAGATATTCAGGTCCAGAACTCTATGCTAAGATCAATGCATTACTTCTTTTGGTTTTTTTGAATCCGACATAAAAACTTTGAATATTCGTGTAATTGTACATTTTTTGTTGATTGTTTTATGTCTCTTGAGATTTTTTCAAAGACTTAATTACTGTGAGATCAAGGTTAGAATAGTATATACAAAATGTACATTCGGCATCTGAATTTGTTATAATGAAGTTACAATGTTTTTTTGTCTGACAAGTTCAAAAGCTCATATTTAGAGAATCTATATAAGCTATGAAAATTTTATATTAGTTTTAAAGATTTTCGTTGGCTTATAGTTTTTTTGTGTTGGATAAAAAACAAAACAGAATACAATGTTAGCAAGACATTAAAACCCAAATTTGTTTTGAAATTACTAAATATCATACCGTAGTATAGGATGGCAGCATTTACAACCCAAATA
>Locus_204_Transcript_10/10_Confidence_0.519_Length_1074
GCAAAATTAATTTTGTTCAAGGTGTTTGGTACCATCTTAAACAGAAATTTATAAAAATTTGTATGTCACCTGGAAGGAGCTGCCACATGAACTATACTAAATTCCACAACTAAAAATTGTTTCATTAGATATTGATCAGTTTCATTATAAGTGGATCTCCACTTGACAACTTGATCCATGGCAAAAAAATATCCCAATTCAAATAAAATATTCTATAGGAATTGAAGAGAGCATGTGCAAAAGGTTTACAGAAAATCATTATACATGATATCTTTCAACAATATTTTTGGAATGTTAATGGCACTGGTAATAATATTAAATATTAACATTTTTTTCTACCTCATTTGGGCATTTTTAACAATTCACAATATTTCGATGTTCCCATATCATATGGAAATGCAAAAATGAATCTACCTTTAATTTAGCCTGTAAAGCAATTTTTAATTAGACCGTGACCTTGAAATAAAGCATAAAAACTGTAACACTGATTATCTAAGTAATATTAACATGCATACTGGTTATGATTGTAGGAACATCTGGATTTCATTTACTTCTCCACAAAAATCACAAGTAATATATATATTAGGTGTTATCAAGCTCACATCAAAACATGTAATACTTAACGTAAAAGTATTTGAAATTCTTATTTTGAGCTAAATTAAAAATGGCTCCTTATAACTTTTTAAGGGGCCATTTATGGGTAGCATGTATGTTAAGTAGAATAGCCATTAACAGCATCATACTTATCATTCTCTAAGATTAATCTCAAGCTTGTCAACATTTACAAAAAATGGTATTTTACCATTAAAATTTGTTTAGAAAACAGATGAAAAACAATTGCTTTTCATACATCAAACAAAGGTCATAAACAAAATGTTAAACATAGATGCCAACCCCCTTTTGACACAATCAGTAACAAACTATCAAATTTTCCGTATTTTTGAAAAGTTTTCAGTAATCATTCATAAACGTGCATTTATCAATAAAAATTACTGACGAGTGGTTGCAAAGTGATGTACACTAAAATTTGTCATTTAACATGTTGTCTGTAGTATGTATTCCATTCATTAATTG
>Locus_205_Transcript_6/10_Confidence_0.485_Length_770
ACAAATGCGGTAGCGACACAACACACCCGCCGTGACCGTACTTTTAAATGACCACACACATATATTTATATTTAAATTACCCTGTAATGAAATAAGAAAATAAAAAACCAACAATTGCCCACATGAGATAAAGTAACGCCGTCAGATGTGCATATATCGGGCTTATTATATATTTCAGGCTATTTTATGTAACACCCTCCCAATTGTATATATGGCTAAGCGGCAAAGGTGTACATTCTTGTGGCTGCTTTATTCATGCTTATTGGTTTTTACCATTTGGTTTTTACCATATCTCCGATTCAAAATGAAACTGAATCCATTATTCCTACATGTATTCAAACTTTTAAAACTTAGAACACATGAACACTGGTACTTGTCACCAAAGTCAGAGAATAAGGGGACTTTAACCTTTGGTCTTTGCATTTCATATTTTTTACAAATAAATTAGACAATATTCTAGTTTAGTTTCTGTTATTTCTATACATGTACCATGACAACATTGATCCGTTTTTGAGAATGGGATAACAATAATAGCAAAATTTTGCAACGTAATCATTCTTTACGGATAACAGTTAGCTGTCCTATAAACCCATTTAATTTGTTTCAAGTGACATATAAGCAATAAATATAGTTGCATGCAATAAAAATGCCTTAAGTGATTCTAAAAGTGGTGGCCAAATGATATCATAATTATACAATTTACGGAACGCTTCGAAAGCCACTAGACATGTACACTATGTTTCTGATGTATCTACTTGATACAAATCAAA
>Locus_206_Transcript_12/12_Confidence_0.424_Length_1205
TCAAGAAAAAAAGTTTTGCTTAAAGTTATTATATTAGGGGACAGTGGTGTTGGAAAAACATCTTTGATGAACCAGTATGTAAATAAAAAGTTCAGTAACCAGTACAAAGCCACAATCGGGGCAGATTTTCTTACAAAAGAAGTTATGGTAGATGACAGATTAGTTACAATGCAGATATGGGACACAGCTGGGCAAGAAAGATTTCAGAGTTTGGGTGTAGCTTTTTACAGAGGAGCTGATTGCTGTGTATTAGTGTTTGATGTTACTGTGCCAAATACATTTAAACAGTTGGACAGTTGGCGTGATGAATTTTTGATACAAGCTAGTCCGAGAGACCCAGAAAATTTCCCATTTGTGGTTATAGGAAATAAAATTGATTTAGAAAATAGAGCGGTTACAGCAAAAAGAGCACAGGGTTGGTGTCAGAGTAAAGGAGATATACCATACTTTGAAACCAGTGCAAAAGAAGCCATCAACGTAGAACAAGCTTTCCAGACTGTAGCCAAGAATGCATTAGCGCAAGAAACAGAAGTAGAACTTTATAACGAATTTCCCGATCAAATAAAAATAACAAATGACAGTGGTAAACCCAAAGAGGGTTGTGGATGTTAATATCTATTAGGATAATTTTTATTTCTGAAAAATAACTCATTGAATTATGTGTACAGCTTGAAGAACACACAAACAAGCATAGAATGTGATATATAAAACTTTATTTCAACAGGGTCAAACGCACCCCGGTCATTGGAAGATAACTAAAACATTTTTCTGTGACAGCAATTGTTAAAATATTTGATTCATGTGATATTTAACGTTTTATATGTAGTATGACCAAATCGTCTATTCCTACAGTTTAATTTGGTAACAGGTCTGTGGGAAAAAATAGTTCTGCTTTAAAATGTCAAATTTTGTGAGGTAATGCAATCATTTGAGTTTTCATTTTGATGATTAAAGCTTCATAAGTATAGAAACATAATTTTAATGTCTGGGTTTAATTGATTTTATATTGCAATCCTATGTCTTCATTGTAATATTTCATCATCATATGTAGCGCCCCTCCCCCAAAATTTGACAATGTTAAATATAACAGATTGCCCCTGTATATCTCTTAAAAGTTTTTATGAATTCTTGAATCAAGACAGTAGAACGAAAGTGATTAGTCTGAATTGGTAATCTATTGTTAAATGCTGATATGGAGTAATGCT
>Locus_207_Transcript_8/8_Confidence_0.708_Length_2023
CCCATGTCTTTTTTTTAAGTATTAATGAACAATCCTATTTTGTATTTGAAGAAAATTAATGGTTACACAATACTGTAATATTTGTGTAAAGTGGTTTTTTTTCCTAATTAAACATGTGAGCAGCATTTTCTGACCCAAACTATATTTTTTGTTATTTACAACTCTGCATTATTTCATTATTTCAAAGGAAAAAAAAAATACCAACTCAATTTGAGTGCTTCCCATCTCCCTTACCAAAATCAGTGTTTGAACAGCCCTTCAACATTTCAAACTAATTTCTCATTTTAATTGGTACTTTTTTGGTTACCAGAATATCAAACTATCCAGAATGCTTCAAATCAAATTTTGTAAACTAGCAATTTTTCATCTTTTTCCTCAGTAGCATTCATAGATTCAATCCAACAATTTATCTCATAAAAAAAGGTTCAACAAATTAAATAATAACAATGAAAGCCAGATTAAAAGTTTGAACAGCTTTACTTTTTTTTAAAGATCAAGATTAATCAACAACCATAGAAACTTTTATTAAATAAAATTTAGTGCTGAAATTCTACAATTTTATTAGATACATATCCCTGCCACATATTCCTCTCCCTATAGATCTGTTAACGCACTTCTTGTTAAAATACCCGTTCTCATTCTGAATTGGTCAGAATGCTGACACAGGCATATTTTCAGATGCTTCTCTCTCTACCTATCTTTAAATCTTGTTAAAGTTGTTTAATGCAGATTGTTGTAGATTTTCACAACTTGTCTTTCGCTTAAAACATTGCAAATATACATGCACTAGTTTTTAAGCTTTGCTTTAATCATTATAATGTCATTGATCATAAATGTCTGGTACATGATCTAGCAGGTCTATCATTCAAATTAATTGAATGAAATTACAGATTTCTTCATCACATAATTTCAGAAAAAATTAGGATTATATTGCCAGTAATACACACCAGCTAAATTAATAATAAAAATGGAAATTTAGGTCTATAAATCAATCTAAATATTTCTTTAAATAGTTTTTCTTCCTTCTTTTTTTTTAATATCAGCACCCACCCATCCAGTCCCTGCACCAAATTTTTCCATGCTGTCAATATAAAACAAGTTCTTCAAATACTTCACACAATTTGTTCTGACAGTTATCTATATGGATAAATTAATATTCATAAAATATAAGTCAAAAGATCACAAGTTCATTTCCCCCTTGAAATTGTTTGTACAAAAAAGTGAAGGAAAATGCTCTTCAGCAAATTATGTGAAATAGAAGTACATTACTTTTGAGCAAAGCAAGTAGAATTCAAATAAAAGTTGTTTTTTGCATTTTTAATAGCACTATAAATGTTTAAAGGCTTGATATTTCAGGAATCTGGGTAACAAATCAGGACATATGTCATAAGGTTTAAATAATGTTTGTTGTCACATCAAAATATCAAGCCTTTATATGTCTTAAGGTTATCTGTGCACTACTTTGTCTGAGTTTTAATAGCAATAGCTAGTTCTTCTCCCATAGCTTTAATAACTGTAATTAGAAGTTGCTCATCCTTTTCAAATCTATCTTTAATTTCTTTTCCTAAATCATTTTCTGGTACTTTTACATCCTCACGGGTTTCACCATTGTCATCCATAAGAGATAGAAAACCATCGTTAATGTCAAGTAGCGTAAAATCTTTTCTGATAACATTAGGAACATTCATGTTGTGTGTAGATGGACATATATCTTCATATTTTTTTACCAGTGAAAATATCTATTCCCATATGAAACTTAGCATGACCGTGTTTTCCTGTCTTGGAAGTTGACATTTCCACAATTTTGCATGGACGGTTTTTAATACAAACATGTCCATTTTTCCTTAGAGCAGAACACTGTTGTGGTATTTTTCAGAAGACCCAGCATCACCTGTGGTATAAAATCATCTACCTCTAAATCTGCCATTGTGAAAGTGTTGCCTGTGTTCCGGTGAAATATTAAAAGGAAAGTAATGACAATGAAGGCTGTAGTACTATTAAGCTGTCTGTTCATGACAGTCAG
>Locus_208_Transcript_3/4_Confidence_0.429_Length_2304
GTGAATAAGTCTTCTCTTAACGTGAAAACCACTTCACCATTTAGTATGTACAACCATCCGGAAGATTATGGAGTATATGATTTGCCAAACCCTCATCACAATATTCCGACAGTTATCAAACCAGAAGACTTGATACCAAAGTCTGACATAAAACGCAACCATAGCACCGATTCTACGAGCTCTGATGTCAGTTTGTTGTCATCTATTTCTACAGCGACATCACCTTCTGCAGTACGAAGTTTGTTAGCTGCCGTTGTAACATTGGCAATACTCTTTTTGGCATCATTAGTGTACATACTGCTGAAACTGAATTCCATTGAAAACGGATTAATGAAAGAAAGGAAGGAAATGGACAATTTTCTTACTGGTTTTTGTGTCCCGTGTGACGATGTTAGACTAGGACCTTTTGAAGAGGACAACGAAAAATTACTGTATCTTGATAAGAAGACTGTCAATAGAGTTGAAATTTGTTGTGCAAAAACACCAAATCAAACTATTATTTTGACAAATCTTATTGTAGAAAGAAATCATAAAAAGCAGAAAACAGAAGATTTACTGGACATGGAAAAACGAACTCAACAGAGGAATACATCCTATCATCCATCTATTAAGGAAGCACCTGTTGCAGCTCATTTGCTTGTTGGCTCTCAACAAGTTCCTAAGCAAGGTGAAGCGCCATTTCCCATTACGAACCTGCTATCAACGGATCCCATTGCGCATGTCCAAGGTCTAAGAGTAACAAAAGACATGATTAGTGTAAACGCTTCCGGACTGTACTTCGTCTACAGTCAGATCTACTTCAGCAATATCAACAGTCAAAATTACAAACAGAATGCTTCACAAGCTTTATACCATTATGTCTACAGATACAACGTTATTTATCCAAATGGCGGGAGTGAATTGTTGTTAAAGAGCGTGCGCACTCTTTGTTGGGCCAAGGATAAACTATATACTGACTACACTAGTTATACTGCTGCTGCATTCCAACTACAAGCTGGTGATAAACTGTATGTCATGGTATCTGATATTGCGACCCTGTCTAGAGAAACAAAGGCTAGTTTCTTTGGAATTTTTAAGATTTCTTGAGACACAGTGACGACTTAAACGTCATATTCTTTTTTTTATGCAAGGTATCATCAAAAAGTGCTCACATATAGCTAGGTGCTTTGATATTGCACACTTGTTTGTCTCTCGATGAAGGTCATACGGTTGCCTAAAATTGTTGGTAATCAAATTATCCATTATAAGGATAACAGAGAAACAAATTCGGTCGGTGCAACATACTAGTTCGACCACAAACACACGCCTCCTCCACATAGATATATGTACACAGCAACAACACATTGCACAGTCCATTTTGTTTCGTCACTTAAAAATAAAATTTGCTGTTATATATTTAGCGTCCACTTTTTTTTAATATGTGAACATAAAATAAATGTAGCTAGTGTGAGATCAATAAAAGCAGCAAACAAAAAAGAATATAAAAAAATGCAGCCGACAGTAAATTGCAGATATACACAAATATGCCACTAAAGAGAAACACAATGCAAAAATGTACATGCAAGTATCTACGCGTATAAAGAAGGCGATGCGACACAACAAAAGTGAAATATCACATAAATAGAATCAGACGGCCATTGTTTTGCCGTCAGAGCGTATTATGAAAGACTATGAAGAAAAAAGAAAAAAAAAATATCAAAGAAAAGTTACTAATTAGTAACCCCTAAATATTATGCAAAATTACAAAGAGAATGAAATGTGCAAATGTCAAGTTAACATCTACAGTCAAAAGTAAAAGGCTGAAACTTTGAAACACAAAACAACAAAATTTAAAGACAGAAACATAAAGATAAAAAAGTTTCAAAGTTTTATTGCTCCATTGAAGGCTGCATGCGTTCAAATGATTTACTGGAGTTATGCCTCGATCAGTAACGCTTTACACTAAACATTAGAAGTCAGGGATGTAAAACTGCGTATATAGATAAAAAGATGTGGTATGAGTGCCAATGAGACAACTCTCCATCCAAGTCACAATAAGTTAAAAGTTAATCATGTTGTAGAACGATAATCGACAAGTGACGGAACGATAGAGAGCAATAAGAAACCTGATAAAAAAAAACCCAGGAAATAACCATCACTATGATATAGAATCTATCTTCATATTTTTATGTACAAAGATTACGCATTTATTAGTGAGTTATGTCATACTTATACAAACATTATTCTGATATATTTGAATGAATAAGTATCAAAACTGGATTTTGTATCCAAGAAGTGTAATAATAAATATTGAATATTAAAAAA
>Locus_209_Transcript_10/11_Confidence_0.100_Length_1147
TTTTTTTCTGTTTTCTTCATTTTATTGATTCTTTTTTCAGTCTTATTGTACATATTTTATTATATGTCAAAAATGTGTTTGACTAGGGAAATACACAACATAACTCATAAATAACAAAATCTTAAATCAGATTATCTCCCCTTAGAGTTTACTGATTTCAAACCTGTAAATACAAAAGTTCTATAGAACAATTTAAAAAAAATTGAAGTACTGTTTTACATATCTTATTGGCGTATTGTTGTTTCCATATGGTACAGTGAAATGATTTCTTTAGCATGAAATGGAATGGGAGTTGATATTATCTAGAGATACATTCTGTAAATGAGCTGCTTTTCATAATTCTAGACTTGCAACTTTCAATTGCTTATTCATTAAATTAAAATTATGATATACAAGTAAACATGGTTAAAATAGGTCATAAAATATAATTTCACAAATAATGATGTAAAATTAAGTACACCAAACAATCTATATTTACAATTTTATGGTCCACAGTCAATGACAGTACCCATATTGAAACAGGTTAAATAAAAATGTATTTCCTGCTTTTAAATTTTTTTCAATATTGCATTACTTTTTTTAACGTCATGTCCAATACTTTTAACAAAATCCAAAACAAGATGTATTTTCTCACAATCAATAAATATAATGGTACAGACAAACTGTCTTTGGTCAATTTTTCACATCCTGTTTACCAATGATATATCCTGTTATATAATGATGTAACATGTGTTATGATTGGTCTATACTCGTGTGTATTTTCCCCATATATGTAACATGAAGACTGAATCAATGAAGATCAAACTCATCACTAATACTGGCACTGGTCCTACTTTAATTCCTGGTGAATCTTCAGTATAGAATCTCCACATACCAGCACTACTGCTGCCACCTCCAGCTACAGATTTACGTGCATTACCTGAGGAACTTGTGGTCTTCCTCTGTCGTGTAGTAGATCCACCACCACCTGCTCTTGGTGATACTGTTTTTGATGAAGGACTACGTCCTGCTCCTACTGATGTTGAACTTGCTGGGGCTGGCATGTTGTTGACGTGTACAGTAAACGATAGAAAGTGGGCAAATGTCAGTATTAGTGATGAGTTTGATCTTCATTGCTTCAGTCTTCATGTTACATATATGGGGAAAA
>Locus_210_Transcript_6/9_Confidence_0.185_Length_260
AGAAAGTTCAGAAGGTTATGGTACAACCTATTAACTTGATTTTTAGATATCTACAAAATAGATCCCGGATCTCAGTATGGCTGTATGAACAGACAAACCTCAGAATAGAAGGATGTATTGTGGGTTTTGATGAATATATGAATTTGGTATTAGATGAAGCAGAAGAAGTTCACATGAAGACAAAGAACAGAAAAACACTTGGAAGAATAATGCTTAAGGGGGATAACATCACATTAATCCAACAAGTACAGACTGAGACG
>Locus_211_Transcript_1/1_Confidence_1.000_Length_588
GTTAGCTATTTTCTGGGCCCATGTGGTTTTTCCCCATTGTTCTTGTACTTTCTCACTTTCCCTCTTTTTCACGACGAATCATGGTTGTCGGCCAGTTAAGATTTGTTGAAATAGGCCGTGTGGCCTACATTGCCTATGGACCAGACCAAGGAAAGCTATGTGCTATAGTTGATGTTATTGATCAGAACAGGGCCTTGATCGATGGACCATGCACTGGTGTGTCCAGGAAACAGATTAATTTCAAAAACATTCATTTGACTGGTATCAGAATACCAATGCCAAGATCCCTCCGTACTGGTCTCCTGAAGAAAAAATGGGAAAGTGAGAAAGTACAAGAACAATTGGGAAAAACCACATGGGCCAAGAAAATAGCAAACAGAGAACTGAGGAGTAAGCTCTCAGATTTTTGACAGATTTAAACTGATGAAGGCCAAGCAAGCTAGAAACAGATTGATAAATGTTGAATATGGTAAACTGAGACTTCAGGCCAAGAAGGCTCCAGCTAAACCCAAGAGGTTTAGGAAGCGGCCAAGCAAGCAAGAAACAGATTGATAAATGTTGAATATGGTAAACTGAGACTTCAGGCCA
>Locus_212_Transcript_15/21_Confidence_0.322_Length_1332
ATGTCACACATCAATACAATTTGTTATATAATTCATTCTAATGTTTTACAGTTTGATGATATATATTACATTTCTTTATCTATTTTAAAATTCTTCTGTTACATAATATCGGTCATGCGCAAAGCTATTTCTGTCCCTTAAAATATCGGTCTAGAAACATTTTCTATGCACGACACTTGGTCCTGCCTCGTCGTACTCTTGTTTGCTAATCCACATCTGCTGGAAAGTCGAGAGCGAGGCTAAGATTGATCCTCCTATCCATACGGAATACTTTCTCTCAGGAGGTGCAATGATTTTAATTTTCATGGTGCTTGGTGCCAAAGAGGTGATTTCTTTCTGCATTCTGTCGGCAATACCGGGATACATTGTGGACCCACCTGACAGGACAGTGTTGGCATACAGATCTTTTCGAATATCCACATCACATTTCATTATAGAGTTGTACGTAGTTTCATGAATTCCGACAGACTCCATACCCAAAAAGGATGGCTGAAGCACAGCCTCCGGACATCTGAATCTTTCATTTCCAATAGTAATAACTTGTCCATCTGGCAGTTCGTAGCTCTTTTCTAGCGACGATGATGATGCCGCGGTGGACATTTCTTGTTCGAAATCTAAAGCCACATAGCAAAGCTTTTCCTTTATATCTCTTACAATTTCTCTTTCAGCGGTAGTTGTGAACGAATATCCCCTCTCTGTTAAGATCTTCATCAGGTAATCTGTTAAGTCTCGTCCGGCTAAGTCTAGACGGAGGATAGCATGAGGAAGTGCATAACCTTCATAGATTGGAACCGTATGTGTGACACCATCACCAGAGTCTAAAACTATCCCTGTCGTTCTTCCAGACGCGTATAAAGACAGAACGGCTTGTATGGCTACATATGTGGCTGGCGAGTTGAAAGTCTCAAACATTATTTGTGTCATCTTTTCTCTGTTGGCTTTTGGATTGAGCGGAGCTTCTGTGAGCAATGTTGGATGTTCCTCCGGGGCTACCCTAAGTTCGTTGTAGTATGTGTGGTGCCAGATCTTCTGCATATCATCCCAGTTTGTGACTATACCATGTTCAATTGGATATTTCAAAGTGAGGATGCCCCTTTTACTTTGTGCTTCATCTCCTACATAGCAATCTTTCTGGCCCATTCCAACCATTACTCCCTGATGACGAGGCCGTCCAACAATTGATGGAAACACTGCTCTTGGTGCATCATCTCCGGCAAATCCAGCTTTGCACATCCCAGATCCATTGTCAATAACGATTGCTGCAACGTCTTCGTCATCAGGGAGTAATGGTTGGAATGGGCCAGAAAGATTGCTATGTAGGAGATGAAGCAC
>Locus_213_Transcript_5/5_Confidence_0.545_Length_1673
GAAAACGTCACCGAAATGGCAGATCAACCGTCTAAGACAGATATTCAGGCAATTTTCAAACGTCTTCGTTCAATTCCTACAAACAAACAATGTTTTGATTGTCAAAGCAATAATCCAACATGGGCAAGTGTAACCTATGGTGTTTTCTTGTGCATTGATTGTTCAGCTGTTCACAGATCTCTAGGGGTCCACATTACCTTTATCAGATCTACACAACTGGATACTAGTTGGACATGGATACAGTTAAGAGCCATGCAAGTGGGAGGAAATGCAAATGCTACACATTTTTTCCGTCAACATGGTTGTACATCTTCAGACTCGCAACAGAAATACCACAGCCGAGCAGCTGAGTTGTATAAAGGAAAGTTACATTCACTAGCAACACAGGCCATGAAATTACATGGTACAAAGGTACACATTGAAAGTCATCATGATCCCACATCTCCAGTGAATAAGGAAGTAGATTTCTTTGATGCCCATACAGAGGATAAAGAACCTGATTTGATACAAGAAAATCAGAAACTCACACATACTTCAGAACCAAAGCCTATTAAAAATGGAAGTCTAAGTAAAGCAGAGGAAATAGATCCATCAGAAGGTCCTTCTGTTGATCATGCTTTGAGTATGTCTCCTACTCAAGCTATGGCTGTTGCTGAACCAAGAAAGGCATTGATAGGTGCCAAGAAAACAGGAGGGGCAAAAAAATCGAAAGGATTTGGTGCTCAAAGAGTAAAAGCAAATTTCAGCGAAATTGAGAATAAAGCCCAGCAACTTGATAAAGACAGAGAAGAGCTAGCTAAAAATATGGCCGTAGAAGAGGCAAAAACACAAGAGCAGAAAGATAAACAAATGGCGACTATGAAGTTAGCATACAAAGATATGAGTATAGAGAGAAAGAAACAAGAAGATAAGTTAATGGTCAATGATCCAAAGAAAGCAGCACAGTTTGAGAGACTTGGAATGGGATTTAGTGGCCATAAAGGAGTTAGTCACTCAGCTATGACAGATATGCAGACAATTAACCAAGACTCTCCAGATAAAGACAGCAAATCACGTTTAGACAAATACAGCAGTAAACCTGCAAGATCCAGAAATTTCTTTGAGGATGAACTAGATGATATGGGATTTTCAGGAAATAAAAATGAGAGTGCATTTGATATAGACAGAGACAATACCTGGGGAAATAAAGAAAGCAGTTGGGGCAGCAGCAATAAATCTGGAAGCTGGGATATAGATAGATTTGAATCTAAACAAAGCTTTACTGAAAATTTTCCATCAAAGAATGAAGATGATCGACCAAGTAGAAGTAGAAAGGCTTATGATTATAACACAACTTCATCTGCAGAAGATGCACAAAAAAAATTTGGGAACGCCAAAGCCATTTCATCAGACCAGTACTTTGGAGGTCGAGATTCAGATTTTTGAAACTAAACAAAATTTACAGAAATTTCAAGGAAGTAACAGTATATCTAGTGATGATTATTTTGGTGACAATTCCTCTAAAAATAGATCTTATAATAGTGGACCCGATTTACAAGAGATTAAAGATGGTGTACGACAAGGTGTTACTAAAGTAGCAGGAAAAATATCATCTATAGCCAGTGGTGTTATGACTTCTTTACAGAGAAAATCTTGAGCTTTGCGTTTGCACTAACTACATAGGACAAATATGG
>Locus_214_Transcript_17/17_Confidence_0.558_Length_2933
CAGGACACATTATAGGCATATGTTGTGGTTCTTTTTAAGTGCAATATTAGAAAAATTCTCATATTGTCATTTTCGAAATTAATGTTGGCTAGGGGGAAAGGCATGCTTCGAAGGTTCGTATATAAGGAATCAACTACTAAAACTGAGAAGTATTTACTAGTTTTAGGAACAGTTTGAGTTTTAATGAACAATAGAATTAGAAATTTTATTGCAACTTCCCTTTACGCTCAAAAAGGAAATTGAAGTTTTGGGAATTATTAGATAAAAACAATATCGAGTTTGTGATGTTAAACATCTTAACGTATTATATAGTCAAGTCAACATCCGAATTACGAATGATTATGCAAAGGTTTCGAATTTGACAAAATGTTGTAGTGTAACAAATTAGGTAAAGAGTTGCTTCTGATTGTAATAGGTATTGTATTTTATAGTCTTTTTAAAGAACTCTTTTATGAAGATACTTTGTAATTTGAATCTCATGTAAAAAAATCTTTTTTTAGCTTTTCATTAACATTGGTCTGTACCTTTTTCCTTGTACTATATTATGCAATTTAAACATATAGTTGTATGTTTTGAGATTTCTTATTGATAAATACATTTTACAACATTATATTAGGTATATATGTATACTTCACTTCATTTCAATGGTTATCTTGTTATAAAATATTATCAAGTTTTATAAAATACCTACATGTAGTATGTTTCTATTTGGATTCAGTTTTTTCAGTAAATGAACTTAATTGTAGAAATACAAAATGTTGAATGTCATTAATGTCCCACTTAACACAATTTTGGCAGTATGTCAAATGCTGTTGTTATATAGATCTACAACAGTCTTTTTGACTGAAGTGTAATGAATCAGACGTAGAAAATGTTATGAATAATGTTTATAAATAATAATTGACATACATACATGACATTTTAAGATATACATATTGACTTTTTCTTATTTTGTTTTGTTATCAAATAGGCAGCTAAATTTACAAGACTACTCTTTACAACTGTAATAAGGTTCATGAAAAAATATTTTCTTGTACAAATCTTAAAATTCATTTTGTTGCAATTTAATTAAACGTTGTATATGAAATTATCAACACAATATTGACTTTTACGGTCGTCAGCAAAAACAGCGCACAAAACGAAGTTGGAAGTAGTTTATTGCCAAGAACTGATTACAAAAAGAAAATAGTTTGAACTTTTGAAAATAATTTTACAGCTGTAAAGAAGTCTTTCGTGAATTCCCGAGTGTAAATTTTCAGGACACAAATTTGTCTCTTTCCAATTAATTGTAATCTGTGTAGTTCTATTGCCTAGCACATGTACAGATATCTGTGTTTGTGTGTGTGCTTTAAGTGTGTATGCATTGTGAAACAATGTACATTGCCTTTATATGTTACAAAACTTGTGTAAAGATTTACTGAATTTTTAACTTTATGAATTGATATTTTATTTTGAAAAAGAATGAAGTGATAATAGCTGTTAAATTGTTGTCTTTAAAAGGGTAATGTTAAGTTTTCTGTTGTAGAAGTATTTAAACAAGTTAAATCAGGAAAAAACAGTTATGCCCCTTTGGGTAATTTCTTTGTAAGAAAATGGCAGTTGTTTAAGTTTAATCTATTATGATTAAAATTCAGGAAAATTTCAATTTTAAATTTAAGTGTTATGTTAATACCCAGTAATTGTTACATTTGTTGGTTGAGGTAAAACTATTTGTTTTAAGTTTTTATCTAAAAATACCTAAACGGGATTCTTTTTAGATATTATAATGCTACAATGTACTATGTGATTATTCAAACGAAAAAGCAATAGTAATAAAAATGATAAAATTAGTAAACAAAAATAAGGATAAAGTAAATTTCAGTTAATTAAAAGCTCATATGAAAATATAATGAAATTTATATTATTATAATTAATATCAAACTCCTACTATAATACGCACATTCTAAACGTGAATGGAATGACAGAGAATATTTTAACATCGTAAATTCAATTCAAAATCTACAACTTAAAGTAGGAACTATAAAGACCACCAAAGGTAATTAAGTAATCTTTTATTCATATTACAAGATTACAAAAAAATTGTAAATGACCAAAGTCAAATTTTTAATAAAACTCGCTACACATGGAGATGGTCAAGCAATAAAAGTTCACTTGATTAAAAATGAACAGATATGAAGGCTCAACACTGTTTATAACTTTTTGTATATGGGTATATATGTCTGTTAAATTTACGTCATTTTAACCTTGTTAAAGTTCTAAGTGCCAGTCGTTTTACTCTTAATCCTGAGTTAGTTTTAATGCATAAATATTAATTGTTGTTTGATATTGTAGTATTGTTAAAGTACAATTGTTATTTATTTAAACTGGGTAGATTTGAGAGATTGAAATGGACAAATGGTTCAGTTTGACAATTATGTACTACTGATAGAAATGAAAGATAAATAGATAGGTCATTGAAAATTATGACAAATTATTCAATGAAGTAATATCCATCACATAAACATACACCATTGAAATGTTTTAATTCATTAGAGAAAAAAAAAGCACTTACACATCCTCTATAAAGCAATCACCAAATAACAGGTTCAGACATTATAAAATACAACACAATTATTCAGTGTGTTAACATATTTCATAGCTAAAATTTTAAAGACTTGAGTTAACAATATGTCCACAAAAGATACCAGATAAACGAGCAGTAATATAGAACATAATCAACAACGTAGCAGGAAAAAAATAAGAATCATTAGGCTACAAACTCTACCTATAAATCATGTTCTAAACATATAACACCAAAATCATTGCTTCAAATATTAAAATGGAAAATCATACTAAAAGATAATCAATACTTTATAGTCAGGATAAAAACAACGATAACACATTACTACGACCATATATTCAAGACAAATCGCAATTATCACAAGGAAAACAGA
>Locus_215_Transcript_1/2_Confidence_0.895_Length_307
TAATATGTTGTTACTGACAACTAAATGNNNNNNNNNNNNNNNNNNNNNNNNNNNNCTTTTACCTGTTCAGGAGTTATGGTTCTTGAAAGTTGAAAAATGGAGTTTCCAGTCGTGTCCCTGCATTTACGCATGAACTGTTCTACCTAAGCTTTCCAAATTTTAATATGTTGTTACTGATGACAAAATGGAGATCAAGTCCAATAATGGCGATTTTGACTTTTACCGTTCAGGAGTTATGGTTCTTGAAAGATTGAAAAATGGAGTTTCCAGTCGTGTCTGATACATTTACGCATGAACTGTTCTACCT
>Locus_216_Transcript_3/3_Confidence_0.714_Length_1128
ATTGTTTCTCTATCAGGTGATTTGAAAGATGAGGCTTGTGCAATTTCAAGATGCTGGCAGTAGGCGGATTGGTGTTGAACTCAAAGAAAACGGAGATATTGTTGATTTATGCAAGGCAAATCCAAACATCTCCAATGATATGAGATCCTTTATTGAAGGCGGCAATGCTATGCTCTCAGCTGCAAAAAGTGTAGTAGATGGAGGAGGCAGTATTTTGAAACGAGACACAGTGAAAGTTGTAGCACCTATCTACAATCCAGACAAAGTATTATGTATTGGTATGAATTACACAGACCACTGTATAGAACAGAATGCTCCTGTGCCTGAAGTACCCGTTATTTTTAATAAATTTCCAAGTTGTATAATTGGACCAACAGATGATTTGGAATACCCAGAGGAAACAAAGGAATTGGATTGGGAAGTAGAACTGACTATAGTTGTTGGGAAAGATGCAAAGAAAGTATCAGAATCAGAGGCAATGGACTATATATTTGGTTATACAGTAGCACATGATGTCAGTGCTAGAGACTGGCAATTGAAACCTGGATGTAATGGTGGACAATGGGTAATAGGAAAAGCTATGGATGGGTTCTGTCCCCTTGGTCCTGCTATTGTAACTAAGGAAGCTCTAAGTGATCCTCATAACTTAGGACTGAGATGTAAAGTTAATGGTGTAACAAAACAGGACAGTAGTACAAACCAACTTATACACAAATCTGCTGCATGTATAGCTTTTGTATCCAGATTTATGACCTTGAAAGCAGGTGATCTGATTTTAACTGGTACACCACCAGGTGTGGGCGTATTTAGAAAACCACAAGAATTTCTTAAGAAAGGCGATGTAGTAGAATGTGAAATTGATGAAATTGGAAAAGTTGTAAACAAGATTGTGTGAAATGATAACATTCAACAACTGAGAAACGATAGAAAATATTACTCTGGAAGTACTTGCTAGAAAACTGTCAAACATGTCAGATGTGATATGTTGTCGTATGGAAAGGATGTGGGGCAAAAATACAGGCTTAAATTATAAATAGAAACTTATAATTAATTTTTTACAGATTTATTTGTGATAATTGTCAGGCAGCATTGATGAATAAAGAATTATCTATCAAGGATGGAAAAAAA
>Locus_217_Transcript_28/35_Confidence_0.610_Length_13604
AAAAAATCATATAGTTCTGTTTACATCAAATATACATACAAAATATTTAAAAAAAAAAAAACCAAAACACACATTTATTTTTTGTCTACAATATAAAAAGGTTTAAGGATCTTTCAGGCATAATTAGATATTCAAATGTTATTTATTTGAAATGTTTCTTATAAATGTTTATAATACTGATACAAAAATTTAATTAACATAACGAAACATATTTATTCACAAATAGTTTTGTTTATTTTTATACTGTTTCTAGTAAGTAACTGCTTCAGTTGCTTCGTACTGATTTCCATGCGTCATCTCCAAAATAATCCTTAAAGTCTTTATCAAACTGGTTTTGAATCTTTGTGGGATGTTTCCATGTGCTCCACCAATTTGGTAAATAATCTGAAACCCTTGTATAGCATGTTCTACAGACAGATTTGGCCATTCCAGTATGATCAGCCACACATTGACAGACTTGACAATCATCTGGTACTGCTGTCTCACTTATACGTTTACTGACAGTGTTTAGGAACCACTTCCTGTTACGGATCTTAGGGCTCGTCAATCCTTCAGAGTGAAACACTGCACCATTTGTCTTCATGGACAACGAAACACAAGAATCTTCTGGTTTCTGGATATCATTTGAAGTTGTATCTTTCATTGGCTTCATCATATATTTCTTTGCACTATCAAAACCCATTATAACATCTTTTGGACTGCTGTTTCCTTGTAGTCTTATGTCCTCATCTCTGATTATATGTAGAGTTATGCCTCTATTTAACAGGATATTTTTCAGATAGTTGTAATTAACATTCTCCGAAGCAGAACATTCGCCACAGTGGAGAAGGACAATGGTCTTGGAAACCCCTGTTCTGAATGGCATGTCAGCTGCAGTCATGATAGCTTCCATTGGGTCAGTGAAATGATAGCTGAATTTCAGTGTCTCTTTTCCTTTGGCGAAATTGTTAGATTCACTGAAAATGCTACCTTCGAAAGTATGAGTTGATGAAGCTGACTTGCGGCCAAAAGCTGATCTTGGTGTACCACCAAATCCAATCAAACCATATCTGTTATCCTTAATATCATTCTTTGCAAAAGCTTGTTCAAGCTTGTCAACCAAGTCACCAAGATGTTTGGCAGGGTTAGAATTGCATCTGACTTGTTCTACAACCATGACAACATCTGCTGACTTCTGTACATTGTAGTCATCACTGGATGGGGAAAGTTTAATGGATTCTTCACCTTCATACATCTCTTTGTTTGGAGCATGACAAGTTATGCAAGTTGTAGGCTCCCACAACATGACATTATTCTGACGACACAGTTTGACATAAGCAGACACTGCATTACAACCATCTCCCTTTGATGATTGCATCTCCGCCATGCATACTTTCATGAAGTAGTCGGGTTCAACAACTCTGAAGCAAGGTCTGAGAGTGGAATCAGAATCTACAAACAAGTTGGAGCATTTCCTGAAACCTTTTTTCCTTCTTCAATTTTGACCTCTGATATAATGCTGGCTGGATTCCTGCATCTGTTTCCAACTTCCCATGTCTGAGCCATAACATTAATATCTTTTGTGACCTGTCCATCTCTGTCAATCATGTCGTCATATTGTTCGTTGTCATAGCTACCTAACATGCCACCCACTTTTCCAAAATACCATCCACTTAGGACAAAAGCAATGTGTTGGTTGGCAAGGTTACCGCTGATGACAAGTCCATGTCCAGTGTTAACTTGTATAAGATTTCCATCTCTTATTACACTCAATTTGTGATGTTTTATGGGTAATTCTGTTGGTCTGTTGTCAAGTTTAACAGAGTAATCTGGAGCAATTTCTACAGACTTTCCTTCAGCCAAAACTAACAAAGACTTCATTCCTGGTCTTCTTCTACCATCATAATTCATTATCACTGTAAACTGGTTGTCTACCATGTCTTTGGCCAGAATGTAACTACATTTACCACCAAAGTCAATCTGTCTCTGGTCAAAAGTTATGAAATGTTGGTCTCCTGCTACCAAGGCAAAGGTGTCAAAAGGAGGCACCCAGTCTCTTGAATTCATTGAAGGTTTATATTTGTAGTAAAAGTCCCAGAAACTGAAGTCAAACATTTTTGGCAAATCTAATTTGTCTATTTTCTTAACGACTCTATCAAATCTTCCGACATATTTGTGGAAGTTGAACTTAGGTAGGCTTTCTAATGTGTCAGCTGGAGTTGGCAGATAAATTTCAAATTCAACATTTCCATTTTCAGGATCAAATGCAATGATTCTATTCTTATCCCAGTGGAGGAATTTGAGATTAGCAATATCCTCTTTGATGTATGTCTGGAATTCGTTGTACAGTTCAATCAGGTATCCCTTTATAGTTCTCTCAATGTTCCACTGTTTGTATGCCCATGTTATCTTTTTCTGTAACTGATCAGCCAATTCTTTCAATTCCTTGACTTTTTCGTCTTGCATGATGGGTTCAAGTTGATTCATCACTGCATTCTTTGTTGTCTCCACTACTTCATTGTAGGCTTTGGAAAGGTCTACCTGGGACAGTTTGTACTTGATTGCCTTGTTGATCTTGTTGATGTAATACTGCCAGTCTATCTCAGGCAGGTTAGCAGAGTCTGGCAAGTTCTTCAAGATATCGTCAACATATGACATCAATTCTTTAATTTCAGCTTTCTCCAAGACATTGTCAAGAACACCAGCCACTTCCTTTGTGATTCTATCAGTCAGTGTCTTTACATCTTTTCTCAATGATTCTACAGTTGATCTCATTTTCTGTGTCACAGTATTCATTTCTATCTTTAAGAAGTCAACCATTTCTTGTTTGAATGACTGCATTCCAGAAGCTACATTGTCAACAAATTCTTTATATTTAGCATCAAATGGATAAGTCTTCAAATCTTTAAATTCTTCCAATTTCTTTCTCAAATCATTAACTGCATCCTTCATTTTTGTCACGGTCTTTCTATACATTTCCATCATAACAGAAGTTTTCTGTCTAATACCATCAGTTACATCCTTAACATACATATCATTGGCTTTGTACATCTCGTCCATTCGATCTTTGACCTTTCTCAGTTCTTTCTGGACAACACGTAGTGATTTTGTCATGCTGTTGATATATGGTGTAACTTCCTTGTCCAGTTCAGCGGAGATTGCATCAAATTTGGCAGAAACCTCCTTTTCCATATCATTGGCAGTTGCAATAAACTCTGTATTGGCTGATTTTCCATAATGTTCAATTGTATCAACACCAAATTGCATCAGTTCTTTGAATAGACTTGGTCTCCATGTAAGTTTAGAGTGAAGAATTCTTGAAGTTCTCAAATTAACTTTGATGACACTATCTGTTATCTGTGGTTTATCACCAGTTCTGTAAATCTGGGCCTCAAAGTTGGTTTTACTTGGATACTTGGCAGCAACATGGAGCATGTTGTTGGGGTTTGCTCTATCATATTTCATCTGCAATTCCATGGCCTTTTTGTTTGAATCAATTACAATATCAGCTTCTACAATATCCTCCAGAGCATGTAAACCTCTGATATTGACAGTCACTGGATTATCTCCCTTTATTTGTCCAACAATTCCAATAGCCTTCTTTGGACCAACAGTCAGTAAGATCAGTTTTTTGTTGAGTTTGTCAATTTCAGCCATGAGAAGAAGATTCTTTTTCTGAAGTTCAGCAGTTTGATACTTTATCACCATACCAACTGAGTCTTTGTCATCTGATGTTCCTAGATGTGTTGTGATGGATGTGTCAACCTTGGTGAATGCTTGGGCAACACCAAATGTATAACTGTGGTTGGAAGATCCAGCTTCGGAAATATCTTCAAGTTTACTGGTAAAAACAATGGTTTTTGATGGGTCACTGCTGTATGAAAATTCGGTTCTAGCTTCATGTAGAACATTTCCTTCATTTTCTGTAAGCTGTCTTCTGAATGTAAGTTCCTTTCCAAGTACTGGTAAGAACAGCTGTACTTTTCCACTGTATCCATTACTGTCGGGTGTCATCTCTGTATTAACTGTAACTTTCTTGGTTCTATCACTATCAGCATCCCATAGAACTGTACCATCAATTGACTGTGTTGCCAGCACTTTATTGACAGACCCAGAAGCCTCAACAGACCTAAGAGGTGTAATTACTCTGACTGAACCCTCAATCATGTCCAGACCTGGTCTCTGGTCCTGCCATTTTGTTTCAATACCAGCAACCTGGTTTTTATCTTCATCCCAGTTAACAGTAAGTTTGGCGGTTTTCTCCAGTTCACCTTTAAAAGCTCCCTCTAGACTGACAGTACGTGTTGGATGAGTTGCCTTGATTTTAAAGTCATTCATGTTTTCAAATTTACTTTCAATTTTGATATTGCTATTCACGTCCATCTTGTCCCAGTTTGCAAACACATTGACAGAATATGGTTCTCCAATCTGAACATTATAGTTGAATTCTATTGGTTTGGGCTCTTCCATGTTAAAATCATAAATGAATGATTTTCCATCAATTATTTCAAATGTTCCTTGTGTGTCAAAATATTTCTCTCCATTATGACTAAAGAGAACTGCTTTTCTTCCGGTACTAACTGCTTCATCAAGATTACGTTTAGTTTTCATGGATGCTGAATATTCTGCATTGATAGTTTTAACTTTTTCAAAAGGAGTTATCATGTCAAATTTACATCCCAGTTCAGCATTATCAGTATCTAATTGGAATTTACCATCAAAATCAATTGTGATCTTTCTAAGATTATCAAGTTTTATTTCTGTGAGTGATTCTCCCTTCATTCCATTAATCACCTTGTTGCTTGTGGAAAATCCTACATTTTCAATATTTGGTATCTTACTGGTGAAGTCTACGATTATATCCAATGCTTCTCTACCTTTGAAAGTTCCAGATGTGCTCAACTCCATTTCATCATTAAATGGTGGACGTATGGTTATTTTGTTATGGAAATTGTGTGGGGCACCAGTATGTGTCATAGTGAGATGAAGTATCTCTGCTCCTTTCAATGTACTGTTAAACTTAACATCACCAGAAATGTCTGTGTAGTCATCATTTATGTTCATTTTAGATATTAGTTTCAGTTCTTCAGTTATTGGAGTATAGAAAGTAAGAGTATTGACAAAGTTCTTGAGTTCACCATTATGAATCATTGCTATCTTAAAGTCTTTAATCATCCCAAATGATCTTCCCTCATCTTTAACAATGGTCTCAAAATTACTAGTAAATTGATATTCTGCTTCAATTTCATTTCCTCTTTTGTATAGTCTAATGGCATTAGTTATTTGCTTCATGTTAGGGGGACTTATTACAATTCTTTGCTTGAATTCAGTAGTTTTTCGCAGTTGTTCAATTGAAAATTCAACATTCTTAGCACCTTCAATATCGCTAGTGAAAGTAACCTTTCCTATCAGTTCATCTGGAAGATTCTTAGATAGCTGAACATTGAACTGAACTGGTACTCTTTTTGGTAATTTTACAACAACTTCACATGCCAAGTTATCTATGGTTCCAGTGTGTTTTAAGGTCCCTTCAACCATTTCAGCTCCTTTAATTCCACTAGTAAACTTAAATGACCCATCAATGTTAGACAAAATTATAGCATTCAACCTTGCTTCCAACTTGATAGGAACCATGTTTGCTTTATTAAGTGTAAGGCTGCTTTCAAAATCTTCATAGTTGCCTTTATGCACCAGCTTACCTTCAATATTCTCTAGGCCCTTAAAACCACTGGTTAGTTTAATATCTGCTTCATACATTGTGATTCCCATAAATGTAATGTCTGATTCTATTACCACTGGTTTGTAGGTGAAAGGTTGAATTGTAATTGTGTTCTTAGCAGTACGATCACTATTGACATGATTAACTTCCATCTCAAAATGTTCGTAATCTACATATTTTGTTCTGACTGACATTTTTCCTGAGTATTTACCAGTAATGTCAGCAGTATTAAGTTCAGATTTTAAGGTATGTCATTATATTGTGTCTCTGTAATAAGTTTACCATCTTTTCTGAATGATTTCAATCCAGTAACAATTGATATTGGTTTCAAAGTGTCTTGAATTTCGAATTTGGCGTCAATGTCATCAATCTTATTAGATCCTTTGAATGCAATTTTGATTACTTCATCTATATTTGCATAGGAGGTTTTAACTTTACCCATACATGTGAAATCTGCTAGCTGTCCTTTATTTTCAAACACTAAGTTTGATTCCTGTGTTTCACCTTTAATTACTGTCTTCAAAGACAAATCAAGGTCAAGGTCATAGTTTTTCAGCTTGTATGTTGTCTCCACTTTCATTGAACTATCAGTACCAACAGATCCCTGTATTATAGTAGTAAATCCTCTTCTTCGATTGTCATATGAAACCTTCATAATAATGTCATCAGTCAAAGGATTCTGAATAACAAGGTCAGTTGCAGCATCTTTACCTTCCAAACTATGTTTTAAAACAACAACATATTTACTGCCACTTTCATAACCAGCTTCTCCATTGAAAGTAAACTTCTTCATTGTTCCATCTTTATTAAAGGTTAACATGACATCTTCTGCTACCTTCCATGGACTTCTGAATGTAAAACTGCCAGTTGTCTGTTGATTATTGTGTGTAAAAACTACATCTGATTCAACTTTATAATCATTGAAAACTGTTTCACCACGAGTTTTAAAGTTTGCACTGGTTCCTTCATGGCTATACTCAATTTTGGCAATCTTTATAGTTTCAAATGGAGAAGTTAGCATTAATTTACCTTTGATGTCACCCACAATATCAAACAGTGCTTCAAGTTCTACTTTCTTTCCATTGGTTTCATAATCAAAAGTTGTATGGAAATCTTTCAGGGTAGTTCCTTTGTGTCCAACTGAAAGTTTGACTGTTTCATACCCTCTGACTGGCATTTTGACCTCCACGATTCCAAATATTTTTGGTCTTGTTCCTAATGTTGTTTCAATGATAATGTTTTGAGTACGTTTATATTTGAGTTGGACACGTCTATGGAAGCCTTCTAATTTATCCTTGACGTATTCTTTCTGACGGTACTGTGCAATGATATCATCATTAAATGGTGTTCTTATAGAAATGAAGCCATCAAAGTCATCAATGTCTGTAATTGATTTCTCCCATTTATATGTTGATGTAAGTTCTATTTTTTGAGTTGGTAAATATTCTAAAAGTAGTTTGGAGTTTCTCTTTCCCAAAACCATCTCACTCTCCACCTCGGCAGACATGAACGGTATTGTCTGGAATGGAGTATCCAATCTAAATGTTCCTTTTGTCTTAGTATTATACTGCCATGTGGTAGTAGCCATTATTTGACCAACAACAGGTACAATTTCAAAATCAACTTTGTTCTCCCAATGGCTAGGCTGTGTTATAAACTTGAAATAAGCACCTGTGCTCATCTTTTGGAACTGAGGGAATGGTGTAGTAATTTCTAGTCTGACAAGTTTTTCAAGGCCAGTATTGTAACGGACTGCAGCACTTACTTTTCTCATAGGTGCAAACTCCAATTCTGATTCAGCAATCCAGTCCAAACGATCCATTTTGTGTGTTGCTGTTAAGACAACTCTTCGAGCTTGTTGGAAAGGTGTTGTTAGTTCTAATTTACTGTCGAGGGTACCAATATTAGTATAATGAATTGAACCATCTAAAACTATGTTCTTTAAAGGTTTCCATTGTATTTTCAACAATCCTGTCATTGGTAGGTGAGCATGTCTTGTGTTACAATCAATGACAAAATCCCTCATGTATTTGCTGCTCATTCTTACATCAAAATCAGTACTTCCAAGCTGCCTGGCAAAGTTCAGAGTAACAGTCCCTATGTTTTCACGATTTGCAATTATTTTTCCTTTTGTTTTTATATATCCTGTTTTATCCTCATGTTCAAGACCAACAATCAAATGGCTCAATTCAGCTGAAGGTATTCTCATTTCTAAGTTTGCAGTATATTTTCGGTTTGGAAAGTCTTCTATATTTGCTGTAGCTTTGGCATGGAATTCTTGTCCTTTACTCCATTTTGTATCAATTATTGTTTCCAAATCTTTATCTTTATTTAGGTGAGACCAATTTATTTTAAGGCTATCTCTTGGTGAAATAATGTCAAAAGTTCCTTTGTTTTCTATGCTCCACCCATCCATTACATGATTCATGTTCAATACATACTCATACTTGGTACCATCAATTATATAAATAGCCTTAGACAAGAACTTCTCTAAATTATCAGAATGCGTCCAGTTTAGAGTTATTACCTTATAGCCATCAAAGGAGGTCAAAACACCTACATTTCCGTTGAGTTTTCTTGTAATACCTCTATACATGGAATCACCATTGGTTTCTACTTCAAAGAACTGATCAGTTCCCCAAGTGACTTTCATAGTTCCCTGTTGTTTTATCAAATCATCTGATATGGTACTCTGGAGTTTTAAGGTAGGGTTACCAACTTGTGGCAATGGTGTTTTTAAGCTAAGTTTCATGTCAATATCTAGTTTATCAATTGGAAGTTTTGATTCATATTGGAATGCAGCAGTTTGACCTTTGTTCCATGTAAGAGTTGCACCGTATTCCATTTTTTGTTTATTTTCTTCATGGTTAGCACCAATTTCAAATTCCTGCATTTGTTTCCATGGTGTTGTTAATGCTAATGATCCCTCAATGCGACGTCGATATTTTCTGATATCTTTATCAAATTTGACAGCAACTGATACAGCATCATCCTTGTTCCACCCTACTGATACTGATGTGTCTAATTTATCCTTTGAGAAATGATTAATTCTGGCGGACAAGTCGTGACCTGGGAACATGATTCTTGATGAAACTGTGAAATCCTCAACAGTATTGTTACGGAGGAAACCTTCTACAACTACTCTATTAAGATCCTGTTTGTCCCTAGCATCCCAGTTAACATCAATTTTTCCAGAATATTCATCTTTTTTCAAACCGCCTTCAGTATCAATTGTGATTTGACGAGATGGATATGCTATCTTTCCTTGTCCTGTCACAAAGCTGTCCCCATCAAAACTACCCTGTCCTGATACTACATAAAATTCCTTGCCAACTTTCACCTTCAGTGTGCCTTCAGGTTTCCTTATGTTCATTAGAGCAGATCCTGACAGTGTTACTGGAGGTTGCTGGTCAATGTTCAGAGATGAATCAATTTCCCGTCTCTCATTATCAGGGAAAGAGTATGCTGCACTAAATGTTGATGTATGACCTTCTTGGTGCTGTATGCTCATTTTGGTATTGTATTCTTTATCTTTTTCAACTGCTGACCCTGACAACTGGATATGACGTCCAGTGAATTTGAGAGCCACATCACCACTATATTTAAAATACTTCTTACTCTGATCCATCAAACTAAGGGAAACATCAGCTGCTTTTTTGTTGTCATATCGAAGATGAAGGTTTGATTTTACCTCAGTTTTGGAGTATTTATGTGTTCCACTGATGTATGAATCCAGTTTCTCAGATGGTAGTTTAAAGGTGACATTGTAGTTGACAACTCCTGCTCCTTTCTTCTTATTAATGTTGTATTTTGTTGCAGTTAGGATTGACAGTCTGTGTTTATTAACTTTGGACATGTATGTTTTCCCATAATCCACAGTAAGATCTGCATCCACTTTAGAGTTTGGACGATGGTCAATTTTCAGTTTGATTTGGTTGTTATAATCAGCAAATCTTGCTGACTTCAAGTTCGAATCAAAACCAATTCTCTGCGAACTCTTTTGAGTTTTCTTTAAAAGTTTAGAGCTGAACTGTAGACTGTCCTTTAATCCTTTGAACATTTTCTGGAAATTGTAGTCCAATTTTACAGAAGTTGTGGTTGCTCTAAGTTTTTTATCATACAGATAACGAACTCTGGTTGTAATTTTCTGAGGGCCAACAAAGTACACTTTTCCTTTATATATACTTCTTCTACCTTTTACAAGAATACTGGATTCACCTTTCAGTTTAATAGGCTGTTTGAGTACTTTGTCAAGTATAATATCATAACGCATAACTTTTCCCTTCTTTTCATTGAAGTCAATGGTACCATAAAAATTGATGAACTCTTTTCCTGGAACAGCCAATATGATTCTTGGTTTGTAAACTTTTCTTTTTGCCTTTTCATTCATCTCCAGGTTGATATCTGCAGTGTATTTCTGATCTTTACTATGTAGGATAGTTGCTGTCATTCCATATTGGGTTTTTGTAAATCTAACACTCAAGTCTAAAGATACAGGTTTTTCCATTGCTCCAGTGAGGACAAGCTTAGAGGTCATCACCTTTCCTGGTCTGTAGACTATATCTCCACCCAGAACAATAGGATCAAGATCTGGTCTTATGATTTCTATCTTTGGTTTATAAGTTGTGGCTGATTTTGATTCAGTTATGGCTACAAATGCTTCTGCTTGATACAACTTCTTAGAATCAACGGATACAGTTGCAAGCATCCTTTTCCTCTTTGCTTTATTCTGAAGATCACCTTCAAATTGTGCAGTTTTCCAAGGTGAAACCATGCTCATTTCCATCTTTTGATTTTCATGATCGATTTCAAAATTGAAGCCCGTCTTCCTCATAACCTTTGATCCTGGTGTATCATACATCATCATAATTTGAGCCTTGTTCTTGTTCATGATATTTTTAAACTCAAATTTGTAACTAGTATGTGTGTCCCTTTTGAATACAACTAGTGCAAATCTTGCTGGTCCTGTCAATGGGAAGTGTGGAGCATCAGTTTTCTGTAAATCTCCTGGTAATGACATATCAAGACAGAATTCTACACCGGTCACTCTGGCAATGGTTGCTCCAGAACAGGATTTCTTGGTTATTCTGTTCTTGGCAATCATCTGTTGTTCCTTCTCTGTTCCAGCATGAACAATAAAGAACTGTGACTTGACTTCCAAGATTTCTGACTTTTCCTTGGGAATGTCAAGCAACATGGTCATCTCTTGGTTCTTGTCTAATTCAAACTTGGCTGTGACAGAAGTACTTGTATGGAAGTTGGATATCATCTTTAATCCACTCTTTGTAACAAATGCATCAATACTCATTGTAGATGATACTTCAACAGCTCCACTTGGTGATATGGCTCCTTCCAAGACAATACTTTTTTGTGGACTTCTAAAATCCATTTTTCCTTTAGCATTGAGATCAATAGTTGATGTGGCAATAACCTTCAAGTTCAGTGGCAGTCCAGTAACAGTTGGTACTATGATGGAACTATCTAGCAACATCTTTGACATTTTCTGTGAAAATTCTTGTTCATTGGCTAAGTTCATGAACAAATCCAGGAAGTTAAATGGTTTGCTTTCAATGTTGTTATCTGATGATTGTTTTGTGTTGTAGTAACTGATCTCGTTCCCAAACATTCTCATAAATACTGATCCTTTAAGCTCATCTTCTGTCCTATCCAGTTTTTCACTTATTCTTGAAACTTTGTTGAAATCAATATCTCTGCTTAATTTCTGTTCTGGAGCCAGGTCCTGTTTAGCCCCAAAGGATCCTTTTGGTCCAAAATTTTCAATAAGGATTTTCTCAAGCCCTTCTACACGTCCTCCAAGCTCAAACAAGTTAACAGAATGTCCAAATAAGTCAACTGTTAAGTTAACCATAGCAGATCTAGGGACAAAAGATTTTTGAGACCATACAAGGTTACTTTCCAAGCCAGCACCAGCATTCATTCTTTCAGAGAAATAAGACCATTCATAATTCCTGGAGAACTTCCTCTTGTCAAGGTCAAATTCTTTCTTTAGAACCTCATCCTCCAGAATCCTTTGAATATTTTGTTTGTGAACTAATGATGTTTCCATCAGATTGGTTAGATGTGTCCATACAAAGCTTCCAACCTGGTTAACTTCTTCTTTAGCCAGAGTATCCTTGATCTGAGATAAGATGTTGTCTGTTTGGCATTTCATCATCTGTATGTAGGCTGCAATTCTGATTTCTGAATCTTCTGAATCGTCTCTGTACAGTATCATCAAATTGTTTCTATCTGCACCACAAGACATTCTTCTATATGCTTCTACAGCTGCAACACGGATTTCCATCTCATTGGTTTTCTTCTGAATACATGCATTTACTGTTGAAACCAATCTGTCAGCATATTCTATGTTACCAATTGCTCTCAAGCTAGTTATCACCTCCAGATAGTTGCTTTCTGTAACAATACATGTACTTCCAACAGCTTGTTGTAGTTTGTTGATTATTGCTTCAATTTCTGCAATATTTTCACAATTCCTGTTTTCCTTACAATAAGTATTAACCATGACCGAAGCTGGAAGATAAACTCTTGTTCCTTCTGGTAAATCCATTAGTTTAGCTATTTCTGACAGCATTTCTTTAGAAGGATTTTGTATAAGAGACAATGATGACAACCAAATCTCTGCCATTCTCCCAGTAATTTCATTGTTAAGGATCAACTTGGCAATTTGTTTTACTGCAGCAGTTGTTCCAATCATAGGCACAGCATCACTGTAGAATTTCTTGACTCTTTCACTGTTGTCAACACAGAAGGAAACCATTTGTGACTGTTCATATACCTCAGTTAGATCGTTACTGTTCAGTTCCTTCAAGGCATATACAAGTTCTGAGAAAAGTTTTGGTGTTTCTGCTGTAATGCCATCCTTAGTAGATGTACATAGTTTTGTTAATCTGTTTATGGCTACATCTTTCTTGTTTGAAGTTTTTGTTTCGGTAGTGTAGTGATGGTACAACATACTTTCGCGTTTAGTTACAGAATCTGTAATAAGTTGTCCTCCACGTTTCTTGACAACAAATTTAAGCTGTTGAATAACTTCAGTCATGGCTCCATTATTTCCTTTAGAAAATGGACGGAAGAAATGTATTTCATGACAGACTGTACTTTCTATACGACCTTCGGTACTGATATCCTGGTCACAGTCTTGGGTGCTCTTTAGTAAAGGTAATGACTGGACACTTGAAGGAATACTGTAAATTGTGGCCTGTGCAGACGTCTGGAAACCATGTCTATTTGAGCAGCTAACAAGATCTTTTGTTTTCTTCACCTTGACTGTTTGCCAACCTTCTTGTTTAATTCTGTATGTTGTTGGGCACTTTCCAGATACATCAGTCTCTGTGACTTCTGTATCCATGTCCAGAGAGTCCATACTGTTCTGGAATGCGGACAGTATACCTCTTTTGAAGTTGAGACTCCAATCAGAATCACCATCCTCAGGACACAGTTCCTCAACAACTCCATCTTGGAATGAAAATCTTAAGGAATTGCCTTCTAATTCTCTCTGGAATTCAGTTCTTTTAGGATGTTGTTTGAATTGACGTGGGTAGTCAGGGTCAGATCCAAGAATGTTGGAATTTTTAACTGTCAGAAGAAATTCACATTTTGATAAAATTTCTATTTCAGCTGTAGCAGTAATTTTAATACCACCCTGTTCCTCGGTAGATCCTTGTATTCCAGTTTTTGTTTCTGCTTCATATGAGTATTCATATATAGAACCAGCACGGTAACCAAATTTATTTTTACTTGTACACTGAGTGGCACATTGTGTGTTTGAATTGAGATTCTTAACAGGTCCTGATAAAGCACTGACCACTAAGACACTAATCACGGCTAAGCGTAATTCCATGATTATTGTCCAAGTCCAACAATATGGACAGTTGCGCTGATAAAC
>Locus_218_Transcript_1/1_Confidence_1.000_Length_454
TTTTTTTTCAATTTCATCCTGTGGTTTTAAAAAAAATAATTAACAATTTAAATATTTTAATTGTTTGAAATCAATGAAACTTGTCAAAATTCAACTCTTATATCAGGACACAATTTACTCATTTACACAAGTAATGAAGAGACAACGTTCCGAAAAAAAAATCATGCTTATGGGTAGGAAATAGTTTACAAAGTCACAAGATTCTCTTAAAAATAATTTTATTTAGCTAAAGATAGTTAAATTCTGGTTTGGCTTTACCTTTAGATCTCTTTGGTTTAATCAGTTAGTTAATGGTGTATTACCCGTAGTTTTTGGATTTTCAGAGTTTGGCCTCGGCCATCACTGAACAGATGTAATTGTCCAAATGTGCATCATATGCAGTAAAATTGATACTGTTTATGTAATATGGATTTTTAATGACTATATAATTAGAAATGACTAATCAAAAGTGCCT
>Locus_219_Transcript_5/6_Confidence_0.444_Length_868
AAAACAGCAGCTACTATAGATTACAGTTGGATCGGATTTACAACAAAATAGAAAAATGTTAGATTATGGAAAAAGATTCCTCCAGTTCTTGCTCTAAAGAAGGAAGTAAAACCTCGACATTATTAACATTGTTGAGGAATCCTAGTTGTCCAACAAGTGTTCCTAAGAGCAAAGGTCAAAAGGCTAACGAGATACAGAATCAGACAGTAACAGAAGCTTCAACGTTGGTAAAGCTGTTAAAGAACAGTTCCAGTGGTCCATCTGATTTTCCAACTAAGAAGGAACAAAGGGCAGACAAGGCAAACATCCAGACAGATCAGGCAGATGTTTTGACATGTGCTAGCTTAACAACTAAAAAGAAATCATCCTCAGCAGATCCTAGTGTTGTTCAATCTCAGCTTATATCAAAACCTTGGAGAAGTAGTTTAAGTTCTAATGGCTTCTATCCTACAATGGACCAGCAAGGAGTTTCATCACCAATAAGTAGTTCTTGTGTTGCTAGTGTTACCAATACTAACTACTATACTAATGATCCAATTATAAGCATCCAGAGTGCTTCAAGAAAACATTCCTTCCAACAAATTGACAATTTTGATACTACAACTCCAGAAAAAATTCGCAAGATGTCTGAGGACAATATGGACAAGTACTCTGGGATAGACATAAAGTCTCCGCCTGGTGGGTTGAAAGCAAAAAGATATAACAAAACAGCAGAGGCACTCAAAATGTCAGGTTTAATGGACATTACAATGAAAACTGCTGACTTGCTGAAAAAGAATAAACAATTACAAACTGAAATGGACAATCTTAAAAAGGATTCCAGCAGTTTTTTACAAAGTGTTTTAGAAAATCCAGAAAATCATCACAT
>Locus_220_Transcript_1/1_Confidence_1.000_Length_841
TTTTTATCTATGATGAGTTTATTTATGAAGAACAAGTAAAACTTCATCAAAATACAAGACTTATAATTAAATTTGCAATATGTGAATTGCATGGTCAACAATTGTATTTTTCAATGCAAATTTACTTATACATTCAAGAAAATAAATTGTTAATATGAAAATAAGAAGATGTGATATGATTCCCAATCAGGCAACTAGCCACCATACAACCACAAGTTTATTATGTTTATTACAAATGTATTTACAACAATCCTTAGATATCAATAATGACAAAGACTTCATGTTTATCTCCGTCATAGATCTGCATATTAGAATAGGTGATGGCTTTTACTTCTGTTCCCTGAGGATGTTTTGATATATCAAATTCTTCTCCATAACCTTTACACTTCAGTTTTAAATTTTCTTTATCAAATTCTGTTATTTCAACAACCCTGGGGATAAAGAAAGGTTCTGCAGAAAATACAAACAGCCATTCATCTAAAAAGTGAAATAATAGATTTTCCATGTCATCAGCTTCCACTTCTATTTCCTGTGTGTCTGTCATTTCTACCCGACTGTAGTCTGTTGTCATATAACCAAACATGGCTGTTGCACATTGTTCAAATGCTTCTTTTAAATTATCTCCCCATGCATGCAACTGCACATCAGCTGTATGATCTAGATACTCATATTTGATGTCTGGAATTATTCTTTGCTCACCATCTGCCATCTTTCACGTGTTTTTATCGTTTTTTCTCACCTACAATATTTGTACTTGTATATACATACTTGGTTGTAGAATAAATATTGTGCAATGAACAAGATTGTTATTGTCAACGTAAAACCCCTGTGCTAAATTTAG
>Locus_221_Transcript_8/9_Confidence_0.185_Length_1662
ATTTTCAATAAAAATTGAAAACATGCTGTTTTTGTTAGATTTATTATTTTTGTAATAAATGAGAATTTTTTCAGATTTCTAGTGACAAATTTGTAACATTTTTGGGAGGTTATTTTTAAATGTCCAGACTGAAATCATATTGACAATTGTCTAATCTGCCAATTCTGTAATTGACCATGCAATTAGATATCCTTATTTTGAGTTGACCTTACCTTTAGGAAGGACATACATTTTCAGCGTCAATGAAGAGCTAGTAAATATAGGGGTAAATTCAGTAAAAAAATCTCCCATTGACTTTAATGCCTATGTCTTGAATTAAATTTATACCTAATTTACCTTTAGAAATTAAAAGCTTCCATATATCATTCATGAAAGTACAAATGTAGCCCTATCTTTTGCAACGATAAAAACATAGGGTCATGCAGCATTTTTTTGCATTCACATGGCCTTGTTTACAAACAATGTAGATTCACATTTAATTCCTTTACTGACCCCCATTACTTTTTAACCCTGTAGTAAAAATAATTAGTACATTCAACATTTATTTTTAATTTCTTTTTAACTCTAGTTTTGGTTCATCTATCCAAAAATATTTATTACAAACATTATCTACCAATCAGAAGAGCACAGGACCTCACTTTTATACAGGAAGCTCTCCCCAAAATGGGCAGTCCCTTATGAAGTATATTTATTTACTGAATTTACCCCTATAACAAATTTTCTTTGTGAAATCTTAAAAGTTCGTCCATTTTATCTTTTGAAAAGTTAAGAACTTTCGACATCAATAAACATTTTTTTTTATTAAAAAAGACTCGACAAATCCAGCTTTGCATCTGCAGCAACCCATTTGTCCCATATAGAACCAGTCTTTATTTGGTAGAGGGAAACAACCTCTGTTACATAATCAGATCAGTAATTGGCAAATAGACTATGAGTAATATCAATCATTAATGAGGTTATTATGTTTTTACAAGGATTTTCTTATTTTGGATGTAAATCATATTATTATTTTATCATTGATAGTTGTCATGAACAGTCTAAGATTCTAAAAGTATAATATGTGAACAGATCCTTGTATGGCAAGCTGGACCCTTGTTTAAAGAGAGCTTATGGGGAAACAATTTTTTCAAAGTAAATATGACGATAATGCATAAAAAAATCTGTTTTCAGCCAGATGTTTCAAAAGCATATAAAAAAAAGATTATTTTACATGACTAACACAATTAAAACAGTCTTAGTTTACAGGACTGTTTGTGGATTAAAGATGCAGTTTAGCATAAAAAGAACCAGTCATAAACAAAGAACTCAGTAAACTTTCATTCATGTTTCATAAAAACAATATGTGCAATTAAGCAGTACCTATAGAGTTCTTGCTGTATTGTGAGTCTCTCTGCCTTCAGTGCTTTACAGTGTATGTCATTGAGGAGATGTAGGTGAAGAGACCTACAATATATAGGTAGTAATAGAATTATGAGTGGTGAGAATGAGGTAGTTCTGTAATAGTGGTGAGAAAGTGTATATGTATTGTCAGTATTGTTGTAGATACTGGACGTCTTGGTCATGTGATCAGAACTCAGAATAAATATATATATATCTTTAAACATGTCTTATATTTTGTTTATGCCCAAGACTTTATTAAACTTGAAAATAGAAATAATTTCC
>Locus_222_Transcript_15/19_Confidence_0.284_Length_988
GGGAGAAGCGATTTACTCTACCTTAAAGGTGGGAGACCTCCATTAGTTTTGAAGCGTCAAGGTGATGAGGTATTCATTGTTCTTAGATACGATCCAAGAATGTTTGCTTTTCGCGACCGCCCTCCTTATGTGTCCTGTTATTACACACCTGATAAAACTTCAGAGGAGTGTGACTCACCAACAGGTTCCTTTAAGTGGACAAAATTATGGAAGTCGTCACTACCTTATGAAAAAGAATGGTTGTCGTTACGCTTCTTCACTCGATGGTCTTCCAAACAAGATTGCATCATTCGAGTGACTGATACCGAGACGGGGACAGATCTTGTCAACTACACTGGGCCCTGTGGTAGATATGCTGATATGGATTTAGGGAACTTTCCTTATCCTAGGGTTGGCCTCTTTGGTAAAGGTATAAATGGATCTGCCAAATTGAGATTCAAAGATCTTATTTTCAAATGATGATTCTGTTCTCCTGTAGGCTCATTTACGTTTAATTGCTGTGTTTTCAAAACGAACTTCTAGAATAATTCCATTTTCAATAGTTTTCGGACAAACGTAGCTTCATAATATTCATTATAACATACAAAATAAACATGTTTATTTTTGAAACAGATTTGTTACAATTATTTGTTTTGGTCCAACTGAAATAAAAGAGTTTTATTTTCGACCTTGTCATTTACTTGTATTACTACCTTAATACAAGTGTGGACACAGATCAGTGTGGATATTTGACAACTAATCCAAGTGTGGACACAGATCAGTGACCGACAAAAAAGTTTTCTATGGGGTTTCCCCGTAGTGTTCTTTGTTAAACTGTGGTCCACAATGACATCCATCATCAATATCACACAAGGACCAACACTAAAATATTTAACTGTTATTCATTATTTTGTTTTTATGTTCAAGATTATATTTTAGGAAAACTTTTTGTACATGTTATATAGATTAACAAATGATTCTATTAAAATACTTTTCACTTCAAAAAAAA
>Locus_223_Transcript_4/4_Confidence_0.600_Length_2611
CACAGAGGTAGCGAAATCACGAAGCGGACTTCAACTAATTTCATCAGCAAAAGCCTTGATTTCCTTCAGAATTTTTGTTACTGATTTGTCAAAGTGTGTGTCATGTCGCTGTGGCAGTTTTATCGCTCAGGACGACGGCATTTCAGCATTTGCAATAGCTTGAACAAGTTACACAACAACAGAACTGCGATCAATTCCTTACTTAGACAGTACTCTGTATTGAAACAAAATAATTCTAGAGTTTCATTCAAAAAGTTTCAGACAAATCAAAACAGAACTTTTCATCAATTGAGCAGAGACTTCAGATTTCTTTCTTCCTTGTTGACAAAATGTGGTTTTCACAGAGAAGCCACTTTAGCAAAAGAAGTAGCAGGCCATGTGCGATGTTTCAGTACAACAGGAGCTCGTTTAGACAAGACTGATTCAGATAAAGATAAACAAGAGAATGATGCAGATAAAGAAAAACATAATGATGAAGATGATGATAAAGAGAAGGAAAATGAGAGGAAGGAGGCTATGGAACATATGTGGAGAATGTTAATACGAGTTTCTGCTATTTCTTTAATTTTATTTATAATGATGAGTATGACTATGCCACCAGACCCTGCAGAGACGGCTAGTCCTTACAGCAAGATATATATTACTTGGCAAGAATTCTATCATGATCTTTTACTCAAAGGAGAAGTTGATAGAATCCAGGTGTTGCCTAATGGTAAATATGTTCATGTTTATCCTCACCATGGTGCCATGTTTAAAGGAGAACCGGCTTTTCAAAGATATGTGTTGACTTTACCAGATTCGAATTATAAGTTTGAAGAGAAGATACGGGAAGCAGAGAAGAAGTTGGGTATTGCTCCAGAAAATGGAGTTTCCATTCATTATGAGAAAATTAATGCTCTTGAACAGAATATGATGAACCTATTGATTTTAGCAGTTGTTGCAATCCTTGCCTTCAGTATACTAGCTGGCACTTCTAAAACGGCTTCCTCAAATTCATCTAAATCTATGTTTGATAGTGTACGAAAAGCAAAATTTACCAGAGTAGACCCAAAAGATGCTGCAGACAGAAAAATAAGCTTTAACGATGTGGCGGGACTGCATGAAGCAAAAGTAGAAGTTATGGAGTTTATGGACTATTTGAAAGATCCAAAAAGATACAAGGCATTGGGAGCTAAACTTCCTAAGGGAGCATTATTGCTTGGACCACCAGGTTGTGGGAAAACATTGTTAGCCAAAGCATTGGCTTCTGAAGCTGGAGTACCTTTCTTAGCAATGGCAGGGTCAGAATTTGTGGAAATGATTGGAGGGCTTGGTGCATCAAGAGTTCGAGATTTGTTTCAAGAAGCCAGGAAATCAGCCCCATGTTGTATATACATAGATGAAATAGATGCTATTGGACGTAAAAGAGGAGGATCGTCTGAAGGAGGCAACTCTGAGGAAGAGAATACACTAAATCAGCTGTTAGTAGAAATGGATGGTATGGGAACTGTTGAGGGAGTAATTATGTTGGCTTCCACAAACAGATCAGATGTATTAGACAACGCTTTACTACGACCAGGTAGATTTGATAGACAGATTTTAATAGATTTCCCTACACTAATTGAAAGGAAGGAAATGTTTGATATATACTTAAAGAATCTTAAACTGTCAGAGTCCTCAGAAGAATCTTTGGCATACAAACTTGCTCAATTGACTCCTCGAATGACTGGTGCTGACATTGCTAACATCTGTAATGAAGCAGCTTTACATGCAGCCAGAGAAAAGCAGAAGTCAATTGAAGTAGCAGATTTTGATTATGCTGTAGAAAGGGTCATATCAGGTGTAGCAAAAAAATCATCAGTATTGAGTCCAGCTGAGAAGAAAATAACAGCATACCATGAGTCAGGTCATGCTTTAGTTGGTTGGATGCTGGAAAGTACAGATGCTGTACTGAAGATTTCGATTATTCCAAGGACAAGTAATGTACTTGGCTTTGCTAGATATTCACCACAAGACAGAAAACTCATATCTAAAGAAATGTTGTTTGAACAGATATGTGTGGGTTTAGGAGGAAGGGTAGCAGAATCTTTGATATTCAACAAAGTAACTACAGGTGCAGAGGACGACTTAAAGAAGATATCTAAGATAGCTTACCTACAGATTAAATCTTTTGGTATGAATGAAAGAGTAGGTCTGTTATCTTTCCCAGATGAGGATGGAGGATTTGGAACCAAACCATACAGTAAAAAACTAGCTGCCATAATTGATGAGGAAGCACGAGGTCTGATTGCCAAAGCATATAAATGCACAGAACAGATATTGATAGAAAATAAAGACAAATTACATTTGATGGCCGAAGAACTACTAAAGAATGAAGTTATAACATACGATAATATAAAAGACCTTATAGGACCTCCTCCACATGGAGAGAAGAATAAAATAGAACTTGTTAATCCATTAGCTGTTTCTTTTGAAATTGATAATAATAAACCTATAGAAGATTCAGCTGAAAAATAAAAGTATATGTCATAGATGAATCTTATTCACAAAGATTAAGAGTAAAATGGCCTTGATGTTAAAACAATCTGCTTCTGGTGTGAAAACAAATTTGGAATACTGAAAAGCATGACTT
>Locus_224_Transcript_1/1_Confidence_1.000_Length_295
CATCAGATCCCAGTAAAAGATCTTCATTTTATAATATATCTATAATACAATGCACTAGGAAAAAATAAGGTCAGCTTTACACAACATAAGGCAATAAGGCTATCATTTAGGTTTAGAGATCTTCCAGAAATAATAATAGGAAGGGGGTTGACAGACAATTATTATTAAACAAATTTAATTGATTATTTCCATTAATTGTTCAGACTCTCTTTGTTTAGGCCTGTTGTCTCTAGAAAATATTCTTCACCTATAAAAATTTTAAAGTATGCCTATCCACTTTTACAATTAAAACTGG
>Locus_225_Transcript_4/5_Confidence_0.615_Length_1686
TCAATGGGGTCTATCATGTAAATAACTTCAAGTCCTCGCTTCCTCAGTCTCTCAACAAAGGCAGAGTTCTGAACAACATCTTTGGATTCACCTGTGATGTAATAAATCATTTTCTGGTTTTCTTTCATTCTGGAAACATATTCTTTAAATGATGTCATTTCTTCTCCGGAACTGGAGGTGAAATATCTTAAATAATCAGCAATCTTCTTTCTGTTTGTGGAATCTTCATGAATTCCAAGCTTCAGGTTTTTGCCAAAGTGTTCATAAAACTTTTTGTAGTTGTCTTTGTCTTCTGCGATGTCATCAAACAACTCAATACATTTTTTCAACAAAGTTCTTTCTGATAACTTTGAGAATTTTGCTTTGTTGTAACATCTCTCTGGAAATGTTGAGAGGCAAGTCTTCTGAGTCGACGACACCTTTAACAAAATTGAGATATTCTGGGATAAGGTCTTCACAATTGTCCATGATAAATACTCTCCTTACATACAGCTTGATATTGTTCTTTTTCTTTTTGTTCTCAAACATGTCAAATGGGGCTCTCTTTGGAACAAACAAGTAGAGCTCTGAATTCCAACTGTCCTTCTACTGAGAAATGCTTGACAGCCAAATGATCTTCCCAATCATTGGTCAGGGATTTGTAGAACTCTCCATACTCTTCTTGTGTAATGTCATCTGGGTTTCTGGTCCAGATTGGTTTCATTTTATTCAATTCTTCATCTTCAGTGTATTTTTCCTTGATTTTCTTCTTTTTCTTCTTATCTTTGTCTTTGTCCTCATCTTCATCATCTTCCTCAAGATCTTCTACTTTTTGGTTTGTCATCCTTTTTCTCCTCATCTTCATCTTCTTTCTTCTCCTCTTCTTCATCATCTGATACTTCTTTGTCACGTTCTTTCTCTACCAATAATTTGATTGGATAACCTATGAACTGACTGTGTTTCTTCACAACTTCTTTGATCCTTTTTTTTCCAAATATTCAGTCTGGTCTTCTTTCATGTAAAGTGTAATCTTGGTACCTCTGCCGACAGACTCACCACCTGATACTGTTTTAACTGTAAATGATCCTCCAGCTGCTGATTCCCAGATATATTCCTCATCATCGTTGTTCCTTGTCTGGACAACTACTTTATCAGCAACCAGGTAGGCGGAGTAGAAACCTACACCAAACTGTCCAATCATAGAAATATCAGCTCCAGCTTGAAGAGCCTCCATGAAAGCTTTAGTACCAGACTTGGCAATGGTACCCAGGTTATTGACCAGGTCAGCTTTGGTCATTCCAATACCAGTATCAATGATGGTTAGTGTGTTGTTATCCTTGTCTGGTATGATTCTGATTTCCAGATCTTTTCCAAGGTCCAGTTTTGAAGGATCGGTCAAACTTTCATATCTGATCTTATCCAAAGCATCAGACGAGTTGGAGATCAATTCTCTCAAGAAGATTTCTTTGTTAGAATAGAAAGTATTGATGATCAAGCTCATCAGCTGGGCAATTTCTGCCTGGAAGGCAAAAGTTTCAACCTCTCCTTCTTCCATCGTTTGTTCTGGTTCTGGCATCGTGGCGTTGTATGGTGTTCCTCTCTAGAAAGTACTTGTACGCCGGTTTTTCTTGTGAAGTTCCTGGTGCTGGCATCGTGGCGTTGTATGGTGTTCCTCTCTAGAAAGTACTTGTACGCCGGTTTTTCTTG
>Locus_226_Transcript_3/3_Confidence_0.500_Length_1638
CAAAGGTATATGTTTCAGACATTATTTTATATGTTTCGAAATGAGAACATAACAAAATACATATTCTAACTGTAATCTGTTCCATAGTTGTCTCCCATGCTGATTAATAAACTGTAGTCCTTCATCTAGGATGTGTTCTTCATTTGTAATTTTTTAGGGGGACAGAACAATTTTCTAATGTAATTTCATGATAAAATTCAAATTGATAATGGAGTTTAATGAAATGTCAAAAACTGATGTATATGCTTCTGATAAATACCACAAACATGGGAGACAACTCTTTCTAACAAAAGACTGATTTTCTTTCTTATCATTCATGCTGGGCAAGTTCATATTCAGTAGCAGTTTGGTAACCACAGAAGTAGAACATACCAAAATTACAAATACTGTCAACTAGTAGATTTTCCAATCACATTGTTTAAGTCATTAACTTGTCACTAATCACAAGTCATTTAGTTTTTTTGGTAATATTTCCTGTTGCAGGTATGACTGTAGACTTAGTTCCTGAAGCAGAACCAGACACTACATTAGGGTTAATAACACCAGGTAATCCTCCCCGGGAACCAGTCACATTAGATGTGGGTTGATTGTCCCACTTTGTCTTTCTCTTTTTGTCATCTCCGGATGTGACATCTGTGGAAGATTGAGGTCTCTTAGTTCCTGTTACAAATTCAACCTTCGTTCGATCTTTTCTTTCTTTCTCTCTTTTCTCCATTTCCACTTTTTGAGCTTTGTCTAATTGATCGTAGAAAGATTCTTTGCCCCAAGCATGGGGATCAAATACCTCAGCTGGATAATTAGATCCCTTTTCGTCTATTCCAATAAACTCTATCAACTTCTCATAGATACTTGGATTTCTGAAATCTTTCCTCCTTTGTATTTTATCATTCATATCTAAACCTTTTCTCATCTTTTCAAACAAACCAGATATTTTGTCTTGTAATTTAGCCGGACATTTCCCAGGTGGAGCTGGTGGAATCTCTATTTCATCAAAAGACTTGTTCAGCATACTTCTTGATAGCGATGAAGCCTGTTCAGCATTCAATGATGTAGTTCTATCCACTCTCTTTTCTGGTCCGTACAAACTTTCTTCTTCCTCTTCTTCTTCCTCCTCAGAGGATATACTCATATCATCTTCATCACCCTCCTCTTCATCTAATCCATAATTAGATACCAGTCTTGTTATTTTTCTATGTGGCTTTGGTTTTGGTGCAGTGTCCTGTGACTGTGGGGTAGATTCAGATTTGCTGTTTTCATCTTCCAGTTCTAGGGTTGTAGCAGGTTGTGATGGTGGTCTTGAATCTTCATCGTCATCATCAGATATATTGTCAACCGATGCTATGTTTACAATTGCTTCATCGTCAGACTTGTCAGATGTCTCGTCATAGGAGGCTAATGAAGCCATTGCAGCTGTACTGTCGATTCTCTCCATTTTGAAATGGTTTGTGTAACTCAGTTCAAAAATTTCTATCAATATGGAGAAACGTTAGGCTAATACCACCACTGTTAATATTTGTATTTCTAACTTTGCCAACATATAAATGTTTTAAATACACAGATGTATCAGGTACAGATTATATTTACCGATTAGTCGTATATTCCAAGATTTCAAGCATTATCAAACAACAGATAGTTAAA
>Locus_227_Transcript_8/10_Confidence_0.364_Length_558
ATATTGTGACAAAGATTATAACTTAGTCAAAATGTTATTGAGGTAGTTTTAGAATGTGAATAAATGGTTTTATGTAATTATAATTTATTTTGATCCGATCCATATATATCATTTACCAAGTATATACTTGGAAAGTTTATAAAACGGTTATATACCAAAGTTGCACTGTGCAACTTTAAAAAAATATATTGTGGACTATTGCCATGGTTACAAGCTGTTGGATTTGTTGTTTTCTTTTTAAGTAACTTGTCAAATGTTTAAAATATAAAAAAATATACATGTGTTTGTATATAATACAGTACATGTGAATGTTTTCAGTGTCAACAATGATAAATTATTTTCTGTCACATTTGTAGAATTTATCAAGTCTACAAGTGCATGATTTGCCAAAAAAAAAGGTGTAAAGCAAAGATAAATCTCTGAGAACACATTGACCTATGGTAGCTGGTTGGAATATACATTTTTGTCTGTCTTCTTAACATATTCATGTAAATAGATAATAGCCAAAATTAGTGATGCTTTTTCGTTACACTGTCTTGTTAAGATAATGTGCAATGT
>Locus_228_Transcript_3/3_Confidence_0.818_Length_1656
TCTCTATTATCCTCTCCTTACTGTGGTCACACTAAAGTAAAATTTCAATATCAATCCCAAACCTAATATTTAAGCTAATCCAGCAATTTAATTCTCTGCTTTAGTTAAAGGAACAAAAAACAAAATACTAAAACTAGAATGTATCCAGTTTTCCTATAAAAGTATGTCATTTAGCAAAATTACAGGGATTGAAATATAAAAATTAATTTAACATGACCAATGTTTTTCATTCATAACACCTTGCTAACAAAAACAAACATATGCACCATACAATCAACAGAAATGCTTTTTAATATCACATTGTCAAAATCATATTTGTGATGGACAGAATCAGCAATCCACTGAAATTTCTTTACTGTCTCGCAGTCGTGTGGCCACTGCTGCCACTAATGCAGCACCTTTACCACTACCATCATGAGATAACTGTAACTGGAACTTCAATCCTGGTTTTACAAGTTCTTTCATTTTAAGACACATGAGATTATGGAATCGGGGATGAAATCTGTAAAGCGAGCCATCAACGGCAATTGTCATATTGGGTTTGTTGATCTTGTTGATCAAAGTTGCAAGACCAGCTGCTGACAGGAAGGCAGCCCTTGCAGAGATCAAGGTACACACATATTTTACAATTTTACAATCTTCTGAACTGTATCCTTCTAATCCTAACTCATCTAATGCTTGTTTAGTATTACGGAAGAATTCATCATGATCACTCTCTATTTCTGACACATATTTTGTGTAAAACCGTCCTCGTACAAACAATTCACATTCCCGATCCACACCACTGAATAATAAACCTTCCATTGTCAACCTTTCTAACACCAGACGTACAATCTCTCCCATGTACATCCCAGAGATCATTTTTTCCAATATTTGTTTTCCAGGGTTTATAGAAAACGTATCCAATTCTCTATCATATTCTGTTCGTATAAAATCCAAGCAGCCATTGTCACCAAATGCTCCCCATTCAGTGTTAACTATCACCTGTTTTGGATTCCTGATTTCACCATCCCATAATCCAACATGTTCTAAATTTTCCATGTAACATGCATTACAACCAGTTCCTAAGATTAACCCTATTTCACAGTTTCTATCACTGTGAGCCGTTGACATCAGTGTACCGACAGCATCATTTATAATAGCAACCACTTCAACATCAATATTCCCTTTTCGTTTTAAAGCTTCATGTAACAAGATACACAGGTCCTCTCCCACTACACCCTCACATCTGAATCCTTTTGTCCACTTGGACAGTCTCGCTGTAGCTAGTCCTTCTTGTTTACATGGGAATGAAAACGTAAAACCTAACGGTAACTTCTCTCCCATAATGTCATGTGTATTGACAAATTTACAGATACAGTCTGCTATATGGTCAAATAACTGTGTTCCAGTTCCTAACATGATTCTCTGAGGTATCAAATAGGTTTTACTTTGGATGTCTACATCTTTACCATTCAATTCTACCATCAATACACGGAAATTTGTACCACCTAAATCAAGGGCTAAATATTTTCCTTTTTCTGTTCCATCTGGTAATGACCGTACAAATGTAGGGAACATTTTTATATCTGCCATATGATTGGTTTTCTTTGACAACCCACTGTTCATTTCTTCATGAAGAAGCTGCATGATTCTTTTATAAGTCAAGGAGGATAA
>Locus_229_Transcript_1/1_Confidence_1.000_Length_427
TAGAAACAAGGTTACGTGAACTCACGCGAGATGGAGGCTGGGAAGGAGGTAATGACGTCAACATGGGCAAACAGATGTCGGAAATGGAAATGAGGCGGGAAATGTACGAGGAATCAGGATCCGGTGGTATGGGAACCGATGGGGGTAGATATGCGTCTGTGCAAAGGATGGATGGAAGCGGAGGAGGAGGCGAAGAACTTATTGCTGAATACGAAATCTCCAGACATATCACCATGGATACCACAAGAATGACGCTACCGGAAACTGAATATATTTACGAAAGAGATATTCGAGGGGATAGCAGCATTGCTGACCGAGATAATTTCAAAAGAGTCTACTATACCTACCAAAGAATAAAGGGAGATGACTCGAAACAGACGTCATTTTGAGATTAGGGACTGACCAGAGACTCTTTATTGCTTGCTGC
>Locus_230_Transcript_20/22_Confidence_0.457_Length_2815
TGTCCCATTAATAAACGATGAGATAATATAACTGAGGGAAAATGGTCTAGACTTATCAATATTATGTTATTTGTTTCATATAACTGAGGGAAAATGGTCTAGACTTGTTAATATTAGGTTATTTCTTTCATACAACAAAAACATGTTCTATCAATTAAAATATTGCTATAGTCATGATAGTTATGAATGAATACGTTTTTATTTTAATACAATAACATTGGAAAAACACAATTTCAATGTTGTTATTTAATGTCATGTGAGCGTGAAAATCTTAATGAGAATTTAGAAAAGTAAATTCAATATTCTTAAGTTCTAATTTTGAACCTATTTAGAATTACAATTGTTTGAGCACTTCAGATACAACCAAAAGTTTGATTTAAACATAATCAAATGGGAAGTGACCTCACATCTCACTAGTTCTGTATTTTGTGACTGGAATGATTAATAATTTTAAGGCTTAATCAAATAGCTTGTTCAGCATCTATGATTTATAACAATTAAAAAACACAATTTGGTTAAAAAATCTTTTTTCTTTCAATTTTTTACTTTAACTATTTAATTCATTCATTTCTTTGAACTTTTATTTTATATATTTTTCTATCTAAATAGTTTTCAAATCTTATAGATGATAATTATACAATTTAAGTGTATTTACAAACAATATATATATATTACACACATTAACAACTGAAATAACAATAATAACGAGTAAAGCCACACATCAAAACTTGTACACAGGTCAAAACAAAACTCAATAACATGTCAAAACAAAAACAATAATGCAATCAATTTTCACAATTTGTTGTCCTGTTTATAGATCAACTGTATTGACCAGAGTCAACACATTGTTCTCATGAGGAGAAATCATAGTATTAACAAGTATCTTCACCTTACAGGGAGGTTTCACGGTATTAATCAGTAACACCAATGGTTCAGGGCCTATCATGGAGGTTTTATTGTTTTAATCAGAACTATCACACTGCACATGACCTGGTAGGGAAGTTATTTTGTATTCATAAGAACCATAAAACAAGAAACATGACCTGGTAGGGAGGTTTTATTGTATTAATCAGAACCCCCACAAGGTCATGTGTTTTCTTGGCAGGATCCTAAATGATGAACACAAGTTTGAGATGACCTTAAGAAAATGTAAACCTGGTCTGCAATGTGTATAATATTAGTTCAGGTATCCTAAATGGAAAAAAAACCAAGATTCAAAATTAGTAAACAAGGACAACATGCTGCCAATATTTTGTCAAATTTAAAGTATACACATGATTTCTGTTTTCTTAACAATTCTTTCATTCTCAAATCATATATACAAGATGCAGTACACCAGTTAATTCCTCACTAAACCAATAAACAACAAAATCAAGGGATTCAATTCAAATTATCAGCCAATGGCAGCAATTATTATTCTAAATAAATCAAGATCACATAATTTCTACTCTTATAAAATAGAAGTCACGTCTTAAGAATTGTGATGTCTCAATTTCCTCCAAAATGATCAACAATCATAAGATTCACAGGACACTGAAAGTGACTCTTTGTGTACACTAAAAACTCAAATAATAAAACATACATAACTTAACAAAATATCAATGAAAAATTGTTTTTAAAATAATTTCAACTACAAAGAAAATCATCAGCAATTTCCTTGATTCAAAATGCAATCTAGTGAAATAATCAACAGATCAAATTGCTTCACTTTAAATCAATTAGCATTAAAATAATTAATATAAAAAGACTACTGATATTCTAGTCTGATTAAGATGACAATAATGTATCAGCTAACAATATAATCAAAATAAAACTGTTTAATATCGAAAACAAGATAAAATGGTTGCCATGACAATCATATTGACCTGAATAAAGATAAAATAGTTGCTACGACAACAAAGCTATAAAACAGACTAGTAGAAATGTTTACAACAAATGCATAGATATGAAAGACTTCGTGATGAATCCACACCCTTATCGTCAAATAAAACACTTTATTACAATCAGAACACATATGCTAGAAAAATGTCTCTCTTTAGATGATGGTTTAAACAGAATATCCTTTCAATTTTTCTTTGTTTTCTGTGATATATTTAGTATGCTTACTTTCAATCTCAACTCTCTTCTGTTTCAGCCAATTTATAAAGTCATTATTTTATCTTTTTTTCTAAATATTTTAAGAAATTAATACAAATTGATGCCCAACAATAAGTATGATGAATCTAATGCCAATAATTTTCAAACATATATAAATATATATCAAAATAAGTTTCAAAAGGTTTGGAAGTTATATTATAAAATTACAAACATCCAAGAAGATAACATGATGCCGTCTCCATTGATGTTGACTATTTATTTAAAACACAGTACTTACTTGTAAAATAGAAAACATTGTAACCAGATTCAAGTTACAGGTTAACAATTATAAAATTACTATGGTGATTATAATATATAATTCCCATTCAAATAGGATAGAAATGATTAAAAAAAAAAAGAAGCATCAATTAACTTTTTTTTTAGTAATTTTTTGTCTTTTTTGAATTTTTTTTTTTGCTCGATAAATTAGCCACACACACAATACAATTATTGTTAACAAGGTAATACAGTTATTAACACTTTGTAATACAATTATTGTTAACAGTGTTAATGCTCTGTAACAATGTCTAAATCCGTATTCCAACACTTATTCTTTCCCGACTTGTGATTTTGATTGAACAGACTTGGTTTTAGCTGTTTCTGTGTCCTTTTCTGTTTTATTTGACTGTTGGGTTTTAGTTGTATCTGCCTTACTTGACTGTTGGGTTTTAGACATATC
>Locus_231_Transcript_8/16_Confidence_0.630_Length_2909
[truncated: 37,552,038 more chars]
