# Supplementary material for: RNA-seq data from mature male gonads of marine mussels Mytilus edulis and M. galloprovincialis
Source: Data Brief. 2018 Oct 3;21:167–75. doi: 10.1016/j.dib.2018.09.086 (PMC6197779; doi:10.1016/j.dib.2018.09.086)
Supplement: Supplementary file 4 — Supplementary material [file mmc4.zip › File S3_Blast2GOannot]

SeqName	Hit-Desc	GO-Group	GO-ID	Term
Locus_1	tctp_latja ame: full=translationally-controlled tumor protein homolog short=tctp	P	GO:0009615	response to virus
Locus_1	tctp_latja ame: full=translationally-controlled tumor protein homolog short=tctp	F	GO:0005515	protein binding
Locus_1	tctp_latja ame: full=translationally-controlled tumor protein homolog short=tctp	P	GO:0051093	negative regulation of developmental process
Locus_1	tctp_latja ame: full=translationally-controlled tumor protein homolog short=tctp	P	GO:0006874	cellular calcium ion homeostasis
Locus_1	tctp_latja ame: full=translationally-controlled tumor protein homolog short=tctp	P	GO:0043066	negative regulation of apoptotic process
Locus_1	tctp_latja ame: full=translationally-controlled tumor protein homolog short=tctp	C	GO:0045298	tubulin complex
Locus_1	tctp_latja ame: full=translationally-controlled tumor protein homolog short=tctp	P	GO:0006816	calcium ion transport
Locus_1	tctp_latja ame: full=translationally-controlled tumor protein homolog short=tctp	P	GO:1902230	negative regulation of intrinsic apoptotic signaling pathway in response to DNA damage
Locus_1	tctp_latja ame: full=translationally-controlled tumor protein homolog short=tctp	P	GO:0007283	spermatogenesis
Locus_1	tctp_latja ame: full=translationally-controlled tumor protein homolog short=tctp	P	GO:0008283	cell proliferation
Locus_1	tctp_latja ame: full=translationally-controlled tumor protein homolog short=tctp	C	GO:0005615	extracellular space
Locus_1	tctp_latja ame: full=translationally-controlled tumor protein homolog short=tctp	F	GO:0005509	calcium ion binding
Locus_1	tctp_latja ame: full=translationally-controlled tumor protein homolog short=tctp	P	GO:0048856	anatomical structure development
Locus_1	tctp_latja ame: full=translationally-controlled tumor protein homolog short=tctp	C	GO:0005771	multivesicular body
Locus_1	tctp_latja ame: full=translationally-controlled tumor protein homolog short=tctp	C	GO:0005634	nucleus
Locus_3	rl13a_drome ame: full=60s ribosomal protein l13a	P	GO:0008407	chaeta morphogenesis
Locus_3	rl13a_drome ame: full=60s ribosomal protein l13a	P	GO:0000184	nuclear-transcribed mRNA catabolic process, nonsense-mediated decay
Locus_3	rl13a_drome ame: full=60s ribosomal protein l13a	P	GO:0006415	translational termination
Locus_3	rl13a_drome ame: full=60s ribosomal protein l13a	P	GO:0017148	negative regulation of translation
Locus_3	rl13a_drome ame: full=60s ribosomal protein l13a	P	GO:0007219	Notch signaling pathway
Locus_3	rl13a_drome ame: full=60s ribosomal protein l13a	P	GO:1901194	negative regulation of formation of translation preinitiation complex
Locus_3	rl13a_drome ame: full=60s ribosomal protein l13a	P	GO:0051298	centrosome duplication
Locus_3	rl13a_drome ame: full=60s ribosomal protein l13a	P	GO:0040007	growth
Locus_3	rl13a_drome ame: full=60s ribosomal protein l13a	P	GO:0006414	translational elongation
Locus_3	rl13a_drome ame: full=60s ribosomal protein l13a	C	GO:0022625	cytosolic large ribosomal subunit
Locus_3	rl13a_drome ame: full=60s ribosomal protein l13a	P	GO:0009792	embryo development ending in birth or egg hatching
Locus_3	rl13a_drome ame: full=60s ribosomal protein l13a	P	GO:0002119	nematode larval development
Locus_3	rl13a_drome ame: full=60s ribosomal protein l13a	P	GO:0071346	cellular response to interferon-gamma
Locus_3	rl13a_drome ame: full=60s ribosomal protein l13a	F	GO:0003735	structural constituent of ribosome
Locus_3	rl13a_drome ame: full=60s ribosomal protein l13a	P	GO:0019083	viral transcription
Locus_3	rl13a_drome ame: full=60s ribosomal protein l13a	P	GO:0006614	SRP-dependent cotranslational protein targeting to membrane
Locus_3	rl13a_drome ame: full=60s ribosomal protein l13a	C	GO:0097452	GAIT complex
Locus_4	smc3_xenla ame: full=structural maintenance of chromosomes protein 3 short=smc protein 3 short=smc-3	C	GO:0000785	chromatin
Locus_4	smc3_xenla ame: full=structural maintenance of chromosomes protein 3 short=smc protein 3 short=smc-3	C	GO:0005654	nucleoplasm
Locus_4	smc3_xenla ame: full=structural maintenance of chromosomes protein 3 short=smc protein 3 short=smc-3	F	GO:0045502	dynein binding
Locus_4	smc3_xenla ame: full=structural maintenance of chromosomes protein 3 short=smc protein 3 short=smc-3	C	GO:0034991	nuclear meiotic cohesin complex
Locus_4	smc3_xenla ame: full=structural maintenance of chromosomes protein 3 short=smc protein 3 short=smc-3	C	GO:0005604	basement membrane
Locus_4	smc3_xenla ame: full=structural maintenance of chromosomes protein 3 short=smc protein 3 short=smc-3	P	GO:0070918	production of small RNA involved in gene silencing by RNA
Locus_4	smc3_xenla ame: full=structural maintenance of chromosomes protein 3 short=smc protein 3 short=smc-3	F	GO:0036033	mediator complex binding
Locus_4	smc3_xenla ame: full=structural maintenance of chromosomes protein 3 short=smc protein 3 short=smc-3	P	GO:0007052	mitotic spindle organization
Locus_4	smc3_xenla ame: full=structural maintenance of chromosomes protein 3 short=smc protein 3 short=smc-3	P	GO:0035194	posttranscriptional gene silencing by RNA
Locus_4	smc3_xenla ame: full=structural maintenance of chromosomes protein 3 short=smc protein 3 short=smc-3	P	GO:0007076	mitotic chromosome condensation
Locus_4	smc3_xenla ame: full=structural maintenance of chromosomes protein 3 short=smc protein 3 short=smc-3	C	GO:0005829	cytosol
Locus_4	smc3_xenla ame: full=structural maintenance of chromosomes protein 3 short=smc protein 3 short=smc-3	F	GO:0046982	protein heterodimerization activity
Locus_4	smc3_xenla ame: full=structural maintenance of chromosomes protein 3 short=smc protein 3 short=smc-3	F	GO:0003777	microtubule motor activity
Locus_4	smc3_xenla ame: full=structural maintenance of chromosomes protein 3 short=smc protein 3 short=smc-3	P	GO:0019827	stem cell maintenance
Locus_4	smc3_xenla ame: full=structural maintenance of chromosomes protein 3 short=smc protein 3 short=smc-3	C	GO:0000775	chromosome, centromeric region
Locus_4	smc3_xenla ame: full=structural maintenance of chromosomes protein 3 short=smc protein 3 short=smc-3	P	GO:0007126	meiosis
Locus_4	smc3_xenla ame: full=structural maintenance of chromosomes protein 3 short=smc protein 3 short=smc-3	P	GO:0007165	signal transduction
Locus_4	smc3_xenla ame: full=structural maintenance of chromosomes protein 3 short=smc protein 3 short=smc-3	C	GO:0000800	lateral element
Locus_4	smc3_xenla ame: full=structural maintenance of chromosomes protein 3 short=smc protein 3 short=smc-3	C	GO:0016363	nuclear matrix
Locus_4	smc3_xenla ame: full=structural maintenance of chromosomes protein 3 short=smc protein 3 short=smc-3	C	GO:0009506	plasmodesma
Locus_4	smc3_xenla ame: full=structural maintenance of chromosomes protein 3 short=smc protein 3 short=smc-3	F	GO:0003682	chromatin binding
Locus_4	smc3_xenla ame: full=structural maintenance of chromosomes protein 3 short=smc protein 3 short=smc-3	P	GO:0007062	sister chromatid cohesion
Locus_4	smc3_xenla ame: full=structural maintenance of chromosomes protein 3 short=smc protein 3 short=smc-3	P	GO:0032876	negative regulation of DNA endoreduplication
Locus_4	smc3_xenla ame: full=structural maintenance of chromosomes protein 3 short=smc protein 3 short=smc-3	F	GO:0005524	ATP binding
Locus_4	smc3_xenla ame: full=structural maintenance of chromosomes protein 3 short=smc protein 3 short=smc-3	C	GO:0000922	spindle pole
Locus_4	smc3_xenla ame: full=structural maintenance of chromosomes protein 3 short=smc protein 3 short=smc-3	P	GO:0006281	DNA repair
Locus_5	rl37_ictpu ame: full=60s ribosomal protein l37	P	GO:0000022	mitotic spindle elongation
Locus_5	rl37_ictpu ame: full=60s ribosomal protein l37	P	GO:0006412	translation
Locus_5	rl37_ictpu ame: full=60s ribosomal protein l37	P	GO:0040010	positive regulation of growth rate
Locus_5	rl37_ictpu ame: full=60s ribosomal protein l37	F	GO:0046872	metal ion binding
Locus_5	rl37_ictpu ame: full=60s ribosomal protein l37	F	GO:0019843	rRNA binding
Locus_5	rl37_ictpu ame: full=60s ribosomal protein l37	F	GO:0003735	structural constituent of ribosome
Locus_5	rl37_ictpu ame: full=60s ribosomal protein l37	P	GO:0040035	hermaphrodite genitalia development
Locus_5	rl37_ictpu ame: full=60s ribosomal protein l37	P	GO:0002119	nematode larval development
Locus_5	rl37_ictpu ame: full=60s ribosomal protein l37	P	GO:0009792	embryo development ending in birth or egg hatching
Locus_5	rl37_ictpu ame: full=60s ribosomal protein l37	P	GO:0040018	positive regulation of multicellular organism growth
Locus_5	rl37_ictpu ame: full=60s ribosomal protein l37	C	GO:0022625	cytosolic large ribosomal subunit
Locus_7	rs15a_drome ame: full=40s ribosomal protein s15aa gi	C	GO:0005774	vacuolar membrane
Locus_7	rs15a_drome ame: full=40s ribosomal protein s15aa gi	P	GO:0000184	nuclear-transcribed mRNA catabolic process, nonsense-mediated decay
Locus_7	rs15a_drome ame: full=40s ribosomal protein s15aa gi	P	GO:0009615	response to virus
Locus_7	rs15a_drome ame: full=40s ribosomal protein s15aa gi	P	GO:0006415	translational termination
Locus_7	rs15a_drome ame: full=40s ribosomal protein s15aa gi	P	GO:0006413	translational initiation
Locus_7	rs15a_drome ame: full=40s ribosomal protein s15aa gi	P	GO:0000022	mitotic spindle elongation
Locus_7	rs15a_drome ame: full=40s ribosomal protein s15aa gi	P	GO:0006414	translational elongation
Locus_7	rs15a_drome ame: full=40s ribosomal protein s15aa gi	C	GO:0009507	chloroplast
Locus_7	rs15a_drome ame: full=40s ribosomal protein s15aa gi	C	GO:0005618	cell wall
Locus_7	rs15a_drome ame: full=40s ribosomal protein s15aa gi	C	GO:0005794	Golgi apparatus
Locus_7	rs15a_drome ame: full=40s ribosomal protein s15aa gi	P	GO:0008284	positive regulation of cell proliferation
Locus_7	rs15a_drome ame: full=40s ribosomal protein s15aa gi	F	GO:0003735	structural constituent of ribosome
Locus_7	rs15a_drome ame: full=40s ribosomal protein s15aa gi	F	GO:0003723	RNA binding
Locus_7	rs15a_drome ame: full=40s ribosomal protein s15aa gi	P	GO:0019083	viral transcription
Locus_7	rs15a_drome ame: full=40s ribosomal protein s15aa gi	C	GO:0009506	plasmodesma
Locus_7	rs15a_drome ame: full=40s ribosomal protein s15aa gi	P	GO:0006614	SRP-dependent cotranslational protein targeting to membrane
Locus_7	rs15a_drome ame: full=40s ribosomal protein s15aa gi	C	GO:0005886	plasma membrane
Locus_7	rs15a_drome ame: full=40s ribosomal protein s15aa gi	P	GO:0045787	positive regulation of cell cycle
Locus_7	rs15a_drome ame: full=40s ribosomal protein s15aa gi	C	GO:0022627	cytosolic small ribosomal subunit
Locus_7	rs15a_drome ame: full=40s ribosomal protein s15aa gi	C	GO:0005739	mitochondrion
Locus_8	cyb_myted ame: full=cytochrome b ame: full=complex iii subunit 3 ame: full=complex iii subunit iii ame: full=cytochrome b-c1 complex subunit 3 ame: full=ubiquinol-cytochrome-c reductase complex cytochrome b subunit	C	GO:0005743	mitochondrial inner membrane
Locus_8	cyb_myted ame: full=cytochrome b ame: full=complex iii subunit 3 ame: full=complex iii subunit iii ame: full=cytochrome b-c1 complex subunit 3 ame: full=ubiquinol-cytochrome-c reductase complex cytochrome b subunit	F	GO:0005507	copper ion binding
Locus_8	cyb_myted ame: full=cytochrome b ame: full=complex iii subunit 3 ame: full=complex iii subunit iii ame: full=cytochrome b-c1 complex subunit 3 ame: full=ubiquinol-cytochrome-c reductase complex cytochrome b subunit	C	GO:0070469	respiratory chain
Locus_8	cyb_myted ame: full=cytochrome b ame: full=complex iii subunit 3 ame: full=complex iii subunit iii ame: full=cytochrome b-c1 complex subunit 3 ame: full=ubiquinol-cytochrome-c reductase complex cytochrome b subunit	F	GO:0009055	electron carrier activity
Locus_8	cyb_myted ame: full=cytochrome b ame: full=complex iii subunit 3 ame: full=complex iii subunit iii ame: full=cytochrome b-c1 complex subunit 3 ame: full=ubiquinol-cytochrome-c reductase complex cytochrome b subunit	C	GO:0016021	integral to membrane
Locus_8	cyb_myted ame: full=cytochrome b ame: full=complex iii subunit 3 ame: full=complex iii subunit iii ame: full=cytochrome b-c1 complex subunit 3 ame: full=ubiquinol-cytochrome-c reductase complex cytochrome b subunit	P	GO:0022904	respiratory electron transport chain
Locus_8	cyb_myted ame: full=cytochrome b ame: full=complex iii subunit 3 ame: full=complex iii subunit iii ame: full=cytochrome b-c1 complex subunit 3 ame: full=ubiquinol-cytochrome-c reductase complex cytochrome b subunit	F	GO:0004129	cytochrome-c oxidase activity
Locus_9	chit1_mouse ame: full=chitotriosidase-1 ame: full=chitinase-1 flags: precursor	P	GO:0044260	cellular macromolecule metabolic process
Locus_9	chit1_mouse ame: full=chitotriosidase-1 ame: full=chitinase-1 flags: precursor	P	GO:0050663	cytokine secretion
Locus_9	chit1_mouse ame: full=chitotriosidase-1 ame: full=chitinase-1 flags: precursor	C	GO:0016023	cytoplasmic membrane-bounded vesicle
Locus_9	chit1_mouse ame: full=chitotriosidase-1 ame: full=chitinase-1 flags: precursor	F	GO:0004568	chitinase activity
Locus_9	chit1_mouse ame: full=chitotriosidase-1 ame: full=chitinase-1 flags: precursor	P	GO:0006032	chitin catabolic process
Locus_9	chit1_mouse ame: full=chitotriosidase-1 ame: full=chitinase-1 flags: precursor	P	GO:0042327	positive regulation of phosphorylation
Locus_9	chit1_mouse ame: full=chitotriosidase-1 ame: full=chitinase-1 flags: precursor	P	GO:0005975	carbohydrate metabolic process
Locus_9	chit1_mouse ame: full=chitotriosidase-1 ame: full=chitinase-1 flags: precursor	P	GO:0009966	regulation of signal transduction
Locus_9	chit1_mouse ame: full=chitotriosidase-1 ame: full=chitinase-1 flags: precursor	P	GO:0006954	inflammatory response
Locus_9	chit1_mouse ame: full=chitotriosidase-1 ame: full=chitinase-1 flags: precursor	P	GO:0034097	response to cytokine stimulus
Locus_9	chit1_mouse ame: full=chitotriosidase-1 ame: full=chitinase-1 flags: precursor	P	GO:0035556	intracellular signal transduction
Locus_9	chit1_mouse ame: full=chitotriosidase-1 ame: full=chitinase-1 flags: precursor	C	GO:0005615	extracellular space
Locus_9	chit1_mouse ame: full=chitotriosidase-1 ame: full=chitinase-1 flags: precursor	P	GO:0045766	positive regulation of angiogenesis
Locus_9	chit1_mouse ame: full=chitotriosidase-1 ame: full=chitinase-1 flags: precursor	F	GO:0008061	chitin binding
Locus_11	ddx41_drome ame: full=atp-dependent rna helicase abstrakt short=dead box protein abstrakt	P	GO:0009653	anatomical structure morphogenesis
Locus_11	ddx41_drome ame: full=atp-dependent rna helicase abstrakt short=dead box protein abstrakt	P	GO:0032481	positive regulation of type I interferon production
Locus_11	ddx41_drome ame: full=atp-dependent rna helicase abstrakt short=dead box protein abstrakt	F	GO:0005515	protein binding
Locus_11	ddx41_drome ame: full=atp-dependent rna helicase abstrakt short=dead box protein abstrakt	F	GO:0008270	zinc ion binding
Locus_11	ddx41_drome ame: full=atp-dependent rna helicase abstrakt short=dead box protein abstrakt	P	GO:0000741	karyogamy
Locus_11	ddx41_drome ame: full=atp-dependent rna helicase abstrakt short=dead box protein abstrakt	C	GO:0071011	precatalytic spliceosome
Locus_11	ddx41_drome ame: full=atp-dependent rna helicase abstrakt short=dead box protein abstrakt	P	GO:0051607	defense response to virus
Locus_11	ddx41_drome ame: full=atp-dependent rna helicase abstrakt short=dead box protein abstrakt	P	GO:0006915	apoptotic process
Locus_11	ddx41_drome ame: full=atp-dependent rna helicase abstrakt short=dead box protein abstrakt	C	GO:0005730	nucleolus
Locus_11	ddx41_drome ame: full=atp-dependent rna helicase abstrakt short=dead box protein abstrakt	C	GO:0005829	cytosol
Locus_11	ddx41_drome ame: full=atp-dependent rna helicase abstrakt short=dead box protein abstrakt	P	GO:0009560	embryo sac egg cell differentiation
Locus_11	ddx41_drome ame: full=atp-dependent rna helicase abstrakt short=dead box protein abstrakt	P	GO:0035458	cellular response to interferon-beta
Locus_11	ddx41_drome ame: full=atp-dependent rna helicase abstrakt short=dead box protein abstrakt	C	GO:0071013	catalytic step 2 spliceosome
Locus_11	ddx41_drome ame: full=atp-dependent rna helicase abstrakt short=dead box protein abstrakt	F	GO:0003677	DNA binding
Locus_11	ddx41_drome ame: full=atp-dependent rna helicase abstrakt short=dead box protein abstrakt	P	GO:0030010	establishment of cell polarity
Locus_11	ddx41_drome ame: full=atp-dependent rna helicase abstrakt short=dead box protein abstrakt	F	GO:0003723	RNA binding
Locus_11	ddx41_drome ame: full=atp-dependent rna helicase abstrakt short=dead box protein abstrakt	P	GO:0045944	positive regulation of transcription from RNA polymerase II promoter
Locus_11	ddx41_drome ame: full=atp-dependent rna helicase abstrakt short=dead box protein abstrakt	P	GO:0007399	nervous system development
Locus_11	ddx41_drome ame: full=atp-dependent rna helicase abstrakt short=dead box protein abstrakt	C	GO:0005783	endoplasmic reticulum
Locus_11	ddx41_drome ame: full=atp-dependent rna helicase abstrakt short=dead box protein abstrakt	P	GO:0000398	mRNA splicing, via spliceosome
Locus_11	ddx41_drome ame: full=atp-dependent rna helicase abstrakt short=dead box protein abstrakt	F	GO:0004004	ATP-dependent RNA helicase activity
Locus_11	ddx41_drome ame: full=atp-dependent rna helicase abstrakt short=dead box protein abstrakt	P	GO:0045087	innate immune response
Locus_11	ddx41_drome ame: full=atp-dependent rna helicase abstrakt short=dead box protein abstrakt	F	GO:0005524	ATP binding
Locus_12	rs5_mouse ame: full=40s ribosomal protein s5 contains: ame: full=40s ribosomal protein n-terminally processed	C	GO:0005774	vacuolar membrane
Locus_12	rs5_mouse ame: full=40s ribosomal protein s5 contains: ame: full=40s ribosomal protein n-terminally processed	P	GO:0000184	nuclear-transcribed mRNA catabolic process, nonsense-mediated decay
Locus_12	rs5_mouse ame: full=40s ribosomal protein s5 contains: ame: full=40s ribosomal protein n-terminally processed	P	GO:0008340	determination of adult lifespan
Locus_12	rs5_mouse ame: full=40s ribosomal protein s5 contains: ame: full=40s ribosomal protein n-terminally processed	P	GO:0006415	translational termination
Locus_12	rs5_mouse ame: full=40s ribosomal protein s5 contains: ame: full=40s ribosomal protein n-terminally processed	P	GO:0006413	translational initiation
Locus_12	rs5_mouse ame: full=40s ribosomal protein s5 contains: ame: full=40s ribosomal protein n-terminally processed	P	GO:0000003	reproduction
Locus_12	rs5_mouse ame: full=40s ribosomal protein s5 contains: ame: full=40s ribosomal protein n-terminally processed	P	GO:0000022	mitotic spindle elongation
Locus_12	rs5_mouse ame: full=40s ribosomal protein s5 contains: ame: full=40s ribosomal protein n-terminally processed	P	GO:0040007	growth
Locus_12	rs5_mouse ame: full=40s ribosomal protein s5 contains: ame: full=40s ribosomal protein n-terminally processed	P	GO:0006450	regulation of translational fidelity
Locus_12	rs5_mouse ame: full=40s ribosomal protein s5 contains: ame: full=40s ribosomal protein n-terminally processed	C	GO:0009507	chloroplast
Locus_12	rs5_mouse ame: full=40s ribosomal protein s5 contains: ame: full=40s ribosomal protein n-terminally processed	C	GO:0005618	cell wall
Locus_12	rs5_mouse ame: full=40s ribosomal protein s5 contains: ame: full=40s ribosomal protein n-terminally processed	P	GO:0006915	apoptotic process
Locus_12	rs5_mouse ame: full=40s ribosomal protein s5 contains: ame: full=40s ribosomal protein n-terminally processed	C	GO:0005730	nucleolus
Locus_12	rs5_mouse ame: full=40s ribosomal protein s5 contains: ame: full=40s ribosomal protein n-terminally processed	F	GO:0046872	metal ion binding
Locus_12	rs5_mouse ame: full=40s ribosomal protein s5 contains: ame: full=40s ribosomal protein n-terminally processed	P	GO:0009792	embryo development ending in birth or egg hatching
Locus_12	rs5_mouse ame: full=40s ribosomal protein s5 contains: ame: full=40s ribosomal protein n-terminally processed	P	GO:0002119	nematode larval development
Locus_12	rs5_mouse ame: full=40s ribosomal protein s5 contains: ame: full=40s ribosomal protein n-terminally processed	C	GO:0000228	nuclear chromosome
Locus_12	rs5_mouse ame: full=40s ribosomal protein s5 contains: ame: full=40s ribosomal protein n-terminally processed	C	GO:0005875	microtubule associated complex
Locus_12	rs5_mouse ame: full=40s ribosomal protein s5 contains: ame: full=40s ribosomal protein n-terminally processed	F	GO:0003735	structural constituent of ribosome
Locus_12	rs5_mouse ame: full=40s ribosomal protein s5 contains: ame: full=40s ribosomal protein n-terminally processed	P	GO:0019083	viral transcription
Locus_12	rs5_mouse ame: full=40s ribosomal protein s5 contains: ame: full=40s ribosomal protein n-terminally processed	C	GO:0009506	plasmodesma
Locus_12	rs5_mouse ame: full=40s ribosomal protein s5 contains: ame: full=40s ribosomal protein n-terminally processed	P	GO:0006614	SRP-dependent cotranslational protein targeting to membrane
Locus_12	rs5_mouse ame: full=40s ribosomal protein s5 contains: ame: full=40s ribosomal protein n-terminally processed	P	GO:0022008	neurogenesis
Locus_12	rs5_mouse ame: full=40s ribosomal protein s5 contains: ame: full=40s ribosomal protein n-terminally processed	C	GO:0005886	plasma membrane
Locus_12	rs5_mouse ame: full=40s ribosomal protein s5 contains: ame: full=40s ribosomal protein n-terminally processed	F	GO:0003729	mRNA binding
Locus_12	rs5_mouse ame: full=40s ribosomal protein s5 contains: ame: full=40s ribosomal protein n-terminally processed	C	GO:0022627	cytosolic small ribosomal subunit
Locus_13	yajo_ecoli ame: full=uncharacterized oxidoreductase	P	GO:0006810	transport
Locus_13	yajo_ecoli ame: full=uncharacterized oxidoreductase	C	GO:0016020	membrane
Locus_13	yajo_ecoli ame: full=uncharacterized oxidoreductase	P	GO:0006807	nitrogen compound metabolic process
Locus_13	yajo_ecoli ame: full=uncharacterized oxidoreductase	P	GO:0046222	aflatoxin metabolic process
Locus_13	yajo_ecoli ame: full=uncharacterized oxidoreductase	F	GO:0016616	oxidoreductase activity, acting on the CH-OH group of donors, NAD or NADP as acceptor
Locus_13	yajo_ecoli ame: full=uncharacterized oxidoreductase	P	GO:0007154	cell communication
Locus_13	yajo_ecoli ame: full=uncharacterized oxidoreductase	P	GO:0044281	small molecule metabolic process
Locus_13	yajo_ecoli ame: full=uncharacterized oxidoreductase	P	GO:0006725	cellular aromatic compound metabolic process
Locus_13	yajo_ecoli ame: full=uncharacterized oxidoreductase	P	GO:0033554	cellular response to stress
Locus_13	yajo_ecoli ame: full=uncharacterized oxidoreductase	C	GO:0044444	cytoplasmic part
Locus_14	rl4_ponab ame: full=60s ribosomal protein l4	C	GO:0005774	vacuolar membrane
Locus_14	rl4_ponab ame: full=60s ribosomal protein l4	P	GO:0000184	nuclear-transcribed mRNA catabolic process, nonsense-mediated decay
Locus_14	rl4_ponab ame: full=60s ribosomal protein l4	P	GO:0008340	determination of adult lifespan
Locus_14	rl4_ponab ame: full=60s ribosomal protein l4	P	GO:0006415	translational termination
Locus_14	rl4_ponab ame: full=60s ribosomal protein l4	P	GO:0006413	translational initiation
Locus_14	rl4_ponab ame: full=60s ribosomal protein l4	P	GO:0000003	reproduction
Locus_14	rl4_ponab ame: full=60s ribosomal protein l4	F	GO:0005515	protein binding
Locus_14	rl4_ponab ame: full=60s ribosomal protein l4	P	GO:0051298	centrosome duplication
Locus_14	rl4_ponab ame: full=60s ribosomal protein l4	P	GO:0009220	pyrimidine ribonucleotide biosynthetic process
Locus_14	rl4_ponab ame: full=60s ribosomal protein l4	P	GO:0001510	RNA methylation
Locus_14	rl4_ponab ame: full=60s ribosomal protein l4	P	GO:0009664	plant-type cell wall organization
Locus_14	rl4_ponab ame: full=60s ribosomal protein l4	P	GO:0006414	translational elongation
Locus_14	rl4_ponab ame: full=60s ribosomal protein l4	C	GO:0009507	chloroplast
Locus_14	rl4_ponab ame: full=60s ribosomal protein l4	C	GO:0005618	cell wall
Locus_14	rl4_ponab ame: full=60s ribosomal protein l4	P	GO:0006915	apoptotic process
Locus_14	rl4_ponab ame: full=60s ribosomal protein l4	C	GO:0022625	cytosolic large ribosomal subunit
Locus_14	rl4_ponab ame: full=60s ribosomal protein l4	C	GO:0005730	nucleolus
Locus_14	rl4_ponab ame: full=60s ribosomal protein l4	P	GO:0009792	embryo development ending in birth or egg hatching
Locus_14	rl4_ponab ame: full=60s ribosomal protein l4	F	GO:0003735	structural constituent of ribosome
Locus_14	rl4_ponab ame: full=60s ribosomal protein l4	F	GO:0003723	RNA binding
Locus_14	rl4_ponab ame: full=60s ribosomal protein l4	P	GO:0019083	viral transcription
Locus_14	rl4_ponab ame: full=60s ribosomal protein l4	C	GO:0009506	plasmodesma
Locus_14	rl4_ponab ame: full=60s ribosomal protein l4	P	GO:0006614	SRP-dependent cotranslational protein targeting to membrane
Locus_14	rl4_ponab ame: full=60s ribosomal protein l4	C	GO:0005886	plasma membrane
Locus_14	rl4_ponab ame: full=60s ribosomal protein l4	P	GO:0042545	cell wall modification
Locus_15	wdr3_human ame: full=wd repeat-containing protein 3	P	GO:0031325	positive regulation of cellular metabolic process
Locus_15	wdr3_human ame: full=wd repeat-containing protein 3	P	GO:0016567	protein ubiquitination
Locus_15	wdr3_human ame: full=wd repeat-containing protein 3	P	GO:0016043	cellular component organization
Locus_15	wdr3_human ame: full=wd repeat-containing protein 3	P	GO:0009653	anatomical structure morphogenesis
Locus_15	wdr3_human ame: full=wd repeat-containing protein 3	P	GO:0007165	signal transduction
Locus_15	wdr3_human ame: full=wd repeat-containing protein 3	P	GO:0051603	proteolysis involved in cellular protein catabolic process
Locus_15	wdr3_human ame: full=wd repeat-containing protein 3	P	GO:0032268	regulation of cellular protein metabolic process
Locus_15	wdr3_human ame: full=wd repeat-containing protein 3	F	GO:0005515	protein binding
Locus_15	wdr3_human ame: full=wd repeat-containing protein 3	P	GO:0007049	cell cycle
Locus_15	wdr3_human ame: full=wd repeat-containing protein 3	C	GO:0031965	nuclear membrane
Locus_15	wdr3_human ame: full=wd repeat-containing protein 3	P	GO:0007275	multicellular organismal development
Locus_15	wdr3_human ame: full=wd repeat-containing protein 3	C	GO:0005730	nucleolus
Locus_15	wdr3_human ame: full=wd repeat-containing protein 3	P	GO:0010604	positive regulation of macromolecule metabolic process
Locus_15	wdr3_human ame: full=wd repeat-containing protein 3	P	GO:0006355	regulation of transcription, DNA-dependent
Locus_17	rs4_lyste ame: full=40s ribosomal protein s4	P	GO:0051297	centrosome organization
Locus_17	rs4_lyste ame: full=40s ribosomal protein s4	C	GO:0005840	ribosome
Locus_17	rs4_lyste ame: full=40s ribosomal protein s4	C	GO:0005844	polysome
Locus_17	rs4_lyste ame: full=40s ribosomal protein s4	P	GO:0006412	translation
Locus_17	rs4_lyste ame: full=40s ribosomal protein s4	P	GO:0007052	mitotic spindle organization
Locus_17	rs4_lyste ame: full=40s ribosomal protein s4	P	GO:0016070	RNA metabolic process
Locus_17	rs4_lyste ame: full=40s ribosomal protein s4	P	GO:0007420	brain development
Locus_17	rs4_lyste ame: full=40s ribosomal protein s4	P	GO:0009790	embryo development
Locus_17	rs4_lyste ame: full=40s ribosomal protein s4	F	GO:0003735	structural constituent of ribosome
Locus_17	rs4_lyste ame: full=40s ribosomal protein s4	P	GO:0016032	viral process
Locus_17	rs4_lyste ame: full=40s ribosomal protein s4	F	GO:0019843	rRNA binding
Locus_18	nf70_lolpe ame: full=70 kda neurofilament protein short=nf70	P	GO:0048609	multicellular organismal reproductive process
Locus_18	nf70_lolpe ame: full=70 kda neurofilament protein short=nf70	P	GO:0002119	nematode larval development
Locus_18	nf70_lolpe ame: full=70 kda neurofilament protein short=nf70	C	GO:0034399	nuclear periphery
Locus_18	nf70_lolpe ame: full=70 kda neurofilament protein short=nf70	P	GO:0007126	meiosis
Locus_18	nf70_lolpe ame: full=70 kda neurofilament protein short=nf70	P	GO:0006998	nuclear envelope organization
Locus_18	nf70_lolpe ame: full=70 kda neurofilament protein short=nf70	C	GO:0005882	intermediate filament
Locus_18	nf70_lolpe ame: full=70 kda neurofilament protein short=nf70	P	GO:0040010	positive regulation of growth rate
Locus_18	nf70_lolpe ame: full=70 kda neurofilament protein short=nf70	P	GO:0019538	protein metabolic process
Locus_18	nf70_lolpe ame: full=70 kda neurofilament protein short=nf70	P	GO:0007568	aging
Locus_18	nf70_lolpe ame: full=70 kda neurofilament protein short=nf70	P	GO:0042981	regulation of apoptotic process
Locus_18	nf70_lolpe ame: full=70 kda neurofilament protein short=nf70	C	GO:0005737	cytoplasm
Locus_18	nf70_lolpe ame: full=70 kda neurofilament protein short=nf70	P	GO:0006984	ER-nucleus signaling pathway
Locus_18	nf70_lolpe ame: full=70 kda neurofilament protein short=nf70	P	GO:0009792	embryo development ending in birth or egg hatching
Locus_18	nf70_lolpe ame: full=70 kda neurofilament protein short=nf70	P	GO:0006810	transport
Locus_18	nf70_lolpe ame: full=70 kda neurofilament protein short=nf70	P	GO:0048522	positive regulation of cellular process
Locus_18	nf70_lolpe ame: full=70 kda neurofilament protein short=nf70	P	GO:0033554	cellular response to stress
Locus_18	nf70_lolpe ame: full=70 kda neurofilament protein short=nf70	P	GO:0040011	locomotion
Locus_18	nf70_lolpe ame: full=70 kda neurofilament protein short=nf70	P	GO:0034504	protein localization to nucleus
Locus_18	nf70_lolpe ame: full=70 kda neurofilament protein short=nf70	P	GO:0070887	cellular response to chemical stimulus
Locus_19	rl19_xenla ame: full=60s ribosomal protein l19	P	GO:0008340	determination of adult lifespan
Locus_19	rl19_xenla ame: full=60s ribosomal protein l19	P	GO:0006094	gluconeogenesis
Locus_19	rl19_xenla ame: full=60s ribosomal protein l19	P	GO:0000022	mitotic spindle elongation
Locus_19	rl19_xenla ame: full=60s ribosomal protein l19	P	GO:0051298	centrosome duplication
Locus_19	rl19_xenla ame: full=60s ribosomal protein l19	P	GO:0009793	embryo development ending in seed dormancy
Locus_19	rl19_xenla ame: full=60s ribosomal protein l19	P	GO:0051567	histone H3-K9 methylation
Locus_19	rl19_xenla ame: full=60s ribosomal protein l19	P	GO:0040007	growth
Locus_19	rl19_xenla ame: full=60s ribosomal protein l19	P	GO:0009220	pyrimidine ribonucleotide biosynthetic process
Locus_19	rl19_xenla ame: full=60s ribosomal protein l19	P	GO:0006412	translation
Locus_19	rl19_xenla ame: full=60s ribosomal protein l19	P	GO:0001510	RNA methylation
Locus_19	rl19_xenla ame: full=60s ribosomal protein l19	P	GO:0009651	response to salt stress
Locus_19	rl19_xenla ame: full=60s ribosomal protein l19	P	GO:0008406	gonad development
Locus_19	rl19_xenla ame: full=60s ribosomal protein l19	P	GO:0006915	apoptotic process
Locus_19	rl19_xenla ame: full=60s ribosomal protein l19	P	GO:0006342	chromatin silencing
Locus_19	rl19_xenla ame: full=60s ribosomal protein l19	C	GO:0022625	cytosolic large ribosomal subunit
Locus_19	rl19_xenla ame: full=60s ribosomal protein l19	C	GO:0005730	nucleolus
Locus_19	rl19_xenla ame: full=60s ribosomal protein l19	P	GO:0009792	embryo development ending in birth or egg hatching
Locus_19	rl19_xenla ame: full=60s ribosomal protein l19	P	GO:0006096	glycolysis
Locus_19	rl19_xenla ame: full=60s ribosomal protein l19	P	GO:0002119	nematode larval development
Locus_19	rl19_xenla ame: full=60s ribosomal protein l19	P	GO:0046686	response to cadmium ion
Locus_19	rl19_xenla ame: full=60s ribosomal protein l19	F	GO:0003735	structural constituent of ribosome
Locus_19	rl19_xenla ame: full=60s ribosomal protein l19	C	GO:0009506	plasmodesma
Locus_19	rl19_xenla ame: full=60s ribosomal protein l19	C	GO:0005886	plasma membrane
Locus_19	rl19_xenla ame: full=60s ribosomal protein l19	P	GO:0016477	cell migration
Locus_19	rl19_xenla ame: full=60s ribosomal protein l19	P	GO:0042254	ribosome biogenesis
Locus_19	rl19_xenla ame: full=60s ribosomal protein l19	F	GO:0019843	rRNA binding
Locus_19	rl19_xenla ame: full=60s ribosomal protein l19	P	GO:0000910	cytokinesis
Locus_21	hip_myted ame: full=heavy metal-binding protein hip	P	GO:0009653	anatomical structure morphogenesis
Locus_21	hip_myted ame: full=heavy metal-binding protein hip	P	GO:0010605	negative regulation of macromolecule metabolic process
Locus_21	hip_myted ame: full=heavy metal-binding protein hip	P	GO:0048584	positive regulation of response to stimulus
Locus_21	hip_myted ame: full=heavy metal-binding protein hip	P	GO:0051049	regulation of transport
Locus_21	hip_myted ame: full=heavy metal-binding protein hip	P	GO:0048513	organ development
Locus_21	hip_myted ame: full=heavy metal-binding protein hip	P	GO:0065009	regulation of molecular function
Locus_21	hip_myted ame: full=heavy metal-binding protein hip	P	GO:0008283	cell proliferation
Locus_21	hip_myted ame: full=heavy metal-binding protein hip	P	GO:0031324	negative regulation of cellular metabolic process
Locus_21	hip_myted ame: full=heavy metal-binding protein hip	F	GO:0046872	metal ion binding
Locus_21	hip_myted ame: full=heavy metal-binding protein hip	F	GO:0042802	identical protein binding
Locus_21	hip_myted ame: full=heavy metal-binding protein hip	P	GO:0010033	response to organic substance
Locus_21	hip_myted ame: full=heavy metal-binding protein hip	P	GO:0002376	immune system process
Locus_21	hip_myted ame: full=heavy metal-binding protein hip	P	GO:1901576	organic substance biosynthetic process
Locus_21	hip_myted ame: full=heavy metal-binding protein hip	P	GO:0022607	cellular component assembly
Locus_21	hip_myted ame: full=heavy metal-binding protein hip	P	GO:0045596	negative regulation of cell differentiation
Locus_21	hip_myted ame: full=heavy metal-binding protein hip	P	GO:0065008	regulation of biological quality
Locus_21	hip_myted ame: full=heavy metal-binding protein hip	P	GO:0009890	negative regulation of biosynthetic process
Locus_21	hip_myted ame: full=heavy metal-binding protein hip	C	GO:0005578	proteinaceous extracellular matrix
Locus_21	hip_myted ame: full=heavy metal-binding protein hip	P	GO:0010627	regulation of intracellular protein kinase cascade
Locus_21	hip_myted ame: full=heavy metal-binding protein hip	P	GO:0031325	positive regulation of cellular metabolic process
Locus_21	hip_myted ame: full=heavy metal-binding protein hip	P	GO:0008104	protein localization
Locus_21	hip_myted ame: full=heavy metal-binding protein hip	C	GO:0044420	extracellular matrix part
Locus_21	hip_myted ame: full=heavy metal-binding protein hip	P	GO:0007268	synaptic transmission
Locus_21	hip_myted ame: full=heavy metal-binding protein hip	P	GO:0001932	regulation of protein phosphorylation
Locus_21	hip_myted ame: full=heavy metal-binding protein hip	P	GO:0009968	negative regulation of signal transduction
Locus_21	hip_myted ame: full=heavy metal-binding protein hip	P	GO:0044281	small molecule metabolic process
Locus_21	hip_myted ame: full=heavy metal-binding protein hip	P	GO:0044765	single-organism transport
Locus_21	hip_myted ame: full=heavy metal-binding protein hip	P	GO:0051641	cellular localization
Locus_21	hip_myted ame: full=heavy metal-binding protein hip	C	GO:0044444	cytoplasmic part
Locus_21	hip_myted ame: full=heavy metal-binding protein hip	P	GO:0071702	organic substance transport
Locus_21	hip_myted ame: full=heavy metal-binding protein hip	P	GO:2000026	regulation of multicellular organismal development
Locus_21	hip_myted ame: full=heavy metal-binding protein hip	P	GO:0030155	regulation of cell adhesion
Locus_22	rs11_xenla ame: full=40s ribosomal protein s11	P	GO:0001510	RNA methylation
Locus_22	rs11_xenla ame: full=40s ribosomal protein s11	P	GO:0006412	translation
Locus_22	rs11_xenla ame: full=40s ribosomal protein s11	C	GO:0005618	cell wall
Locus_22	rs11_xenla ame: full=40s ribosomal protein s11	P	GO:0034968	histone lysine methylation
Locus_22	rs11_xenla ame: full=40s ribosomal protein s11	C	GO:0009506	plasmodesma
Locus_22	rs11_xenla ame: full=40s ribosomal protein s11	F	GO:0019843	rRNA binding
Locus_22	rs11_xenla ame: full=40s ribosomal protein s11	F	GO:0003735	structural constituent of ribosome
Locus_22	rs11_xenla ame: full=40s ribosomal protein s11	P	GO:0009909	regulation of flower development
Locus_22	rs11_xenla ame: full=40s ribosomal protein s11	C	GO:0022627	cytosolic small ribosomal subunit
Locus_22	rs11_xenla ame: full=40s ribosomal protein s11	C	GO:0016020	membrane
Locus_22	rs11_xenla ame: full=40s ribosomal protein s11	P	GO:0009793	embryo development ending in seed dormancy
Locus_23	cox1_myted ame: full=cytochrome c oxidase subunit 1 ame: full=cytochrome c oxidase polypeptide i	F	GO:0004129	cytochrome-c oxidase activity
Locus_23	cox1_myted ame: full=cytochrome c oxidase subunit 1 ame: full=cytochrome c oxidase polypeptide i	C	GO:0005751	mitochondrial respiratory chain complex IV
Locus_23	cox1_myted ame: full=cytochrome c oxidase subunit 1 ame: full=cytochrome c oxidase polypeptide i	F	GO:0046914	transition metal ion binding
Locus_23	cox1_myted ame: full=cytochrome c oxidase subunit 1 ame: full=cytochrome c oxidase polypeptide i	P	GO:0022904	respiratory electron transport chain
Locus_23	cox1_myted ame: full=cytochrome c oxidase subunit 1 ame: full=cytochrome c oxidase polypeptide i	P	GO:0006119	oxidative phosphorylation
Locus_23	cox1_myted ame: full=cytochrome c oxidase subunit 1 ame: full=cytochrome c oxidase polypeptide i	C	GO:0045263	proton-transporting ATP synthase complex, coupling factor F(o)
Locus_23	cox1_myted ame: full=cytochrome c oxidase subunit 1 ame: full=cytochrome c oxidase polypeptide i	P	GO:0015986	ATP synthesis coupled proton transport
Locus_24	plcl_mytga ame: full=perlucin-like protein flags: precursor	P	GO:0006955	immune response
Locus_24	plcl_mytga ame: full=perlucin-like protein flags: precursor	P	GO:0048519	negative regulation of biological process
Locus_24	plcl_mytga ame: full=perlucin-like protein flags: precursor	P	GO:0008152	metabolic process
Locus_24	plcl_mytga ame: full=perlucin-like protein flags: precursor	F	GO:0048029	monosaccharide binding
Locus_24	plcl_mytga ame: full=perlucin-like protein flags: precursor	P	GO:0002682	regulation of immune system process
Locus_24	plcl_mytga ame: full=perlucin-like protein flags: precursor	F	GO:0004872	receptor activity
Locus_24	plcl_mytga ame: full=perlucin-like protein flags: precursor	P	GO:0006952	defense response
Locus_24	plcl_mytga ame: full=perlucin-like protein flags: precursor	P	GO:0007165	signal transduction
Locus_24	plcl_mytga ame: full=perlucin-like protein flags: precursor	C	GO:0005886	plasma membrane
Locus_24	plcl_mytga ame: full=perlucin-like protein flags: precursor	C	GO:0044425	membrane part
Locus_24	plcl_mytga ame: full=perlucin-like protein flags: precursor	F	GO:0005515	protein binding
Locus_24	plcl_mytga ame: full=perlucin-like protein flags: precursor	P	GO:0001817	regulation of cytokine production
Locus_24	plcl_mytga ame: full=perlucin-like protein flags: precursor	P	GO:0065008	regulation of biological quality
Locus_24	plcl_mytga ame: full=perlucin-like protein flags: precursor	P	GO:0048584	positive regulation of response to stimulus
Locus_24	plcl_mytga ame: full=perlucin-like protein flags: precursor	C	GO:0005768	endosome
Locus_24	plcl_mytga ame: full=perlucin-like protein flags: precursor	P	GO:0006909	phagocytosis
Locus_24	plcl_mytga ame: full=perlucin-like protein flags: precursor	C	GO:0005576	extracellular region
Locus_25	act_hydat ame: full= non-muscle	P	GO:0010498	proteasomal protein catabolic process
Locus_25	act_hydat ame: full= non-muscle	C	GO:0005856	cytoskeleton
Locus_25	act_hydat ame: full= non-muscle	C	GO:0005739	mitochondrion
Locus_25	act_hydat ame: full= non-muscle	C	GO:0009506	plasmodesma
Locus_25	act_hydat ame: full= non-muscle	C	GO:0009941	chloroplast envelope
Locus_25	act_hydat ame: full= non-muscle	P	GO:0030036	actin cytoskeleton organization
Locus_25	act_hydat ame: full= non-muscle	F	GO:0005524	ATP binding
Locus_25	act_hydat ame: full= non-muscle	C	GO:0009570	chloroplast stroma
Locus_25	act_hydat ame: full= non-muscle	P	GO:0006094	gluconeogenesis
Locus_25	act_hydat ame: full= non-muscle	F	GO:0005200	structural constituent of cytoskeleton
Locus_25	act_hydat ame: full= non-muscle	C	GO:0005886	plasma membrane
Locus_27	cyb_myted ame: full=cytochrome b ame: full=complex iii subunit 3 ame: full=complex iii subunit iii ame: full=cytochrome b-c1 complex subunit 3 ame: full=ubiquinol-cytochrome-c reductase complex cytochrome b subunit	C	GO:0005743	mitochondrial inner membrane
Locus_27	cyb_myted ame: full=cytochrome b ame: full=complex iii subunit 3 ame: full=complex iii subunit iii ame: full=cytochrome b-c1 complex subunit 3 ame: full=ubiquinol-cytochrome-c reductase complex cytochrome b subunit	F	GO:0005507	copper ion binding
Locus_27	cyb_myted ame: full=cytochrome b ame: full=complex iii subunit 3 ame: full=complex iii subunit iii ame: full=cytochrome b-c1 complex subunit 3 ame: full=ubiquinol-cytochrome-c reductase complex cytochrome b subunit	C	GO:0070469	respiratory chain
Locus_27	cyb_myted ame: full=cytochrome b ame: full=complex iii subunit 3 ame: full=complex iii subunit iii ame: full=cytochrome b-c1 complex subunit 3 ame: full=ubiquinol-cytochrome-c reductase complex cytochrome b subunit	F	GO:0008137	NADH dehydrogenase (ubiquinone) activity
Locus_27	cyb_myted ame: full=cytochrome b ame: full=complex iii subunit 3 ame: full=complex iii subunit iii ame: full=cytochrome b-c1 complex subunit 3 ame: full=ubiquinol-cytochrome-c reductase complex cytochrome b subunit	C	GO:0016021	integral to membrane
Locus_27	cyb_myted ame: full=cytochrome b ame: full=complex iii subunit 3 ame: full=complex iii subunit iii ame: full=cytochrome b-c1 complex subunit 3 ame: full=ubiquinol-cytochrome-c reductase complex cytochrome b subunit	F	GO:0004129	cytochrome-c oxidase activity
Locus_27	cyb_myted ame: full=cytochrome b ame: full=complex iii subunit 3 ame: full=complex iii subunit iii ame: full=cytochrome b-c1 complex subunit 3 ame: full=ubiquinol-cytochrome-c reductase complex cytochrome b subunit	P	GO:0042773	ATP synthesis coupled electron transport
Locus_28	ef1a_oryla ame: full=elongation factor 1-alpha short=ef-1-alpha	P	GO:0008340	determination of adult lifespan
Locus_28	ef1a_oryla ame: full=elongation factor 1-alpha short=ef-1-alpha	P	GO:0000003	reproduction
Locus_28	ef1a_oryla ame: full=elongation factor 1-alpha short=ef-1-alpha	F	GO:0000166	nucleotide binding
Locus_28	ef1a_oryla ame: full=elongation factor 1-alpha short=ef-1-alpha	F	GO:0019901	protein kinase binding
Locus_28	ef1a_oryla ame: full=elongation factor 1-alpha short=ef-1-alpha	P	GO:0040010	positive regulation of growth rate
Locus_28	ef1a_oryla ame: full=elongation factor 1-alpha short=ef-1-alpha	F	GO:0003746	translation elongation factor activity
Locus_28	ef1a_oryla ame: full=elongation factor 1-alpha short=ef-1-alpha	P	GO:0040011	locomotion
Locus_28	ef1a_oryla ame: full=elongation factor 1-alpha short=ef-1-alpha	P	GO:0006414	translational elongation
Locus_28	ef1a_oryla ame: full=elongation factor 1-alpha short=ef-1-alpha	P	GO:0006184	GTP catabolic process
Locus_28	ef1a_oryla ame: full=elongation factor 1-alpha short=ef-1-alpha	C	GO:0043025	neuronal cell body
Locus_28	ef1a_oryla ame: full=elongation factor 1-alpha short=ef-1-alpha	P	GO:0009792	embryo development ending in birth or egg hatching
Locus_28	ef1a_oryla ame: full=elongation factor 1-alpha short=ef-1-alpha	P	GO:0002119	nematode larval development
Locus_28	ef1a_oryla ame: full=elongation factor 1-alpha short=ef-1-alpha	C	GO:0005853	eukaryotic translation elongation factor 1 complex
Locus_28	ef1a_oryla ame: full=elongation factor 1-alpha short=ef-1-alpha	P	GO:0010035	response to inorganic substance
Locus_28	ef1a_oryla ame: full=elongation factor 1-alpha short=ef-1-alpha	C	GO:0005875	microtubule associated complex
Locus_28	ef1a_oryla ame: full=elongation factor 1-alpha short=ef-1-alpha	P	GO:0051260	protein homooligomerization
Locus_28	ef1a_oryla ame: full=elongation factor 1-alpha short=ef-1-alpha	P	GO:0022008	neurogenesis
Locus_28	ef1a_oryla ame: full=elongation factor 1-alpha short=ef-1-alpha	C	GO:0005811	lipid particle
Locus_28	ef1a_oryla ame: full=elongation factor 1-alpha short=ef-1-alpha	F	GO:0003924	GTPase activity
Locus_28	ef1a_oryla ame: full=elongation factor 1-alpha short=ef-1-alpha	C	GO:0005634	nucleus
Locus_28	ef1a_oryla ame: full=elongation factor 1-alpha short=ef-1-alpha	P	GO:1900119	positive regulation of execution phase of apoptosis
Locus_28	ef1a_oryla ame: full=elongation factor 1-alpha short=ef-1-alpha	F	GO:0003729	mRNA binding
Locus_29	naca_oreni ame: full=nascent polypeptide-associated complex subunit alpha short=nac-alpha ame: full=alpha-nac	P	GO:0019048	modulation by virus of host morphology or physiology
Locus_29	naca_oreni ame: full=nascent polypeptide-associated complex subunit alpha short=nac-alpha ame: full=alpha-nac	P	GO:0002119	nematode larval development
Locus_29	naca_oreni ame: full=nascent polypeptide-associated complex subunit alpha short=nac-alpha ame: full=alpha-nac	P	GO:0043403	skeletal muscle tissue regeneration
Locus_29	naca_oreni ame: full=nascent polypeptide-associated complex subunit alpha short=nac-alpha ame: full=alpha-nac	P	GO:0030239	myofibril assembly
Locus_29	naca_oreni ame: full=nascent polypeptide-associated complex subunit alpha short=nac-alpha ame: full=alpha-nac	P	GO:1901228	positive regulation of transcription from RNA polymerase II promoter involved in heart development
Locus_29	naca_oreni ame: full=nascent polypeptide-associated complex subunit alpha short=nac-alpha ame: full=alpha-nac	P	GO:0009651	response to salt stress
Locus_29	naca_oreni ame: full=nascent polypeptide-associated complex subunit alpha short=nac-alpha ame: full=alpha-nac	C	GO:0009506	plasmodesma
Locus_29	naca_oreni ame: full=nascent polypeptide-associated complex subunit alpha short=nac-alpha ame: full=alpha-nac	P	GO:0040039	inductive cell migration
Locus_29	naca_oreni ame: full=nascent polypeptide-associated complex subunit alpha short=nac-alpha ame: full=alpha-nac	P	GO:0045132	meiotic chromosome segregation
Locus_29	naca_oreni ame: full=nascent polypeptide-associated complex subunit alpha short=nac-alpha ame: full=alpha-nac	C	GO:0022626	cytosolic ribosome
Locus_29	naca_oreni ame: full=nascent polypeptide-associated complex subunit alpha short=nac-alpha ame: full=alpha-nac	P	GO:0007317	regulation of pole plasm oskar mRNA localization
Locus_29	naca_oreni ame: full=nascent polypeptide-associated complex subunit alpha short=nac-alpha ame: full=alpha-nac	P	GO:2000138	positive regulation of cell proliferation involved in heart morphogenesis
Locus_29	naca_oreni ame: full=nascent polypeptide-associated complex subunit alpha short=nac-alpha ame: full=alpha-nac	P	GO:0040010	positive regulation of growth rate
Locus_29	naca_oreni ame: full=nascent polypeptide-associated complex subunit alpha short=nac-alpha ame: full=alpha-nac	P	GO:0022008	neurogenesis
Locus_29	naca_oreni ame: full=nascent polypeptide-associated complex subunit alpha short=nac-alpha ame: full=alpha-nac	P	GO:0008340	determination of adult lifespan
Locus_29	naca_oreni ame: full=nascent polypeptide-associated complex subunit alpha short=nac-alpha ame: full=alpha-nac	F	GO:0017025	TBP-class protein binding
Locus_29	naca_oreni ame: full=nascent polypeptide-associated complex subunit alpha short=nac-alpha ame: full=alpha-nac	F	GO:0003713	transcription coactivator activity
Locus_29	naca_oreni ame: full=nascent polypeptide-associated complex subunit alpha short=nac-alpha ame: full=alpha-nac	P	GO:0003231	cardiac ventricle development
Locus_29	naca_oreni ame: full=nascent polypeptide-associated complex subunit alpha short=nac-alpha ame: full=alpha-nac	P	GO:0019915	lipid storage
Locus_29	naca_oreni ame: full=nascent polypeptide-associated complex subunit alpha short=nac-alpha ame: full=alpha-nac	C	GO:0005854	nascent polypeptide-associated complex
Locus_29	naca_oreni ame: full=nascent polypeptide-associated complex subunit alpha short=nac-alpha ame: full=alpha-nac	P	GO:0006606	protein import into nucleus
Locus_29	naca_oreni ame: full=nascent polypeptide-associated complex subunit alpha short=nac-alpha ame: full=alpha-nac	P	GO:0009792	embryo development ending in birth or egg hatching
Locus_29	naca_oreni ame: full=nascent polypeptide-associated complex subunit alpha short=nac-alpha ame: full=alpha-nac	C	GO:0005794	Golgi apparatus
Locus_29	naca_oreni ame: full=nascent polypeptide-associated complex subunit alpha short=nac-alpha ame: full=alpha-nac	P	GO:1901227	negative regulation of transcription from RNA polymerase II promoter involved in heart development
Locus_29	naca_oreni ame: full=nascent polypeptide-associated complex subunit alpha short=nac-alpha ame: full=alpha-nac	F	GO:0003677	DNA binding
Locus_29	naca_oreni ame: full=nascent polypeptide-associated complex subunit alpha short=nac-alpha ame: full=alpha-nac	P	GO:0048633	positive regulation of skeletal muscle tissue growth
Locus_29	naca_oreni ame: full=nascent polypeptide-associated complex subunit alpha short=nac-alpha ame: full=alpha-nac	P	GO:0018996	molting cycle, collagen and cuticulin-based cuticle
Locus_29	naca_oreni ame: full=nascent polypeptide-associated complex subunit alpha short=nac-alpha ame: full=alpha-nac	P	GO:0040035	hermaphrodite genitalia development
Locus_29	naca_oreni ame: full=nascent polypeptide-associated complex subunit alpha short=nac-alpha ame: full=alpha-nac	P	GO:0010171	body morphogenesis
Locus_29	naca_oreni ame: full=nascent polypeptide-associated complex subunit alpha short=nac-alpha ame: full=alpha-nac	P	GO:0048742	regulation of skeletal muscle fiber development
Locus_29	naca_oreni ame: full=nascent polypeptide-associated complex subunit alpha short=nac-alpha ame: full=alpha-nac	P	GO:0010664	negative regulation of striated muscle cell apoptotic process
Locus_29	naca_oreni ame: full=nascent polypeptide-associated complex subunit alpha short=nac-alpha ame: full=alpha-nac	P	GO:0051604	protein maturation
Locus_29	naca_oreni ame: full=nascent polypeptide-associated complex subunit alpha short=nac-alpha ame: full=alpha-nac	P	GO:0006412	translation
Locus_29	naca_oreni ame: full=nascent polypeptide-associated complex subunit alpha short=nac-alpha ame: full=alpha-nac	P	GO:0061384	heart trabecula morphogenesis
Locus_29	naca_oreni ame: full=nascent polypeptide-associated complex subunit alpha short=nac-alpha ame: full=alpha-nac	C	GO:0005634	nucleus
Locus_30	rs19_myaar ame: full=40s ribosomal protein s19	P	GO:0051272	positive regulation of cellular component movement
Locus_30	rs19_myaar ame: full=40s ribosomal protein s19	F	GO:0042803	protein homodimerization activity
Locus_30	rs19_myaar ame: full=40s ribosomal protein s19	F	GO:0031369	translation initiation factor binding
Locus_30	rs19_myaar ame: full=40s ribosomal protein s19	P	GO:0000028	ribosomal small subunit assembly
Locus_30	rs19_myaar ame: full=40s ribosomal protein s19	F	GO:0003735	structural constituent of ribosome
Locus_30	rs19_myaar ame: full=40s ribosomal protein s19	P	GO:0006915	apoptotic process
Locus_30	rs19_myaar ame: full=40s ribosomal protein s19	P	GO:0002119	nematode larval development
Locus_30	rs19_myaar ame: full=40s ribosomal protein s19	P	GO:0006414	translational elongation
Locus_30	rs19_myaar ame: full=40s ribosomal protein s19	P	GO:0001510	RNA methylation
Locus_30	rs19_myaar ame: full=40s ribosomal protein s19	C	GO:0009506	plasmodesma
Locus_30	rs19_myaar ame: full=40s ribosomal protein s19	F	GO:0017134	fibroblast growth factor binding
Locus_30	rs19_myaar ame: full=40s ribosomal protein s19	P	GO:0060266	negative regulation of respiratory burst involved in inflammatory response
Locus_30	rs19_myaar ame: full=40s ribosomal protein s19	P	GO:0006413	translational initiation
Locus_30	rs19_myaar ame: full=40s ribosomal protein s19	P	GO:0007000	nucleolus organization
Locus_30	rs19_myaar ame: full=40s ribosomal protein s19	P	GO:0040007	growth
Locus_30	rs19_myaar ame: full=40s ribosomal protein s19	P	GO:0006415	translational termination
Locus_30	rs19_myaar ame: full=40s ribosomal protein s19	C	GO:0005618	cell wall
Locus_30	rs19_myaar ame: full=40s ribosomal protein s19	P	GO:0060265	positive regulation of respiratory burst involved in inflammatory response
Locus_30	rs19_myaar ame: full=40s ribosomal protein s19	P	GO:0051262	protein tetramerization
Locus_30	rs19_myaar ame: full=40s ribosomal protein s19	P	GO:0006614	SRP-dependent cotranslational protein targeting to membrane
Locus_30	rs19_myaar ame: full=40s ribosomal protein s19	P	GO:0009792	embryo development ending in birth or egg hatching
Locus_30	rs19_myaar ame: full=40s ribosomal protein s19	P	GO:0000003	reproduction
Locus_30	rs19_myaar ame: full=40s ribosomal protein s19	P	GO:0000462	maturation of SSU-rRNA from tricistronic rRNA transcript (SSU-rRNA, 5.8S rRNA, LSU-rRNA)
Locus_30	rs19_myaar ame: full=40s ribosomal protein s19	C	GO:0005773	vacuole
Locus_30	rs19_myaar ame: full=40s ribosomal protein s19	P	GO:0009991	response to extracellular stimulus
Locus_30	rs19_myaar ame: full=40s ribosomal protein s19	F	GO:0019901	protein kinase binding
Locus_30	rs19_myaar ame: full=40s ribosomal protein s19	P	GO:0019083	viral transcription
Locus_30	rs19_myaar ame: full=40s ribosomal protein s19	P	GO:0018996	molting cycle, collagen and cuticulin-based cuticle
Locus_30	rs19_myaar ame: full=40s ribosomal protein s19	P	GO:0002548	monocyte chemotaxis
Locus_30	rs19_myaar ame: full=40s ribosomal protein s19	P	GO:0000184	nuclear-transcribed mRNA catabolic process, nonsense-mediated decay
Locus_30	rs19_myaar ame: full=40s ribosomal protein s19	P	GO:0030218	erythrocyte differentiation
Locus_30	rs19_myaar ame: full=40s ribosomal protein s19	C	GO:0005730	nucleolus
Locus_30	rs19_myaar ame: full=40s ribosomal protein s19	C	GO:0022627	cytosolic small ribosomal subunit
Locus_30	rs19_myaar ame: full=40s ribosomal protein s19	C	GO:0016020	membrane
Locus_31	pairb_rat ame: full=plasminogen activator inhibitor 1 rna-binding protein ame: full=pai1 rna-binding protein 1 short=pai-rbp1 ame: full=rda288 ame: full=serpine1 mrna-binding protein 1 contains: ame: full=plasminogen activator inhibitor 1 rna-binding n-terminally processed	C	GO:0005737	cytoplasm
Locus_31	pairb_rat ame: full=plasminogen activator inhibitor 1 rna-binding protein ame: full=pai1 rna-binding protein 1 short=pai-rbp1 ame: full=rda288 ame: full=serpine1 mrna-binding protein 1 contains: ame: full=plasminogen activator inhibitor 1 rna-binding n-terminally processed	P	GO:0042981	regulation of apoptotic process
Locus_31	pairb_rat ame: full=plasminogen activator inhibitor 1 rna-binding protein ame: full=pai1 rna-binding protein 1 short=pai-rbp1 ame: full=rda288 ame: full=serpine1 mrna-binding protein 1 contains: ame: full=plasminogen activator inhibitor 1 rna-binding n-terminally processed	C	GO:0005886	plasma membrane
Locus_31	pairb_rat ame: full=plasminogen activator inhibitor 1 rna-binding protein ame: full=pai1 rna-binding protein 1 short=pai-rbp1 ame: full=rda288 ame: full=serpine1 mrna-binding protein 1 contains: ame: full=plasminogen activator inhibitor 1 rna-binding n-terminally processed	F	GO:0003723	RNA binding
Locus_34	cox1_myted ame: full=cytochrome c oxidase subunit 1 ame: full=cytochrome c oxidase polypeptide i	F	GO:0004129	cytochrome-c oxidase activity
Locus_34	cox1_myted ame: full=cytochrome c oxidase subunit 1 ame: full=cytochrome c oxidase polypeptide i	C	GO:0016021	integral to membrane
Locus_34	cox1_myted ame: full=cytochrome c oxidase subunit 1 ame: full=cytochrome c oxidase polypeptide i	C	GO:0005743	mitochondrial inner membrane
Locus_34	cox1_myted ame: full=cytochrome c oxidase subunit 1 ame: full=cytochrome c oxidase polypeptide i	F	GO:0009055	electron carrier activity
Locus_34	cox1_myted ame: full=cytochrome c oxidase subunit 1 ame: full=cytochrome c oxidase polypeptide i	P	GO:0009060	aerobic respiration
Locus_34	cox1_myted ame: full=cytochrome c oxidase subunit 1 ame: full=cytochrome c oxidase polypeptide i	C	GO:0045277	respiratory chain complex IV
Locus_34	cox1_myted ame: full=cytochrome c oxidase subunit 1 ame: full=cytochrome c oxidase polypeptide i	F	GO:0020037	heme binding
Locus_34	cox1_myted ame: full=cytochrome c oxidase subunit 1 ame: full=cytochrome c oxidase polypeptide i	P	GO:0006119	oxidative phosphorylation
Locus_34	cox1_myted ame: full=cytochrome c oxidase subunit 1 ame: full=cytochrome c oxidase polypeptide i	F	GO:0005506	iron ion binding
Locus_34	cox1_myted ame: full=cytochrome c oxidase subunit 1 ame: full=cytochrome c oxidase polypeptide i	F	GO:0008137	NADH dehydrogenase (ubiquinone) activity
Locus_36	rl26l_human ame: full=60s ribosomal protein l26-like 1	C	GO:0005774	vacuolar membrane
Locus_36	rl26l_human ame: full=60s ribosomal protein l26-like 1	P	GO:0000184	nuclear-transcribed mRNA catabolic process, nonsense-mediated decay
Locus_36	rl26l_human ame: full=60s ribosomal protein l26-like 1	P	GO:0006415	translational termination
Locus_36	rl26l_human ame: full=60s ribosomal protein l26-like 1	P	GO:0006413	translational initiation
Locus_36	rl26l_human ame: full=60s ribosomal protein l26-like 1	P	GO:0000003	reproduction
Locus_36	rl26l_human ame: full=60s ribosomal protein l26-like 1	F	GO:0005515	protein binding
Locus_36	rl26l_human ame: full=60s ribosomal protein l26-like 1	P	GO:0040010	positive regulation of growth rate
Locus_36	rl26l_human ame: full=60s ribosomal protein l26-like 1	P	GO:0001510	RNA methylation
Locus_36	rl26l_human ame: full=60s ribosomal protein l26-like 1	P	GO:0006414	translational elongation
Locus_36	rl26l_human ame: full=60s ribosomal protein l26-like 1	C	GO:0009507	chloroplast
Locus_36	rl26l_human ame: full=60s ribosomal protein l26-like 1	P	GO:0006915	apoptotic process
Locus_36	rl26l_human ame: full=60s ribosomal protein l26-like 1	P	GO:0042273	ribosomal large subunit biogenesis
Locus_36	rl26l_human ame: full=60s ribosomal protein l26-like 1	C	GO:0005794	Golgi apparatus
Locus_36	rl26l_human ame: full=60s ribosomal protein l26-like 1	C	GO:0022625	cytosolic large ribosomal subunit
Locus_36	rl26l_human ame: full=60s ribosomal protein l26-like 1	C	GO:0005730	nucleolus
Locus_36	rl26l_human ame: full=60s ribosomal protein l26-like 1	P	GO:0009792	embryo development ending in birth or egg hatching
Locus_36	rl26l_human ame: full=60s ribosomal protein l26-like 1	P	GO:0002119	nematode larval development
Locus_36	rl26l_human ame: full=60s ribosomal protein l26-like 1	P	GO:0009409	response to cold
Locus_36	rl26l_human ame: full=60s ribosomal protein l26-like 1	F	GO:0003735	structural constituent of ribosome
Locus_36	rl26l_human ame: full=60s ribosomal protein l26-like 1	P	GO:0019083	viral transcription
Locus_36	rl26l_human ame: full=60s ribosomal protein l26-like 1	P	GO:0006614	SRP-dependent cotranslational protein targeting to membrane
Locus_36	rl26l_human ame: full=60s ribosomal protein l26-like 1	C	GO:0005886	plasma membrane
Locus_36	rl26l_human ame: full=60s ribosomal protein l26-like 1	P	GO:0006364	rRNA processing
Locus_37	hdc_human ame: full=headcase protein homolog short=hhdc	P	GO:0043052	thermotaxis
Locus_37	hdc_human ame: full=headcase protein homolog short=hhdc	P	GO:0016246	RNA interference
Locus_37	hdc_human ame: full=headcase protein homolog short=hhdc	P	GO:0035147	branch fusion, open tracheal system
Locus_37	hdc_human ame: full=headcase protein homolog short=hhdc	P	GO:0007430	terminal branching, open tracheal system
Locus_37	hdc_human ame: full=headcase protein homolog short=hhdc	C	GO:0005737	cytoplasm
Locus_37	hdc_human ame: full=headcase protein homolog short=hhdc	P	GO:0048675	axon extension
Locus_37	hdc_human ame: full=headcase protein homolog short=hhdc	P	GO:0035155	negative regulation of terminal cell fate specification, open tracheal system
Locus_37	hdc_human ame: full=headcase protein homolog short=hhdc	F	GO:0004398	histidine decarboxylase activity
Locus_37	hdc_human ame: full=headcase protein homolog short=hhdc	P	GO:0007476	imaginal disc-derived wing morphogenesis
Locus_38	actm_brala ame: full= muscle flags: precursor	P	GO:0030473	nuclear migration along microtubule
Locus_38	actm_brala ame: full= muscle flags: precursor	F	GO:0000146	microfilament motor activity
Locus_38	actm_brala ame: full= muscle flags: precursor	P	GO:0007010	cytoskeleton organization
Locus_38	actm_brala ame: full= muscle flags: precursor	P	GO:0070359	actin polymerization-dependent cell motility involved in migration of symbiont in host
Locus_38	actm_brala ame: full= muscle flags: precursor	F	GO:0005524	ATP binding
Locus_38	actm_brala ame: full= muscle flags: precursor	P	GO:0070787	conidiophore development
Locus_38	actm_brala ame: full= muscle flags: precursor	F	GO:0005200	structural constituent of cytoskeleton
Locus_38	actm_brala ame: full= muscle flags: precursor	C	GO:0005884	actin filament
Locus_38	actm_brala ame: full= muscle flags: precursor	C	GO:0005737	cytoplasm
Locus_39	plmn_rat ame: full=plasminogen contains: ame: full=plasmin heavy chain a contains: ame: full=activation peptide contains: ame: full=angiostatin contains: ame: full=plasmin heavy chain short form contains: ame: full=plasmin light chain b flags: precursor	P	GO:0051093	negative regulation of developmental process
Locus_39	plmn_rat ame: full=plasminogen contains: ame: full=plasmin heavy chain a contains: ame: full=activation peptide contains: ame: full=angiostatin contains: ame: full=plasmin heavy chain short form contains: ame: full=plasmin light chain b flags: precursor	F	GO:0008083	growth factor activity
Locus_39	plmn_rat ame: full=plasminogen contains: ame: full=plasmin heavy chain a contains: ame: full=activation peptide contains: ame: full=angiostatin contains: ame: full=plasmin heavy chain short form contains: ame: full=plasmin light chain b flags: precursor	P	GO:0060326	cell chemotaxis
Locus_39	plmn_rat ame: full=plasminogen contains: ame: full=plasmin heavy chain a contains: ame: full=activation peptide contains: ame: full=angiostatin contains: ame: full=plasmin heavy chain short form contains: ame: full=plasmin light chain b flags: precursor	P	GO:0060716	labyrinthine layer blood vessel development
Locus_39	plmn_rat ame: full=plasminogen contains: ame: full=plasmin heavy chain a contains: ame: full=activation peptide contains: ame: full=angiostatin contains: ame: full=plasmin heavy chain short form contains: ame: full=plasmin light chain b flags: precursor	P	GO:0051450	myoblast proliferation
Locus_39	plmn_rat ame: full=plasminogen contains: ame: full=plasmin heavy chain a contains: ame: full=activation peptide contains: ame: full=angiostatin contains: ame: full=plasmin heavy chain short form contains: ame: full=plasmin light chain b flags: precursor	F	GO:0042056	chemoattractant activity
Locus_39	plmn_rat ame: full=plasminogen contains: ame: full=plasmin heavy chain a contains: ame: full=activation peptide contains: ame: full=angiostatin contains: ame: full=plasmin heavy chain short form contains: ame: full=plasmin light chain b flags: precursor	P	GO:0050731	positive regulation of peptidyl-tyrosine phosphorylation
Locus_39	plmn_rat ame: full=plasminogen contains: ame: full=plasmin heavy chain a contains: ame: full=activation peptide contains: ame: full=angiostatin contains: ame: full=plasmin heavy chain short form contains: ame: full=plasmin light chain b flags: precursor	F	GO:0034185	apolipoprotein binding
Locus_39	plmn_rat ame: full=plasminogen contains: ame: full=plasmin heavy chain a contains: ame: full=activation peptide contains: ame: full=angiostatin contains: ame: full=plasmin heavy chain short form contains: ame: full=plasmin light chain b flags: precursor	P	GO:0051918	negative regulation of fibrinolysis
Locus_39	plmn_rat ame: full=plasminogen contains: ame: full=plasmin heavy chain a contains: ame: full=activation peptide contains: ame: full=angiostatin contains: ame: full=plasmin heavy chain short form contains: ame: full=plasmin light chain b flags: precursor	F	GO:0046982	protein heterodimerization activity
Locus_39	plmn_rat ame: full=plasminogen contains: ame: full=plasmin heavy chain a contains: ame: full=activation peptide contains: ame: full=angiostatin contains: ame: full=plasmin heavy chain short form contains: ame: full=plasmin light chain b flags: precursor	P	GO:0030335	positive regulation of cell migration
Locus_39	plmn_rat ame: full=plasminogen contains: ame: full=plasmin heavy chain a contains: ame: full=activation peptide contains: ame: full=angiostatin contains: ame: full=plasmin heavy chain short form contains: ame: full=plasmin light chain b flags: precursor	P	GO:0090201	negative regulation of release of cytochrome c from mitochondria
Locus_39	plmn_rat ame: full=plasminogen contains: ame: full=plasmin heavy chain a contains: ame: full=activation peptide contains: ame: full=angiostatin contains: ame: full=plasmin heavy chain short form contains: ame: full=plasmin light chain b flags: precursor	P	GO:0071674	mononuclear cell migration
Locus_39	plmn_rat ame: full=plasminogen contains: ame: full=plasmin heavy chain a contains: ame: full=activation peptide contains: ame: full=angiostatin contains: ame: full=plasmin heavy chain short form contains: ame: full=plasmin light chain b flags: precursor	P	GO:0051919	positive regulation of fibrinolysis
Locus_39	plmn_rat ame: full=plasminogen contains: ame: full=plasmin heavy chain a contains: ame: full=activation peptide contains: ame: full=angiostatin contains: ame: full=plasmin heavy chain short form contains: ame: full=plasmin light chain b flags: precursor	F	GO:0016301	kinase activity
Locus_39	plmn_rat ame: full=plasminogen contains: ame: full=plasmin heavy chain a contains: ame: full=activation peptide contains: ame: full=angiostatin contains: ame: full=plasmin heavy chain short form contains: ame: full=plasmin light chain b flags: precursor	P	GO:0000187	activation of MAPK activity
Locus_39	plmn_rat ame: full=plasminogen contains: ame: full=plasmin heavy chain a contains: ame: full=activation peptide contains: ame: full=angiostatin contains: ame: full=plasmin heavy chain short form contains: ame: full=plasmin light chain b flags: precursor	P	GO:0043065	positive regulation of apoptotic process
Locus_39	plmn_rat ame: full=plasminogen contains: ame: full=plasmin heavy chain a contains: ame: full=activation peptide contains: ame: full=angiostatin contains: ame: full=plasmin heavy chain short form contains: ame: full=plasmin light chain b flags: precursor	F	GO:0046872	metal ion binding
Locus_39	plmn_rat ame: full=plasminogen contains: ame: full=plasmin heavy chain a contains: ame: full=activation peptide contains: ame: full=angiostatin contains: ame: full=plasmin heavy chain short form contains: ame: full=plasmin light chain b flags: precursor	F	GO:0042802	identical protein binding
Locus_39	plmn_rat ame: full=plasminogen contains: ame: full=plasmin heavy chain a contains: ame: full=activation peptide contains: ame: full=angiostatin contains: ame: full=plasmin heavy chain short form contains: ame: full=plasmin light chain b flags: precursor	P	GO:1902042	negative regulation of extrinsic apoptotic signaling pathway via death domain receptors
Locus_39	plmn_rat ame: full=plasminogen contains: ame: full=plasmin heavy chain a contains: ame: full=activation peptide contains: ame: full=angiostatin contains: ame: full=plasmin heavy chain short form contains: ame: full=plasmin light chain b flags: precursor	P	GO:0043066	negative regulation of apoptotic process
Locus_39	plmn_rat ame: full=plasminogen contains: ame: full=plasmin heavy chain a contains: ame: full=activation peptide contains: ame: full=angiostatin contains: ame: full=plasmin heavy chain short form contains: ame: full=plasmin light chain b flags: precursor	P	GO:0010468	regulation of gene expression
Locus_39	plmn_rat ame: full=plasminogen contains: ame: full=plasmin heavy chain a contains: ame: full=activation peptide contains: ame: full=angiostatin contains: ame: full=plasmin heavy chain short form contains: ame: full=plasmin light chain b flags: precursor	C	GO:0043233	organelle lumen
Locus_39	plmn_rat ame: full=plasminogen contains: ame: full=plasmin heavy chain a contains: ame: full=activation peptide contains: ame: full=angiostatin contains: ame: full=plasmin heavy chain short form contains: ame: full=plasmin light chain b flags: precursor	P	GO:0030216	keratinocyte differentiation
Locus_39	plmn_rat ame: full=plasminogen contains: ame: full=plasmin heavy chain a contains: ame: full=activation peptide contains: ame: full=angiostatin contains: ame: full=plasmin heavy chain short form contains: ame: full=plasmin light chain b flags: precursor	C	GO:0044446	intracellular organelle part
Locus_39	plmn_rat ame: full=plasminogen contains: ame: full=plasmin heavy chain a contains: ame: full=activation peptide contains: ame: full=angiostatin contains: ame: full=plasmin heavy chain short form contains: ame: full=plasmin light chain b flags: precursor	P	GO:0010812	negative regulation of cell-substrate adhesion
Locus_39	plmn_rat ame: full=plasminogen contains: ame: full=plasmin heavy chain a contains: ame: full=activation peptide contains: ame: full=angiostatin contains: ame: full=plasmin heavy chain short form contains: ame: full=plasmin light chain b flags: precursor	P	GO:0022617	extracellular matrix disassembly
Locus_39	plmn_rat ame: full=plasminogen contains: ame: full=plasmin heavy chain a contains: ame: full=activation peptide contains: ame: full=angiostatin contains: ame: full=plasmin heavy chain short form contains: ame: full=plasmin light chain b flags: precursor	P	GO:0008285	negative regulation of cell proliferation
Locus_39	plmn_rat ame: full=plasminogen contains: ame: full=plasmin heavy chain a contains: ame: full=activation peptide contains: ame: full=angiostatin contains: ame: full=plasmin heavy chain short form contains: ame: full=plasmin light chain b flags: precursor	P	GO:0007417	central nervous system development
Locus_39	plmn_rat ame: full=plasminogen contains: ame: full=plasmin heavy chain a contains: ame: full=activation peptide contains: ame: full=angiostatin contains: ame: full=plasmin heavy chain short form contains: ame: full=plasmin light chain b flags: precursor	P	GO:0001569	patterning of blood vessels
Locus_39	plmn_rat ame: full=plasminogen contains: ame: full=plasmin heavy chain a contains: ame: full=activation peptide contains: ame: full=angiostatin contains: ame: full=plasmin heavy chain short form contains: ame: full=plasmin light chain b flags: precursor	P	GO:0097284	hepatocyte apoptotic process
Locus_39	plmn_rat ame: full=plasminogen contains: ame: full=plasmin heavy chain a contains: ame: full=activation peptide contains: ame: full=angiostatin contains: ame: full=plasmin heavy chain short form contains: ame: full=plasmin light chain b flags: precursor	P	GO:0048012	hepatocyte growth factor receptor signaling pathway
Locus_39	plmn_rat ame: full=plasminogen contains: ame: full=plasmin heavy chain a contains: ame: full=activation peptide contains: ame: full=angiostatin contains: ame: full=plasmin heavy chain short form contains: ame: full=plasmin light chain b flags: precursor	P	GO:0000902	cell morphogenesis
Locus_39	plmn_rat ame: full=plasminogen contains: ame: full=plasmin heavy chain a contains: ame: full=activation peptide contains: ame: full=angiostatin contains: ame: full=plasmin heavy chain short form contains: ame: full=plasmin light chain b flags: precursor	P	GO:0001889	liver development
Locus_39	plmn_rat ame: full=plasminogen contains: ame: full=plasmin heavy chain a contains: ame: full=activation peptide contains: ame: full=angiostatin contains: ame: full=plasmin heavy chain short form contains: ame: full=plasmin light chain b flags: precursor	C	GO:0005634	nucleus
Locus_39	plmn_rat ame: full=plasminogen contains: ame: full=plasmin heavy chain a contains: ame: full=activation peptide contains: ame: full=angiostatin contains: ame: full=plasmin heavy chain short form contains: ame: full=plasmin light chain b flags: precursor	P	GO:1901299	negative regulation of hydrogen peroxide-mediated programmed cell death
Locus_39	plmn_rat ame: full=plasminogen contains: ame: full=plasmin heavy chain a contains: ame: full=activation peptide contains: ame: full=angiostatin contains: ame: full=plasmin heavy chain short form contains: ame: full=plasmin light chain b flags: precursor	P	GO:0035729	cellular response to hepatocyte growth factor stimulus
Locus_39	plmn_rat ame: full=plasminogen contains: ame: full=plasmin heavy chain a contains: ame: full=activation peptide contains: ame: full=angiostatin contains: ame: full=plasmin heavy chain short form contains: ame: full=plasmin light chain b flags: precursor	P	GO:0042246	tissue regeneration
Locus_39	plmn_rat ame: full=plasminogen contains: ame: full=plasmin heavy chain a contains: ame: full=activation peptide contains: ame: full=angiostatin contains: ame: full=plasmin heavy chain short form contains: ame: full=plasmin light chain b flags: precursor	P	GO:0051603	proteolysis involved in cellular protein catabolic process
Locus_39	plmn_rat ame: full=plasminogen contains: ame: full=plasmin heavy chain a contains: ame: full=activation peptide contains: ame: full=angiostatin contains: ame: full=plasmin heavy chain short form contains: ame: full=plasmin light chain b flags: precursor	F	GO:0019904	protein domain specific binding
Locus_39	plmn_rat ame: full=plasminogen contains: ame: full=plasmin heavy chain a contains: ame: full=activation peptide contains: ame: full=angiostatin contains: ame: full=plasmin heavy chain short form contains: ame: full=plasmin light chain b flags: precursor	P	GO:0060707	trophoblast giant cell differentiation
Locus_39	plmn_rat ame: full=plasminogen contains: ame: full=plasmin heavy chain a contains: ame: full=activation peptide contains: ame: full=angiostatin contains: ame: full=plasmin heavy chain short form contains: ame: full=plasmin light chain b flags: precursor	C	GO:0032991	macromolecular complex
Locus_39	plmn_rat ame: full=plasminogen contains: ame: full=plasmin heavy chain a contains: ame: full=activation peptide contains: ame: full=angiostatin contains: ame: full=plasmin heavy chain short form contains: ame: full=plasmin light chain b flags: precursor	C	GO:0005615	extracellular space
Locus_39	plmn_rat ame: full=plasminogen contains: ame: full=plasmin heavy chain a contains: ame: full=activation peptide contains: ame: full=angiostatin contains: ame: full=plasmin heavy chain short form contains: ame: full=plasmin light chain b flags: precursor	P	GO:0046621	negative regulation of organ growth
Locus_39	plmn_rat ame: full=plasminogen contains: ame: full=plasmin heavy chain a contains: ame: full=activation peptide contains: ame: full=angiostatin contains: ame: full=plasmin heavy chain short form contains: ame: full=plasmin light chain b flags: precursor	P	GO:0007566	embryo implantation
Locus_39	plmn_rat ame: full=plasminogen contains: ame: full=plasmin heavy chain a contains: ame: full=activation peptide contains: ame: full=angiostatin contains: ame: full=plasmin heavy chain short form contains: ame: full=plasmin light chain b flags: precursor	P	GO:0090090	negative regulation of canonical Wnt receptor signaling pathway
Locus_39	plmn_rat ame: full=plasminogen contains: ame: full=plasmin heavy chain a contains: ame: full=activation peptide contains: ame: full=angiostatin contains: ame: full=plasmin heavy chain short form contains: ame: full=plasmin light chain b flags: precursor	P	GO:0043154	negative regulation of cysteine-type endopeptidase activity involved in apoptotic process
Locus_39	plmn_rat ame: full=plasminogen contains: ame: full=plasmin heavy chain a contains: ame: full=activation peptide contains: ame: full=angiostatin contains: ame: full=plasmin heavy chain short form contains: ame: full=plasmin light chain b flags: precursor	P	GO:0060215	primitive hemopoiesis
Locus_39	plmn_rat ame: full=plasminogen contains: ame: full=plasmin heavy chain a contains: ame: full=activation peptide contains: ame: full=angiostatin contains: ame: full=plasmin heavy chain short form contains: ame: full=plasmin light chain b flags: precursor	P	GO:0003157	endocardium development
Locus_39	plmn_rat ame: full=plasminogen contains: ame: full=plasmin heavy chain a contains: ame: full=activation peptide contains: ame: full=angiostatin contains: ame: full=plasmin heavy chain short form contains: ame: full=plasmin light chain b flags: precursor	P	GO:0046716	muscle cell cellular homeostasis
Locus_39	plmn_rat ame: full=plasminogen contains: ame: full=plasmin heavy chain a contains: ame: full=activation peptide contains: ame: full=angiostatin contains: ame: full=plasmin heavy chain short form contains: ame: full=plasmin light chain b flags: precursor	P	GO:0014068	positive regulation of phosphatidylinositol 3-kinase cascade
Locus_39	plmn_rat ame: full=plasminogen contains: ame: full=plasmin heavy chain a contains: ame: full=activation peptide contains: ame: full=angiostatin contains: ame: full=plasmin heavy chain short form contains: ame: full=plasmin light chain b flags: precursor	P	GO:0044765	single-organism transport
Locus_39	plmn_rat ame: full=plasminogen contains: ame: full=plasmin heavy chain a contains: ame: full=activation peptide contains: ame: full=angiostatin contains: ame: full=plasmin heavy chain short form contains: ame: full=plasmin light chain b flags: precursor	F	GO:0004252	serine-type endopeptidase activity
Locus_39	plmn_rat ame: full=plasminogen contains: ame: full=plasmin heavy chain a contains: ame: full=activation peptide contains: ame: full=angiostatin contains: ame: full=plasmin heavy chain short form contains: ame: full=plasmin light chain b flags: precursor	P	GO:0051649	establishment of localization in cell
Locus_39	plmn_rat ame: full=plasminogen contains: ame: full=plasmin heavy chain a contains: ame: full=activation peptide contains: ame: full=angiostatin contains: ame: full=plasmin heavy chain short form contains: ame: full=plasmin light chain b flags: precursor	C	GO:0031232	extrinsic to external side of plasma membrane
Locus_39	plmn_rat ame: full=plasminogen contains: ame: full=plasmin heavy chain a contains: ame: full=activation peptide contains: ame: full=angiostatin contains: ame: full=plasmin heavy chain short form contains: ame: full=plasmin light chain b flags: precursor	P	GO:0016192	vesicle-mediated transport
Locus_39	plmn_rat ame: full=plasminogen contains: ame: full=plasmin heavy chain a contains: ame: full=activation peptide contains: ame: full=angiostatin contains: ame: full=plasmin heavy chain short form contains: ame: full=plasmin light chain b flags: precursor	P	GO:0001841	neural tube formation
Locus_39	plmn_rat ame: full=plasminogen contains: ame: full=plasmin heavy chain a contains: ame: full=activation peptide contains: ame: full=angiostatin contains: ame: full=plasmin heavy chain short form contains: ame: full=plasmin light chain b flags: precursor	P	GO:0045445	myoblast differentiation
Locus_39	plmn_rat ame: full=plasminogen contains: ame: full=plasmin heavy chain a contains: ame: full=activation peptide contains: ame: full=angiostatin contains: ame: full=plasmin heavy chain short form contains: ame: full=plasmin light chain b flags: precursor	P	GO:0060665	regulation of branching involved in salivary gland morphogenesis by mesenchymal-epithelial signaling
Locus_39	plmn_rat ame: full=plasminogen contains: ame: full=plasmin heavy chain a contains: ame: full=activation peptide contains: ame: full=angiostatin contains: ame: full=plasmin heavy chain short form contains: ame: full=plasmin light chain b flags: precursor	C	GO:0044444	cytoplasmic part
Locus_39	plmn_rat ame: full=plasminogen contains: ame: full=plasmin heavy chain a contains: ame: full=activation peptide contains: ame: full=angiostatin contains: ame: full=plasmin heavy chain short form contains: ame: full=plasmin light chain b flags: precursor	P	GO:2000573	positive regulation of DNA biosynthetic process
Locus_39	plmn_rat ame: full=plasminogen contains: ame: full=plasmin heavy chain a contains: ame: full=activation peptide contains: ame: full=angiostatin contains: ame: full=plasmin heavy chain short form contains: ame: full=plasmin light chain b flags: precursor	P	GO:0031100	organ regeneration
Locus_39	plmn_rat ame: full=plasminogen contains: ame: full=plasmin heavy chain a contains: ame: full=activation peptide contains: ame: full=angiostatin contains: ame: full=plasmin heavy chain short form contains: ame: full=plasmin light chain b flags: precursor	P	GO:0035329	hippo signaling cascade
Locus_39	plmn_rat ame: full=plasminogen contains: ame: full=plasmin heavy chain a contains: ame: full=activation peptide contains: ame: full=angiostatin contains: ame: full=plasmin heavy chain short form contains: ame: full=plasmin light chain b flags: precursor	P	GO:0050918	positive chemotaxis
Locus_39	plmn_rat ame: full=plasminogen contains: ame: full=plasmin heavy chain a contains: ame: full=activation peptide contains: ame: full=angiostatin contains: ame: full=plasmin heavy chain short form contains: ame: full=plasmin light chain b flags: precursor	P	GO:0030212	hyaluronan metabolic process
Locus_39	plmn_rat ame: full=plasminogen contains: ame: full=plasmin heavy chain a contains: ame: full=activation peptide contains: ame: full=angiostatin contains: ame: full=plasmin heavy chain short form contains: ame: full=plasmin light chain b flags: precursor	P	GO:1902043	positive regulation of extrinsic apoptotic signaling pathway via death domain receptors
Locus_39	plmn_rat ame: full=plasminogen contains: ame: full=plasmin heavy chain a contains: ame: full=activation peptide contains: ame: full=angiostatin contains: ame: full=plasmin heavy chain short form contains: ame: full=plasmin light chain b flags: precursor	P	GO:0048468	cell development
Locus_39	plmn_rat ame: full=plasminogen contains: ame: full=plasmin heavy chain a contains: ame: full=activation peptide contains: ame: full=angiostatin contains: ame: full=plasmin heavy chain short form contains: ame: full=plasmin light chain b flags: precursor	F	GO:0030246	carbohydrate binding
Locus_41	ef2_calja ame: full=elongation factor 2 short=ef-2	P	GO:0008340	determination of adult lifespan
Locus_41	ef2_calja ame: full=elongation factor 2 short=ef-2	P	GO:0000022	mitotic spindle elongation
Locus_41	ef2_calja ame: full=elongation factor 2 short=ef-2	F	GO:0005515	protein binding
Locus_41	ef2_calja ame: full=elongation factor 2 short=ef-2	F	GO:0008144	drug binding
Locus_41	ef2_calja ame: full=elongation factor 2 short=ef-2	P	GO:0040007	growth
Locus_41	ef2_calja ame: full=elongation factor 2 short=ef-2	C	GO:0005844	polysome
Locus_41	ef2_calja ame: full=elongation factor 2 short=ef-2	F	GO:0003746	translation elongation factor activity
Locus_41	ef2_calja ame: full=elongation factor 2 short=ef-2	P	GO:0006414	translational elongation
Locus_41	ef2_calja ame: full=elongation factor 2 short=ef-2	P	GO:0006915	apoptotic process
Locus_41	ef2_calja ame: full=elongation factor 2 short=ef-2	P	GO:0006184	GTP catabolic process
Locus_41	ef2_calja ame: full=elongation factor 2 short=ef-2	C	GO:0005829	cytosol
Locus_41	ef2_calja ame: full=elongation factor 2 short=ef-2	C	GO:0009986	cell surface
Locus_41	ef2_calja ame: full=elongation factor 2 short=ef-2	P	GO:0009792	embryo development ending in birth or egg hatching
Locus_41	ef2_calja ame: full=elongation factor 2 short=ef-2	C	GO:0030445	yeast-form cell wall
Locus_41	ef2_calja ame: full=elongation factor 2 short=ef-2	P	GO:0002119	nematode larval development
Locus_41	ef2_calja ame: full=elongation factor 2 short=ef-2	P	GO:0035690	cellular response to drug
Locus_41	ef2_calja ame: full=elongation factor 2 short=ef-2	C	GO:0005875	microtubule associated complex
Locus_41	ef2_calja ame: full=elongation factor 2 short=ef-2	P	GO:0048477	oogenesis
Locus_41	ef2_calja ame: full=elongation factor 2 short=ef-2	C	GO:0005811	lipid particle
Locus_41	ef2_calja ame: full=elongation factor 2 short=ef-2	F	GO:0003924	GTPase activity
Locus_41	ef2_calja ame: full=elongation factor 2 short=ef-2	C	GO:0005886	plasma membrane
Locus_41	ef2_calja ame: full=elongation factor 2 short=ef-2	P	GO:0040035	hermaphrodite genitalia development
Locus_42	eif3g_danre ame: full=eukaryotic translation initiation factor 3 subunit g short=eif3g ame: full=eukaryotic translation initiation factor 3 rna-binding subunit short=eif-3 rna-binding subunit ame: full=eukaryotic translation initiation factor 3 subunit 4	P	GO:0000022	mitotic spindle elongation
Locus_42	eif3g_danre ame: full=eukaryotic translation initiation factor 3 subunit g short=eif3g ame: full=eukaryotic translation initiation factor 3 rna-binding subunit short=eif-3 rna-binding subunit ame: full=eukaryotic translation initiation factor 3 subunit 4	F	GO:0003743	translation initiation factor activity
Locus_42	eif3g_danre ame: full=eukaryotic translation initiation factor 3 subunit g short=eif3g ame: full=eukaryotic translation initiation factor 3 rna-binding subunit short=eif-3 rna-binding subunit ame: full=eukaryotic translation initiation factor 3 subunit 4	P	GO:0001731	formation of translation preinitiation complex
Locus_42	eif3g_danre ame: full=eukaryotic translation initiation factor 3 subunit g short=eif3g ame: full=eukaryotic translation initiation factor 3 rna-binding subunit short=eif-3 rna-binding subunit ame: full=eukaryotic translation initiation factor 3 subunit 4	C	GO:0005829	cytosol
Locus_42	eif3g_danre ame: full=eukaryotic translation initiation factor 3 subunit g short=eif3g ame: full=eukaryotic translation initiation factor 3 rna-binding subunit short=eif-3 rna-binding subunit ame: full=eukaryotic translation initiation factor 3 subunit 4	C	GO:0016282	eukaryotic 43S preinitiation complex
Locus_42	eif3g_danre ame: full=eukaryotic translation initiation factor 3 subunit g short=eif3g ame: full=eukaryotic translation initiation factor 3 rna-binding subunit short=eif-3 rna-binding subunit ame: full=eukaryotic translation initiation factor 3 subunit 4	P	GO:0051726	regulation of cell cycle
Locus_42	eif3g_danre ame: full=eukaryotic translation initiation factor 3 subunit g short=eif3g ame: full=eukaryotic translation initiation factor 3 rna-binding subunit short=eif-3 rna-binding subunit ame: full=eukaryotic translation initiation factor 3 subunit 4	C	GO:0005852	eukaryotic translation initiation factor 3 complex
Locus_42	eif3g_danre ame: full=eukaryotic translation initiation factor 3 subunit g short=eif3g ame: full=eukaryotic translation initiation factor 3 rna-binding subunit short=eif-3 rna-binding subunit ame: full=eukaryotic translation initiation factor 3 subunit 4	C	GO:0033290	eukaryotic 48S preinitiation complex
Locus_42	eif3g_danre ame: full=eukaryotic translation initiation factor 3 subunit g short=eif3g ame: full=eukaryotic translation initiation factor 3 rna-binding subunit short=eif-3 rna-binding subunit ame: full=eukaryotic translation initiation factor 3 subunit 4	F	GO:0005515	protein binding
Locus_42	eif3g_danre ame: full=eukaryotic translation initiation factor 3 subunit g short=eif3g ame: full=eukaryotic translation initiation factor 3 rna-binding subunit short=eif-3 rna-binding subunit ame: full=eukaryotic translation initiation factor 3 subunit 4	P	GO:0007067	mitosis
Locus_42	eif3g_danre ame: full=eukaryotic translation initiation factor 3 subunit g short=eif3g ame: full=eukaryotic translation initiation factor 3 rna-binding subunit short=eif-3 rna-binding subunit ame: full=eukaryotic translation initiation factor 3 subunit 4	F	GO:0000166	nucleotide binding
Locus_42	eif3g_danre ame: full=eukaryotic translation initiation factor 3 subunit g short=eif3g ame: full=eukaryotic translation initiation factor 3 rna-binding subunit short=eif-3 rna-binding subunit ame: full=eukaryotic translation initiation factor 3 subunit 4	P	GO:0006446	regulation of translational initiation
Locus_42	eif3g_danre ame: full=eukaryotic translation initiation factor 3 subunit g short=eif3g ame: full=eukaryotic translation initiation factor 3 rna-binding subunit short=eif-3 rna-binding subunit ame: full=eukaryotic translation initiation factor 3 subunit 4	C	GO:0048471	perinuclear region of cytoplasm
Locus_42	eif3g_danre ame: full=eukaryotic translation initiation factor 3 subunit g short=eif3g ame: full=eukaryotic translation initiation factor 3 rna-binding subunit short=eif-3 rna-binding subunit ame: full=eukaryotic translation initiation factor 3 subunit 4	C	GO:0005634	nucleus
Locus_43	rl18a_human ame: full=60s ribosomal protein l18a gi	C	GO:0005774	vacuolar membrane
Locus_43	rl18a_human ame: full=60s ribosomal protein l18a gi	P	GO:0000184	nuclear-transcribed mRNA catabolic process, nonsense-mediated decay
Locus_43	rl18a_human ame: full=60s ribosomal protein l18a gi	P	GO:0006415	translational termination
Locus_43	rl18a_human ame: full=60s ribosomal protein l18a gi	P	GO:0006413	translational initiation
Locus_43	rl18a_human ame: full=60s ribosomal protein l18a gi	P	GO:0000022	mitotic spindle elongation
Locus_43	rl18a_human ame: full=60s ribosomal protein l18a gi	P	GO:0051298	centrosome duplication
Locus_43	rl18a_human ame: full=60s ribosomal protein l18a gi	P	GO:0006414	translational elongation
Locus_43	rl18a_human ame: full=60s ribosomal protein l18a gi	C	GO:0022625	cytosolic large ribosomal subunit
Locus_43	rl18a_human ame: full=60s ribosomal protein l18a gi	F	GO:0003735	structural constituent of ribosome
Locus_43	rl18a_human ame: full=60s ribosomal protein l18a gi	F	GO:0003723	RNA binding
Locus_43	rl18a_human ame: full=60s ribosomal protein l18a gi	P	GO:0019083	viral transcription
Locus_43	rl18a_human ame: full=60s ribosomal protein l18a gi	C	GO:0009506	plasmodesma
Locus_43	rl18a_human ame: full=60s ribosomal protein l18a gi	P	GO:0006614	SRP-dependent cotranslational protein targeting to membrane
Locus_43	rl18a_human ame: full=60s ribosomal protein l18a gi	C	GO:0005886	plasma membrane
Locus_45	nucl_xenla ame: full=nucleolin ame: full=protein c23	P	GO:0031325	positive regulation of cellular metabolic process
Locus_45	nucl_xenla ame: full=nucleolin ame: full=protein c23	P	GO:0006413	translational initiation
Locus_45	nucl_xenla ame: full=nucleolin ame: full=protein c23	C	GO:0005654	nucleoplasm
Locus_45	nucl_xenla ame: full=nucleolin ame: full=protein c23	F	GO:0005515	protein binding
Locus_45	nucl_xenla ame: full=nucleolin ame: full=protein c23	P	GO:1900151	regulation of nuclear-transcribed mRNA catabolic process, deadenylation-dependent decay
Locus_45	nucl_xenla ame: full=nucleolin ame: full=protein c23	P	GO:0007275	multicellular organismal development
Locus_45	nucl_xenla ame: full=nucleolin ame: full=protein c23	P	GO:0010605	negative regulation of macromolecule metabolic process
Locus_45	nucl_xenla ame: full=nucleolin ame: full=protein c23	P	GO:0022613	ribonucleoprotein complex biogenesis
Locus_45	nucl_xenla ame: full=nucleolin ame: full=protein c23	P	GO:0010604	positive regulation of macromolecule metabolic process
Locus_45	nucl_xenla ame: full=nucleolin ame: full=protein c23	F	GO:0003727	single-stranded RNA binding
Locus_45	nucl_xenla ame: full=nucleolin ame: full=protein c23	C	GO:0005730	nucleolus
Locus_45	nucl_xenla ame: full=nucleolin ame: full=protein c23	P	GO:0048856	anatomical structure development
Locus_45	nucl_xenla ame: full=nucleolin ame: full=protein c23	F	GO:0003677	DNA binding
Locus_45	nucl_xenla ame: full=nucleolin ame: full=protein c23	P	GO:0010608	posttranscriptional regulation of gene expression
Locus_45	nucl_xenla ame: full=nucleolin ame: full=protein c23	P	GO:0000289	nuclear-transcribed mRNA poly(A) tail shortening
Locus_45	nucl_xenla ame: full=nucleolin ame: full=protein c23	C	GO:0044444	cytoplasmic part
Locus_45	nucl_xenla ame: full=nucleolin ame: full=protein c23	C	GO:0030529	ribonucleoprotein complex
Locus_45	nucl_xenla ame: full=nucleolin ame: full=protein c23	F	GO:0000166	nucleotide binding
Locus_46	pan3_mouse ame: full=pab-dependent poly -specific ribonuclease subunit 3	P	GO:0000184	nuclear-transcribed mRNA catabolic process, nonsense-mediated decay
Locus_46	pan3_mouse ame: full=pab-dependent poly -specific ribonuclease subunit 3	C	GO:0005802	trans-Golgi network
Locus_46	pan3_mouse ame: full=pab-dependent poly -specific ribonuclease subunit 3	F	GO:0005515	protein binding
Locus_46	pan3_mouse ame: full=pab-dependent poly -specific ribonuclease subunit 3	C	GO:0031251	PAN complex
Locus_46	pan3_mouse ame: full=pab-dependent poly -specific ribonuclease subunit 3	P	GO:0010606	positive regulation of cytoplasmic mRNA processing body assembly
Locus_46	pan3_mouse ame: full=pab-dependent poly -specific ribonuclease subunit 3	P	GO:0007218	neuropeptide signaling pathway
Locus_46	pan3_mouse ame: full=pab-dependent poly -specific ribonuclease subunit 3	P	GO:0010951	negative regulation of endopeptidase activity
Locus_46	pan3_mouse ame: full=pab-dependent poly -specific ribonuclease subunit 3	C	GO:0030141	secretory granule
Locus_46	pan3_mouse ame: full=pab-dependent poly -specific ribonuclease subunit 3	F	GO:0004672	protein kinase activity
Locus_46	pan3_mouse ame: full=pab-dependent poly -specific ribonuclease subunit 3	F	GO:0004535	poly(A)-specific ribonuclease activity
Locus_46	pan3_mouse ame: full=pab-dependent poly -specific ribonuclease subunit 3	P	GO:0006605	protein targeting
Locus_46	pan3_mouse ame: full=pab-dependent poly -specific ribonuclease subunit 3	C	GO:0005615	extracellular space
Locus_46	pan3_mouse ame: full=pab-dependent poly -specific ribonuclease subunit 3	F	GO:0004867	serine-type endopeptidase inhibitor activity
Locus_46	pan3_mouse ame: full=pab-dependent poly -specific ribonuclease subunit 3	C	GO:0005794	Golgi apparatus
Locus_46	pan3_mouse ame: full=pab-dependent poly -specific ribonuclease subunit 3	C	GO:0005829	cytosol
Locus_46	pan3_mouse ame: full=pab-dependent poly -specific ribonuclease subunit 3	F	GO:0046872	metal ion binding
Locus_46	pan3_mouse ame: full=pab-dependent poly -specific ribonuclease subunit 3	P	GO:0006468	protein phosphorylation
Locus_46	pan3_mouse ame: full=pab-dependent poly -specific ribonuclease subunit 3	C	GO:0005813	centrosome
Locus_46	pan3_mouse ame: full=pab-dependent poly -specific ribonuclease subunit 3	P	GO:0002021	response to dietary excess
Locus_46	pan3_mouse ame: full=pab-dependent poly -specific ribonuclease subunit 3	P	GO:0016486	peptide hormone processing
Locus_46	pan3_mouse ame: full=pab-dependent poly -specific ribonuclease subunit 3	P	GO:0009409	response to cold
Locus_46	pan3_mouse ame: full=pab-dependent poly -specific ribonuclease subunit 3	C	GO:0000932	cytoplasmic mRNA processing body
Locus_46	pan3_mouse ame: full=pab-dependent poly -specific ribonuclease subunit 3	P	GO:0000290	deadenylation-dependent decapping of nuclear-transcribed mRNA
Locus_46	pan3_mouse ame: full=pab-dependent poly -specific ribonuclease subunit 3	P	GO:0000289	nuclear-transcribed mRNA poly(A) tail shortening
Locus_46	pan3_mouse ame: full=pab-dependent poly -specific ribonuclease subunit 3	F	GO:0005524	ATP binding
Locus_47	rs24_ictpu ame: full=40s ribosomal protein s24	F	GO:0003743	translation initiation factor activity
Locus_47	rs24_ictpu ame: full=40s ribosomal protein s24	P	GO:0006413	translational initiation
Locus_47	rs24_ictpu ame: full=40s ribosomal protein s24	C	GO:0005618	cell wall
Locus_47	rs24_ictpu ame: full=40s ribosomal protein s24	P	GO:0000462	maturation of SSU-rRNA from tricistronic rRNA transcript (SSU-rRNA, 5.8S rRNA, LSU-rRNA)
Locus_47	rs24_ictpu ame: full=40s ribosomal protein s24	C	GO:0005730	nucleolus
Locus_47	rs24_ictpu ame: full=40s ribosomal protein s24	F	GO:0003735	structural constituent of ribosome
Locus_47	rs24_ictpu ame: full=40s ribosomal protein s24	P	GO:0034101	erythrocyte homeostasis
Locus_47	rs24_ictpu ame: full=40s ribosomal protein s24	P	GO:0006414	translational elongation
Locus_47	rs24_ictpu ame: full=40s ribosomal protein s24	C	GO:0022627	cytosolic small ribosomal subunit
Locus_47	rs24_ictpu ame: full=40s ribosomal protein s24	C	GO:0005774	vacuolar membrane
Locus_47	rs24_ictpu ame: full=40s ribosomal protein s24	F	GO:0000166	nucleotide binding
Locus_47	rs24_ictpu ame: full=40s ribosomal protein s24	C	GO:0009507	chloroplast
Locus_47	rs24_ictpu ame: full=40s ribosomal protein s24	C	GO:0005886	plasma membrane
Locus_47	rs24_ictpu ame: full=40s ribosomal protein s24	F	GO:0031369	translation initiation factor binding
Locus_48	phc2_danre ame: full=polyhomeotic-like protein 2	P	GO:0000122	negative regulation of transcription from RNA polymerase II promoter
Locus_48	phc2_danre ame: full=polyhomeotic-like protein 2	F	GO:0051087	chaperone binding
Locus_48	phc2_danre ame: full=polyhomeotic-like protein 2	F	GO:0008270	zinc ion binding
Locus_48	phc2_danre ame: full=polyhomeotic-like protein 2	P	GO:0035186	syncytial blastoderm mitotic cell cycle
Locus_48	phc2_danre ame: full=polyhomeotic-like protein 2	P	GO:0021954	central nervous system neuron development
Locus_48	phc2_danre ame: full=polyhomeotic-like protein 2	P	GO:0030708	germarium-derived female germ-line cyst encapsulation
Locus_48	phc2_danre ame: full=polyhomeotic-like protein 2	F	GO:0032093	SAM domain binding
Locus_48	phc2_danre ame: full=polyhomeotic-like protein 2	F	GO:0043621	protein self-association
Locus_48	phc2_danre ame: full=polyhomeotic-like protein 2	P	GO:0030713	ovarian follicle cell stalk formation
Locus_48	phc2_danre ame: full=polyhomeotic-like protein 2	F	GO:0001047	core promoter binding
Locus_48	phc2_danre ame: full=polyhomeotic-like protein 2	P	GO:0006342	chromatin silencing
Locus_48	phc2_danre ame: full=polyhomeotic-like protein 2	C	GO:0005730	nucleolus
Locus_48	phc2_danre ame: full=polyhomeotic-like protein 2	C	GO:0001739	sex chromatin
Locus_48	phc2_danre ame: full=polyhomeotic-like protein 2	C	GO:0016604	nuclear body
Locus_48	phc2_danre ame: full=polyhomeotic-like protein 2	P	GO:0071300	cellular response to retinoic acid
Locus_48	phc2_danre ame: full=polyhomeotic-like protein 2	P	GO:0035075	response to ecdysone
Locus_48	phc2_danre ame: full=polyhomeotic-like protein 2	C	GO:0035102	PRC1 complex
Locus_48	phc2_danre ame: full=polyhomeotic-like protein 2	F	GO:0003700	sequence-specific DNA binding transcription factor activity
Locus_48	phc2_danre ame: full=polyhomeotic-like protein 2	F	GO:0042731	PH domain binding
Locus_48	phc2_danre ame: full=polyhomeotic-like protein 2	F	GO:0003682	chromatin binding
Locus_49	psm_mytca ame: full=shell matrix protein	C	GO:0005576	extracellular region
Locus_49	psm_mytca ame: full=shell matrix protein	F	GO:0008061	chitin binding
Locus_49	psm_mytca ame: full=shell matrix protein	P	GO:0006030	chitin metabolic process
Locus_51	csde1_human ame: full=cold shock domain-containing protein e1 ame: full=n-ras upstream gene protein ame: full=protein unr	C	GO:0070937	CRD-mediated mRNA stability complex
Locus_51	csde1_human ame: full=cold shock domain-containing protein e1 ame: full=n-ras upstream gene protein ame: full=protein unr	C	GO:0005743	mitochondrial inner membrane
Locus_51	csde1_human ame: full=cold shock domain-containing protein e1 ame: full=n-ras upstream gene protein ame: full=protein unr	P	GO:0070966	nuclear-transcribed mRNA catabolic process, no-go decay
Locus_51	csde1_human ame: full=cold shock domain-containing protein e1 ame: full=n-ras upstream gene protein ame: full=protein unr	P	GO:0008584	male gonad development
Locus_51	csde1_human ame: full=cold shock domain-containing protein e1 ame: full=n-ras upstream gene protein ame: full=protein unr	F	GO:0003677	DNA binding
Locus_51	csde1_human ame: full=cold shock domain-containing protein e1 ame: full=n-ras upstream gene protein ame: full=protein unr	P	GO:0006355	regulation of transcription, DNA-dependent
Locus_52	celr3_rat ame: full=cadherin egf lag seven-pass g-type receptor 3 ame: full=multiple epidermal growth factor-like domains protein 2 short=multiple egf-like domains protein 2 flags: precursor	P	GO:0000902	cell morphogenesis
Locus_52	celr3_rat ame: full=cadherin egf lag seven-pass g-type receptor 3 ame: full=multiple epidermal growth factor-like domains protein 2 short=multiple egf-like domains protein 2 flags: precursor	P	GO:0007444	imaginal disc development
Locus_52	celr3_rat ame: full=cadherin egf lag seven-pass g-type receptor 3 ame: full=multiple epidermal growth factor-like domains protein 2 short=multiple egf-like domains protein 2 flags: precursor	P	GO:0048519	negative regulation of biological process
Locus_52	celr3_rat ame: full=cadherin egf lag seven-pass g-type receptor 3 ame: full=multiple epidermal growth factor-like domains protein 2 short=multiple egf-like domains protein 2 flags: precursor	P	GO:0048754	branching morphogenesis of an epithelial tube
Locus_52	celr3_rat ame: full=cadherin egf lag seven-pass g-type receptor 3 ame: full=multiple epidermal growth factor-like domains protein 2 short=multiple egf-like domains protein 2 flags: precursor	P	GO:0006996	organelle organization
Locus_52	celr3_rat ame: full=cadherin egf lag seven-pass g-type receptor 3 ame: full=multiple epidermal growth factor-like domains protein 2 short=multiple egf-like domains protein 2 flags: precursor	P	GO:0051179	localization
Locus_52	celr3_rat ame: full=cadherin egf lag seven-pass g-type receptor 3 ame: full=multiple epidermal growth factor-like domains protein 2 short=multiple egf-like domains protein 2 flags: precursor	P	GO:0007163	establishment or maintenance of cell polarity
Locus_52	celr3_rat ame: full=cadherin egf lag seven-pass g-type receptor 3 ame: full=multiple epidermal growth factor-like domains protein 2 short=multiple egf-like domains protein 2 flags: precursor	P	GO:0008544	epidermis development
Locus_52	celr3_rat ame: full=cadherin egf lag seven-pass g-type receptor 3 ame: full=multiple epidermal growth factor-like domains protein 2 short=multiple egf-like domains protein 2 flags: precursor	P	GO:0050877	neurological system process
Locus_52	celr3_rat ame: full=cadherin egf lag seven-pass g-type receptor 3 ame: full=multiple epidermal growth factor-like domains protein 2 short=multiple egf-like domains protein 2 flags: precursor	C	GO:0042995	cell projection
Locus_52	celr3_rat ame: full=cadherin egf lag seven-pass g-type receptor 3 ame: full=multiple epidermal growth factor-like domains protein 2 short=multiple egf-like domains protein 2 flags: precursor	P	GO:0048646	anatomical structure formation involved in morphogenesis
Locus_52	celr3_rat ame: full=cadherin egf lag seven-pass g-type receptor 3 ame: full=multiple epidermal growth factor-like domains protein 2 short=multiple egf-like domains protein 2 flags: precursor	P	GO:0040008	regulation of growth
Locus_52	celr3_rat ame: full=cadherin egf lag seven-pass g-type receptor 3 ame: full=multiple epidermal growth factor-like domains protein 2 short=multiple egf-like domains protein 2 flags: precursor	P	GO:0048666	neuron development
Locus_52	celr3_rat ame: full=cadherin egf lag seven-pass g-type receptor 3 ame: full=multiple epidermal growth factor-like domains protein 2 short=multiple egf-like domains protein 2 flags: precursor	P	GO:0007166	cell surface receptor signaling pathway
Locus_52	celr3_rat ame: full=cadherin egf lag seven-pass g-type receptor 3 ame: full=multiple epidermal growth factor-like domains protein 2 short=multiple egf-like domains protein 2 flags: precursor	P	GO:0060541	respiratory system development
Locus_52	celr3_rat ame: full=cadherin egf lag seven-pass g-type receptor 3 ame: full=multiple epidermal growth factor-like domains protein 2 short=multiple egf-like domains protein 2 flags: precursor	P	GO:0048839	inner ear development
Locus_52	celr3_rat ame: full=cadherin egf lag seven-pass g-type receptor 3 ame: full=multiple epidermal growth factor-like domains protein 2 short=multiple egf-like domains protein 2 flags: precursor	P	GO:0065008	regulation of biological quality
Locus_52	celr3_rat ame: full=cadherin egf lag seven-pass g-type receptor 3 ame: full=multiple epidermal growth factor-like domains protein 2 short=multiple egf-like domains protein 2 flags: precursor	P	GO:0030855	epithelial cell differentiation
Locus_52	celr3_rat ame: full=cadherin egf lag seven-pass g-type receptor 3 ame: full=multiple epidermal growth factor-like domains protein 2 short=multiple egf-like domains protein 2 flags: precursor	P	GO:0001736	establishment of planar polarity
Locus_52	celr3_rat ame: full=cadherin egf lag seven-pass g-type receptor 3 ame: full=multiple epidermal growth factor-like domains protein 2 short=multiple egf-like domains protein 2 flags: precursor	P	GO:0006928	cellular component movement
Locus_52	celr3_rat ame: full=cadherin egf lag seven-pass g-type receptor 3 ame: full=multiple epidermal growth factor-like domains protein 2 short=multiple egf-like domains protein 2 flags: precursor	C	GO:0043229	intracellular organelle
Locus_52	celr3_rat ame: full=cadherin egf lag seven-pass g-type receptor 3 ame: full=multiple epidermal growth factor-like domains protein 2 short=multiple egf-like domains protein 2 flags: precursor	P	GO:0051239	regulation of multicellular organismal process
Locus_52	celr3_rat ame: full=cadherin egf lag seven-pass g-type receptor 3 ame: full=multiple epidermal growth factor-like domains protein 2 short=multiple egf-like domains protein 2 flags: precursor	P	GO:0048598	embryonic morphogenesis
Locus_52	celr3_rat ame: full=cadherin egf lag seven-pass g-type receptor 3 ame: full=multiple epidermal growth factor-like domains protein 2 short=multiple egf-like domains protein 2 flags: precursor	P	GO:0030030	cell projection organization
Locus_52	celr3_rat ame: full=cadherin egf lag seven-pass g-type receptor 3 ame: full=multiple epidermal growth factor-like domains protein 2 short=multiple egf-like domains protein 2 flags: precursor	P	GO:0009887	organ morphogenesis
Locus_52	celr3_rat ame: full=cadherin egf lag seven-pass g-type receptor 3 ame: full=multiple epidermal growth factor-like domains protein 2 short=multiple egf-like domains protein 2 flags: precursor	P	GO:0007156	homophilic cell adhesion
Locus_52	celr3_rat ame: full=cadherin egf lag seven-pass g-type receptor 3 ame: full=multiple epidermal growth factor-like domains protein 2 short=multiple egf-like domains protein 2 flags: precursor	F	GO:0005509	calcium ion binding
Locus_52	celr3_rat ame: full=cadherin egf lag seven-pass g-type receptor 3 ame: full=multiple epidermal growth factor-like domains protein 2 short=multiple egf-like domains protein 2 flags: precursor	C	GO:0005886	plasma membrane
Locus_54	txnd5_mouse ame: full=thioredoxin domain-containing protein 5 ame: full=endoplasmic reticulum resident protein 46 short=er protein 46 short=erp46 ame: full=plasma cell-specific thioredoxin-related protein short=pc-trp ame: full=thioredoxin-like protein p46 flags: precursor	F	GO:0016853	isomerase activity
Locus_54	txnd5_mouse ame: full=thioredoxin domain-containing protein 5 ame: full=endoplasmic reticulum resident protein 46 short=er protein 46 short=erp46 ame: full=plasma cell-specific thioredoxin-related protein short=pc-trp ame: full=thioredoxin-like protein p46 flags: precursor	P	GO:0009793	embryo development ending in seed dormancy
Locus_54	txnd5_mouse ame: full=thioredoxin domain-containing protein 5 ame: full=endoplasmic reticulum resident protein 46 short=er protein 46 short=erp46 ame: full=plasma cell-specific thioredoxin-related protein short=pc-trp ame: full=thioredoxin-like protein p46 flags: precursor	P	GO:0006892	post-Golgi vesicle-mediated transport
Locus_54	txnd5_mouse ame: full=thioredoxin domain-containing protein 5 ame: full=endoplasmic reticulum resident protein 46 short=er protein 46 short=erp46 ame: full=plasma cell-specific thioredoxin-related protein short=pc-trp ame: full=thioredoxin-like protein p46 flags: precursor	P	GO:0034976	response to endoplasmic reticulum stress
Locus_54	txnd5_mouse ame: full=thioredoxin domain-containing protein 5 ame: full=endoplasmic reticulum resident protein 46 short=er protein 46 short=erp46 ame: full=plasma cell-specific thioredoxin-related protein short=pc-trp ame: full=thioredoxin-like protein p46 flags: precursor	C	GO:0005774	vacuolar membrane
Locus_54	txnd5_mouse ame: full=thioredoxin domain-containing protein 5 ame: full=endoplasmic reticulum resident protein 46 short=er protein 46 short=erp46 ame: full=plasma cell-specific thioredoxin-related protein short=pc-trp ame: full=thioredoxin-like protein p46 flags: precursor	P	GO:0044238	primary metabolic process
Locus_54	txnd5_mouse ame: full=thioredoxin domain-containing protein 5 ame: full=endoplasmic reticulum resident protein 46 short=er protein 46 short=erp46 ame: full=plasma cell-specific thioredoxin-related protein short=pc-trp ame: full=thioredoxin-like protein p46 flags: precursor	C	GO:0005788	endoplasmic reticulum lumen
Locus_54	txnd5_mouse ame: full=thioredoxin domain-containing protein 5 ame: full=endoplasmic reticulum resident protein 46 short=er protein 46 short=erp46 ame: full=plasma cell-specific thioredoxin-related protein short=pc-trp ame: full=thioredoxin-like protein p46 flags: precursor	P	GO:0044237	cellular metabolic process
Locus_54	txnd5_mouse ame: full=thioredoxin domain-containing protein 5 ame: full=endoplasmic reticulum resident protein 46 short=er protein 46 short=erp46 ame: full=plasma cell-specific thioredoxin-related protein short=pc-trp ame: full=thioredoxin-like protein p46 flags: precursor	C	GO:0009505	plant-type cell wall
Locus_54	txnd5_mouse ame: full=thioredoxin domain-containing protein 5 ame: full=endoplasmic reticulum resident protein 46 short=er protein 46 short=erp46 ame: full=plasma cell-specific thioredoxin-related protein short=pc-trp ame: full=thioredoxin-like protein p46 flags: precursor	P	GO:0045927	positive regulation of growth
Locus_54	txnd5_mouse ame: full=thioredoxin domain-containing protein 5 ame: full=endoplasmic reticulum resident protein 46 short=er protein 46 short=erp46 ame: full=plasma cell-specific thioredoxin-related protein short=pc-trp ame: full=thioredoxin-like protein p46 flags: precursor	P	GO:0048868	pollen tube development
Locus_54	txnd5_mouse ame: full=thioredoxin domain-containing protein 5 ame: full=endoplasmic reticulum resident protein 46 short=er protein 46 short=erp46 ame: full=plasma cell-specific thioredoxin-related protein short=pc-trp ame: full=thioredoxin-like protein p46 flags: precursor	C	GO:0043202	lysosomal lumen
Locus_54	txnd5_mouse ame: full=thioredoxin domain-containing protein 5 ame: full=endoplasmic reticulum resident protein 46 short=er protein 46 short=erp46 ame: full=plasma cell-specific thioredoxin-related protein short=pc-trp ame: full=thioredoxin-like protein p46 flags: precursor	P	GO:0009553	embryo sac development
Locus_54	txnd5_mouse ame: full=thioredoxin domain-containing protein 5 ame: full=endoplasmic reticulum resident protein 46 short=er protein 46 short=erp46 ame: full=plasma cell-specific thioredoxin-related protein short=pc-trp ame: full=thioredoxin-like protein p46 flags: precursor	F	GO:0005515	protein binding
Locus_54	txnd5_mouse ame: full=thioredoxin domain-containing protein 5 ame: full=endoplasmic reticulum resident protein 46 short=er protein 46 short=erp46 ame: full=plasma cell-specific thioredoxin-related protein short=pc-trp ame: full=thioredoxin-like protein p46 flags: precursor	P	GO:0046686	response to cadmium ion
Locus_54	txnd5_mouse ame: full=thioredoxin domain-containing protein 5 ame: full=endoplasmic reticulum resident protein 46 short=er protein 46 short=erp46 ame: full=plasma cell-specific thioredoxin-related protein short=pc-trp ame: full=thioredoxin-like protein p46 flags: precursor	P	GO:0043066	negative regulation of apoptotic process
Locus_54	txnd5_mouse ame: full=thioredoxin domain-containing protein 5 ame: full=endoplasmic reticulum resident protein 46 short=er protein 46 short=erp46 ame: full=plasma cell-specific thioredoxin-related protein short=pc-trp ame: full=thioredoxin-like protein p46 flags: precursor	P	GO:0009567	double fertilization forming a zygote and endosperm
Locus_54	txnd5_mouse ame: full=thioredoxin domain-containing protein 5 ame: full=endoplasmic reticulum resident protein 46 short=er protein 46 short=erp46 ame: full=plasma cell-specific thioredoxin-related protein short=pc-trp ame: full=thioredoxin-like protein p46 flags: precursor	P	GO:0045454	cell redox homeostasis
Locus_54	txnd5_mouse ame: full=thioredoxin domain-containing protein 5 ame: full=endoplasmic reticulum resident protein 46 short=er protein 46 short=erp46 ame: full=plasma cell-specific thioredoxin-related protein short=pc-trp ame: full=thioredoxin-like protein p46 flags: precursor	F	GO:0015035	protein disulfide oxidoreductase activity
Locus_54	txnd5_mouse ame: full=thioredoxin domain-containing protein 5 ame: full=endoplasmic reticulum resident protein 46 short=er protein 46 short=erp46 ame: full=plasma cell-specific thioredoxin-related protein short=pc-trp ame: full=thioredoxin-like protein p46 flags: precursor	P	GO:0006662	glycerol ether metabolic process
Locus_57	cox3_myted ame: full=cytochrome c oxidase subunit 3 ame: full=cytochrome c oxidase polypeptide iii	F	GO:0004129	cytochrome-c oxidase activity
Locus_57	cox3_myted ame: full=cytochrome c oxidase subunit 3 ame: full=cytochrome c oxidase polypeptide iii	C	GO:0005751	mitochondrial respiratory chain complex IV
Locus_57	cox3_myted ame: full=cytochrome c oxidase subunit 3 ame: full=cytochrome c oxidase polypeptide iii	C	GO:0016021	integral to membrane
Locus_57	cox3_myted ame: full=cytochrome c oxidase subunit 3 ame: full=cytochrome c oxidase polypeptide iii	P	GO:0019646	aerobic electron transport chain
Locus_57	cox3_myted ame: full=cytochrome c oxidase subunit 3 ame: full=cytochrome c oxidase polypeptide iii	P	GO:0008535	respiratory chain complex IV assembly
Locus_58	rl11_ponab ame: full=60s ribosomal protein l11	P	GO:0000022	mitotic spindle elongation
Locus_58	rl11_ponab ame: full=60s ribosomal protein l11	F	GO:0005515	protein binding
Locus_58	rl11_ponab ame: full=60s ribosomal protein l11	P	GO:0051298	centrosome duplication
Locus_58	rl11_ponab ame: full=60s ribosomal protein l11	C	GO:0005773	vacuole
Locus_58	rl11_ponab ame: full=60s ribosomal protein l11	P	GO:0040010	positive regulation of growth rate
Locus_58	rl11_ponab ame: full=60s ribosomal protein l11	P	GO:0006412	translation
Locus_58	rl11_ponab ame: full=60s ribosomal protein l11	P	GO:0001510	RNA methylation
Locus_58	rl11_ponab ame: full=60s ribosomal protein l11	P	GO:0034504	protein localization to nucleus
Locus_58	rl11_ponab ame: full=60s ribosomal protein l11	P	GO:0006605	protein targeting
Locus_58	rl11_ponab ame: full=60s ribosomal protein l11	C	GO:0009507	chloroplast
Locus_58	rl11_ponab ame: full=60s ribosomal protein l11	P	GO:0042273	ribosomal large subunit biogenesis
Locus_58	rl11_ponab ame: full=60s ribosomal protein l11	C	GO:0005794	Golgi apparatus
Locus_58	rl11_ponab ame: full=60s ribosomal protein l11	C	GO:0022625	cytosolic large ribosomal subunit
Locus_58	rl11_ponab ame: full=60s ribosomal protein l11	C	GO:0005730	nucleolus
Locus_58	rl11_ponab ame: full=60s ribosomal protein l11	P	GO:0040039	inductive cell migration
Locus_58	rl11_ponab ame: full=60s ribosomal protein l11	C	GO:0005703	polytene chromosome puff
Locus_58	rl11_ponab ame: full=60s ribosomal protein l11	P	GO:0009792	embryo development ending in birth or egg hatching
Locus_58	rl11_ponab ame: full=60s ribosomal protein l11	C	GO:0000228	nuclear chromosome
Locus_58	rl11_ponab ame: full=60s ribosomal protein l11	F	GO:0003735	structural constituent of ribosome
Locus_58	rl11_ponab ame: full=60s ribosomal protein l11	P	GO:0007276	gamete generation
Locus_58	rl11_ponab ame: full=60s ribosomal protein l11	C	GO:0009506	plasmodesma
Locus_58	rl11_ponab ame: full=60s ribosomal protein l11	P	GO:0006364	rRNA processing
Locus_58	rl11_ponab ame: full=60s ribosomal protein l11	P	GO:0040035	hermaphrodite genitalia development
Locus_58	rl11_ponab ame: full=60s ribosomal protein l11	F	GO:0019843	rRNA binding
Locus_58	rl11_ponab ame: full=60s ribosomal protein l11	C	GO:0022627	cytosolic small ribosomal subunit
Locus_59	tmeda_rabit ame: full=transmembrane emp24 domain-containing protein 10 ame: full=21 kda transmembrane-trafficking protein ame: full=integral membrane protein p23 ame: full=transmembrane protein tmp21 ame: full=p24 family protein delta-1 short=p24delta1 flags: precursor	C	GO:0030658	transport vesicle membrane
Locus_59	tmeda_rabit ame: full=transmembrane emp24 domain-containing protein 10 ame: full=21 kda transmembrane-trafficking protein ame: full=integral membrane protein p23 ame: full=transmembrane protein tmp21 ame: full=p24 family protein delta-1 short=p24delta1 flags: precursor	C	GO:0030140	trans-Golgi network transport vesicle
Locus_59	tmeda_rabit ame: full=transmembrane emp24 domain-containing protein 10 ame: full=21 kda transmembrane-trafficking protein ame: full=integral membrane protein p23 ame: full=transmembrane protein tmp21 ame: full=p24 family protein delta-1 short=p24delta1 flags: precursor	P	GO:0034205	beta-amyloid formation
Locus_59	tmeda_rabit ame: full=transmembrane emp24 domain-containing protein 10 ame: full=21 kda transmembrane-trafficking protein ame: full=integral membrane protein p23 ame: full=transmembrane protein tmp21 ame: full=p24 family protein delta-1 short=p24delta1 flags: precursor	C	GO:0000139	Golgi membrane
Locus_59	tmeda_rabit ame: full=transmembrane emp24 domain-containing protein 10 ame: full=21 kda transmembrane-trafficking protein ame: full=integral membrane protein p23 ame: full=transmembrane protein tmp21 ame: full=p24 family protein delta-1 short=p24delta1 flags: precursor	P	GO:0007311	maternal specification of dorsal/ventral axis, oocyte, germ-line encoded
Locus_59	tmeda_rabit ame: full=transmembrane emp24 domain-containing protein 10 ame: full=21 kda transmembrane-trafficking protein ame: full=integral membrane protein p23 ame: full=transmembrane protein tmp21 ame: full=p24 family protein delta-1 short=p24delta1 flags: precursor	P	GO:0045055	regulated secretory pathway
Locus_59	tmeda_rabit ame: full=transmembrane emp24 domain-containing protein 10 ame: full=21 kda transmembrane-trafficking protein ame: full=integral membrane protein p23 ame: full=transmembrane protein tmp21 ame: full=p24 family protein delta-1 short=p24delta1 flags: precursor	P	GO:0001822	kidney development
Locus_59	tmeda_rabit ame: full=transmembrane emp24 domain-containing protein 10 ame: full=21 kda transmembrane-trafficking protein ame: full=integral membrane protein p23 ame: full=transmembrane protein tmp21 ame: full=p24 family protein delta-1 short=p24delta1 flags: precursor	P	GO:0048042	regulation of post-mating oviposition
Locus_59	tmeda_rabit ame: full=transmembrane emp24 domain-containing protein 10 ame: full=21 kda transmembrane-trafficking protein ame: full=integral membrane protein p23 ame: full=transmembrane protein tmp21 ame: full=p24 family protein delta-1 short=p24delta1 flags: precursor	C	GO:0070765	gamma-secretase complex
Locus_59	tmeda_rabit ame: full=transmembrane emp24 domain-containing protein 10 ame: full=21 kda transmembrane-trafficking protein ame: full=integral membrane protein p23 ame: full=transmembrane protein tmp21 ame: full=p24 family protein delta-1 short=p24delta1 flags: precursor	C	GO:0042470	melanosome
Locus_59	tmeda_rabit ame: full=transmembrane emp24 domain-containing protein 10 ame: full=21 kda transmembrane-trafficking protein ame: full=integral membrane protein p23 ame: full=transmembrane protein tmp21 ame: full=p24 family protein delta-1 short=p24delta1 flags: precursor	C	GO:0016021	integral to membrane
Locus_59	tmeda_rabit ame: full=transmembrane emp24 domain-containing protein 10 ame: full=21 kda transmembrane-trafficking protein ame: full=integral membrane protein p23 ame: full=transmembrane protein tmp21 ame: full=p24 family protein delta-1 short=p24delta1 flags: precursor	C	GO:0005789	endoplasmic reticulum membrane
Locus_59	tmeda_rabit ame: full=transmembrane emp24 domain-containing protein 10 ame: full=21 kda transmembrane-trafficking protein ame: full=integral membrane protein p23 ame: full=transmembrane protein tmp21 ame: full=p24 family protein delta-1 short=p24delta1 flags: precursor	P	GO:0006886	intracellular protein transport
Locus_59	tmeda_rabit ame: full=transmembrane emp24 domain-containing protein 10 ame: full=21 kda transmembrane-trafficking protein ame: full=integral membrane protein p23 ame: full=transmembrane protein tmp21 ame: full=p24 family protein delta-1 short=p24delta1 flags: precursor	C	GO:0005801	cis-Golgi network
Locus_59	tmeda_rabit ame: full=transmembrane emp24 domain-containing protein 10 ame: full=21 kda transmembrane-trafficking protein ame: full=integral membrane protein p23 ame: full=transmembrane protein tmp21 ame: full=p24 family protein delta-1 short=p24delta1 flags: precursor	P	GO:0007030	Golgi organization
Locus_59	tmeda_rabit ame: full=transmembrane emp24 domain-containing protein 10 ame: full=21 kda transmembrane-trafficking protein ame: full=integral membrane protein p23 ame: full=transmembrane protein tmp21 ame: full=p24 family protein delta-1 short=p24delta1 flags: precursor	P	GO:0051259	protein oligomerization
Locus_59	tmeda_rabit ame: full=transmembrane emp24 domain-containing protein 10 ame: full=21 kda transmembrane-trafficking protein ame: full=integral membrane protein p23 ame: full=transmembrane protein tmp21 ame: full=p24 family protein delta-1 short=p24delta1 flags: precursor	P	GO:0001101	response to acid
Locus_59	tmeda_rabit ame: full=transmembrane emp24 domain-containing protein 10 ame: full=21 kda transmembrane-trafficking protein ame: full=integral membrane protein p23 ame: full=transmembrane protein tmp21 ame: full=p24 family protein delta-1 short=p24delta1 flags: precursor	C	GO:0005795	Golgi stack
Locus_59	tmeda_rabit ame: full=transmembrane emp24 domain-containing protein 10 ame: full=21 kda transmembrane-trafficking protein ame: full=integral membrane protein p23 ame: full=transmembrane protein tmp21 ame: full=p24 family protein delta-1 short=p24delta1 flags: precursor	P	GO:0043279	response to alkaloid
Locus_59	tmeda_rabit ame: full=transmembrane emp24 domain-containing protein 10 ame: full=21 kda transmembrane-trafficking protein ame: full=integral membrane protein p23 ame: full=transmembrane protein tmp21 ame: full=p24 family protein delta-1 short=p24delta1 flags: precursor	C	GO:0033116	endoplasmic reticulum-Golgi intermediate compartment membrane
Locus_59	tmeda_rabit ame: full=transmembrane emp24 domain-containing protein 10 ame: full=21 kda transmembrane-trafficking protein ame: full=integral membrane protein p23 ame: full=transmembrane protein tmp21 ame: full=p24 family protein delta-1 short=p24delta1 flags: precursor	P	GO:0048208	COPII vesicle coating
Locus_59	tmeda_rabit ame: full=transmembrane emp24 domain-containing protein 10 ame: full=21 kda transmembrane-trafficking protein ame: full=integral membrane protein p23 ame: full=transmembrane protein tmp21 ame: full=p24 family protein delta-1 short=p24delta1 flags: precursor	P	GO:0006890	retrograde vesicle-mediated transport, Golgi to ER
Locus_59	tmeda_rabit ame: full=transmembrane emp24 domain-containing protein 10 ame: full=21 kda transmembrane-trafficking protein ame: full=integral membrane protein p23 ame: full=transmembrane protein tmp21 ame: full=p24 family protein delta-1 short=p24delta1 flags: precursor	F	GO:0032403	protein complex binding
Locus_59	tmeda_rabit ame: full=transmembrane emp24 domain-containing protein 10 ame: full=21 kda transmembrane-trafficking protein ame: full=integral membrane protein p23 ame: full=transmembrane protein tmp21 ame: full=p24 family protein delta-1 short=p24delta1 flags: precursor	C	GO:0030137	COPI-coated vesicle
Locus_59	tmeda_rabit ame: full=transmembrane emp24 domain-containing protein 10 ame: full=21 kda transmembrane-trafficking protein ame: full=integral membrane protein p23 ame: full=transmembrane protein tmp21 ame: full=p24 family protein delta-1 short=p24delta1 flags: precursor	P	GO:0035459	cargo loading into vesicle
Locus_59	tmeda_rabit ame: full=transmembrane emp24 domain-containing protein 10 ame: full=21 kda transmembrane-trafficking protein ame: full=integral membrane protein p23 ame: full=transmembrane protein tmp21 ame: full=p24 family protein delta-1 short=p24delta1 flags: precursor	P	GO:0048205	COPI coating of Golgi vesicle
Locus_59	tmeda_rabit ame: full=transmembrane emp24 domain-containing protein 10 ame: full=21 kda transmembrane-trafficking protein ame: full=integral membrane protein p23 ame: full=transmembrane protein tmp21 ame: full=p24 family protein delta-1 short=p24delta1 flags: precursor	C	GO:0042589	zymogen granule membrane
Locus_59	tmeda_rabit ame: full=transmembrane emp24 domain-containing protein 10 ame: full=21 kda transmembrane-trafficking protein ame: full=integral membrane protein p23 ame: full=transmembrane protein tmp21 ame: full=p24 family protein delta-1 short=p24delta1 flags: precursor	F	GO:0019905	syntaxin binding
Locus_60	coca1_chick ame: full=collagen alpha-1 chain ame: full=fibrochimerin flags: precursor	P	GO:0001501	skeletal system development
Locus_60	coca1_chick ame: full=collagen alpha-1 chain ame: full=fibrochimerin flags: precursor	P	GO:0009888	tissue development
Locus_60	coca1_chick ame: full=collagen alpha-1 chain ame: full=fibrochimerin flags: precursor	C	GO:0005604	basement membrane
Locus_60	coca1_chick ame: full=collagen alpha-1 chain ame: full=fibrochimerin flags: precursor	P	GO:0007161	calcium-independent cell-matrix adhesion
Locus_60	coca1_chick ame: full=collagen alpha-1 chain ame: full=fibrochimerin flags: precursor	P	GO:0030198	extracellular matrix organization
Locus_60	coca1_chick ame: full=collagen alpha-1 chain ame: full=fibrochimerin flags: precursor	C	GO:0044464	cell part
Locus_60	coca1_chick ame: full=collagen alpha-1 chain ame: full=fibrochimerin flags: precursor	C	GO:0043227	membrane-bounded organelle
Locus_60	coca1_chick ame: full=collagen alpha-1 chain ame: full=fibrochimerin flags: precursor	P	GO:0031175	neuron projection development
Locus_60	coca1_chick ame: full=collagen alpha-1 chain ame: full=fibrochimerin flags: precursor	P	GO:0048513	organ development
Locus_60	coca1_chick ame: full=collagen alpha-1 chain ame: full=fibrochimerin flags: precursor	F	GO:0042802	identical protein binding
Locus_60	coca1_chick ame: full=collagen alpha-1 chain ame: full=fibrochimerin flags: precursor	P	GO:0000904	cell morphogenesis involved in differentiation
Locus_60	coca1_chick ame: full=collagen alpha-1 chain ame: full=fibrochimerin flags: precursor	P	GO:0050794	regulation of cellular process
Locus_60	coca1_chick ame: full=collagen alpha-1 chain ame: full=fibrochimerin flags: precursor	P	GO:0006950	response to stress
Locus_60	coca1_chick ame: full=collagen alpha-1 chain ame: full=fibrochimerin flags: precursor	P	GO:0016477	cell migration
Locus_61	plcl_mytga ame: full=perlucin-like protein flags: precursor	P	GO:0006909	phagocytosis
Locus_61	plcl_mytga ame: full=perlucin-like protein flags: precursor	P	GO:0009620	response to fungus
Locus_61	plcl_mytga ame: full=perlucin-like protein flags: precursor	F	GO:0005515	protein binding
Locus_61	plcl_mytga ame: full=perlucin-like protein flags: precursor	P	GO:0031647	regulation of protein stability
Locus_61	plcl_mytga ame: full=perlucin-like protein flags: precursor	P	GO:0055088	lipid homeostasis
Locus_61	plcl_mytga ame: full=perlucin-like protein flags: precursor	F	GO:0008329	signaling pattern recognition receptor activity
Locus_61	plcl_mytga ame: full=perlucin-like protein flags: precursor	P	GO:0009100	glycoprotein metabolic process
Locus_61	plcl_mytga ame: full=perlucin-like protein flags: precursor	C	GO:0009986	cell surface
Locus_61	plcl_mytga ame: full=perlucin-like protein flags: precursor	C	GO:0044425	membrane part
Locus_61	plcl_mytga ame: full=perlucin-like protein flags: precursor	P	GO:0008037	cell recognition
Locus_61	plcl_mytga ame: full=perlucin-like protein flags: precursor	P	GO:0002221	pattern recognition receptor signaling pathway
Locus_61	plcl_mytga ame: full=perlucin-like protein flags: precursor	C	GO:0005886	plasma membrane
Locus_61	plcl_mytga ame: full=perlucin-like protein flags: precursor	F	GO:0005537	mannose binding
Locus_62	rl12_chila ame: full=60s ribosomal protein l12	P	GO:0000184	nuclear-transcribed mRNA catabolic process, nonsense-mediated decay
Locus_62	rl12_chila ame: full=60s ribosomal protein l12	P	GO:0006415	translational termination
Locus_62	rl12_chila ame: full=60s ribosomal protein l12	P	GO:0006413	translational initiation
Locus_62	rl12_chila ame: full=60s ribosomal protein l12	F	GO:0005515	protein binding
Locus_62	rl12_chila ame: full=60s ribosomal protein l12	F	GO:0008270	zinc ion binding
Locus_62	rl12_chila ame: full=60s ribosomal protein l12	C	GO:0016020	membrane
Locus_62	rl12_chila ame: full=60s ribosomal protein l12	C	GO:0005773	vacuole
Locus_62	rl12_chila ame: full=60s ribosomal protein l12	P	GO:0001510	RNA methylation
Locus_62	rl12_chila ame: full=60s ribosomal protein l12	P	GO:0006414	translational elongation
Locus_62	rl12_chila ame: full=60s ribosomal protein l12	C	GO:0009507	chloroplast
Locus_62	rl12_chila ame: full=60s ribosomal protein l12	C	GO:0005794	Golgi apparatus
Locus_62	rl12_chila ame: full=60s ribosomal protein l12	C	GO:0022625	cytosolic large ribosomal subunit
Locus_62	rl12_chila ame: full=60s ribosomal protein l12	C	GO:0005730	nucleolus
Locus_62	rl12_chila ame: full=60s ribosomal protein l12	P	GO:0009409	response to cold
Locus_62	rl12_chila ame: full=60s ribosomal protein l12	F	GO:0003735	structural constituent of ribosome
Locus_62	rl12_chila ame: full=60s ribosomal protein l12	P	GO:0019083	viral transcription
Locus_62	rl12_chila ame: full=60s ribosomal protein l12	C	GO:0009506	plasmodesma
Locus_62	rl12_chila ame: full=60s ribosomal protein l12	P	GO:0006614	SRP-dependent cotranslational protein targeting to membrane
Locus_62	rl12_chila ame: full=60s ribosomal protein l12	P	GO:0042254	ribosome biogenesis
Locus_62	rl12_chila ame: full=60s ribosomal protein l12	F	GO:0019843	rRNA binding
Locus_63	s238a_danre ame: full=solute carrier family 25 member 38-a	P	GO:0006783	heme biosynthetic process
Locus_63	s238a_danre ame: full=solute carrier family 25 member 38-a	P	GO:0030218	erythrocyte differentiation
Locus_63	s238a_danre ame: full=solute carrier family 25 member 38-a	P	GO:0020027	hemoglobin metabolic process
Locus_63	s238a_danre ame: full=solute carrier family 25 member 38-a	C	GO:0016020	membrane
Locus_64	rs6_chick ame: full=40s ribosomal protein s6	P	GO:0008340	determination of adult lifespan
Locus_64	rs6_chick ame: full=40s ribosomal protein s6	P	GO:0006924	activation-induced cell death of T cells
Locus_64	rs6_chick ame: full=40s ribosomal protein s6	P	GO:0000022	mitotic spindle elongation
Locus_64	rs6_chick ame: full=40s ribosomal protein s6	P	GO:0007369	gastrulation
Locus_64	rs6_chick ame: full=40s ribosomal protein s6	P	GO:0051298	centrosome duplication
Locus_64	rs6_chick ame: full=40s ribosomal protein s6	P	GO:0009793	embryo development ending in seed dormancy
Locus_64	rs6_chick ame: full=40s ribosomal protein s6	P	GO:0043066	negative regulation of apoptotic process
Locus_64	rs6_chick ame: full=40s ribosomal protein s6	P	GO:0040007	growth
Locus_64	rs6_chick ame: full=40s ribosomal protein s6	C	GO:0005844	polysome
Locus_64	rs6_chick ame: full=40s ribosomal protein s6	F	GO:0019901	protein kinase binding
Locus_64	rs6_chick ame: full=40s ribosomal protein s6	P	GO:0006412	translation
Locus_64	rs6_chick ame: full=40s ribosomal protein s6	P	GO:0000028	ribosomal small subunit assembly
Locus_64	rs6_chick ame: full=40s ribosomal protein s6	P	GO:0001510	RNA methylation
Locus_64	rs6_chick ame: full=40s ribosomal protein s6	P	GO:0048821	erythrocyte development
Locus_64	rs6_chick ame: full=40s ribosomal protein s6	P	GO:0042742	defense response to bacterium
Locus_64	rs6_chick ame: full=40s ribosomal protein s6	C	GO:0009507	chloroplast
Locus_64	rs6_chick ame: full=40s ribosomal protein s6	P	GO:0031929	TOR signaling cascade
Locus_64	rs6_chick ame: full=40s ribosomal protein s6	P	GO:0001890	placenta development
Locus_64	rs6_chick ame: full=40s ribosomal protein s6	C	GO:0005794	Golgi apparatus
Locus_64	rs6_chick ame: full=40s ribosomal protein s6	P	GO:0018996	molting cycle, collagen and cuticulin-based cuticle
Locus_64	rs6_chick ame: full=40s ribosomal protein s6	C	GO:0005730	nucleolus
Locus_64	rs6_chick ame: full=40s ribosomal protein s6	P	GO:0002309	T cell proliferation involved in immune response
Locus_64	rs6_chick ame: full=40s ribosomal protein s6	P	GO:0022605	oogenesis stage
Locus_64	rs6_chick ame: full=40s ribosomal protein s6	P	GO:0007067	mitosis
Locus_64	rs6_chick ame: full=40s ribosomal protein s6	P	GO:0043065	positive regulation of apoptotic process
Locus_64	rs6_chick ame: full=40s ribosomal protein s6	P	GO:0033077	T cell differentiation in thymus
Locus_64	rs6_chick ame: full=40s ribosomal protein s6	P	GO:0002119	nematode larval development
Locus_64	rs6_chick ame: full=40s ribosomal protein s6	P	GO:0000082	G1/S transition of mitotic cell cycle
Locus_64	rs6_chick ame: full=40s ribosomal protein s6	F	GO:0003735	structural constituent of ribosome
Locus_64	rs6_chick ame: full=40s ribosomal protein s6	P	GO:0009408	response to heat
Locus_64	rs6_chick ame: full=40s ribosomal protein s6	C	GO:0009506	plasmodesma
Locus_64	rs6_chick ame: full=40s ribosomal protein s6	C	GO:0048471	perinuclear region of cytoplasm
Locus_64	rs6_chick ame: full=40s ribosomal protein s6	P	GO:0007093	mitotic cell cycle checkpoint
Locus_64	rs6_chick ame: full=40s ribosomal protein s6	C	GO:0005886	plasma membrane
Locus_64	rs6_chick ame: full=40s ribosomal protein s6	P	GO:0006364	rRNA processing
Locus_64	rs6_chick ame: full=40s ribosomal protein s6	P	GO:0042593	glucose homeostasis
Locus_64	rs6_chick ame: full=40s ribosomal protein s6	C	GO:0005739	mitochondrion
Locus_64	rs6_chick ame: full=40s ribosomal protein s6	C	GO:0022627	cytosolic small ribosomal subunit
Locus_66	nduaa_drome ame: full=nadh dehydrogenase	P	GO:0055114	oxidation-reduction process
Locus_66	nduaa_drome ame: full=nadh dehydrogenase	C	GO:0005743	mitochondrial inner membrane
Locus_66	nduaa_drome ame: full=nadh dehydrogenase	C	GO:0070469	respiratory chain
Locus_66	nduaa_drome ame: full=nadh dehydrogenase	P	GO:0044237	cellular metabolic process
Locus_67	vigln_chick ame: full=vigilin	P	GO:0006810	transport
Locus_67	vigln_chick ame: full=vigilin	P	GO:0044763	single-organism cellular process
Locus_67	vigln_chick ame: full=vigilin	P	GO:0044260	cellular macromolecule metabolic process
Locus_67	vigln_chick ame: full=vigilin	C	GO:0032991	macromolecular complex
Locus_67	vigln_chick ame: full=vigilin	P	GO:0008202	steroid metabolic process
Locus_67	vigln_chick ame: full=vigilin	C	GO:0043231	intracellular membrane-bounded organelle
Locus_67	vigln_chick ame: full=vigilin	P	GO:0010468	regulation of gene expression
Locus_67	vigln_chick ame: full=vigilin	F	GO:0008289	lipid binding
Locus_67	vigln_chick ame: full=vigilin	F	GO:0003723	RNA binding
Locus_67	vigln_chick ame: full=vigilin	P	GO:0007276	gamete generation
Locus_67	vigln_chick ame: full=vigilin	P	GO:0048523	negative regulation of cellular process
Locus_67	vigln_chick ame: full=vigilin	C	GO:0005886	plasma membrane
Locus_67	vigln_chick ame: full=vigilin	C	GO:0044444	cytoplasmic part
Locus_67	vigln_chick ame: full=vigilin	P	GO:0048610	cellular process involved in reproduction
Locus_68	gpat1_bovin ame: full=glycerol-3-phosphate acyltransferase mitochondrial short=gpat-1 flags: precursor	P	GO:0009750	response to fructose stimulus
Locus_68	gpat1_bovin ame: full=glycerol-3-phosphate acyltransferase mitochondrial short=gpat-1 flags: precursor	P	GO:0009749	response to glucose stimulus
Locus_68	gpat1_bovin ame: full=glycerol-3-phosphate acyltransferase mitochondrial short=gpat-1 flags: precursor	P	GO:0055089	fatty acid homeostasis
Locus_68	gpat1_bovin ame: full=glycerol-3-phosphate acyltransferase mitochondrial short=gpat-1 flags: precursor	P	GO:0042104	positive regulation of activated T cell proliferation
Locus_68	gpat1_bovin ame: full=glycerol-3-phosphate acyltransferase mitochondrial short=gpat-1 flags: precursor	P	GO:0032869	cellular response to insulin stimulus
Locus_68	gpat1_bovin ame: full=glycerol-3-phosphate acyltransferase mitochondrial short=gpat-1 flags: precursor	P	GO:0070236	negative regulation of activation-induced cell death of T cells
Locus_68	gpat1_bovin ame: full=glycerol-3-phosphate acyltransferase mitochondrial short=gpat-1 flags: precursor	P	GO:0014823	response to activity
Locus_68	gpat1_bovin ame: full=glycerol-3-phosphate acyltransferase mitochondrial short=gpat-1 flags: precursor	P	GO:0040018	positive regulation of multicellular organism growth
Locus_68	gpat1_bovin ame: full=glycerol-3-phosphate acyltransferase mitochondrial short=gpat-1 flags: precursor	P	GO:0051607	defense response to virus
Locus_68	gpat1_bovin ame: full=glycerol-3-phosphate acyltransferase mitochondrial short=gpat-1 flags: precursor	C	GO:0005743	mitochondrial inner membrane
Locus_68	gpat1_bovin ame: full=glycerol-3-phosphate acyltransferase mitochondrial short=gpat-1 flags: precursor	P	GO:0055091	phospholipid homeostasis
Locus_68	gpat1_bovin ame: full=glycerol-3-phosphate acyltransferase mitochondrial short=gpat-1 flags: precursor	P	GO:0010867	positive regulation of triglyceride biosynthetic process
Locus_68	gpat1_bovin ame: full=glycerol-3-phosphate acyltransferase mitochondrial short=gpat-1 flags: precursor	C	GO:0005741	mitochondrial outer membrane
Locus_68	gpat1_bovin ame: full=glycerol-3-phosphate acyltransferase mitochondrial short=gpat-1 flags: precursor	P	GO:0006072	glycerol-3-phosphate metabolic process
Locus_68	gpat1_bovin ame: full=glycerol-3-phosphate acyltransferase mitochondrial short=gpat-1 flags: precursor	P	GO:0006631	fatty acid metabolic process
Locus_68	gpat1_bovin ame: full=glycerol-3-phosphate acyltransferase mitochondrial short=gpat-1 flags: precursor	P	GO:0006637	acyl-CoA metabolic process
Locus_68	gpat1_bovin ame: full=glycerol-3-phosphate acyltransferase mitochondrial short=gpat-1 flags: precursor	P	GO:0046686	response to cadmium ion
Locus_68	gpat1_bovin ame: full=glycerol-3-phosphate acyltransferase mitochondrial short=gpat-1 flags: precursor	P	GO:0006654	phosphatidic acid biosynthetic process
Locus_68	gpat1_bovin ame: full=glycerol-3-phosphate acyltransferase mitochondrial short=gpat-1 flags: precursor	P	GO:0070970	interleukin-2 secretion
Locus_68	gpat1_bovin ame: full=glycerol-3-phosphate acyltransferase mitochondrial short=gpat-1 flags: precursor	P	GO:0050707	regulation of cytokine secretion
Locus_68	gpat1_bovin ame: full=glycerol-3-phosphate acyltransferase mitochondrial short=gpat-1 flags: precursor	F	GO:0004366	glycerol-3-phosphate O-acyltransferase activity
Locus_68	gpat1_bovin ame: full=glycerol-3-phosphate acyltransferase mitochondrial short=gpat-1 flags: precursor	P	GO:0031667	response to nutrient levels
Locus_69	rd23b_mouse ame: full=uv excision repair protein rad23 homolog b short=hr23b short=mhr23b ame: full=xp-c repair-complementing complex 58 kda protein short=p58	P	GO:0000718	nucleotide-excision repair, DNA damage removal
Locus_69	rd23b_mouse ame: full=uv excision repair protein rad23 homolog b short=hr23b short=mhr23b ame: full=xp-c repair-complementing complex 58 kda protein short=p58	C	GO:0005654	nucleoplasm
Locus_69	rd23b_mouse ame: full=uv excision repair protein rad23 homolog b short=hr23b short=mhr23b ame: full=xp-c repair-complementing complex 58 kda protein short=p58	F	GO:0070628	proteasome binding
Locus_69	rd23b_mouse ame: full=uv excision repair protein rad23 homolog b short=hr23b short=mhr23b ame: full=xp-c repair-complementing complex 58 kda protein short=p58	P	GO:0007283	spermatogenesis
Locus_69	rd23b_mouse ame: full=uv excision repair protein rad23 homolog b short=hr23b short=mhr23b ame: full=xp-c repair-complementing complex 58 kda protein short=p58	F	GO:0031593	polyubiquitin binding
Locus_69	rd23b_mouse ame: full=uv excision repair protein rad23 homolog b short=hr23b short=mhr23b ame: full=xp-c repair-complementing complex 58 kda protein short=p58	F	GO:0003697	single-stranded DNA binding
Locus_69	rd23b_mouse ame: full=uv excision repair protein rad23 homolog b short=hr23b short=mhr23b ame: full=xp-c repair-complementing complex 58 kda protein short=p58	C	GO:0005730	nucleolus
Locus_69	rd23b_mouse ame: full=uv excision repair protein rad23 homolog b short=hr23b short=mhr23b ame: full=xp-c repair-complementing complex 58 kda protein short=p58	C	GO:0005829	cytosol
Locus_69	rd23b_mouse ame: full=uv excision repair protein rad23 homolog b short=hr23b short=mhr23b ame: full=xp-c repair-complementing complex 58 kda protein short=p58	P	GO:0032434	regulation of proteasomal ubiquitin-dependent protein catabolic process
Locus_69	rd23b_mouse ame: full=uv excision repair protein rad23 homolog b short=hr23b short=mhr23b ame: full=xp-c repair-complementing complex 58 kda protein short=p58	C	GO:0071942	XPC complex
Locus_69	rd23b_mouse ame: full=uv excision repair protein rad23 homolog b short=hr23b short=mhr23b ame: full=xp-c repair-complementing complex 58 kda protein short=p58	P	GO:0022402	cell cycle process
Locus_69	rd23b_mouse ame: full=uv excision repair protein rad23 homolog b short=hr23b short=mhr23b ame: full=xp-c repair-complementing complex 58 kda protein short=p58	P	GO:0045070	positive regulation of viral genome replication
Locus_69	rd23b_mouse ame: full=uv excision repair protein rad23 homolog b short=hr23b short=mhr23b ame: full=xp-c repair-complementing complex 58 kda protein short=p58	P	GO:0000715	nucleotide-excision repair, DNA damage recognition
Locus_69	rd23b_mouse ame: full=uv excision repair protein rad23 homolog b short=hr23b short=mhr23b ame: full=xp-c repair-complementing complex 58 kda protein short=p58	P	GO:0009409	response to cold
Locus_69	rd23b_mouse ame: full=uv excision repair protein rad23 homolog b short=hr23b short=mhr23b ame: full=xp-c repair-complementing complex 58 kda protein short=p58	F	GO:0003684	damaged DNA binding
Locus_70	ran_bruma ame: full=gtp-binding nuclear protein ran ame: full=gtpase ran ame: full=ras-like protein tc4	F	GO:0005525	GTP binding
Locus_70	ran_bruma ame: full=gtp-binding nuclear protein ran ame: full=gtpase ran ame: full=ras-like protein tc4	P	GO:0007015	actin filament organization
Locus_70	ran_bruma ame: full=gtp-binding nuclear protein ran ame: full=gtpase ran ame: full=ras-like protein tc4	P	GO:0006406	mRNA export from nucleus
Locus_70	ran_bruma ame: full=gtp-binding nuclear protein ran ame: full=gtpase ran ame: full=ras-like protein tc4	P	GO:0000212	meiotic spindle organization
Locus_70	ran_bruma ame: full=gtp-binding nuclear protein ran ame: full=gtpase ran ame: full=ras-like protein tc4	P	GO:0007052	mitotic spindle organization
Locus_70	ran_bruma ame: full=gtp-binding nuclear protein ran ame: full=gtpase ran ame: full=ras-like protein tc4	P	GO:0006915	apoptotic process
Locus_70	ran_bruma ame: full=gtp-binding nuclear protein ran ame: full=gtpase ran ame: full=ras-like protein tc4	P	GO:0002119	nematode larval development
Locus_70	ran_bruma ame: full=gtp-binding nuclear protein ran ame: full=gtpase ran ame: full=ras-like protein tc4	P	GO:0032092	positive regulation of protein binding
Locus_70	ran_bruma ame: full=gtp-binding nuclear protein ran ame: full=gtpase ran ame: full=ras-like protein tc4	C	GO:0005880	nuclear microtubule
Locus_70	ran_bruma ame: full=gtp-binding nuclear protein ran ame: full=gtpase ran ame: full=ras-like protein tc4	F	GO:0005098	Ran GTPase activator activity
Locus_70	ran_bruma ame: full=gtp-binding nuclear protein ran ame: full=gtpase ran ame: full=ras-like protein tc4	F	GO:0019003	GDP binding
Locus_70	ran_bruma ame: full=gtp-binding nuclear protein ran ame: full=gtpase ran ame: full=ras-like protein tc4	C	GO:0005829	cytosol
Locus_70	ran_bruma ame: full=gtp-binding nuclear protein ran ame: full=gtpase ran ame: full=ras-like protein tc4	C	GO:0009506	plasmodesma
Locus_70	ran_bruma ame: full=gtp-binding nuclear protein ran ame: full=gtpase ran ame: full=ras-like protein tc4	P	GO:0045132	meiotic chromosome segregation
Locus_70	ran_bruma ame: full=gtp-binding nuclear protein ran ame: full=gtpase ran ame: full=ras-like protein tc4	P	GO:0032853	positive regulation of Ran GTPase activity
Locus_70	ran_bruma ame: full=gtp-binding nuclear protein ran ame: full=gtpase ran ame: full=ras-like protein tc4	P	GO:0040007	growth
Locus_70	ran_bruma ame: full=gtp-binding nuclear protein ran ame: full=gtpase ran ame: full=ras-like protein tc4	C	GO:0072686	mitotic spindle
Locus_70	ran_bruma ame: full=gtp-binding nuclear protein ran ame: full=gtpase ran ame: full=ras-like protein tc4	P	GO:0046785	microtubule polymerization
Locus_70	ran_bruma ame: full=gtp-binding nuclear protein ran ame: full=gtpase ran ame: full=ras-like protein tc4	P	GO:0006611	protein export from nucleus
Locus_70	ran_bruma ame: full=gtp-binding nuclear protein ran ame: full=gtpase ran ame: full=ras-like protein tc4	C	GO:0005811	lipid particle
Locus_70	ran_bruma ame: full=gtp-binding nuclear protein ran ame: full=gtpase ran ame: full=ras-like protein tc4	P	GO:0006606	protein import into nucleus
Locus_70	ran_bruma ame: full=gtp-binding nuclear protein ran ame: full=gtpase ran ame: full=ras-like protein tc4	C	GO:0048471	perinuclear region of cytoplasm
Locus_70	ran_bruma ame: full=gtp-binding nuclear protein ran ame: full=gtpase ran ame: full=ras-like protein tc4	P	GO:0007286	spermatid development
Locus_70	ran_bruma ame: full=gtp-binding nuclear protein ran ame: full=gtpase ran ame: full=ras-like protein tc4	P	GO:0009792	embryo development ending in birth or egg hatching
Locus_70	ran_bruma ame: full=gtp-binding nuclear protein ran ame: full=gtpase ran ame: full=ras-like protein tc4	F	GO:0019904	protein domain specific binding
Locus_70	ran_bruma ame: full=gtp-binding nuclear protein ran ame: full=gtpase ran ame: full=ras-like protein tc4	C	GO:0005794	Golgi apparatus
Locus_70	ran_bruma ame: full=gtp-binding nuclear protein ran ame: full=gtpase ran ame: full=ras-like protein tc4	P	GO:0048812	neuron projection morphogenesis
Locus_70	ran_bruma ame: full=gtp-binding nuclear protein ran ame: full=gtpase ran ame: full=ras-like protein tc4	C	GO:0005875	microtubule associated complex
Locus_70	ran_bruma ame: full=gtp-binding nuclear protein ran ame: full=gtpase ran ame: full=ras-like protein tc4	C	GO:0042470	melanosome
Locus_70	ran_bruma ame: full=gtp-binding nuclear protein ran ame: full=gtpase ran ame: full=ras-like protein tc4	C	GO:0000777	condensed chromosome kinetochore
Locus_70	ran_bruma ame: full=gtp-binding nuclear protein ran ame: full=gtpase ran ame: full=ras-like protein tc4	P	GO:0007155	cell adhesion
Locus_70	ran_bruma ame: full=gtp-binding nuclear protein ran ame: full=gtpase ran ame: full=ras-like protein tc4	F	GO:0003924	GTPase activity
Locus_70	ran_bruma ame: full=gtp-binding nuclear protein ran ame: full=gtpase ran ame: full=ras-like protein tc4	P	GO:0008360	regulation of cell shape
Locus_70	ran_bruma ame: full=gtp-binding nuclear protein ran ame: full=gtpase ran ame: full=ras-like protein tc4	P	GO:0040011	locomotion
Locus_70	ran_bruma ame: full=gtp-binding nuclear protein ran ame: full=gtpase ran ame: full=ras-like protein tc4	C	GO:0000785	chromatin
Locus_70	ran_bruma ame: full=gtp-binding nuclear protein ran ame: full=gtpase ran ame: full=ras-like protein tc4	P	GO:0048477	oogenesis
Locus_70	ran_bruma ame: full=gtp-binding nuclear protein ran ame: full=gtpase ran ame: full=ras-like protein tc4	P	GO:0034629	cellular protein complex localization
Locus_70	ran_bruma ame: full=gtp-binding nuclear protein ran ame: full=gtpase ran ame: full=ras-like protein tc4	P	GO:0007067	mitosis
Locus_70	ran_bruma ame: full=gtp-binding nuclear protein ran ame: full=gtpase ran ame: full=ras-like protein tc4	P	GO:0007264	small GTPase mediated signal transduction
Locus_70	ran_bruma ame: full=gtp-binding nuclear protein ran ame: full=gtpase ran ame: full=ras-like protein tc4	C	GO:0016020	membrane
Locus_71	nu3m_myted ame: full=nadh-ubiquinone oxidoreductase chain 3 ame: full=nadh dehydrogenase subunit 3	C	GO:0005743	mitochondrial inner membrane
Locus_71	nu3m_myted ame: full=nadh-ubiquinone oxidoreductase chain 3 ame: full=nadh dehydrogenase subunit 3	C	GO:0070469	respiratory chain
Locus_71	nu3m_myted ame: full=nadh-ubiquinone oxidoreductase chain 3 ame: full=nadh dehydrogenase subunit 3	F	GO:0008137	NADH dehydrogenase (ubiquinone) activity
Locus_71	nu3m_myted ame: full=nadh-ubiquinone oxidoreductase chain 3 ame: full=nadh dehydrogenase subunit 3	C	GO:0016021	integral to membrane
Locus_71	nu3m_myted ame: full=nadh-ubiquinone oxidoreductase chain 3 ame: full=nadh dehydrogenase subunit 3	P	GO:0055114	oxidation-reduction process
Locus_73	rl27a_bovin ame: full=60s ribosomal protein l27a	P	GO:0009908	flower development
Locus_73	rl27a_bovin ame: full=60s ribosomal protein l27a	P	GO:0000184	nuclear-transcribed mRNA catabolic process, nonsense-mediated decay
Locus_73	rl27a_bovin ame: full=60s ribosomal protein l27a	P	GO:0006415	translational termination
Locus_73	rl27a_bovin ame: full=60s ribosomal protein l27a	P	GO:0006413	translational initiation
Locus_73	rl27a_bovin ame: full=60s ribosomal protein l27a	P	GO:0000022	mitotic spindle elongation
Locus_73	rl27a_bovin ame: full=60s ribosomal protein l27a	F	GO:0005515	protein binding
Locus_73	rl27a_bovin ame: full=60s ribosomal protein l27a	C	GO:0016020	membrane
Locus_73	rl27a_bovin ame: full=60s ribosomal protein l27a	P	GO:0051298	centrosome duplication
Locus_73	rl27a_bovin ame: full=60s ribosomal protein l27a	P	GO:0006414	translational elongation
Locus_73	rl27a_bovin ame: full=60s ribosomal protein l27a	C	GO:0022625	cytosolic large ribosomal subunit
Locus_73	rl27a_bovin ame: full=60s ribosomal protein l27a	C	GO:0005730	nucleolus
Locus_73	rl27a_bovin ame: full=60s ribosomal protein l27a	F	GO:0003735	structural constituent of ribosome
Locus_73	rl27a_bovin ame: full=60s ribosomal protein l27a	F	GO:0003723	RNA binding
Locus_73	rl27a_bovin ame: full=60s ribosomal protein l27a	P	GO:0010229	inflorescence development
Locus_73	rl27a_bovin ame: full=60s ribosomal protein l27a	P	GO:0019083	viral transcription
Locus_73	rl27a_bovin ame: full=60s ribosomal protein l27a	C	GO:0009506	plasmodesma
Locus_73	rl27a_bovin ame: full=60s ribosomal protein l27a	P	GO:0006614	SRP-dependent cotranslational protein targeting to membrane
Locus_74	rbm4_human ame: full=rna-binding protein 4 ame: full=lark homolog short=hlark ame: full=rna-binding motif protein 4 ame: full=rna-binding motif protein 4a gi	P	GO:0046685	response to arsenic-containing substance
Locus_74	rbm4_human ame: full=rna-binding protein 4 ame: full=lark homolog short=hlark ame: full=rna-binding motif protein 4 ame: full=rna-binding motif protein 4a gi	P	GO:0046822	regulation of nucleocytoplasmic transport
Locus_74	rbm4_human ame: full=rna-binding protein 4 ame: full=lark homolog short=hlark ame: full=rna-binding motif protein 4 ame: full=rna-binding motif protein 4a gi	P	GO:0045804	negative regulation of eclosion
Locus_74	rbm4_human ame: full=rna-binding protein 4 ame: full=lark homolog short=hlark ame: full=rna-binding motif protein 4 ame: full=rna-binding motif protein 4a gi	P	GO:0030520	intracellular estrogen receptor signaling pathway
Locus_74	rbm4_human ame: full=rna-binding protein 4 ame: full=lark homolog short=hlark ame: full=rna-binding motif protein 4 ame: full=rna-binding motif protein 4a gi	C	GO:0010494	cytoplasmic stress granule
Locus_74	rbm4_human ame: full=rna-binding protein 4 ame: full=lark homolog short=hlark ame: full=rna-binding motif protein 4 ame: full=rna-binding motif protein 4a gi	P	GO:0035278	negative regulation of translation involved in gene silencing by miRNA
Locus_74	rbm4_human ame: full=rna-binding protein 4 ame: full=lark homolog short=hlark ame: full=rna-binding motif protein 4 ame: full=rna-binding motif protein 4a gi	P	GO:0051149	positive regulation of muscle cell differentiation
Locus_74	rbm4_human ame: full=rna-binding protein 4 ame: full=lark homolog short=hlark ame: full=rna-binding motif protein 4 ame: full=rna-binding motif protein 4a gi	P	GO:0006281	DNA repair
Locus_74	rbm4_human ame: full=rna-binding protein 4 ame: full=lark homolog short=hlark ame: full=rna-binding motif protein 4 ame: full=rna-binding motif protein 4a gi	P	GO:0045727	positive regulation of translation
Locus_74	rbm4_human ame: full=rna-binding protein 4 ame: full=lark homolog short=hlark ame: full=rna-binding motif protein 4 ame: full=rna-binding motif protein 4a gi	P	GO:0000381	regulation of alternative mRNA splicing, via spliceosome
Locus_74	rbm4_human ame: full=rna-binding protein 4 ame: full=lark homolog short=hlark ame: full=rna-binding motif protein 4 ame: full=rna-binding motif protein 4a gi	P	GO:0032055	negative regulation of translation in response to stress
Locus_74	rbm4_human ame: full=rna-binding protein 4 ame: full=lark homolog short=hlark ame: full=rna-binding motif protein 4 ame: full=rna-binding motif protein 4a gi	F	GO:0003730	mRNA 3'-UTR binding
Locus_74	rbm4_human ame: full=rna-binding protein 4 ame: full=lark homolog short=hlark ame: full=rna-binding motif protein 4 ame: full=rna-binding motif protein 4a gi	P	GO:0009790	embryo development
Locus_74	rbm4_human ame: full=rna-binding protein 4 ame: full=lark homolog short=hlark ame: full=rna-binding motif protein 4 ame: full=rna-binding motif protein 4a gi	P	GO:0008104	protein localization
Locus_74	rbm4_human ame: full=rna-binding protein 4 ame: full=lark homolog short=hlark ame: full=rna-binding motif protein 4 ame: full=rna-binding motif protein 4a gi	P	GO:0048025	negative regulation of mRNA splicing, via spliceosome
Locus_74	rbm4_human ame: full=rna-binding protein 4 ame: full=lark homolog short=hlark ame: full=rna-binding motif protein 4 ame: full=rna-binding motif protein 4a gi	P	GO:0032922	circadian regulation of gene expression
Locus_74	rbm4_human ame: full=rna-binding protein 4 ame: full=lark homolog short=hlark ame: full=rna-binding motif protein 4 ame: full=rna-binding motif protein 4a gi	F	GO:0097158	pre-mRNA intronic pyrimidine-rich binding
Locus_74	rbm4_human ame: full=rna-binding protein 4 ame: full=lark homolog short=hlark ame: full=rna-binding motif protein 4 ame: full=rna-binding motif protein 4a gi	P	GO:0097167	circadian regulation of translation
Locus_74	rbm4_human ame: full=rna-binding protein 4 ame: full=lark homolog short=hlark ame: full=rna-binding motif protein 4 ame: full=rna-binding motif protein 4a gi	C	GO:0016592	mediator complex
Locus_74	rbm4_human ame: full=rna-binding protein 4 ame: full=lark homolog short=hlark ame: full=rna-binding motif protein 4 ame: full=rna-binding motif protein 4a gi	P	GO:0009725	response to hormone stimulus
Locus_74	rbm4_human ame: full=rna-binding protein 4 ame: full=lark homolog short=hlark ame: full=rna-binding motif protein 4 ame: full=rna-binding motif protein 4a gi	P	GO:0045944	positive regulation of transcription from RNA polymerase II promoter
Locus_74	rbm4_human ame: full=rna-binding protein 4 ame: full=lark homolog short=hlark ame: full=rna-binding motif protein 4 ame: full=rna-binding motif protein 4a gi	P	GO:0007303	cytoplasmic transport, nurse cell to oocyte
Locus_74	rbm4_human ame: full=rna-binding protein 4 ame: full=lark homolog short=hlark ame: full=rna-binding motif protein 4 ame: full=rna-binding motif protein 4a gi	P	GO:0016575	histone deacetylation
Locus_74	rbm4_human ame: full=rna-binding protein 4 ame: full=lark homolog short=hlark ame: full=rna-binding motif protein 4 ame: full=rna-binding motif protein 4a gi	F	GO:0001104	RNA polymerase II transcription cofactor activity
Locus_74	rbm4_human ame: full=rna-binding protein 4 ame: full=lark homolog short=hlark ame: full=rna-binding motif protein 4 ame: full=rna-binding motif protein 4a gi	C	GO:0071011	precatalytic spliceosome
Locus_74	rbm4_human ame: full=rna-binding protein 4 ame: full=lark homolog short=hlark ame: full=rna-binding motif protein 4 ame: full=rna-binding motif protein 4a gi	P	GO:0042921	glucocorticoid receptor signaling pathway
Locus_74	rbm4_human ame: full=rna-binding protein 4 ame: full=lark homolog short=hlark ame: full=rna-binding motif protein 4 ame: full=rna-binding motif protein 4a gi	P	GO:0051403	stress-activated MAPK cascade
Locus_74	rbm4_human ame: full=rna-binding protein 4 ame: full=lark homolog short=hlark ame: full=rna-binding motif protein 4 ame: full=rna-binding motif protein 4a gi	P	GO:0043153	entrainment of circadian clock by photoperiod
Locus_74	rbm4_human ame: full=rna-binding protein 4 ame: full=lark homolog short=hlark ame: full=rna-binding motif protein 4 ame: full=rna-binding motif protein 4a gi	C	GO:0005667	transcription factor complex
Locus_74	rbm4_human ame: full=rna-binding protein 4 ame: full=lark homolog short=hlark ame: full=rna-binding motif protein 4 ame: full=rna-binding motif protein 4a gi	C	GO:0071013	catalytic step 2 spliceosome
Locus_74	rbm4_human ame: full=rna-binding protein 4 ame: full=lark homolog short=hlark ame: full=rna-binding motif protein 4 ame: full=rna-binding motif protein 4a gi	P	GO:0006260	DNA replication
Locus_74	rbm4_human ame: full=rna-binding protein 4 ame: full=lark homolog short=hlark ame: full=rna-binding motif protein 4 ame: full=rna-binding motif protein 4a gi	F	GO:0035198	miRNA binding
Locus_74	rbm4_human ame: full=rna-binding protein 4 ame: full=lark homolog short=hlark ame: full=rna-binding motif protein 4 ame: full=rna-binding motif protein 4a gi	P	GO:0006310	DNA recombination
Locus_74	rbm4_human ame: full=rna-binding protein 4 ame: full=lark homolog short=hlark ame: full=rna-binding motif protein 4 ame: full=rna-binding motif protein 4a gi	F	GO:0030374	ligand-dependent nuclear receptor transcription coactivator activity
Locus_74	rbm4_human ame: full=rna-binding protein 4 ame: full=lark homolog short=hlark ame: full=rna-binding motif protein 4 ame: full=rna-binding motif protein 4a gi	P	GO:0045475	locomotor rhythm
Locus_74	rbm4_human ame: full=rna-binding protein 4 ame: full=lark homolog short=hlark ame: full=rna-binding motif protein 4 ame: full=rna-binding motif protein 4a gi	F	GO:0030674	protein binding, bridging
Locus_74	rbm4_human ame: full=rna-binding protein 4 ame: full=lark homolog short=hlark ame: full=rna-binding motif protein 4 ame: full=rna-binding motif protein 4a gi	P	GO:0008062	eclosion rhythm
Locus_74	rbm4_human ame: full=rna-binding protein 4 ame: full=lark homolog short=hlark ame: full=rna-binding motif protein 4 ame: full=rna-binding motif protein 4a gi	P	GO:0002192	IRES-dependent translational initiation
Locus_74	rbm4_human ame: full=rna-binding protein 4 ame: full=lark homolog short=hlark ame: full=rna-binding motif protein 4 ame: full=rna-binding motif protein 4a gi	P	GO:0030036	actin cytoskeleton organization
Locus_74	rbm4_human ame: full=rna-binding protein 4 ame: full=lark homolog short=hlark ame: full=rna-binding motif protein 4 ame: full=rna-binding motif protein 4a gi	P	GO:0040011	locomotion
Locus_74	rbm4_human ame: full=rna-binding protein 4 ame: full=lark homolog short=hlark ame: full=rna-binding motif protein 4 ame: full=rna-binding motif protein 4a gi	C	GO:0005730	nucleolus
Locus_74	rbm4_human ame: full=rna-binding protein 4 ame: full=lark homolog short=hlark ame: full=rna-binding motif protein 4 ame: full=rna-binding motif protein 4a gi	P	GO:0045947	negative regulation of translational initiation
Locus_74	rbm4_human ame: full=rna-binding protein 4 ame: full=lark homolog short=hlark ame: full=rna-binding motif protein 4 ame: full=rna-binding motif protein 4a gi	C	GO:0016607	nuclear speck
Locus_74	rbm4_human ame: full=rna-binding protein 4 ame: full=lark homolog short=hlark ame: full=rna-binding motif protein 4 ame: full=rna-binding motif protein 4a gi	P	GO:0007067	mitosis
Locus_74	rbm4_human ame: full=rna-binding protein 4 ame: full=lark homolog short=hlark ame: full=rna-binding motif protein 4 ame: full=rna-binding motif protein 4a gi	F	GO:0008270	zinc ion binding
Locus_74	rbm4_human ame: full=rna-binding protein 4 ame: full=lark homolog short=hlark ame: full=rna-binding motif protein 4 ame: full=rna-binding motif protein 4a gi	F	GO:0000166	nucleotide binding
Locus_78	rrp1b_mouse ame: full=ribosomal rna processing protein 1 homolog b ame: full=rrp1-like protein b	P	GO:0006810	transport
Locus_78	rrp1b_mouse ame: full=ribosomal rna processing protein 1 homolog b ame: full=rrp1-like protein b	P	GO:0044763	single-organism cellular process
Locus_78	rrp1b_mouse ame: full=ribosomal rna processing protein 1 homolog b ame: full=rrp1-like protein b	F	GO:0005515	protein binding
Locus_78	rrp1b_mouse ame: full=ribosomal rna processing protein 1 homolog b ame: full=rrp1-like protein b	P	GO:0007275	multicellular organismal development
Locus_78	rrp1b_mouse ame: full=ribosomal rna processing protein 1 homolog b ame: full=rrp1-like protein b	P	GO:0019058	viral life cycle
Locus_78	rrp1b_mouse ame: full=ribosomal rna processing protein 1 homolog b ame: full=rrp1-like protein b	P	GO:0040007	growth
Locus_78	rrp1b_mouse ame: full=ribosomal rna processing protein 1 homolog b ame: full=rrp1-like protein b	P	GO:0006412	translation
Locus_78	rrp1b_mouse ame: full=ribosomal rna processing protein 1 homolog b ame: full=rrp1-like protein b	C	GO:0000791	euchromatin
Locus_78	rrp1b_mouse ame: full=ribosomal rna processing protein 1 homolog b ame: full=rrp1-like protein b	C	GO:0022625	cytosolic large ribosomal subunit
Locus_78	rrp1b_mouse ame: full=ribosomal rna processing protein 1 homolog b ame: full=rrp1-like protein b	C	GO:0005730	nucleolus
Locus_78	rrp1b_mouse ame: full=ribosomal rna processing protein 1 homolog b ame: full=rrp1-like protein b	C	GO:0000792	heterochromatin
Locus_78	rrp1b_mouse ame: full=ribosomal rna processing protein 1 homolog b ame: full=rrp1-like protein b	P	GO:0071822	protein complex subunit organization
Locus_78	rrp1b_mouse ame: full=ribosomal rna processing protein 1 homolog b ame: full=rrp1-like protein b	P	GO:0010923	negative regulation of phosphatase activity
Locus_78	rrp1b_mouse ame: full=ribosomal rna processing protein 1 homolog b ame: full=rrp1-like protein b	P	GO:0016071	mRNA metabolic process
Locus_80	c1ql4_mouse ame: full=complement c1q-like protein 4 ame: full=c1q and tumor necrosis factor-related protein 11 short=c1q tnf-related protein 11 short=c1qtnf11 short=ctrp11 flags: precursor	P	GO:0010468	regulation of gene expression
Locus_80	c1ql4_mouse ame: full=complement c1q-like protein 4 ame: full=c1q and tumor necrosis factor-related protein 11 short=c1q tnf-related protein 11 short=c1qtnf11 short=ctrp11 flags: precursor	P	GO:0030177	positive regulation of Wnt receptor signaling pathway
Locus_80	c1ql4_mouse ame: full=complement c1q-like protein 4 ame: full=c1q and tumor necrosis factor-related protein 11 short=c1q tnf-related protein 11 short=c1qtnf11 short=ctrp11 flags: precursor	P	GO:0051224	negative regulation of protein transport
Locus_80	c1ql4_mouse ame: full=complement c1q-like protein 4 ame: full=c1q and tumor necrosis factor-related protein 11 short=c1q tnf-related protein 11 short=c1qtnf11 short=ctrp11 flags: precursor	P	GO:0006955	immune response
Locus_80	c1ql4_mouse ame: full=complement c1q-like protein 4 ame: full=c1q and tumor necrosis factor-related protein 11 short=c1q tnf-related protein 11 short=c1qtnf11 short=ctrp11 flags: precursor	P	GO:0022603	regulation of anatomical structure morphogenesis
Locus_80	c1ql4_mouse ame: full=complement c1q-like protein 4 ame: full=c1q and tumor necrosis factor-related protein 11 short=c1q tnf-related protein 11 short=c1qtnf11 short=ctrp11 flags: precursor	P	GO:0070374	positive regulation of ERK1 and ERK2 cascade
Locus_80	c1ql4_mouse ame: full=complement c1q-like protein 4 ame: full=c1q and tumor necrosis factor-related protein 11 short=c1q tnf-related protein 11 short=c1qtnf11 short=ctrp11 flags: precursor	P	GO:0006952	defense response
Locus_80	c1ql4_mouse ame: full=complement c1q-like protein 4 ame: full=c1q and tumor necrosis factor-related protein 11 short=c1q tnf-related protein 11 short=c1qtnf11 short=ctrp11 flags: precursor	P	GO:0051094	positive regulation of developmental process
Locus_80	c1ql4_mouse ame: full=complement c1q-like protein 4 ame: full=c1q and tumor necrosis factor-related protein 11 short=c1q tnf-related protein 11 short=c1qtnf11 short=ctrp11 flags: precursor	P	GO:0010605	negative regulation of macromolecule metabolic process
Locus_80	c1ql4_mouse ame: full=complement c1q-like protein 4 ame: full=c1q and tumor necrosis factor-related protein 11 short=c1q tnf-related protein 11 short=c1qtnf11 short=ctrp11 flags: precursor	C	GO:0005615	extracellular space
Locus_80	c1ql4_mouse ame: full=complement c1q-like protein 4 ame: full=c1q and tumor necrosis factor-related protein 11 short=c1q tnf-related protein 11 short=c1qtnf11 short=ctrp11 flags: precursor	P	GO:0045721	negative regulation of gluconeogenesis
Locus_80	c1ql4_mouse ame: full=complement c1q-like protein 4 ame: full=c1q and tumor necrosis factor-related protein 11 short=c1q tnf-related protein 11 short=c1qtnf11 short=ctrp11 flags: precursor	P	GO:0042593	glucose homeostasis
Locus_80	c1ql4_mouse ame: full=complement c1q-like protein 4 ame: full=c1q and tumor necrosis factor-related protein 11 short=c1q tnf-related protein 11 short=c1qtnf11 short=ctrp11 flags: precursor	P	GO:0019538	protein metabolic process
Locus_80	c1ql4_mouse ame: full=complement c1q-like protein 4 ame: full=c1q and tumor necrosis factor-related protein 11 short=c1q tnf-related protein 11 short=c1qtnf11 short=ctrp11 flags: precursor	P	GO:0050807	regulation of synapse organization
Locus_80	c1ql4_mouse ame: full=complement c1q-like protein 4 ame: full=c1q and tumor necrosis factor-related protein 11 short=c1q tnf-related protein 11 short=c1qtnf11 short=ctrp11 flags: precursor	P	GO:0048585	negative regulation of response to stimulus
Locus_80	c1ql4_mouse ame: full=complement c1q-like protein 4 ame: full=c1q and tumor necrosis factor-related protein 11 short=c1q tnf-related protein 11 short=c1qtnf11 short=ctrp11 flags: precursor	C	GO:0005737	cytoplasm
Locus_80	c1ql4_mouse ame: full=complement c1q-like protein 4 ame: full=c1q and tumor necrosis factor-related protein 11 short=c1q tnf-related protein 11 short=c1qtnf11 short=ctrp11 flags: precursor	F	GO:0042802	identical protein binding
Locus_80	c1ql4_mouse ame: full=complement c1q-like protein 4 ame: full=c1q and tumor necrosis factor-related protein 11 short=c1q tnf-related protein 11 short=c1qtnf11 short=ctrp11 flags: precursor	P	GO:0050715	positive regulation of cytokine secretion
Locus_80	c1ql4_mouse ame: full=complement c1q-like protein 4 ame: full=c1q and tumor necrosis factor-related protein 11 short=c1q tnf-related protein 11 short=c1qtnf11 short=ctrp11 flags: precursor	P	GO:0030154	cell differentiation
Locus_80	c1ql4_mouse ame: full=complement c1q-like protein 4 ame: full=c1q and tumor necrosis factor-related protein 11 short=c1q tnf-related protein 11 short=c1qtnf11 short=ctrp11 flags: precursor	P	GO:0051960	regulation of nervous system development
Locus_80	c1ql4_mouse ame: full=complement c1q-like protein 4 ame: full=c1q and tumor necrosis factor-related protein 11 short=c1q tnf-related protein 11 short=c1qtnf11 short=ctrp11 flags: precursor	C	GO:0045202	synapse
Locus_80	c1ql4_mouse ame: full=complement c1q-like protein 4 ame: full=c1q and tumor necrosis factor-related protein 11 short=c1q tnf-related protein 11 short=c1qtnf11 short=ctrp11 flags: precursor	P	GO:0051897	positive regulation of protein kinase B signaling cascade
Locus_80	c1ql4_mouse ame: full=complement c1q-like protein 4 ame: full=c1q and tumor necrosis factor-related protein 11 short=c1q tnf-related protein 11 short=c1qtnf11 short=ctrp11 flags: precursor	P	GO:0051259	protein oligomerization
Locus_80	c1ql4_mouse ame: full=complement c1q-like protein 4 ame: full=c1q and tumor necrosis factor-related protein 11 short=c1q tnf-related protein 11 short=c1qtnf11 short=ctrp11 flags: precursor	P	GO:0070165	positive regulation of adiponectin secretion
Locus_80	c1ql4_mouse ame: full=complement c1q-like protein 4 ame: full=c1q and tumor necrosis factor-related protein 11 short=c1q tnf-related protein 11 short=c1qtnf11 short=ctrp11 flags: precursor	P	GO:0051130	positive regulation of cellular component organization
Locus_81	mysn_drome ame: full=myosin heavy non-muscle ame: full=myosin ii ame: full=non-muscle mhc ame: full=zipper protein	P	GO:0002027	regulation of heart rate
Locus_81	mysn_drome ame: full=myosin heavy non-muscle ame: full=myosin ii ame: full=non-muscle mhc ame: full=zipper protein	P	GO:0006930	substrate-dependent cell migration, cell extension
Locus_81	mysn_drome ame: full=myosin heavy non-muscle ame: full=myosin ii ame: full=non-muscle mhc ame: full=zipper protein	P	GO:0010524	positive regulation of calcium ion transport into cytosol
Locus_81	mysn_drome ame: full=myosin heavy non-muscle ame: full=myosin ii ame: full=non-muscle mhc ame: full=zipper protein	P	GO:0030220	platelet formation
Locus_81	mysn_drome ame: full=myosin heavy non-muscle ame: full=myosin ii ame: full=non-muscle mhc ame: full=zipper protein	C	GO:0070062	extracellular vesicular exosome
Locus_81	mysn_drome ame: full=myosin heavy non-muscle ame: full=myosin ii ame: full=non-muscle mhc ame: full=zipper protein	C	GO:0005925	focal adhesion
Locus_81	mysn_drome ame: full=myosin heavy non-muscle ame: full=myosin ii ame: full=non-muscle mhc ame: full=zipper protein	F	GO:0042803	protein homodimerization activity
Locus_81	mysn_drome ame: full=myosin heavy non-muscle ame: full=myosin ii ame: full=non-muscle mhc ame: full=zipper protein	P	GO:0032796	uropod organization
Locus_81	mysn_drome ame: full=myosin heavy non-muscle ame: full=myosin ii ame: full=non-muscle mhc ame: full=zipper protein	P	GO:0055015	ventricular cardiac muscle cell development
Locus_81	mysn_drome ame: full=myosin heavy non-muscle ame: full=myosin ii ame: full=non-muscle mhc ame: full=zipper protein	P	GO:0000212	meiotic spindle organization
Locus_81	mysn_drome ame: full=myosin heavy non-muscle ame: full=myosin ii ame: full=non-muscle mhc ame: full=zipper protein	P	GO:0050885	neuromuscular process controlling balance
Locus_81	mysn_drome ame: full=myosin heavy non-muscle ame: full=myosin ii ame: full=non-muscle mhc ame: full=zipper protein	C	GO:0005826	actomyosin contractile ring
Locus_81	mysn_drome ame: full=myosin heavy non-muscle ame: full=myosin ii ame: full=non-muscle mhc ame: full=zipper protein	F	GO:0000146	microfilament motor activity
Locus_81	mysn_drome ame: full=myosin heavy non-muscle ame: full=myosin ii ame: full=non-muscle mhc ame: full=zipper protein	P	GO:0021670	lateral ventricle development
Locus_81	mysn_drome ame: full=myosin heavy non-muscle ame: full=myosin ii ame: full=non-muscle mhc ame: full=zipper protein	P	GO:0001701	in utero embryonic development
Locus_81	mysn_drome ame: full=myosin heavy non-muscle ame: full=myosin ii ame: full=non-muscle mhc ame: full=zipper protein	C	GO:0030426	growth cone
Locus_81	mysn_drome ame: full=myosin heavy non-muscle ame: full=myosin ii ame: full=non-muscle mhc ame: full=zipper protein	P	GO:0007411	axon guidance
Locus_81	mysn_drome ame: full=myosin heavy non-muscle ame: full=myosin ii ame: full=non-muscle mhc ame: full=zipper protein	C	GO:0001772	immunological synapse
Locus_81	mysn_drome ame: full=myosin heavy non-muscle ame: full=myosin ii ame: full=non-muscle mhc ame: full=zipper protein	C	GO:0030496	midbody
Locus_81	mysn_drome ame: full=myosin heavy non-muscle ame: full=myosin ii ame: full=non-muscle mhc ame: full=zipper protein	P	GO:0051295	establishment of meiotic spindle localization
Locus_81	mysn_drome ame: full=myosin heavy non-muscle ame: full=myosin ii ame: full=non-muscle mhc ame: full=zipper protein	P	GO:0031532	actin cytoskeleton reorganization
Locus_81	mysn_drome ame: full=myosin heavy non-muscle ame: full=myosin ii ame: full=non-muscle mhc ame: full=zipper protein	P	GO:0006887	exocytosis
Locus_81	mysn_drome ame: full=myosin heavy non-muscle ame: full=myosin ii ame: full=non-muscle mhc ame: full=zipper protein	P	GO:0016337	cell-cell adhesion
Locus_81	mysn_drome ame: full=myosin heavy non-muscle ame: full=myosin ii ame: full=non-muscle mhc ame: full=zipper protein	C	GO:0030027	lamellipodium
Locus_81	mysn_drome ame: full=myosin heavy non-muscle ame: full=myosin ii ame: full=non-muscle mhc ame: full=zipper protein	C	GO:0031594	neuromuscular junction
Locus_81	mysn_drome ame: full=myosin heavy non-muscle ame: full=myosin ii ame: full=non-muscle mhc ame: full=zipper protein	F	GO:0030898	actin-dependent ATPase activity
Locus_81	mysn_drome ame: full=myosin heavy non-muscle ame: full=myosin ii ame: full=non-muscle mhc ame: full=zipper protein	C	GO:0005829	cytosol
Locus_81	mysn_drome ame: full=myosin heavy non-muscle ame: full=myosin ii ame: full=non-muscle mhc ame: full=zipper protein	P	GO:0015031	protein transport
Locus_81	mysn_drome ame: full=myosin heavy non-muscle ame: full=myosin ii ame: full=non-muscle mhc ame: full=zipper protein	F	GO:0043495	protein anchor
Locus_81	mysn_drome ame: full=myosin heavy non-muscle ame: full=myosin ii ame: full=non-muscle mhc ame: full=zipper protein	P	GO:0048739	cardiac muscle fiber development
Locus_81	mysn_drome ame: full=myosin heavy non-muscle ame: full=myosin ii ame: full=non-muscle mhc ame: full=zipper protein	P	GO:0006200	ATP catabolic process
Locus_81	mysn_drome ame: full=myosin heavy non-muscle ame: full=myosin ii ame: full=non-muscle mhc ame: full=zipper protein	C	GO:0045335	phagocytic vesicle
Locus_81	mysn_drome ame: full=myosin heavy non-muscle ame: full=myosin ii ame: full=non-muscle mhc ame: full=zipper protein	P	GO:0030241	skeletal muscle myosin thick filament assembly
Locus_81	mysn_drome ame: full=myosin heavy non-muscle ame: full=myosin ii ame: full=non-muscle mhc ame: full=zipper protein	F	GO:0031762	follicle-stimulating hormone receptor binding
Locus_81	mysn_drome ame: full=myosin heavy non-muscle ame: full=myosin ii ame: full=non-muscle mhc ame: full=zipper protein	P	GO:0006509	membrane protein ectodomain proteolysis
Locus_81	mysn_drome ame: full=myosin heavy non-muscle ame: full=myosin ii ame: full=non-muscle mhc ame: full=zipper protein	P	GO:0060041	retina development in camera-type eye
Locus_81	mysn_drome ame: full=myosin heavy non-muscle ame: full=myosin ii ame: full=non-muscle mhc ame: full=zipper protein	P	GO:0001768	establishment of T cell polarity
Locus_81	mysn_drome ame: full=myosin heavy non-muscle ame: full=myosin ii ame: full=non-muscle mhc ame: full=zipper protein	C	GO:0030863	cortical cytoskeleton
Locus_81	mysn_drome ame: full=myosin heavy non-muscle ame: full=myosin ii ame: full=non-muscle mhc ame: full=zipper protein	P	GO:0043534	blood vessel endothelial cell migration
Locus_81	mysn_drome ame: full=myosin heavy non-muscle ame: full=myosin ii ame: full=non-muscle mhc ame: full=zipper protein	C	GO:0030424	axon
Locus_81	mysn_drome ame: full=myosin heavy non-muscle ame: full=myosin ii ame: full=non-muscle mhc ame: full=zipper protein	P	GO:0030049	muscle filament sliding
Locus_81	mysn_drome ame: full=myosin heavy non-muscle ame: full=myosin ii ame: full=non-muscle mhc ame: full=zipper protein	P	GO:0021680	cerebellar Purkinje cell layer development
Locus_81	mysn_drome ame: full=myosin heavy non-muscle ame: full=myosin ii ame: full=non-muscle mhc ame: full=zipper protein	P	GO:0007520	myoblast fusion
Locus_81	mysn_drome ame: full=myosin heavy non-muscle ame: full=myosin ii ame: full=non-muscle mhc ame: full=zipper protein	C	GO:0001931	uropod
Locus_81	mysn_drome ame: full=myosin heavy non-muscle ame: full=myosin ii ame: full=non-muscle mhc ame: full=zipper protein	P	GO:0050900	leukocyte migration
Locus_81	mysn_drome ame: full=myosin heavy non-muscle ame: full=myosin ii ame: full=non-muscle mhc ame: full=zipper protein	C	GO:0032982	myosin filament
Locus_81	mysn_drome ame: full=myosin heavy non-muscle ame: full=myosin ii ame: full=non-muscle mhc ame: full=zipper protein	C	GO:0008180	COP9 signalosome
Locus_81	mysn_drome ame: full=myosin heavy non-muscle ame: full=myosin ii ame: full=non-muscle mhc ame: full=zipper protein	C	GO:0032154	cleavage furrow
Locus_81	mysn_drome ame: full=myosin heavy non-muscle ame: full=myosin ii ame: full=non-muscle mhc ame: full=zipper protein	P	GO:0048251	elastic fiber assembly
Locus_81	mysn_drome ame: full=myosin heavy non-muscle ame: full=myosin ii ame: full=non-muscle mhc ame: full=zipper protein	P	GO:0001778	plasma membrane repair
Locus_81	mysn_drome ame: full=myosin heavy non-muscle ame: full=myosin ii ame: full=non-muscle mhc ame: full=zipper protein	C	GO:0005913	cell-cell adherens junction
Locus_81	mysn_drome ame: full=myosin heavy non-muscle ame: full=myosin ii ame: full=non-muscle mhc ame: full=zipper protein	P	GO:0055010	ventricular cardiac muscle tissue morphogenesis
Locus_81	mysn_drome ame: full=myosin heavy non-muscle ame: full=myosin ii ame: full=non-muscle mhc ame: full=zipper protein	F	GO:0005524	ATP binding
Locus_81	mysn_drome ame: full=myosin heavy non-muscle ame: full=myosin ii ame: full=non-muscle mhc ame: full=zipper protein	P	GO:0000281	mitotic cytokinesis
Locus_81	mysn_drome ame: full=myosin heavy non-muscle ame: full=myosin ii ame: full=non-muscle mhc ame: full=zipper protein	C	GO:0001725	stress fiber
Locus_81	mysn_drome ame: full=myosin heavy non-muscle ame: full=myosin ii ame: full=non-muscle mhc ame: full=zipper protein	C	GO:0042470	melanosome
Locus_81	mysn_drome ame: full=myosin heavy non-muscle ame: full=myosin ii ame: full=non-muscle mhc ame: full=zipper protein	C	GO:0005859	muscle myosin complex
Locus_81	mysn_drome ame: full=myosin heavy non-muscle ame: full=myosin ii ame: full=non-muscle mhc ame: full=zipper protein	C	GO:0005819	spindle
Locus_81	mysn_drome ame: full=myosin heavy non-muscle ame: full=myosin ii ame: full=non-muscle mhc ame: full=zipper protein	P	GO:0021592	fourth ventricle development
Locus_81	mysn_drome ame: full=myosin heavy non-muscle ame: full=myosin ii ame: full=non-muscle mhc ame: full=zipper protein	P	GO:0007512	adult heart development
Locus_81	mysn_drome ame: full=myosin heavy non-muscle ame: full=myosin ii ame: full=non-muscle mhc ame: full=zipper protein	F	GO:0019901	protein kinase binding
Locus_81	mysn_drome ame: full=myosin heavy non-muscle ame: full=myosin ii ame: full=non-muscle mhc ame: full=zipper protein	P	GO:0006939	smooth muscle contraction
Locus_81	mysn_drome ame: full=myosin heavy non-muscle ame: full=myosin ii ame: full=non-muscle mhc ame: full=zipper protein	P	GO:0008283	cell proliferation
Locus_81	mysn_drome ame: full=myosin heavy non-muscle ame: full=myosin ii ame: full=non-muscle mhc ame: full=zipper protein	F	GO:0046982	protein heterodimerization activity
Locus_81	mysn_drome ame: full=myosin heavy non-muscle ame: full=myosin ii ame: full=non-muscle mhc ame: full=zipper protein	P	GO:0050766	positive regulation of phagocytosis
Locus_81	mysn_drome ame: full=myosin heavy non-muscle ame: full=myosin ii ame: full=non-muscle mhc ame: full=zipper protein	P	GO:0030224	monocyte differentiation
Locus_81	mysn_drome ame: full=myosin heavy non-muscle ame: full=myosin ii ame: full=non-muscle mhc ame: full=zipper protein	P	GO:0021678	third ventricle development
Locus_81	mysn_drome ame: full=myosin heavy non-muscle ame: full=myosin ii ame: full=non-muscle mhc ame: full=zipper protein	F	GO:0005516	calmodulin binding
Locus_81	mysn_drome ame: full=myosin heavy non-muscle ame: full=myosin ii ame: full=non-muscle mhc ame: full=zipper protein	P	GO:0001525	angiogenesis
Locus_81	mysn_drome ame: full=myosin heavy non-muscle ame: full=myosin ii ame: full=non-muscle mhc ame: full=zipper protein	P	GO:0007229	integrin-mediated signaling pathway
Locus_81	mysn_drome ame: full=myosin heavy non-muscle ame: full=myosin ii ame: full=non-muscle mhc ame: full=zipper protein	F	GO:0051015	actin filament binding
Locus_81	mysn_drome ame: full=myosin heavy non-muscle ame: full=myosin ii ame: full=non-muscle mhc ame: full=zipper protein	F	GO:0008307	structural constituent of muscle
Locus_81	mysn_drome ame: full=myosin heavy non-muscle ame: full=myosin ii ame: full=non-muscle mhc ame: full=zipper protein	P	GO:0007097	nuclear migration
Locus_81	mysn_drome ame: full=myosin heavy non-muscle ame: full=myosin ii ame: full=non-muscle mhc ame: full=zipper protein	P	GO:0055003	cardiac myofibril assembly
Locus_81	mysn_drome ame: full=myosin heavy non-muscle ame: full=myosin ii ame: full=non-muscle mhc ame: full=zipper protein	F	GO:0005391	sodium:potassium-exchanging ATPase activity
Locus_81	mysn_drome ame: full=myosin heavy non-muscle ame: full=myosin ii ame: full=non-muscle mhc ame: full=zipper protein	P	GO:0008360	regulation of cell shape
Locus_81	mysn_drome ame: full=myosin heavy non-muscle ame: full=myosin ii ame: full=non-muscle mhc ame: full=zipper protein	C	GO:0030018	Z disc
Locus_81	mysn_drome ame: full=myosin heavy non-muscle ame: full=myosin ii ame: full=non-muscle mhc ame: full=zipper protein	F	GO:0043531	ADP binding
Locus_81	mysn_drome ame: full=myosin heavy non-muscle ame: full=myosin ii ame: full=non-muscle mhc ame: full=zipper protein	C	GO:0043025	neuronal cell body
Locus_81	mysn_drome ame: full=myosin heavy non-muscle ame: full=myosin ii ame: full=non-muscle mhc ame: full=zipper protein	C	GO:0008305	integrin complex
Locus_81	mysn_drome ame: full=myosin heavy non-muscle ame: full=myosin ii ame: full=non-muscle mhc ame: full=zipper protein	C	GO:0001726	ruffle
Locus_81	mysn_drome ame: full=myosin heavy non-muscle ame: full=myosin ii ame: full=non-muscle mhc ame: full=zipper protein	C	GO:0005768	endosome
Locus_81	mysn_drome ame: full=myosin heavy non-muscle ame: full=myosin ii ame: full=non-muscle mhc ame: full=zipper protein	C	GO:0043197	dendritic spine
Locus_81	mysn_drome ame: full=myosin heavy non-muscle ame: full=myosin ii ame: full=non-muscle mhc ame: full=zipper protein	C	GO:0030485	smooth muscle contractile fiber
Locus_81	mysn_drome ame: full=myosin heavy non-muscle ame: full=myosin ii ame: full=non-muscle mhc ame: full=zipper protein	P	GO:0001764	neuron migration
Locus_81	mysn_drome ame: full=myosin heavy non-muscle ame: full=myosin ii ame: full=non-muscle mhc ame: full=zipper protein	C	GO:0016328	lateral plasma membrane
Locus_81	mysn_drome ame: full=myosin heavy non-muscle ame: full=myosin ii ame: full=non-muscle mhc ame: full=zipper protein	P	GO:0038032	termination of G-protein coupled receptor signaling pathway
Locus_84	zn12_micsa ame: full=zinc finger protein zfmsa12a	P	GO:0048731	system development
Locus_84	zn12_micsa ame: full=zinc finger protein zfmsa12a	P	GO:0006351	transcription, DNA-dependent
Locus_84	zn12_micsa ame: full=zinc finger protein zfmsa12a	P	GO:0031323	regulation of cellular metabolic process
Locus_84	zn12_micsa ame: full=zinc finger protein zfmsa12a	C	GO:0044424	intracellular part
Locus_84	zn12_micsa ame: full=zinc finger protein zfmsa12a	P	GO:0051239	regulation of multicellular organismal process
Locus_84	zn12_micsa ame: full=zinc finger protein zfmsa12a	P	GO:0048522	positive regulation of cellular process
Locus_84	zn12_micsa ame: full=zinc finger protein zfmsa12a	P	GO:0030154	cell differentiation
Locus_84	zn12_micsa ame: full=zinc finger protein zfmsa12a	F	GO:0003676	nucleic acid binding
Locus_84	zn12_micsa ame: full=zinc finger protein zfmsa12a	F	GO:0046872	metal ion binding
Locus_85	arp2_xentr ame: full=actin-related protein 2 ame: full=actin-like protein 2	C	GO:0030478	actin cap
Locus_85	arp2_xentr ame: full=actin-related protein 2 ame: full=actin-like protein 2	F	GO:0003735	structural constituent of ribosome
Locus_85	arp2_xentr ame: full=actin-related protein 2 ame: full=actin-like protein 2	P	GO:0009825	multidimensional cell growth
Locus_85	arp2_xentr ame: full=actin-related protein 2 ame: full=actin-like protein 2	P	GO:0002119	nematode larval development
Locus_85	arp2_xentr ame: full=actin-related protein 2 ame: full=actin-like protein 2	P	GO:0051653	spindle localization
Locus_85	arp2_xentr ame: full=actin-related protein 2 ame: full=actin-like protein 2	P	GO:0043652	engulfment of apoptotic cell
Locus_85	arp2_xentr ame: full=actin-related protein 2 ame: full=actin-like protein 2	C	GO:0009570	chloroplast stroma
Locus_85	arp2_xentr ame: full=actin-related protein 2 ame: full=actin-like protein 2	P	GO:0052541	plant-type cell wall cellulose metabolic process
Locus_85	arp2_xentr ame: full=actin-related protein 2 ame: full=actin-like protein 2	P	GO:0007126	meiosis
Locus_85	arp2_xentr ame: full=actin-related protein 2 ame: full=actin-like protein 2	C	GO:0005884	actin filament
Locus_85	arp2_xentr ame: full=actin-related protein 2 ame: full=actin-like protein 2	F	GO:0005200	structural constituent of cytoskeleton
Locus_85	arp2_xentr ame: full=actin-related protein 2 ame: full=actin-like protein 2	P	GO:0016482	cytoplasmic transport
Locus_85	arp2_xentr ame: full=actin-related protein 2 ame: full=actin-like protein 2	P	GO:0038096	Fc-gamma receptor signaling pathway involved in phagocytosis
Locus_85	arp2_xentr ame: full=actin-related protein 2 ame: full=actin-like protein 2	C	GO:0009506	plasmodesma
Locus_85	arp2_xentr ame: full=actin-related protein 2 ame: full=actin-like protein 2	P	GO:0007163	establishment or maintenance of cell polarity
Locus_85	arp2_xentr ame: full=actin-related protein 2 ame: full=actin-like protein 2	C	GO:0009941	chloroplast envelope
Locus_85	arp2_xentr ame: full=actin-related protein 2 ame: full=actin-like protein 2	P	GO:0009165	nucleotide biosynthetic process
Locus_85	arp2_xentr ame: full=actin-related protein 2 ame: full=actin-like protein 2	P	GO:0010090	trichome morphogenesis
Locus_85	arp2_xentr ame: full=actin-related protein 2 ame: full=actin-like protein 2	P	GO:0040010	positive regulation of growth rate
Locus_85	arp2_xentr ame: full=actin-related protein 2 ame: full=actin-like protein 2	P	GO:0006898	receptor-mediated endocytosis
Locus_85	arp2_xentr ame: full=actin-related protein 2 ame: full=actin-like protein 2	C	GO:0042995	cell projection
Locus_85	arp2_xentr ame: full=actin-related protein 2 ame: full=actin-like protein 2	P	GO:0045087	innate immune response
Locus_85	arp2_xentr ame: full=actin-related protein 2 ame: full=actin-like protein 2	C	GO:0022625	cytosolic large ribosomal subunit
Locus_85	arp2_xentr ame: full=actin-related protein 2 ame: full=actin-like protein 2	C	GO:0005886	plasma membrane
Locus_85	arp2_xentr ame: full=actin-related protein 2 ame: full=actin-like protein 2	P	GO:0009792	embryo development ending in birth or egg hatching
Locus_85	arp2_xentr ame: full=actin-related protein 2 ame: full=actin-like protein 2	C	GO:0005739	mitochondrion
Locus_85	arp2_xentr ame: full=actin-related protein 2 ame: full=actin-like protein 2	P	GO:0034314	Arp2/3 complex-mediated actin nucleation
Locus_85	arp2_xentr ame: full=actin-related protein 2 ame: full=actin-like protein 2	F	GO:0005524	ATP binding
Locus_85	arp2_xentr ame: full=actin-related protein 2 ame: full=actin-like protein 2	P	GO:0052546	cell wall pectin metabolic process
Locus_85	arp2_xentr ame: full=actin-related protein 2 ame: full=actin-like protein 2	P	GO:0016331	morphogenesis of embryonic epithelium
Locus_85	arp2_xentr ame: full=actin-related protein 2 ame: full=actin-like protein 2	P	GO:0010631	epithelial cell migration
Locus_85	arp2_xentr ame: full=actin-related protein 2 ame: full=actin-like protein 2	P	GO:0008356	asymmetric cell division
Locus_85	arp2_xentr ame: full=actin-related protein 2 ame: full=actin-like protein 2	C	GO:0005885	Arp2/3 protein complex
Locus_85	arp2_xentr ame: full=actin-related protein 2 ame: full=actin-like protein 2	P	GO:0006412	translation
Locus_85	arp2_xentr ame: full=actin-related protein 2 ame: full=actin-like protein 2	F	GO:0003779	actin binding
Locus_85	arp2_xentr ame: full=actin-related protein 2 ame: full=actin-like protein 2	P	GO:0033206	meiotic cytokinesis
Locus_86	irf2_sighi ame: full=interferon regulatory factor 2 short=irf-2	P	GO:0006915	apoptotic process
Locus_86	irf2_sighi ame: full=interferon regulatory factor 2 short=irf-2	P	GO:0045404	positive regulation of interleukin-4 biosynthetic process
Locus_86	irf2_sighi ame: full=interferon regulatory factor 2 short=irf-2	P	GO:0045629	negative regulation of T-helper 2 cell differentiation
Locus_86	irf2_sighi ame: full=interferon regulatory factor 2 short=irf-2	P	GO:0042742	defense response to bacterium
Locus_86	irf2_sighi ame: full=interferon regulatory factor 2 short=irf-2	P	GO:0045084	positive regulation of interleukin-12 biosynthetic process
Locus_86	irf2_sighi ame: full=interferon regulatory factor 2 short=irf-2	P	GO:0035458	cellular response to interferon-beta
Locus_86	irf2_sighi ame: full=interferon regulatory factor 2 short=irf-2	P	GO:0010942	positive regulation of cell death
Locus_86	irf2_sighi ame: full=interferon regulatory factor 2 short=irf-2	P	GO:0007050	cell cycle arrest
Locus_86	irf2_sighi ame: full=interferon regulatory factor 2 short=irf-2	P	GO:0043966	histone H3 acetylation
Locus_86	irf2_sighi ame: full=interferon regulatory factor 2 short=irf-2	P	GO:2000564	regulation of CD8-positive, alpha-beta T cell proliferation
Locus_86	irf2_sighi ame: full=interferon regulatory factor 2 short=irf-2	P	GO:0043967	histone H4 acetylation
Locus_86	irf2_sighi ame: full=interferon regulatory factor 2 short=irf-2	P	GO:0007565	female pregnancy
Locus_86	irf2_sighi ame: full=interferon regulatory factor 2 short=irf-2	C	GO:0005925	focal adhesion
Locus_86	irf2_sighi ame: full=interferon regulatory factor 2 short=irf-2	P	GO:0071300	cellular response to retinoic acid
Locus_86	irf2_sighi ame: full=interferon regulatory factor 2 short=irf-2	P	GO:0071260	cellular response to mechanical stimulus
Locus_86	irf2_sighi ame: full=interferon regulatory factor 2 short=irf-2	P	GO:0045086	positive regulation of interleukin-2 biosynthetic process
Locus_86	irf2_sighi ame: full=interferon regulatory factor 2 short=irf-2	P	GO:0007596	blood coagulation
Locus_86	irf2_sighi ame: full=interferon regulatory factor 2 short=irf-2	P	GO:0071356	cellular response to tumor necrosis factor
Locus_86	irf2_sighi ame: full=interferon regulatory factor 2 short=irf-2	P	GO:0045944	positive regulation of transcription from RNA polymerase II promoter
Locus_86	irf2_sighi ame: full=interferon regulatory factor 2 short=irf-2	P	GO:0071359	cellular response to dsRNA
Locus_86	irf2_sighi ame: full=interferon regulatory factor 2 short=irf-2	P	GO:0008285	negative regulation of cell proliferation
Locus_86	irf2_sighi ame: full=interferon regulatory factor 2 short=irf-2	P	GO:0043374	CD8-positive, alpha-beta T cell differentiation
Locus_86	irf2_sighi ame: full=interferon regulatory factor 2 short=irf-2	P	GO:0043011	myeloid dendritic cell differentiation
Locus_86	irf2_sighi ame: full=interferon regulatory factor 2 short=irf-2	C	GO:0005654	nucleoplasm
Locus_86	irf2_sighi ame: full=interferon regulatory factor 2 short=irf-2	C	GO:0000788	nuclear nucleosome
Locus_86	irf2_sighi ame: full=interferon regulatory factor 2 short=irf-2	P	GO:0045082	positive regulation of interleukin-10 biosynthetic process
Locus_86	irf2_sighi ame: full=interferon regulatory factor 2 short=irf-2	P	GO:0042512	negative regulation of tyrosine phosphorylation of Stat1 protein
Locus_86	irf2_sighi ame: full=interferon regulatory factor 2 short=irf-2	F	GO:0003700	sequence-specific DNA binding transcription factor activity
Locus_86	irf2_sighi ame: full=interferon regulatory factor 2 short=irf-2	P	GO:0051607	defense response to virus
Locus_86	irf2_sighi ame: full=interferon regulatory factor 2 short=irf-2	P	GO:0018022	peptidyl-lysine methylation
Locus_86	irf2_sighi ame: full=interferon regulatory factor 2 short=irf-2	P	GO:0032728	positive regulation of interferon-beta production
Locus_86	irf2_sighi ame: full=interferon regulatory factor 2 short=irf-2	P	GO:0060416	response to growth hormone stimulus
Locus_86	irf2_sighi ame: full=interferon regulatory factor 2 short=irf-2	P	GO:0060333	interferon-gamma-mediated signaling pathway
Locus_86	irf2_sighi ame: full=interferon regulatory factor 2 short=irf-2	C	GO:0005829	cytosol
Locus_86	irf2_sighi ame: full=interferon regulatory factor 2 short=irf-2	C	GO:0005730	nucleolus
Locus_86	irf2_sighi ame: full=interferon regulatory factor 2 short=irf-2	P	GO:0034122	negative regulation of toll-like receptor signaling pathway
Locus_86	irf2_sighi ame: full=interferon regulatory factor 2 short=irf-2	P	GO:0071375	cellular response to peptide hormone stimulus
Locus_86	irf2_sighi ame: full=interferon regulatory factor 2 short=irf-2	P	GO:0071222	cellular response to lipopolysaccharide
Locus_86	irf2_sighi ame: full=interferon regulatory factor 2 short=irf-2	P	GO:0042832	defense response to protozoan
Locus_86	irf2_sighi ame: full=interferon regulatory factor 2 short=irf-2	P	GO:0007249	I-kappaB kinase/NF-kappaB cascade
Locus_86	irf2_sighi ame: full=interferon regulatory factor 2 short=irf-2	F	GO:0016279	protein-lysine N-methyltransferase activity
Locus_86	irf2_sighi ame: full=interferon regulatory factor 2 short=irf-2	P	GO:0044130	negative regulation of growth of symbiont in host
Locus_86	irf2_sighi ame: full=interferon regulatory factor 2 short=irf-2	P	GO:0000122	negative regulation of transcription from RNA polymerase II promoter
Locus_86	irf2_sighi ame: full=interferon regulatory factor 2 short=irf-2	P	GO:0032735	positive regulation of interleukin-12 production
Locus_86	irf2_sighi ame: full=interferon regulatory factor 2 short=irf-2	F	GO:0000978	RNA polymerase II core promoter proximal region sequence-specific DNA binding
Locus_86	irf2_sighi ame: full=interferon regulatory factor 2 short=irf-2	P	GO:0009408	response to heat
Locus_86	irf2_sighi ame: full=interferon regulatory factor 2 short=irf-2	P	GO:0032729	positive regulation of interferon-gamma production
Locus_86	irf2_sighi ame: full=interferon regulatory factor 2 short=irf-2	P	GO:0072540	T-helper 17 cell lineage commitment
Locus_86	irf2_sighi ame: full=interferon regulatory factor 2 short=irf-2	P	GO:0043388	positive regulation of DNA binding
Locus_86	irf2_sighi ame: full=interferon regulatory factor 2 short=irf-2	P	GO:0032825	positive regulation of natural killer cell differentiation
Locus_86	irf2_sighi ame: full=interferon regulatory factor 2 short=irf-2	F	GO:0005515	protein binding
Locus_86	irf2_sighi ame: full=interferon regulatory factor 2 short=irf-2	P	GO:0006909	phagocytosis
Locus_86	irf2_sighi ame: full=interferon regulatory factor 2 short=irf-2	P	GO:0060337	type I interferon-mediated signaling pathway
Locus_86	irf2_sighi ame: full=interferon regulatory factor 2 short=irf-2	P	GO:0034124	regulation of MyD88-dependent toll-like receptor signaling pathway
Locus_86	irf2_sighi ame: full=interferon regulatory factor 2 short=irf-2	P	GO:0045590	negative regulation of regulatory T cell differentiation
Locus_86	irf2_sighi ame: full=interferon regulatory factor 2 short=irf-2	P	GO:0045368	positive regulation of interleukin-13 biosynthetic process
Locus_86	irf2_sighi ame: full=interferon regulatory factor 2 short=irf-2	P	GO:0071347	cellular response to interleukin-1
Locus_86	irf2_sighi ame: full=interferon regulatory factor 2 short=irf-2	P	GO:0045627	positive regulation of T-helper 1 cell differentiation
Locus_86	irf2_sighi ame: full=interferon regulatory factor 2 short=irf-2	P	GO:0060261	positive regulation of transcription initiation from RNA polymerase II promoter
Locus_87	---NA---	P	GO:0055114	oxidation-reduction process
Locus_87	---NA---	F	GO:0010181	FMN binding
Locus_87	---NA---	F	GO:0016491	oxidoreductase activity
Locus_88	rl15_rat ame: full=60s ribosomal protein l15 gi	F	GO:0003735	structural constituent of ribosome
Locus_88	rl15_rat ame: full=60s ribosomal protein l15 gi	C	GO:0022625	cytosolic large ribosomal subunit
Locus_88	rl15_rat ame: full=60s ribosomal protein l15 gi	P	GO:0006412	translation
Locus_89	dhe3_mouse ame: full=glutamate dehydrogenase mitochondrial short=gdh 1 flags: precursor	P	GO:0006066	alcohol metabolic process
Locus_89	dhe3_mouse ame: full=glutamate dehydrogenase mitochondrial short=gdh 1 flags: precursor	P	GO:0032024	positive regulation of insulin secretion
Locus_89	dhe3_mouse ame: full=glutamate dehydrogenase mitochondrial short=gdh 1 flags: precursor	P	GO:0006641	triglyceride metabolic process
Locus_89	dhe3_mouse ame: full=glutamate dehydrogenase mitochondrial short=gdh 1 flags: precursor	P	GO:0006006	glucose metabolic process
Locus_89	dhe3_mouse ame: full=glutamate dehydrogenase mitochondrial short=gdh 1 flags: precursor	F	GO:0005525	GTP binding
Locus_89	dhe3_mouse ame: full=glutamate dehydrogenase mitochondrial short=gdh 1 flags: precursor	F	GO:0042803	protein homodimerization activity
Locus_89	dhe3_mouse ame: full=glutamate dehydrogenase mitochondrial short=gdh 1 flags: precursor	P	GO:0072350	tricarboxylic acid metabolic process
Locus_89	dhe3_mouse ame: full=glutamate dehydrogenase mitochondrial short=gdh 1 flags: precursor	P	GO:0046693	sperm storage
Locus_89	dhe3_mouse ame: full=glutamate dehydrogenase mitochondrial short=gdh 1 flags: precursor	P	GO:0006116	NADH oxidation
Locus_89	dhe3_mouse ame: full=glutamate dehydrogenase mitochondrial short=gdh 1 flags: precursor	F	GO:0008812	choline dehydrogenase activity
Locus_89	dhe3_mouse ame: full=glutamate dehydrogenase mitochondrial short=gdh 1 flags: precursor	F	GO:0005507	copper ion binding
Locus_89	dhe3_mouse ame: full=glutamate dehydrogenase mitochondrial short=gdh 1 flags: precursor	P	GO:0006537	glutamate biosynthetic process
Locus_89	dhe3_mouse ame: full=glutamate dehydrogenase mitochondrial short=gdh 1 flags: precursor	C	GO:0005774	vacuolar membrane
Locus_89	dhe3_mouse ame: full=glutamate dehydrogenase mitochondrial short=gdh 1 flags: precursor	F	GO:0070728	leucine binding
Locus_89	dhe3_mouse ame: full=glutamate dehydrogenase mitochondrial short=gdh 1 flags: precursor	C	GO:0009331	glycerol-3-phosphate dehydrogenase complex
Locus_89	dhe3_mouse ame: full=glutamate dehydrogenase mitochondrial short=gdh 1 flags: precursor	P	GO:0006127	glycerophosphate shuttle
Locus_89	dhe3_mouse ame: full=glutamate dehydrogenase mitochondrial short=gdh 1 flags: precursor	P	GO:0007629	flight behavior
Locus_89	dhe3_mouse ame: full=glutamate dehydrogenase mitochondrial short=gdh 1 flags: precursor	F	GO:0050660	flavin adenine dinucleotide binding
Locus_89	dhe3_mouse ame: full=glutamate dehydrogenase mitochondrial short=gdh 1 flags: precursor	P	GO:0009651	response to salt stress
Locus_89	dhe3_mouse ame: full=glutamate dehydrogenase mitochondrial short=gdh 1 flags: precursor	P	GO:0006541	glutamine metabolic process
Locus_89	dhe3_mouse ame: full=glutamate dehydrogenase mitochondrial short=gdh 1 flags: precursor	C	GO:0005759	mitochondrial matrix
Locus_89	dhe3_mouse ame: full=glutamate dehydrogenase mitochondrial short=gdh 1 flags: precursor	P	GO:0010044	response to aluminum ion
Locus_89	dhe3_mouse ame: full=glutamate dehydrogenase mitochondrial short=gdh 1 flags: precursor	P	GO:0009060	aerobic respiration
Locus_89	dhe3_mouse ame: full=glutamate dehydrogenase mitochondrial short=gdh 1 flags: precursor	P	GO:0051171	regulation of nitrogen compound metabolic process
Locus_89	dhe3_mouse ame: full=glutamate dehydrogenase mitochondrial short=gdh 1 flags: precursor	P	GO:0009646	response to absence of light
Locus_89	dhe3_mouse ame: full=glutamate dehydrogenase mitochondrial short=gdh 1 flags: precursor	C	GO:0005811	lipid particle
Locus_89	dhe3_mouse ame: full=glutamate dehydrogenase mitochondrial short=gdh 1 flags: precursor	F	GO:0004352	glutamate dehydrogenase (NAD+) activity
Locus_89	dhe3_mouse ame: full=glutamate dehydrogenase mitochondrial short=gdh 1 flags: precursor	C	GO:0031430	M band
Locus_89	dhe3_mouse ame: full=glutamate dehydrogenase mitochondrial short=gdh 1 flags: precursor	F	GO:0008270	zinc ion binding
Locus_89	dhe3_mouse ame: full=glutamate dehydrogenase mitochondrial short=gdh 1 flags: precursor	F	GO:0005524	ATP binding
Locus_89	dhe3_mouse ame: full=glutamate dehydrogenase mitochondrial short=gdh 1 flags: precursor	F	GO:0004344	glucose dehydrogenase activity
Locus_89	dhe3_mouse ame: full=glutamate dehydrogenase mitochondrial short=gdh 1 flags: precursor	F	GO:0004367	glycerol-3-phosphate dehydrogenase [NAD+] activity
Locus_89	dhe3_mouse ame: full=glutamate dehydrogenase mitochondrial short=gdh 1 flags: precursor	P	GO:0046168	glycerol-3-phosphate catabolic process
Locus_89	dhe3_mouse ame: full=glutamate dehydrogenase mitochondrial short=gdh 1 flags: precursor	P	GO:0008364	pupal chitin-based cuticle development
Locus_89	dhe3_mouse ame: full=glutamate dehydrogenase mitochondrial short=gdh 1 flags: precursor	F	GO:0050897	cobalt ion binding
Locus_89	dhe3_mouse ame: full=glutamate dehydrogenase mitochondrial short=gdh 1 flags: precursor	P	GO:0046686	response to cadmium ion
Locus_89	dhe3_mouse ame: full=glutamate dehydrogenase mitochondrial short=gdh 1 flags: precursor	F	GO:0004353	glutamate dehydrogenase [NAD(P)+] activity
Locus_89	dhe3_mouse ame: full=glutamate dehydrogenase mitochondrial short=gdh 1 flags: precursor	F	GO:0070403	NAD+ binding
Locus_89	dhe3_mouse ame: full=glutamate dehydrogenase mitochondrial short=gdh 1 flags: precursor	C	GO:0030018	Z disc
Locus_89	dhe3_mouse ame: full=glutamate dehydrogenase mitochondrial short=gdh 1 flags: precursor	C	GO:0005743	mitochondrial inner membrane
Locus_89	dhe3_mouse ame: full=glutamate dehydrogenase mitochondrial short=gdh 1 flags: precursor	F	GO:0019899	enzyme binding
Locus_89	dhe3_mouse ame: full=glutamate dehydrogenase mitochondrial short=gdh 1 flags: precursor	F	GO:0043531	ADP binding
Locus_89	dhe3_mouse ame: full=glutamate dehydrogenase mitochondrial short=gdh 1 flags: precursor	P	GO:0019551	glutamate catabolic process to 2-oxoglutarate
Locus_89	dhe3_mouse ame: full=glutamate dehydrogenase mitochondrial short=gdh 1 flags: precursor	P	GO:0007616	long-term memory
Locus_89	dhe3_mouse ame: full=glutamate dehydrogenase mitochondrial short=gdh 1 flags: precursor	C	GO:0005576	extracellular region
Locus_90	wos2_schpo ame: full=protein wos2 ame: full=p21	P	GO:0060430	lung saccule development
Locus_90	wos2_schpo ame: full=protein wos2 ame: full=p21	P	GO:0000003	reproduction
Locus_90	wos2_schpo ame: full=protein wos2 ame: full=p21	F	GO:0050220	prostaglandin-E synthase activity
Locus_90	wos2_schpo ame: full=protein wos2 ame: full=p21	P	GO:0042921	glucocorticoid receptor signaling pathway
Locus_90	wos2_schpo ame: full=protein wos2 ame: full=p21	P	GO:0070389	chaperone cofactor-dependent protein refolding
Locus_90	wos2_schpo ame: full=protein wos2 ame: full=p21	P	GO:0008283	cell proliferation
Locus_90	wos2_schpo ame: full=protein wos2 ame: full=p21	P	GO:0006259	DNA metabolic process
Locus_90	wos2_schpo ame: full=protein wos2 ame: full=p21	C	GO:0005697	telomerase holoenzyme complex
Locus_90	wos2_schpo ame: full=protein wos2 ame: full=p21	C	GO:0005730	nucleolus
Locus_90	wos2_schpo ame: full=protein wos2 ame: full=p21	C	GO:0005829	cytosol
Locus_90	wos2_schpo ame: full=protein wos2 ame: full=p21	C	GO:0030016	myofibril
Locus_90	wos2_schpo ame: full=protein wos2 ame: full=p21	F	GO:0003720	telomerase activity
Locus_90	wos2_schpo ame: full=protein wos2 ame: full=p21	P	GO:0009792	embryo development ending in birth or egg hatching
Locus_90	wos2_schpo ame: full=protein wos2 ame: full=p21	P	GO:0001516	prostaglandin biosynthetic process
Locus_90	wos2_schpo ame: full=protein wos2 ame: full=p21	P	GO:0005978	glycogen biosynthetic process
Locus_90	wos2_schpo ame: full=protein wos2 ame: full=p21	F	GO:0051082	unfolded protein binding
Locus_90	wos2_schpo ame: full=protein wos2 ame: full=p21	P	GO:0043588	skin development
Locus_90	wos2_schpo ame: full=protein wos2 ame: full=p21	P	GO:0019369	arachidonic acid metabolic process
Locus_91	dock9_human ame: full=dedicator of cytokinesis protein 9 ame: full=cdc42 guanine nucleotide exchange factor zizimin-1	P	GO:0033138	positive regulation of peptidyl-serine phosphorylation
Locus_91	dock9_human ame: full=dedicator of cytokinesis protein 9 ame: full=cdc42 guanine nucleotide exchange factor zizimin-1	P	GO:0045200	establishment of neuroblast polarity
Locus_91	dock9_human ame: full=dedicator of cytokinesis protein 9 ame: full=cdc42 guanine nucleotide exchange factor zizimin-1	F	GO:0005089	Rho guanyl-nucleotide exchange factor activity
Locus_91	dock9_human ame: full=dedicator of cytokinesis protein 9 ame: full=cdc42 guanine nucleotide exchange factor zizimin-1	C	GO:0030426	growth cone
Locus_91	dock9_human ame: full=dedicator of cytokinesis protein 9 ame: full=cdc42 guanine nucleotide exchange factor zizimin-1	C	GO:0005829	cytosol
Locus_91	dock9_human ame: full=dedicator of cytokinesis protein 9 ame: full=cdc42 guanine nucleotide exchange factor zizimin-1	P	GO:0051179	localization
Locus_91	dock9_human ame: full=dedicator of cytokinesis protein 9 ame: full=cdc42 guanine nucleotide exchange factor zizimin-1	P	GO:0007596	blood coagulation
Locus_91	dock9_human ame: full=dedicator of cytokinesis protein 9 ame: full=cdc42 guanine nucleotide exchange factor zizimin-1	C	GO:0030424	axon
Locus_91	dock9_human ame: full=dedicator of cytokinesis protein 9 ame: full=cdc42 guanine nucleotide exchange factor zizimin-1	P	GO:0007409	axonogenesis
Locus_91	dock9_human ame: full=dedicator of cytokinesis protein 9 ame: full=cdc42 guanine nucleotide exchange factor zizimin-1	P	GO:0032863	activation of Rac GTPase activity
Locus_91	dock9_human ame: full=dedicator of cytokinesis protein 9 ame: full=cdc42 guanine nucleotide exchange factor zizimin-1	C	GO:0008180	COP9 signalosome
Locus_91	dock9_human ame: full=dedicator of cytokinesis protein 9 ame: full=cdc42 guanine nucleotide exchange factor zizimin-1	P	GO:0000226	microtubule cytoskeleton organization
Locus_91	dock9_human ame: full=dedicator of cytokinesis protein 9 ame: full=cdc42 guanine nucleotide exchange factor zizimin-1	C	GO:0045178	basal part of cell
Locus_91	dock9_human ame: full=dedicator of cytokinesis protein 9 ame: full=cdc42 guanine nucleotide exchange factor zizimin-1	P	GO:0043473	pigmentation
Locus_91	dock9_human ame: full=dedicator of cytokinesis protein 9 ame: full=cdc42 guanine nucleotide exchange factor zizimin-1	P	GO:0006928	cellular component movement
Locus_91	dock9_human ame: full=dedicator of cytokinesis protein 9 ame: full=cdc42 guanine nucleotide exchange factor zizimin-1	P	GO:0040011	locomotion
Locus_91	dock9_human ame: full=dedicator of cytokinesis protein 9 ame: full=cdc42 guanine nucleotide exchange factor zizimin-1	F	GO:0048365	Rac GTPase binding
Locus_91	dock9_human ame: full=dedicator of cytokinesis protein 9 ame: full=cdc42 guanine nucleotide exchange factor zizimin-1	P	GO:0007264	small GTPase mediated signal transduction
Locus_92	rl44_bruma ame: full=60s ribosomal protein l44	P	GO:0006412	translation
Locus_92	rl44_bruma ame: full=60s ribosomal protein l44	C	GO:0005840	ribosome
Locus_92	rl44_bruma ame: full=60s ribosomal protein l44	P	GO:0046677	response to antibiotic
Locus_92	rl44_bruma ame: full=60s ribosomal protein l44	F	GO:0003735	structural constituent of ribosome
Locus_92	rl44_bruma ame: full=60s ribosomal protein l44	P	GO:0040035	hermaphrodite genitalia development
Locus_92	rl44_bruma ame: full=60s ribosomal protein l44	P	GO:0046898	response to cycloheximide
Locus_92	rl44_bruma ame: full=60s ribosomal protein l44	P	GO:0018996	molting cycle, collagen and cuticulin-based cuticle
Locus_92	rl44_bruma ame: full=60s ribosomal protein l44	P	GO:0002119	nematode larval development
Locus_92	rl44_bruma ame: full=60s ribosomal protein l44	P	GO:0009792	embryo development ending in birth or egg hatching
Locus_92	rl44_bruma ame: full=60s ribosomal protein l44	P	GO:0040018	positive regulation of multicellular organism growth
Locus_94	ppib_schpo ame: full=peptidyl-prolyl cis-trans isomerase b short=ppiase b ame: full=cyclophilin 4 ame: full=rotamase b flags: precursor	P	GO:0072330	monocarboxylic acid biosynthetic process
Locus_94	ppib_schpo ame: full=peptidyl-prolyl cis-trans isomerase b short=ppiase b ame: full=cyclophilin 4 ame: full=rotamase b flags: precursor	C	GO:0005795	Golgi stack
Locus_94	ppib_schpo ame: full=peptidyl-prolyl cis-trans isomerase b short=ppiase b ame: full=cyclophilin 4 ame: full=rotamase b flags: precursor	C	GO:0005771	multivesicular body
Locus_94	ppib_schpo ame: full=peptidyl-prolyl cis-trans isomerase b short=ppiase b ame: full=cyclophilin 4 ame: full=rotamase b flags: precursor	P	GO:1901362	organic cyclic compound biosynthetic process
Locus_94	ppib_schpo ame: full=peptidyl-prolyl cis-trans isomerase b short=ppiase b ame: full=cyclophilin 4 ame: full=rotamase b flags: precursor	C	GO:0031977	thylakoid lumen
Locus_94	ppib_schpo ame: full=peptidyl-prolyl cis-trans isomerase b short=ppiase b ame: full=cyclophilin 4 ame: full=rotamase b flags: precursor	P	GO:0048364	root development
Locus_94	ppib_schpo ame: full=peptidyl-prolyl cis-trans isomerase b short=ppiase b ame: full=cyclophilin 4 ame: full=rotamase b flags: precursor	P	GO:0097308	cellular response to farnesol
Locus_94	ppib_schpo ame: full=peptidyl-prolyl cis-trans isomerase b short=ppiase b ame: full=cyclophilin 4 ame: full=rotamase b flags: precursor	C	GO:0005783	endoplasmic reticulum
Locus_94	ppib_schpo ame: full=peptidyl-prolyl cis-trans isomerase b short=ppiase b ame: full=cyclophilin 4 ame: full=rotamase b flags: precursor	P	GO:0019344	cysteine biosynthetic process
Locus_94	ppib_schpo ame: full=peptidyl-prolyl cis-trans isomerase b short=ppiase b ame: full=cyclophilin 4 ame: full=rotamase b flags: precursor	P	GO:0019438	aromatic compound biosynthetic process
Locus_94	ppib_schpo ame: full=peptidyl-prolyl cis-trans isomerase b short=ppiase b ame: full=cyclophilin 4 ame: full=rotamase b flags: precursor	C	GO:0009570	chloroplast stroma
Locus_94	ppib_schpo ame: full=peptidyl-prolyl cis-trans isomerase b short=ppiase b ame: full=cyclophilin 4 ame: full=rotamase b flags: precursor	P	GO:0050789	regulation of biological process
Locus_94	ppib_schpo ame: full=peptidyl-prolyl cis-trans isomerase b short=ppiase b ame: full=cyclophilin 4 ame: full=rotamase b flags: precursor	P	GO:0000413	protein peptidyl-prolyl isomerization
Locus_94	ppib_schpo ame: full=peptidyl-prolyl cis-trans isomerase b short=ppiase b ame: full=cyclophilin 4 ame: full=rotamase b flags: precursor	P	GO:0009651	response to salt stress
Locus_94	ppib_schpo ame: full=peptidyl-prolyl cis-trans isomerase b short=ppiase b ame: full=cyclophilin 4 ame: full=rotamase b flags: precursor	C	GO:0009506	plasmodesma
Locus_94	ppib_schpo ame: full=peptidyl-prolyl cis-trans isomerase b short=ppiase b ame: full=cyclophilin 4 ame: full=rotamase b flags: precursor	C	GO:0022626	cytosolic ribosome
Locus_94	ppib_schpo ame: full=peptidyl-prolyl cis-trans isomerase b short=ppiase b ame: full=cyclophilin 4 ame: full=rotamase b flags: precursor	C	GO:0009941	chloroplast envelope
Locus_94	ppib_schpo ame: full=peptidyl-prolyl cis-trans isomerase b short=ppiase b ame: full=cyclophilin 4 ame: full=rotamase b flags: precursor	P	GO:0042742	defense response to bacterium
Locus_94	ppib_schpo ame: full=peptidyl-prolyl cis-trans isomerase b short=ppiase b ame: full=cyclophilin 4 ame: full=rotamase b flags: precursor	P	GO:0045036	protein targeting to chloroplast
Locus_94	ppib_schpo ame: full=peptidyl-prolyl cis-trans isomerase b short=ppiase b ame: full=cyclophilin 4 ame: full=rotamase b flags: precursor	P	GO:0046483	heterocycle metabolic process
Locus_94	ppib_schpo ame: full=peptidyl-prolyl cis-trans isomerase b short=ppiase b ame: full=cyclophilin 4 ame: full=rotamase b flags: precursor	P	GO:0034605	cellular response to heat
Locus_94	ppib_schpo ame: full=peptidyl-prolyl cis-trans isomerase b short=ppiase b ame: full=cyclophilin 4 ame: full=rotamase b flags: precursor	P	GO:0006979	response to oxidative stress
Locus_94	ppib_schpo ame: full=peptidyl-prolyl cis-trans isomerase b short=ppiase b ame: full=cyclophilin 4 ame: full=rotamase b flags: precursor	P	GO:0009642	response to light intensity
Locus_94	ppib_schpo ame: full=peptidyl-prolyl cis-trans isomerase b short=ppiase b ame: full=cyclophilin 4 ame: full=rotamase b flags: precursor	P	GO:0044255	cellular lipid metabolic process
Locus_94	ppib_schpo ame: full=peptidyl-prolyl cis-trans isomerase b short=ppiase b ame: full=cyclophilin 4 ame: full=rotamase b flags: precursor	F	GO:0005515	protein binding
Locus_94	ppib_schpo ame: full=peptidyl-prolyl cis-trans isomerase b short=ppiase b ame: full=cyclophilin 4 ame: full=rotamase b flags: precursor	P	GO:0010555	response to mannitol stimulus
Locus_94	ppib_schpo ame: full=peptidyl-prolyl cis-trans isomerase b short=ppiase b ame: full=cyclophilin 4 ame: full=rotamase b flags: precursor	P	GO:0006732	coenzyme metabolic process
Locus_94	ppib_schpo ame: full=peptidyl-prolyl cis-trans isomerase b short=ppiase b ame: full=cyclophilin 4 ame: full=rotamase b flags: precursor	F	GO:0003755	peptidyl-prolyl cis-trans isomerase activity
Locus_94	ppib_schpo ame: full=peptidyl-prolyl cis-trans isomerase b short=ppiase b ame: full=cyclophilin 4 ame: full=rotamase b flags: precursor	C	GO:0048046	apoplast
Locus_94	ppib_schpo ame: full=peptidyl-prolyl cis-trans isomerase b short=ppiase b ame: full=cyclophilin 4 ame: full=rotamase b flags: precursor	P	GO:0034641	cellular nitrogen compound metabolic process
Locus_94	ppib_schpo ame: full=peptidyl-prolyl cis-trans isomerase b short=ppiase b ame: full=cyclophilin 4 ame: full=rotamase b flags: precursor	C	GO:0009535	chloroplast thylakoid membrane
Locus_94	ppib_schpo ame: full=peptidyl-prolyl cis-trans isomerase b short=ppiase b ame: full=cyclophilin 4 ame: full=rotamase b flags: precursor	P	GO:0009737	response to abscisic acid stimulus
Locus_94	ppib_schpo ame: full=peptidyl-prolyl cis-trans isomerase b short=ppiase b ame: full=cyclophilin 4 ame: full=rotamase b flags: precursor	P	GO:0006457	protein folding
Locus_95	ddx21_human ame: full=nucleolar rna helicase 2 ame: full=dead box protein 21 ame: full=gu-alpha ame: full=nucleolar rna helicase gu ame: full=nucleolar rna helicase ii ame: full=rh ii gu	P	GO:0009615	response to virus
Locus_95	ddx21_human ame: full=nucleolar rna helicase 2 ame: full=dead box protein 21 ame: full=gu-alpha ame: full=nucleolar rna helicase gu ame: full=nucleolar rna helicase ii ame: full=rh ii gu	C	GO:0009941	chloroplast envelope
Locus_95	ddx21_human ame: full=nucleolar rna helicase 2 ame: full=dead box protein 21 ame: full=gu-alpha ame: full=nucleolar rna helicase gu ame: full=nucleolar rna helicase ii ame: full=rh ii gu	F	GO:0005515	protein binding
Locus_95	ddx21_human ame: full=nucleolar rna helicase 2 ame: full=dead box protein 21 ame: full=gu-alpha ame: full=nucleolar rna helicase gu ame: full=nucleolar rna helicase ii ame: full=rh ii gu	P	GO:0009414	response to water deprivation
Locus_95	ddx21_human ame: full=nucleolar rna helicase 2 ame: full=dead box protein 21 ame: full=gu-alpha ame: full=nucleolar rna helicase gu ame: full=nucleolar rna helicase ii ame: full=rh ii gu	F	GO:0000166	nucleotide binding
Locus_95	ddx21_human ame: full=nucleolar rna helicase 2 ame: full=dead box protein 21 ame: full=gu-alpha ame: full=nucleolar rna helicase gu ame: full=nucleolar rna helicase ii ame: full=rh ii gu	P	GO:0009651	response to salt stress
Locus_95	ddx21_human ame: full=nucleolar rna helicase 2 ame: full=dead box protein 21 ame: full=gu-alpha ame: full=nucleolar rna helicase gu ame: full=nucleolar rna helicase ii ame: full=rh ii gu	C	GO:0005618	cell wall
Locus_95	ddx21_human ame: full=nucleolar rna helicase 2 ame: full=dead box protein 21 ame: full=gu-alpha ame: full=nucleolar rna helicase gu ame: full=nucleolar rna helicase ii ame: full=rh ii gu	F	GO:0043167	ion binding
Locus_95	ddx21_human ame: full=nucleolar rna helicase 2 ame: full=dead box protein 21 ame: full=gu-alpha ame: full=nucleolar rna helicase gu ame: full=nucleolar rna helicase ii ame: full=rh ii gu	C	GO:0005730	nucleolus
Locus_95	ddx21_human ame: full=nucleolar rna helicase 2 ame: full=dead box protein 21 ame: full=gu-alpha ame: full=nucleolar rna helicase gu ame: full=nucleolar rna helicase ii ame: full=rh ii gu	C	GO:0009570	chloroplast stroma
Locus_95	ddx21_human ame: full=nucleolar rna helicase 2 ame: full=dead box protein 21 ame: full=gu-alpha ame: full=nucleolar rna helicase gu ame: full=nucleolar rna helicase ii ame: full=rh ii gu	C	GO:0043234	protein complex
Locus_95	ddx21_human ame: full=nucleolar rna helicase 2 ame: full=dead box protein 21 ame: full=gu-alpha ame: full=nucleolar rna helicase gu ame: full=nucleolar rna helicase ii ame: full=rh ii gu	F	GO:0003677	DNA binding
Locus_95	ddx21_human ame: full=nucleolar rna helicase 2 ame: full=dead box protein 21 ame: full=gu-alpha ame: full=nucleolar rna helicase gu ame: full=nucleolar rna helicase ii ame: full=rh ii gu	P	GO:0009409	response to cold
Locus_95	ddx21_human ame: full=nucleolar rna helicase 2 ame: full=dead box protein 21 ame: full=gu-alpha ame: full=nucleolar rna helicase gu ame: full=nucleolar rna helicase ii ame: full=rh ii gu	F	GO:0003725	double-stranded RNA binding
Locus_95	ddx21_human ame: full=nucleolar rna helicase 2 ame: full=dead box protein 21 ame: full=gu-alpha ame: full=nucleolar rna helicase gu ame: full=nucleolar rna helicase ii ame: full=rh ii gu	C	GO:0005886	plasma membrane
Locus_95	ddx21_human ame: full=nucleolar rna helicase 2 ame: full=dead box protein 21 ame: full=gu-alpha ame: full=nucleolar rna helicase gu ame: full=nucleolar rna helicase ii ame: full=rh ii gu	F	GO:0004004	ATP-dependent RNA helicase activity
Locus_95	ddx21_human ame: full=nucleolar rna helicase 2 ame: full=dead box protein 21 ame: full=gu-alpha ame: full=nucleolar rna helicase gu ame: full=nucleolar rna helicase ii ame: full=rh ii gu	P	GO:0000373	Group II intron splicing
Locus_95	ddx21_human ame: full=nucleolar rna helicase 2 ame: full=dead box protein 21 ame: full=gu-alpha ame: full=nucleolar rna helicase gu ame: full=nucleolar rna helicase ii ame: full=rh ii gu	P	GO:0043330	response to exogenous dsRNA
Locus_95	ddx21_human ame: full=nucleolar rna helicase 2 ame: full=dead box protein 21 ame: full=gu-alpha ame: full=nucleolar rna helicase gu ame: full=nucleolar rna helicase ii ame: full=rh ii gu	C	GO:0005739	mitochondrion
Locus_96	roaa_mouse ame: full=heterogeneous nuclear ribonucleoprotein a b short=hnrnp a b ame: full=c -binding factor-a short=cbf-a	F	GO:0003700	sequence-specific DNA binding transcription factor activity
Locus_96	roaa_mouse ame: full=heterogeneous nuclear ribonucleoprotein a b short=hnrnp a b ame: full=c -binding factor-a short=cbf-a	P	GO:0045892	negative regulation of transcription, DNA-dependent
Locus_96	roaa_mouse ame: full=heterogeneous nuclear ribonucleoprotein a b short=hnrnp a b ame: full=c -binding factor-a short=cbf-a	C	GO:0005681	spliceosomal complex
Locus_96	roaa_mouse ame: full=heterogeneous nuclear ribonucleoprotein a b short=hnrnp a b ame: full=c -binding factor-a short=cbf-a	F	GO:0042162	telomeric DNA binding
Locus_96	roaa_mouse ame: full=heterogeneous nuclear ribonucleoprotein a b short=hnrnp a b ame: full=c -binding factor-a short=cbf-a	P	GO:0007411	axon guidance
Locus_96	roaa_mouse ame: full=heterogeneous nuclear ribonucleoprotein a b short=hnrnp a b ame: full=c -binding factor-a short=cbf-a	P	GO:0045727	positive regulation of translation
Locus_96	roaa_mouse ame: full=heterogeneous nuclear ribonucleoprotein a b short=hnrnp a b ame: full=c -binding factor-a short=cbf-a	F	GO:0003690	double-stranded DNA binding
Locus_96	roaa_mouse ame: full=heterogeneous nuclear ribonucleoprotein a b short=hnrnp a b ame: full=c -binding factor-a short=cbf-a	F	GO:0003697	single-stranded DNA binding
Locus_96	roaa_mouse ame: full=heterogeneous nuclear ribonucleoprotein a b short=hnrnp a b ame: full=c -binding factor-a short=cbf-a	P	GO:0009950	dorsal/ventral axis specification
Locus_96	roaa_mouse ame: full=heterogeneous nuclear ribonucleoprotein a b short=hnrnp a b ame: full=c -binding factor-a short=cbf-a	F	GO:0003730	mRNA 3'-UTR binding
Locus_96	roaa_mouse ame: full=heterogeneous nuclear ribonucleoprotein a b short=hnrnp a b ame: full=c -binding factor-a short=cbf-a	C	GO:0043234	protein complex
Locus_96	roaa_mouse ame: full=heterogeneous nuclear ribonucleoprotein a b short=hnrnp a b ame: full=c -binding factor-a short=cbf-a	F	GO:0034046	poly(G) RNA binding
Locus_96	roaa_mouse ame: full=heterogeneous nuclear ribonucleoprotein a b short=hnrnp a b ame: full=c -binding factor-a short=cbf-a	C	GO:0005829	cytosol
Locus_96	roaa_mouse ame: full=heterogeneous nuclear ribonucleoprotein a b short=hnrnp a b ame: full=c -binding factor-a short=cbf-a	F	GO:0008266	poly(U) RNA binding
Locus_96	roaa_mouse ame: full=heterogeneous nuclear ribonucleoprotein a b short=hnrnp a b ame: full=c -binding factor-a short=cbf-a	C	GO:0005654	nucleoplasm
Locus_96	roaa_mouse ame: full=heterogeneous nuclear ribonucleoprotein a b short=hnrnp a b ame: full=c -binding factor-a short=cbf-a	P	GO:0007163	establishment or maintenance of cell polarity
Locus_96	roaa_mouse ame: full=heterogeneous nuclear ribonucleoprotein a b short=hnrnp a b ame: full=c -binding factor-a short=cbf-a	P	GO:0001837	epithelial to mesenchymal transition
Locus_96	roaa_mouse ame: full=heterogeneous nuclear ribonucleoprotein a b short=hnrnp a b ame: full=c -binding factor-a short=cbf-a	C	GO:0005844	polysome
Locus_96	roaa_mouse ame: full=heterogeneous nuclear ribonucleoprotein a b short=hnrnp a b ame: full=c -binding factor-a short=cbf-a	P	GO:0007317	regulation of pole plasm oskar mRNA localization
Locus_96	roaa_mouse ame: full=heterogeneous nuclear ribonucleoprotein a b short=hnrnp a b ame: full=c -binding factor-a short=cbf-a	P	GO:0009725	response to hormone stimulus
Locus_96	roaa_mouse ame: full=heterogeneous nuclear ribonucleoprotein a b short=hnrnp a b ame: full=c -binding factor-a short=cbf-a	P	GO:0007319	negative regulation of oskar mRNA translation
Locus_96	roaa_mouse ame: full=heterogeneous nuclear ribonucleoprotein a b short=hnrnp a b ame: full=c -binding factor-a short=cbf-a	F	GO:0008143	poly(A) RNA binding
Locus_96	roaa_mouse ame: full=heterogeneous nuclear ribonucleoprotein a b short=hnrnp a b ame: full=c -binding factor-a short=cbf-a	F	GO:0005515	protein binding
Locus_96	roaa_mouse ame: full=heterogeneous nuclear ribonucleoprotein a b short=hnrnp a b ame: full=c -binding factor-a short=cbf-a	F	GO:0048027	mRNA 5'-UTR binding
Locus_96	roaa_mouse ame: full=heterogeneous nuclear ribonucleoprotein a b short=hnrnp a b ame: full=c -binding factor-a short=cbf-a	P	GO:0006913	nucleocytoplasmic transport
Locus_96	roaa_mouse ame: full=heterogeneous nuclear ribonucleoprotein a b short=hnrnp a b ame: full=c -binding factor-a short=cbf-a	P	GO:0007298	border follicle cell migration
Locus_96	roaa_mouse ame: full=heterogeneous nuclear ribonucleoprotein a b short=hnrnp a b ame: full=c -binding factor-a short=cbf-a	P	GO:0030855	epithelial cell differentiation
Locus_96	roaa_mouse ame: full=heterogeneous nuclear ribonucleoprotein a b short=hnrnp a b ame: full=c -binding factor-a short=cbf-a	P	GO:0045893	positive regulation of transcription, DNA-dependent
Locus_96	roaa_mouse ame: full=heterogeneous nuclear ribonucleoprotein a b short=hnrnp a b ame: full=c -binding factor-a short=cbf-a	P	GO:0046331	lateral inhibition
Locus_96	roaa_mouse ame: full=heterogeneous nuclear ribonucleoprotein a b short=hnrnp a b ame: full=c -binding factor-a short=cbf-a	P	GO:0007293	germarium-derived egg chamber formation
Locus_96	roaa_mouse ame: full=heterogeneous nuclear ribonucleoprotein a b short=hnrnp a b ame: full=c -binding factor-a short=cbf-a	P	GO:0048024	regulation of mRNA splicing, via spliceosome
Locus_96	roaa_mouse ame: full=heterogeneous nuclear ribonucleoprotein a b short=hnrnp a b ame: full=c -binding factor-a short=cbf-a	F	GO:0003688	DNA replication origin binding
Locus_96	roaa_mouse ame: full=heterogeneous nuclear ribonucleoprotein a b short=hnrnp a b ame: full=c -binding factor-a short=cbf-a	C	GO:0044427	chromosomal part
Locus_96	roaa_mouse ame: full=heterogeneous nuclear ribonucleoprotein a b short=hnrnp a b ame: full=c -binding factor-a short=cbf-a	C	GO:0005730	nucleolus
Locus_96	roaa_mouse ame: full=heterogeneous nuclear ribonucleoprotein a b short=hnrnp a b ame: full=c -binding factor-a short=cbf-a	P	GO:0000291	nuclear-transcribed mRNA catabolic process, exonucleolytic
Locus_96	roaa_mouse ame: full=heterogeneous nuclear ribonucleoprotein a b short=hnrnp a b ame: full=c -binding factor-a short=cbf-a	P	GO:0048255	mRNA stabilization
Locus_97	myef2_mouse ame: full=myelin expression factor 2 short=mef-2 short= -2	P	GO:0006810	transport
Locus_97	myef2_mouse ame: full=myelin expression factor 2 short=mef-2 short= -2	P	GO:0006413	translational initiation
Locus_97	myef2_mouse ame: full=myelin expression factor 2 short=mef-2 short= -2	P	GO:1900151	regulation of nuclear-transcribed mRNA catabolic process, deadenylation-dependent decay
Locus_97	myef2_mouse ame: full=myelin expression factor 2 short=mef-2 short= -2	F	GO:0003823	antigen binding
Locus_97	myef2_mouse ame: full=myelin expression factor 2 short=mef-2 short= -2	C	GO:0005794	Golgi apparatus
Locus_97	myef2_mouse ame: full=myelin expression factor 2 short=mef-2 short= -2	C	GO:0005730	nucleolus
Locus_97	myef2_mouse ame: full=myelin expression factor 2 short=mef-2 short= -2	P	GO:0050896	response to stimulus
Locus_97	myef2_mouse ame: full=myelin expression factor 2 short=mef-2 short= -2	P	GO:0014902	myotube differentiation
Locus_97	myef2_mouse ame: full=myelin expression factor 2 short=mef-2 short= -2	C	GO:0071013	catalytic step 2 spliceosome
Locus_97	myef2_mouse ame: full=myelin expression factor 2 short=mef-2 short= -2	F	GO:0019904	protein domain specific binding
Locus_97	myef2_mouse ame: full=myelin expression factor 2 short=mef-2 short= -2	P	GO:0006417	regulation of translation
Locus_97	myef2_mouse ame: full=myelin expression factor 2 short=mef-2 short= -2	C	GO:0016363	nuclear matrix
Locus_97	myef2_mouse ame: full=myelin expression factor 2 short=mef-2 short= -2	F	GO:0003723	RNA binding
Locus_97	myef2_mouse ame: full=myelin expression factor 2 short=mef-2 short= -2	C	GO:0042382	paraspeckles
Locus_97	myef2_mouse ame: full=myelin expression factor 2 short=mef-2 short= -2	P	GO:0000380	alternative mRNA splicing, via spliceosome
Locus_97	myef2_mouse ame: full=myelin expression factor 2 short=mef-2 short= -2	C	GO:0005887	integral to plasma membrane
Locus_97	myef2_mouse ame: full=myelin expression factor 2 short=mef-2 short= -2	P	GO:0030182	neuron differentiation
Locus_99	hsp7c_rat ame: full=heat shock cognate 71 kda protein ame: full=heat shock 70 kda protein 8 gi	C	GO:0009986	cell surface
Locus_99	hsp7c_rat ame: full=heat shock cognate 71 kda protein ame: full=heat shock 70 kda protein 8 gi	P	GO:0045892	negative regulation of transcription, DNA-dependent
Locus_99	hsp7c_rat ame: full=heat shock cognate 71 kda protein ame: full=heat shock 70 kda protein 8 gi	F	GO:0051087	chaperone binding
Locus_99	hsp7c_rat ame: full=heat shock cognate 71 kda protein ame: full=heat shock 70 kda protein 8 gi	C	GO:0070062	extracellular vesicular exosome
Locus_99	hsp7c_rat ame: full=heat shock cognate 71 kda protein ame: full=heat shock 70 kda protein 8 gi	P	GO:0006892	post-Golgi vesicle-mediated transport
Locus_99	hsp7c_rat ame: full=heat shock cognate 71 kda protein ame: full=heat shock 70 kda protein 8 gi	P	GO:0019048	modulation by virus of host morphology or physiology
Locus_99	hsp7c_rat ame: full=heat shock cognate 71 kda protein ame: full=heat shock 70 kda protein 8 gi	C	GO:0043005	neuron projection
Locus_99	hsp7c_rat ame: full=heat shock cognate 71 kda protein ame: full=heat shock 70 kda protein 8 gi	F	GO:0051082	unfolded protein binding
Locus_99	hsp7c_rat ame: full=heat shock cognate 71 kda protein ame: full=heat shock 70 kda protein 8 gi	C	GO:0061202	clathrin-sculpted gamma-aminobutyric acid transport vesicle membrane
Locus_99	hsp7c_rat ame: full=heat shock cognate 71 kda protein ame: full=heat shock 70 kda protein 8 gi	C	GO:0036128	CatSper complex
Locus_99	hsp7c_rat ame: full=heat shock cognate 71 kda protein ame: full=heat shock 70 kda protein 8 gi	P	GO:0007411	axon guidance
Locus_99	hsp7c_rat ame: full=heat shock cognate 71 kda protein ame: full=heat shock 70 kda protein 8 gi	P	GO:0070194	synaptonemal complex disassembly
Locus_99	hsp7c_rat ame: full=heat shock cognate 71 kda protein ame: full=heat shock 70 kda protein 8 gi	P	GO:0016246	RNA interference
Locus_99	hsp7c_rat ame: full=heat shock cognate 71 kda protein ame: full=heat shock 70 kda protein 8 gi	F	GO:0005102	receptor binding
Locus_99	hsp7c_rat ame: full=heat shock cognate 71 kda protein ame: full=heat shock 70 kda protein 8 gi	C	GO:0005829	cytosol
Locus_99	hsp7c_rat ame: full=heat shock cognate 71 kda protein ame: full=heat shock 70 kda protein 8 gi	C	GO:0000974	Prp19 complex
Locus_99	hsp7c_rat ame: full=heat shock cognate 71 kda protein ame: full=heat shock 70 kda protein 8 gi	C	GO:0005726	perichromatin fibrils
Locus_99	hsp7c_rat ame: full=heat shock cognate 71 kda protein ame: full=heat shock 70 kda protein 8 gi	F	GO:0051861	glycolipid binding
Locus_99	hsp7c_rat ame: full=heat shock cognate 71 kda protein ame: full=heat shock 70 kda protein 8 gi	P	GO:0051085	chaperone mediated protein folding requiring cofactor
Locus_99	hsp7c_rat ame: full=heat shock cognate 71 kda protein ame: full=heat shock 70 kda protein 8 gi	P	GO:0007141	male meiosis I
Locus_99	hsp7c_rat ame: full=heat shock cognate 71 kda protein ame: full=heat shock 70 kda protein 8 gi	P	GO:0006986	response to unfolded protein
Locus_99	hsp7c_rat ame: full=heat shock cognate 71 kda protein ame: full=heat shock 70 kda protein 8 gi	P	GO:0031101	fin regeneration
Locus_99	hsp7c_rat ame: full=heat shock cognate 71 kda protein ame: full=heat shock 70 kda protein 8 gi	F	GO:0042623	ATPase activity, coupled
Locus_99	hsp7c_rat ame: full=heat shock cognate 71 kda protein ame: full=heat shock 70 kda protein 8 gi	C	GO:0071011	precatalytic spliceosome
Locus_99	hsp7c_rat ame: full=heat shock cognate 71 kda protein ame: full=heat shock 70 kda protein 8 gi	P	GO:0009408	response to heat
Locus_99	hsp7c_rat ame: full=heat shock cognate 71 kda protein ame: full=heat shock 70 kda protein 8 gi	C	GO:0005811	lipid particle
Locus_99	hsp7c_rat ame: full=heat shock cognate 71 kda protein ame: full=heat shock 70 kda protein 8 gi	P	GO:0007286	spermatid development
Locus_99	hsp7c_rat ame: full=heat shock cognate 71 kda protein ame: full=heat shock 70 kda protein 8 gi	P	GO:0031662	positive regulation of cyclin-dependent protein serine/threonine kinase activity involved in G2/M transition of mitotic cell cycle
Locus_99	hsp7c_rat ame: full=heat shock cognate 71 kda protein ame: full=heat shock 70 kda protein 8 gi	P	GO:0001700	embryonic development via the syncytial blastoderm
Locus_99	hsp7c_rat ame: full=heat shock cognate 71 kda protein ame: full=heat shock 70 kda protein 8 gi	C	GO:0071013	catalytic step 2 spliceosome
Locus_99	hsp7c_rat ame: full=heat shock cognate 71 kda protein ame: full=heat shock 70 kda protein 8 gi	C	GO:0005875	microtubule associated complex
Locus_99	hsp7c_rat ame: full=heat shock cognate 71 kda protein ame: full=heat shock 70 kda protein 8 gi	F	GO:0005524	ATP binding
Locus_99	hsp7c_rat ame: full=heat shock cognate 71 kda protein ame: full=heat shock 70 kda protein 8 gi	C	GO:0042470	melanosome
Locus_99	hsp7c_rat ame: full=heat shock cognate 71 kda protein ame: full=heat shock 70 kda protein 8 gi	P	GO:0000398	mRNA splicing, via spliceosome
Locus_99	hsp7c_rat ame: full=heat shock cognate 71 kda protein ame: full=heat shock 70 kda protein 8 gi	P	GO:0061024	membrane organization
Locus_99	hsp7c_rat ame: full=heat shock cognate 71 kda protein ame: full=heat shock 70 kda protein 8 gi	C	GO:0030018	Z disc
Locus_99	hsp7c_rat ame: full=heat shock cognate 71 kda protein ame: full=heat shock 70 kda protein 8 gi	C	GO:0001673	male germ cell nucleus
Locus_99	hsp7c_rat ame: full=heat shock cognate 71 kda protein ame: full=heat shock 70 kda protein 8 gi	C	GO:0005743	mitochondrial inner membrane
Locus_99	hsp7c_rat ame: full=heat shock cognate 71 kda protein ame: full=heat shock 70 kda protein 8 gi	P	GO:0007413	axonal fasciculation
Locus_99	hsp7c_rat ame: full=heat shock cognate 71 kda protein ame: full=heat shock 70 kda protein 8 gi	F	GO:0043531	ADP binding
Locus_99	hsp7c_rat ame: full=heat shock cognate 71 kda protein ame: full=heat shock 70 kda protein 8 gi	C	GO:0005730	nucleolus
Locus_99	hsp7c_rat ame: full=heat shock cognate 71 kda protein ame: full=heat shock 70 kda protein 8 gi	C	GO:0043025	neuronal cell body
Locus_99	hsp7c_rat ame: full=heat shock cognate 71 kda protein ame: full=heat shock 70 kda protein 8 gi	P	GO:0035967	cellular response to topologically incorrect protein
Locus_99	hsp7c_rat ame: full=heat shock cognate 71 kda protein ame: full=heat shock 70 kda protein 8 gi	C	GO:0000795	synaptonemal complex
Locus_99	hsp7c_rat ame: full=heat shock cognate 71 kda protein ame: full=heat shock 70 kda protein 8 gi	P	GO:0007269	neurotransmitter secretion
Locus_99	hsp7c_rat ame: full=heat shock cognate 71 kda protein ame: full=heat shock 70 kda protein 8 gi	C	GO:0008021	synaptic vesicle
Locus_100	at1a_taeso ame: full=sodium potassium-transporting atpase subunit alpha short=na(+) k(+) atpase alpha subunit ame: full=sodium pump subunit alpha ame: full=t 1-alpha	F	GO:0051087	chaperone binding
Locus_100	at1a_taeso ame: full=sodium potassium-transporting atpase subunit alpha short=na(+) k(+) atpase alpha subunit ame: full=sodium pump subunit alpha ame: full=t 1-alpha	P	GO:0015991	ATP hydrolysis coupled proton transport
Locus_100	at1a_taeso ame: full=sodium potassium-transporting atpase subunit alpha short=na(+) k(+) atpase alpha subunit ame: full=sodium pump subunit alpha ame: full=t 1-alpha	F	GO:0030506	ankyrin binding
Locus_100	at1a_taeso ame: full=sodium potassium-transporting atpase subunit alpha short=na(+) k(+) atpase alpha subunit ame: full=sodium pump subunit alpha ame: full=t 1-alpha	P	GO:0051481	reduction of cytosolic calcium ion concentration
Locus_100	at1a_taeso ame: full=sodium potassium-transporting atpase subunit alpha short=na(+) k(+) atpase alpha subunit ame: full=sodium pump subunit alpha ame: full=t 1-alpha	P	GO:0001894	tissue homeostasis
Locus_100	at1a_taeso ame: full=sodium potassium-transporting atpase subunit alpha short=na(+) k(+) atpase alpha subunit ame: full=sodium pump subunit alpha ame: full=t 1-alpha	P	GO:0002028	regulation of sodium ion transport
Locus_100	at1a_taeso ame: full=sodium potassium-transporting atpase subunit alpha short=na(+) k(+) atpase alpha subunit ame: full=sodium pump subunit alpha ame: full=t 1-alpha	F	GO:0043548	phosphatidylinositol 3-kinase binding
Locus_100	at1a_taeso ame: full=sodium potassium-transporting atpase subunit alpha short=na(+) k(+) atpase alpha subunit ame: full=sodium pump subunit alpha ame: full=t 1-alpha	F	GO:0031748	D1 dopamine receptor binding
Locus_100	at1a_taeso ame: full=sodium potassium-transporting atpase subunit alpha short=na(+) k(+) atpase alpha subunit ame: full=sodium pump subunit alpha ame: full=t 1-alpha	C	GO:0016324	apical plasma membrane
Locus_100	at1a_taeso ame: full=sodium potassium-transporting atpase subunit alpha short=na(+) k(+) atpase alpha subunit ame: full=sodium pump subunit alpha ame: full=t 1-alpha	P	GO:0019229	regulation of vasoconstriction
Locus_100	at1a_taeso ame: full=sodium potassium-transporting atpase subunit alpha short=na(+) k(+) atpase alpha subunit ame: full=sodium pump subunit alpha ame: full=t 1-alpha	C	GO:0005901	caveola
Locus_100	at1a_taeso ame: full=sodium potassium-transporting atpase subunit alpha short=na(+) k(+) atpase alpha subunit ame: full=sodium pump subunit alpha ame: full=t 1-alpha	P	GO:0035235	ionotropic glutamate receptor signaling pathway
Locus_100	at1a_taeso ame: full=sodium potassium-transporting atpase subunit alpha short=na(+) k(+) atpase alpha subunit ame: full=sodium pump subunit alpha ame: full=t 1-alpha	P	GO:0035725	sodium ion transmembrane transport
Locus_100	at1a_taeso ame: full=sodium potassium-transporting atpase subunit alpha short=na(+) k(+) atpase alpha subunit ame: full=sodium pump subunit alpha ame: full=t 1-alpha	C	GO:0005783	endoplasmic reticulum
Locus_100	at1a_taeso ame: full=sodium potassium-transporting atpase subunit alpha short=na(+) k(+) atpase alpha subunit ame: full=sodium pump subunit alpha ame: full=t 1-alpha	F	GO:0030955	potassium ion binding
Locus_100	at1a_taeso ame: full=sodium potassium-transporting atpase subunit alpha short=na(+) k(+) atpase alpha subunit ame: full=sodium pump subunit alpha ame: full=t 1-alpha	P	GO:0002087	regulation of respiratory gaseous exchange by neurological system process
Locus_100	at1a_taeso ame: full=sodium potassium-transporting atpase subunit alpha short=na(+) k(+) atpase alpha subunit ame: full=sodium pump subunit alpha ame: full=t 1-alpha	P	GO:0060081	membrane hyperpolarization
Locus_100	at1a_taeso ame: full=sodium potassium-transporting atpase subunit alpha short=na(+) k(+) atpase alpha subunit ame: full=sodium pump subunit alpha ame: full=t 1-alpha	C	GO:0016323	basolateral plasma membrane
Locus_100	at1a_taeso ame: full=sodium potassium-transporting atpase subunit alpha short=na(+) k(+) atpase alpha subunit ame: full=sodium pump subunit alpha ame: full=t 1-alpha	P	GO:0007605	sensory perception of sound
Locus_100	at1a_taeso ame: full=sodium potassium-transporting atpase subunit alpha short=na(+) k(+) atpase alpha subunit ame: full=sodium pump subunit alpha ame: full=t 1-alpha	P	GO:0007613	memory
Locus_100	at1a_taeso ame: full=sodium potassium-transporting atpase subunit alpha short=na(+) k(+) atpase alpha subunit ame: full=sodium pump subunit alpha ame: full=t 1-alpha	C	GO:0030315	T-tubule
Locus_100	at1a_taeso ame: full=sodium potassium-transporting atpase subunit alpha short=na(+) k(+) atpase alpha subunit ame: full=sodium pump subunit alpha ame: full=t 1-alpha	P	GO:0019991	septate junction assembly
Locus_100	at1a_taeso ame: full=sodium potassium-transporting atpase subunit alpha short=na(+) k(+) atpase alpha subunit ame: full=sodium pump subunit alpha ame: full=t 1-alpha	P	GO:0006200	ATP catabolic process
Locus_100	at1a_taeso ame: full=sodium potassium-transporting atpase subunit alpha short=na(+) k(+) atpase alpha subunit ame: full=sodium pump subunit alpha ame: full=t 1-alpha	P	GO:0008217	regulation of blood pressure
Locus_100	at1a_taeso ame: full=sodium potassium-transporting atpase subunit alpha short=na(+) k(+) atpase alpha subunit ame: full=sodium pump subunit alpha ame: full=t 1-alpha	P	GO:0009266	response to temperature stimulus
Locus_100	at1a_taeso ame: full=sodium potassium-transporting atpase subunit alpha short=na(+) k(+) atpase alpha subunit ame: full=sodium pump subunit alpha ame: full=t 1-alpha	P	GO:0006940	regulation of smooth muscle contraction
Locus_100	at1a_taeso ame: full=sodium potassium-transporting atpase subunit alpha short=na(+) k(+) atpase alpha subunit ame: full=sodium pump subunit alpha ame: full=t 1-alpha	P	GO:0006754	ATP biosynthetic process
Locus_100	at1a_taeso ame: full=sodium potassium-transporting atpase subunit alpha short=na(+) k(+) atpase alpha subunit ame: full=sodium pump subunit alpha ame: full=t 1-alpha	P	GO:0010107	potassium ion import
Locus_100	at1a_taeso ame: full=sodium potassium-transporting atpase subunit alpha short=na(+) k(+) atpase alpha subunit ame: full=sodium pump subunit alpha ame: full=t 1-alpha	C	GO:0044326	dendritic spine neck
Locus_100	at1a_taeso ame: full=sodium potassium-transporting atpase subunit alpha short=na(+) k(+) atpase alpha subunit ame: full=sodium pump subunit alpha ame: full=t 1-alpha	P	GO:0002026	regulation of the force of heart contraction
Locus_100	at1a_taeso ame: full=sodium potassium-transporting atpase subunit alpha short=na(+) k(+) atpase alpha subunit ame: full=sodium pump subunit alpha ame: full=t 1-alpha	P	GO:0008542	visual learning
Locus_100	at1a_taeso ame: full=sodium potassium-transporting atpase subunit alpha short=na(+) k(+) atpase alpha subunit ame: full=sodium pump subunit alpha ame: full=t 1-alpha	C	GO:0030424	axon
Locus_100	at1a_taeso ame: full=sodium potassium-transporting atpase subunit alpha short=na(+) k(+) atpase alpha subunit ame: full=sodium pump subunit alpha ame: full=t 1-alpha	F	GO:0031402	sodium ion binding
Locus_100	at1a_taeso ame: full=sodium potassium-transporting atpase subunit alpha short=na(+) k(+) atpase alpha subunit ame: full=sodium pump subunit alpha ame: full=t 1-alpha	P	GO:0008340	determination of adult lifespan
Locus_100	at1a_taeso ame: full=sodium potassium-transporting atpase subunit alpha short=na(+) k(+) atpase alpha subunit ame: full=sodium pump subunit alpha ame: full=t 1-alpha	C	GO:0044327	dendritic spine head
Locus_100	at1a_taeso ame: full=sodium potassium-transporting atpase subunit alpha short=na(+) k(+) atpase alpha subunit ame: full=sodium pump subunit alpha ame: full=t 1-alpha	P	GO:0045989	positive regulation of striated muscle contraction
Locus_100	at1a_taeso ame: full=sodium potassium-transporting atpase subunit alpha short=na(+) k(+) atpase alpha subunit ame: full=sodium pump subunit alpha ame: full=t 1-alpha	P	GO:0031947	negative regulation of glucocorticoid biosynthetic process
Locus_100	at1a_taeso ame: full=sodium potassium-transporting atpase subunit alpha short=na(+) k(+) atpase alpha subunit ame: full=sodium pump subunit alpha ame: full=t 1-alpha	C	GO:0043209	myelin sheath
Locus_100	at1a_taeso ame: full=sodium potassium-transporting atpase subunit alpha short=na(+) k(+) atpase alpha subunit ame: full=sodium pump subunit alpha ame: full=t 1-alpha	F	GO:0019904	protein domain specific binding
Locus_100	at1a_taeso ame: full=sodium potassium-transporting atpase subunit alpha short=na(+) k(+) atpase alpha subunit ame: full=sodium pump subunit alpha ame: full=t 1-alpha	P	GO:0045822	negative regulation of heart contraction
Locus_100	at1a_taeso ame: full=sodium potassium-transporting atpase subunit alpha short=na(+) k(+) atpase alpha subunit ame: full=sodium pump subunit alpha ame: full=t 1-alpha	C	GO:0005794	Golgi apparatus
Locus_100	at1a_taeso ame: full=sodium potassium-transporting atpase subunit alpha short=na(+) k(+) atpase alpha subunit ame: full=sodium pump subunit alpha ame: full=t 1-alpha	P	GO:0001700	embryonic development via the syncytial blastoderm
Locus_100	at1a_taeso ame: full=sodium potassium-transporting atpase subunit alpha short=na(+) k(+) atpase alpha subunit ame: full=sodium pump subunit alpha ame: full=t 1-alpha	F	GO:0005524	ATP binding
Locus_100	at1a_taeso ame: full=sodium potassium-transporting atpase subunit alpha short=na(+) k(+) atpase alpha subunit ame: full=sodium pump subunit alpha ame: full=t 1-alpha	C	GO:0042470	melanosome
Locus_100	at1a_taeso ame: full=sodium potassium-transporting atpase subunit alpha short=na(+) k(+) atpase alpha subunit ame: full=sodium pump subunit alpha ame: full=t 1-alpha	C	GO:0045202	synapse
Locus_100	at1a_taeso ame: full=sodium potassium-transporting atpase subunit alpha short=na(+) k(+) atpase alpha subunit ame: full=sodium pump subunit alpha ame: full=t 1-alpha	P	GO:0035159	regulation of tube length, open tracheal system
Locus_100	at1a_taeso ame: full=sodium potassium-transporting atpase subunit alpha short=na(+) k(+) atpase alpha subunit ame: full=sodium pump subunit alpha ame: full=t 1-alpha	P	GO:0045988	negative regulation of striated muscle contraction
Locus_100	at1a_taeso ame: full=sodium potassium-transporting atpase subunit alpha short=na(+) k(+) atpase alpha subunit ame: full=sodium pump subunit alpha ame: full=t 1-alpha	F	GO:0019901	protein kinase binding
Locus_100	at1a_taeso ame: full=sodium potassium-transporting atpase subunit alpha short=na(+) k(+) atpase alpha subunit ame: full=sodium pump subunit alpha ame: full=t 1-alpha	P	GO:0045823	positive regulation of heart contraction
Locus_100	at1a_taeso ame: full=sodium potassium-transporting atpase subunit alpha short=na(+) k(+) atpase alpha subunit ame: full=sodium pump subunit alpha ame: full=t 1-alpha	P	GO:0007630	jump response
Locus_100	at1a_taeso ame: full=sodium potassium-transporting atpase subunit alpha short=na(+) k(+) atpase alpha subunit ame: full=sodium pump subunit alpha ame: full=t 1-alpha	C	GO:0005890	sodium:potassium-exchanging ATPase complex
Locus_100	at1a_taeso ame: full=sodium potassium-transporting atpase subunit alpha short=na(+) k(+) atpase alpha subunit ame: full=sodium pump subunit alpha ame: full=t 1-alpha	F	GO:0005391	sodium:potassium-exchanging ATPase activity
Locus_100	at1a_taeso ame: full=sodium potassium-transporting atpase subunit alpha short=na(+) k(+) atpase alpha subunit ame: full=sodium pump subunit alpha ame: full=t 1-alpha	C	GO:0005918	septate junction
Locus_100	at1a_taeso ame: full=sodium potassium-transporting atpase subunit alpha short=na(+) k(+) atpase alpha subunit ame: full=sodium pump subunit alpha ame: full=t 1-alpha	P	GO:0008360	regulation of cell shape
Locus_100	at1a_taeso ame: full=sodium potassium-transporting atpase subunit alpha short=na(+) k(+) atpase alpha subunit ame: full=sodium pump subunit alpha ame: full=t 1-alpha	P	GO:0040011	locomotion
Locus_100	at1a_taeso ame: full=sodium potassium-transporting atpase subunit alpha short=na(+) k(+) atpase alpha subunit ame: full=sodium pump subunit alpha ame: full=t 1-alpha	P	GO:0035094	response to nicotine
Locus_100	at1a_taeso ame: full=sodium potassium-transporting atpase subunit alpha short=na(+) k(+) atpase alpha subunit ame: full=sodium pump subunit alpha ame: full=t 1-alpha	P	GO:0035158	regulation of tube diameter, open tracheal system
Locus_100	at1a_taeso ame: full=sodium potassium-transporting atpase subunit alpha short=na(+) k(+) atpase alpha subunit ame: full=sodium pump subunit alpha ame: full=t 1-alpha	P	GO:0042493	response to drug
Locus_100	at1a_taeso ame: full=sodium potassium-transporting atpase subunit alpha short=na(+) k(+) atpase alpha subunit ame: full=sodium pump subunit alpha ame: full=t 1-alpha	P	GO:0050905	neuromuscular process
Locus_100	at1a_taeso ame: full=sodium potassium-transporting atpase subunit alpha short=na(+) k(+) atpase alpha subunit ame: full=sodium pump subunit alpha ame: full=t 1-alpha	C	GO:0005634	nucleus
Locus_100	at1a_taeso ame: full=sodium potassium-transporting atpase subunit alpha short=na(+) k(+) atpase alpha subunit ame: full=sodium pump subunit alpha ame: full=t 1-alpha	F	GO:0043531	ADP binding
Locus_100	at1a_taeso ame: full=sodium potassium-transporting atpase subunit alpha short=na(+) k(+) atpase alpha subunit ame: full=sodium pump subunit alpha ame: full=t 1-alpha	P	GO:0051124	synaptic growth at neuromuscular junction
Locus_100	at1a_taeso ame: full=sodium potassium-transporting atpase subunit alpha short=na(+) k(+) atpase alpha subunit ame: full=sodium pump subunit alpha ame: full=t 1-alpha	P	GO:0071260	cellular response to mechanical stimulus
Locus_100	at1a_taeso ame: full=sodium potassium-transporting atpase subunit alpha short=na(+) k(+) atpase alpha subunit ame: full=sodium pump subunit alpha ame: full=t 1-alpha	P	GO:0060439	trachea morphogenesis
Locus_100	at1a_taeso ame: full=sodium potassium-transporting atpase subunit alpha short=na(+) k(+) atpase alpha subunit ame: full=sodium pump subunit alpha ame: full=t 1-alpha	P	GO:0016311	dephosphorylation
Locus_100	at1a_taeso ame: full=sodium potassium-transporting atpase subunit alpha short=na(+) k(+) atpase alpha subunit ame: full=sodium pump subunit alpha ame: full=t 1-alpha	P	GO:0001504	neurotransmitter uptake
Locus_100	at1a_taeso ame: full=sodium potassium-transporting atpase subunit alpha short=na(+) k(+) atpase alpha subunit ame: full=sodium pump subunit alpha ame: full=t 1-alpha	C	GO:0005768	endosome
Locus_100	at1a_taeso ame: full=sodium potassium-transporting atpase subunit alpha short=na(+) k(+) atpase alpha subunit ame: full=sodium pump subunit alpha ame: full=t 1-alpha	F	GO:0016791	phosphatase activity
Locus_100	at1a_taeso ame: full=sodium potassium-transporting atpase subunit alpha short=na(+) k(+) atpase alpha subunit ame: full=sodium pump subunit alpha ame: full=t 1-alpha	P	GO:0086004	regulation of cardiac muscle cell contraction
Locus_101	hnrpq_mouse ame: full=heterogeneous nuclear ribonucleoprotein q short=hnrnp q ame: full=glycine- and tyrosine-rich rna-binding protein short=gry-rbp ame: full=ns1-associated protein 1 ame: full=synaptotagmin- cytoplasmic rna-interacting protein ame: full=pp68	C	GO:0005654	nucleoplasm
Locus_101	hnrpq_mouse ame: full=heterogeneous nuclear ribonucleoprotein q short=hnrnp q ame: full=glycine- and tyrosine-rich rna-binding protein short=gry-rbp ame: full=ns1-associated protein 1 ame: full=synaptotagmin- cytoplasmic rna-interacting protein ame: full=pp68	P	GO:0017148	negative regulation of translation
Locus_101	hnrpq_mouse ame: full=heterogeneous nuclear ribonucleoprotein q short=hnrnp q ame: full=glycine- and tyrosine-rich rna-binding protein short=gry-rbp ame: full=ns1-associated protein 1 ame: full=synaptotagmin- cytoplasmic rna-interacting protein ame: full=pp68	F	GO:0005515	protein binding
Locus_101	hnrpq_mouse ame: full=heterogeneous nuclear ribonucleoprotein q short=hnrnp q ame: full=glycine- and tyrosine-rich rna-binding protein short=gry-rbp ame: full=ns1-associated protein 1 ame: full=synaptotagmin- cytoplasmic rna-interacting protein ame: full=pp68	P	GO:0016554	cytidine to uridine editing
Locus_101	hnrpq_mouse ame: full=heterogeneous nuclear ribonucleoprotein q short=hnrnp q ame: full=glycine- and tyrosine-rich rna-binding protein short=gry-rbp ame: full=ns1-associated protein 1 ame: full=synaptotagmin- cytoplasmic rna-interacting protein ame: full=pp68	P	GO:0070934	CRD-mediated mRNA stabilization
Locus_101	hnrpq_mouse ame: full=heterogeneous nuclear ribonucleoprotein q short=hnrnp q ame: full=glycine- and tyrosine-rich rna-binding protein short=gry-rbp ame: full=ns1-associated protein 1 ame: full=synaptotagmin- cytoplasmic rna-interacting protein ame: full=pp68	F	GO:0008143	poly(A) RNA binding
Locus_101	hnrpq_mouse ame: full=heterogeneous nuclear ribonucleoprotein q short=hnrnp q ame: full=glycine- and tyrosine-rich rna-binding protein short=gry-rbp ame: full=ns1-associated protein 1 ame: full=synaptotagmin- cytoplasmic rna-interacting protein ame: full=pp68	P	GO:0050821	protein stabilization
Locus_101	hnrpq_mouse ame: full=heterogeneous nuclear ribonucleoprotein q short=hnrnp q ame: full=glycine- and tyrosine-rich rna-binding protein short=gry-rbp ame: full=ns1-associated protein 1 ame: full=synaptotagmin- cytoplasmic rna-interacting protein ame: full=pp68	P	GO:0016556	mRNA modification
Locus_101	hnrpq_mouse ame: full=heterogeneous nuclear ribonucleoprotein q short=hnrnp q ame: full=glycine- and tyrosine-rich rna-binding protein short=gry-rbp ame: full=ns1-associated protein 1 ame: full=synaptotagmin- cytoplasmic rna-interacting protein ame: full=pp68	C	GO:0005730	nucleolus
Locus_101	hnrpq_mouse ame: full=heterogeneous nuclear ribonucleoprotein q short=hnrnp q ame: full=glycine- and tyrosine-rich rna-binding protein short=gry-rbp ame: full=ns1-associated protein 1 ame: full=synaptotagmin- cytoplasmic rna-interacting protein ame: full=pp68	C	GO:0071204	histone pre-mRNA 3'end processing complex
Locus_101	hnrpq_mouse ame: full=heterogeneous nuclear ribonucleoprotein q short=hnrnp q ame: full=glycine- and tyrosine-rich rna-binding protein short=gry-rbp ame: full=ns1-associated protein 1 ame: full=synaptotagmin- cytoplasmic rna-interacting protein ame: full=pp68	C	GO:0071013	catalytic step 2 spliceosome
Locus_101	hnrpq_mouse ame: full=heterogeneous nuclear ribonucleoprotein q short=hnrnp q ame: full=glycine- and tyrosine-rich rna-binding protein short=gry-rbp ame: full=ns1-associated protein 1 ame: full=synaptotagmin- cytoplasmic rna-interacting protein ame: full=pp68	C	GO:0005720	nuclear heterochromatin
Locus_101	hnrpq_mouse ame: full=heterogeneous nuclear ribonucleoprotein q short=hnrnp q ame: full=glycine- and tyrosine-rich rna-binding protein short=gry-rbp ame: full=ns1-associated protein 1 ame: full=synaptotagmin- cytoplasmic rna-interacting protein ame: full=pp68	F	GO:0004131	cytosine deaminase activity
Locus_101	hnrpq_mouse ame: full=heterogeneous nuclear ribonucleoprotein q short=hnrnp q ame: full=glycine- and tyrosine-rich rna-binding protein short=gry-rbp ame: full=ns1-associated protein 1 ame: full=synaptotagmin- cytoplasmic rna-interacting protein ame: full=pp68	P	GO:0071346	cellular response to interferon-gamma
Locus_101	hnrpq_mouse ame: full=heterogeneous nuclear ribonucleoprotein q short=hnrnp q ame: full=glycine- and tyrosine-rich rna-binding protein short=gry-rbp ame: full=ns1-associated protein 1 ame: full=synaptotagmin- cytoplasmic rna-interacting protein ame: full=pp68	C	GO:0030895	apolipoprotein B mRNA editing enzyme complex
Locus_101	hnrpq_mouse ame: full=heterogeneous nuclear ribonucleoprotein q short=hnrnp q ame: full=glycine- and tyrosine-rich rna-binding protein short=gry-rbp ame: full=ns1-associated protein 1 ame: full=synaptotagmin- cytoplasmic rna-interacting protein ame: full=pp68	F	GO:0003725	double-stranded RNA binding
Locus_101	hnrpq_mouse ame: full=heterogeneous nuclear ribonucleoprotein q short=hnrnp q ame: full=glycine- and tyrosine-rich rna-binding protein short=gry-rbp ame: full=ns1-associated protein 1 ame: full=synaptotagmin- cytoplasmic rna-interacting protein ame: full=pp68	P	GO:0000398	mRNA splicing, via spliceosome
Locus_101	hnrpq_mouse ame: full=heterogeneous nuclear ribonucleoprotein q short=hnrnp q ame: full=glycine- and tyrosine-rich rna-binding protein short=gry-rbp ame: full=ns1-associated protein 1 ame: full=synaptotagmin- cytoplasmic rna-interacting protein ame: full=pp68	C	GO:0070937	CRD-mediated mRNA stability complex
Locus_101	hnrpq_mouse ame: full=heterogeneous nuclear ribonucleoprotein q short=hnrnp q ame: full=glycine- and tyrosine-rich rna-binding protein short=gry-rbp ame: full=ns1-associated protein 1 ame: full=synaptotagmin- cytoplasmic rna-interacting protein ame: full=pp68	C	GO:0097452	GAIT complex
Locus_101	hnrpq_mouse ame: full=heterogeneous nuclear ribonucleoprotein q short=hnrnp q ame: full=glycine- and tyrosine-rich rna-binding protein short=gry-rbp ame: full=ns1-associated protein 1 ame: full=synaptotagmin- cytoplasmic rna-interacting protein ame: full=pp68	F	GO:0000166	nucleotide binding
Locus_102	gpx3_hylla ame: full=glutathione peroxidase 3 short=gpx-3 short=gshpx-3 ame: full=plasma glutathione peroxidase short=gpx-p short=gshpx-p flags: precursor	P	GO:0051412	response to corticosterone stimulus
Locus_102	gpx3_hylla ame: full=glutathione peroxidase 3 short=gpx-3 short=gshpx-3 ame: full=plasma glutathione peroxidase short=gpx-p short=gshpx-p flags: precursor	P	GO:0042744	hydrogen peroxide catabolic process
Locus_102	gpx3_hylla ame: full=glutathione peroxidase 3 short=gpx-3 short=gshpx-3 ame: full=plasma glutathione peroxidase short=gpx-p short=gshpx-p flags: precursor	P	GO:0010269	response to selenium ion
Locus_102	gpx3_hylla ame: full=glutathione peroxidase 3 short=gpx-3 short=gshpx-3 ame: full=plasma glutathione peroxidase short=gpx-p short=gshpx-p flags: precursor	P	GO:0051289	protein homotetramerization
Locus_102	gpx3_hylla ame: full=glutathione peroxidase 3 short=gpx-3 short=gshpx-3 ame: full=plasma glutathione peroxidase short=gpx-p short=gshpx-p flags: precursor	P	GO:0001659	temperature homeostasis
Locus_102	gpx3_hylla ame: full=glutathione peroxidase 3 short=gpx-3 short=gshpx-3 ame: full=plasma glutathione peroxidase short=gpx-p short=gshpx-p flags: precursor	P	GO:0006982	response to lipid hydroperoxide
Locus_102	gpx3_hylla ame: full=glutathione peroxidase 3 short=gpx-3 short=gshpx-3 ame: full=plasma glutathione peroxidase short=gpx-p short=gshpx-p flags: precursor	C	GO:0005615	extracellular space
Locus_102	gpx3_hylla ame: full=glutathione peroxidase 3 short=gpx-3 short=gshpx-3 ame: full=plasma glutathione peroxidase short=gpx-p short=gshpx-p flags: precursor	P	GO:0002862	negative regulation of inflammatory response to antigenic stimulus
Locus_102	gpx3_hylla ame: full=glutathione peroxidase 3 short=gpx-3 short=gshpx-3 ame: full=plasma glutathione peroxidase short=gpx-p short=gshpx-p flags: precursor	C	GO:0005737	cytoplasm
Locus_102	gpx3_hylla ame: full=glutathione peroxidase 3 short=gpx-3 short=gshpx-3 ame: full=plasma glutathione peroxidase short=gpx-p short=gshpx-p flags: precursor	F	GO:0004602	glutathione peroxidase activity
Locus_102	gpx3_hylla ame: full=glutathione peroxidase 3 short=gpx-3 short=gshpx-3 ame: full=plasma glutathione peroxidase short=gpx-p short=gshpx-p flags: precursor	P	GO:0007565	female pregnancy
Locus_102	gpx3_hylla ame: full=glutathione peroxidase 3 short=gpx-3 short=gshpx-3 ame: full=plasma glutathione peroxidase short=gpx-p short=gshpx-p flags: precursor	P	GO:0042493	response to drug
Locus_102	gpx3_hylla ame: full=glutathione peroxidase 3 short=gpx-3 short=gshpx-3 ame: full=plasma glutathione peroxidase short=gpx-p short=gshpx-p flags: precursor	P	GO:0006749	glutathione metabolic process
Locus_102	gpx3_hylla ame: full=glutathione peroxidase 3 short=gpx-3 short=gshpx-3 ame: full=plasma glutathione peroxidase short=gpx-p short=gshpx-p flags: precursor	F	GO:0043295	glutathione binding
Locus_102	gpx3_hylla ame: full=glutathione peroxidase 3 short=gpx-3 short=gshpx-3 ame: full=plasma glutathione peroxidase short=gpx-p short=gshpx-p flags: precursor	F	GO:0008430	selenium binding
Locus_102	gpx3_hylla ame: full=glutathione peroxidase 3 short=gpx-3 short=gshpx-3 ame: full=plasma glutathione peroxidase short=gpx-p short=gshpx-p flags: precursor	P	GO:0051702	interaction with symbiont
Locus_102	gpx3_hylla ame: full=glutathione peroxidase 3 short=gpx-3 short=gshpx-3 ame: full=plasma glutathione peroxidase short=gpx-p short=gshpx-p flags: precursor	P	GO:0055114	oxidation-reduction process
Locus_102	gpx3_hylla ame: full=glutathione peroxidase 3 short=gpx-3 short=gshpx-3 ame: full=plasma glutathione peroxidase short=gpx-p short=gshpx-p flags: precursor	P	GO:0002238	response to molecule of fungal origin
Locus_102	gpx3_hylla ame: full=glutathione peroxidase 3 short=gpx-3 short=gshpx-3 ame: full=plasma glutathione peroxidase short=gpx-p short=gshpx-p flags: precursor	F	GO:0008134	transcription factor binding
Locus_102	gpx3_hylla ame: full=glutathione peroxidase 3 short=gpx-3 short=gshpx-3 ame: full=plasma glutathione peroxidase short=gpx-p short=gshpx-p flags: precursor	P	GO:0009609	response to symbiotic bacterium
Locus_104	rl3_mouse ame: full=60s ribosomal protein l3 ame: full=j1 protein	P	GO:0010103	stomatal complex morphogenesis
Locus_104	rl3_mouse ame: full=60s ribosomal protein l3 ame: full=j1 protein	C	GO:0005774	vacuolar membrane
Locus_104	rl3_mouse ame: full=60s ribosomal protein l3 ame: full=j1 protein	P	GO:0000184	nuclear-transcribed mRNA catabolic process, nonsense-mediated decay
Locus_104	rl3_mouse ame: full=60s ribosomal protein l3 ame: full=j1 protein	F	GO:0004721	phosphoprotein phosphatase activity
Locus_104	rl3_mouse ame: full=60s ribosomal protein l3 ame: full=j1 protein	P	GO:0006413	translational initiation
Locus_104	rl3_mouse ame: full=60s ribosomal protein l3 ame: full=j1 protein	P	GO:0006415	translational termination
Locus_104	rl3_mouse ame: full=60s ribosomal protein l3 ame: full=j1 protein	P	GO:0000022	mitotic spindle elongation
Locus_104	rl3_mouse ame: full=60s ribosomal protein l3 ame: full=j1 protein	P	GO:0071353	cellular response to interleukin-4
Locus_104	rl3_mouse ame: full=60s ribosomal protein l3 ame: full=j1 protein	P	GO:0051298	centrosome duplication
Locus_104	rl3_mouse ame: full=60s ribosomal protein l3 ame: full=j1 protein	P	GO:0009793	embryo development ending in seed dormancy
Locus_104	rl3_mouse ame: full=60s ribosomal protein l3 ame: full=j1 protein	P	GO:0040007	growth
Locus_104	rl3_mouse ame: full=60s ribosomal protein l3 ame: full=j1 protein	P	GO:0019252	starch biosynthetic process
Locus_104	rl3_mouse ame: full=60s ribosomal protein l3 ame: full=j1 protein	P	GO:0001510	RNA methylation
Locus_104	rl3_mouse ame: full=60s ribosomal protein l3 ame: full=j1 protein	P	GO:0052546	cell wall pectin metabolic process
Locus_104	rl3_mouse ame: full=60s ribosomal protein l3 ame: full=j1 protein	F	GO:0004672	protein kinase activity
Locus_104	rl3_mouse ame: full=60s ribosomal protein l3 ame: full=j1 protein	P	GO:0000023	maltose metabolic process
Locus_104	rl3_mouse ame: full=60s ribosomal protein l3 ame: full=j1 protein	P	GO:0006414	translational elongation
Locus_104	rl3_mouse ame: full=60s ribosomal protein l3 ame: full=j1 protein	C	GO:0009507	chloroplast
Locus_104	rl3_mouse ame: full=60s ribosomal protein l3 ame: full=j1 protein	C	GO:0005618	cell wall
Locus_104	rl3_mouse ame: full=60s ribosomal protein l3 ame: full=j1 protein	P	GO:0006915	apoptotic process
Locus_104	rl3_mouse ame: full=60s ribosomal protein l3 ame: full=j1 protein	C	GO:0005794	Golgi apparatus
Locus_104	rl3_mouse ame: full=60s ribosomal protein l3 ame: full=j1 protein	C	GO:0022625	cytosolic large ribosomal subunit
Locus_104	rl3_mouse ame: full=60s ribosomal protein l3 ame: full=j1 protein	C	GO:0005730	nucleolus
Locus_104	rl3_mouse ame: full=60s ribosomal protein l3 ame: full=j1 protein	P	GO:0009792	embryo development ending in birth or egg hatching
Locus_104	rl3_mouse ame: full=60s ribosomal protein l3 ame: full=j1 protein	P	GO:0002119	nematode larval development
Locus_104	rl3_mouse ame: full=60s ribosomal protein l3 ame: full=j1 protein	P	GO:0019761	glucosinolate biosynthetic process
Locus_104	rl3_mouse ame: full=60s ribosomal protein l3 ame: full=j1 protein	F	GO:0003723	RNA binding
Locus_104	rl3_mouse ame: full=60s ribosomal protein l3 ame: full=j1 protein	F	GO:0003735	structural constituent of ribosome
Locus_104	rl3_mouse ame: full=60s ribosomal protein l3 ame: full=j1 protein	P	GO:0019083	viral transcription
Locus_104	rl3_mouse ame: full=60s ribosomal protein l3 ame: full=j1 protein	C	GO:0009506	plasmodesma
Locus_104	rl3_mouse ame: full=60s ribosomal protein l3 ame: full=j1 protein	P	GO:0006614	SRP-dependent cotranslational protein targeting to membrane
Locus_104	rl3_mouse ame: full=60s ribosomal protein l3 ame: full=j1 protein	P	GO:0009165	nucleotide biosynthetic process
Locus_104	rl3_mouse ame: full=60s ribosomal protein l3 ame: full=j1 protein	P	GO:0052541	plant-type cell wall cellulose metabolic process
Locus_104	rl3_mouse ame: full=60s ribosomal protein l3 ame: full=j1 protein	C	GO:0005886	plasma membrane
Locus_106	atpa_human ame: full=atp synthase subunit mitochondrial flags: precursor gi	F	GO:0008553	hydrogen-exporting ATPase activity, phosphorylative mechanism
Locus_106	atpa_human ame: full=atp synthase subunit mitochondrial flags: precursor gi	P	GO:0015991	ATP hydrolysis coupled proton transport
Locus_106	atpa_human ame: full=atp synthase subunit mitochondrial flags: precursor gi	P	GO:0006915	apoptotic process
Locus_106	atpa_human ame: full=atp synthase subunit mitochondrial flags: precursor gi	P	GO:0002119	nematode larval development
Locus_106	atpa_human ame: full=atp synthase subunit mitochondrial flags: precursor gi	P	GO:0042777	plasma membrane ATP synthesis coupled proton transport
Locus_106	atpa_human ame: full=atp synthase subunit mitochondrial flags: precursor gi	P	GO:0042776	mitochondrial ATP synthesis coupled proton transport
Locus_106	atpa_human ame: full=atp synthase subunit mitochondrial flags: precursor gi	P	GO:0006200	ATP catabolic process
Locus_106	atpa_human ame: full=atp synthase subunit mitochondrial flags: precursor gi	P	GO:0006629	lipid metabolic process
Locus_106	atpa_human ame: full=atp synthase subunit mitochondrial flags: precursor gi	F	GO:0046961	proton-transporting ATPase activity, rotational mechanism
Locus_106	atpa_human ame: full=atp synthase subunit mitochondrial flags: precursor gi	P	GO:0006172	ADP biosynthetic process
Locus_106	atpa_human ame: full=atp synthase subunit mitochondrial flags: precursor gi	P	GO:0040010	positive regulation of growth rate
Locus_106	atpa_human ame: full=atp synthase subunit mitochondrial flags: precursor gi	F	GO:0042288	MHC class I protein binding
Locus_106	atpa_human ame: full=atp synthase subunit mitochondrial flags: precursor gi	C	GO:0042645	mitochondrial nucleoid
Locus_106	atpa_human ame: full=atp synthase subunit mitochondrial flags: precursor gi	P	GO:0008340	determination of adult lifespan
Locus_106	atpa_human ame: full=atp synthase subunit mitochondrial flags: precursor gi	P	GO:0001937	negative regulation of endothelial cell proliferation
Locus_106	atpa_human ame: full=atp synthase subunit mitochondrial flags: precursor gi	C	GO:0005886	plasma membrane
Locus_106	atpa_human ame: full=atp synthase subunit mitochondrial flags: precursor gi	C	GO:0008180	COP9 signalosome
Locus_106	atpa_human ame: full=atp synthase subunit mitochondrial flags: precursor gi	C	GO:0005754	mitochondrial proton-transporting ATP synthase, catalytic core
Locus_106	atpa_human ame: full=atp synthase subunit mitochondrial flags: precursor gi	C	GO:0005811	lipid particle
Locus_106	atpa_human ame: full=atp synthase subunit mitochondrial flags: precursor gi	P	GO:0007286	spermatid development
Locus_106	atpa_human ame: full=atp synthase subunit mitochondrial flags: precursor gi	P	GO:0009792	embryo development ending in birth or egg hatching
Locus_106	atpa_human ame: full=atp synthase subunit mitochondrial flags: precursor gi	P	GO:0022904	respiratory electron transport chain
Locus_106	atpa_human ame: full=atp synthase subunit mitochondrial flags: precursor gi	C	GO:0005875	microtubule associated complex
Locus_106	atpa_human ame: full=atp synthase subunit mitochondrial flags: precursor gi	F	GO:0005524	ATP binding
Locus_106	atpa_human ame: full=atp synthase subunit mitochondrial flags: precursor gi	F	GO:0046933	proton-transporting ATP synthase activity, rotational mechanism
Locus_106	atpa_human ame: full=atp synthase subunit mitochondrial flags: precursor gi	F	GO:0043531	ADP binding
Locus_106	atpa_human ame: full=atp synthase subunit mitochondrial flags: precursor gi	P	GO:0006909	phagocytosis
Locus_109	ythd1_mouse ame: full=yth domain family protein 1 ame: full=dermatomyositis associated with cancer autoantigen 1 homolog short=daca-1 homolog	F	GO:0003676	nucleic acid binding
Locus_109	ythd1_mouse ame: full=yth domain family protein 1 ame: full=dermatomyositis associated with cancer autoantigen 1 homolog short=daca-1 homolog	P	GO:0006959	humoral immune response
Locus_109	ythd1_mouse ame: full=yth domain family protein 1 ame: full=dermatomyositis associated with cancer autoantigen 1 homolog short=daca-1 homolog	F	GO:0005515	protein binding
Locus_109	ythd1_mouse ame: full=yth domain family protein 1 ame: full=dermatomyositis associated with cancer autoantigen 1 homolog short=daca-1 homolog	P	GO:0006397	mRNA processing
Locus_109	ythd1_mouse ame: full=yth domain family protein 1 ame: full=dermatomyositis associated with cancer autoantigen 1 homolog short=daca-1 homolog	F	GO:0016787	hydrolase activity
Locus_109	ythd1_mouse ame: full=yth domain family protein 1 ame: full=dermatomyositis associated with cancer autoantigen 1 homolog short=daca-1 homolog	C	GO:0005634	nucleus
Locus_110	rs3a_aplca ame: full=40s ribosomal protein s3a ame: full=lysine-rich protein krp-a	P	GO:0009790	embryo development
Locus_110	rs3a_aplca ame: full=40s ribosomal protein s3a ame: full=lysine-rich protein krp-a	P	GO:0030154	cell differentiation
Locus_110	rs3a_aplca ame: full=40s ribosomal protein s3a ame: full=lysine-rich protein krp-a	F	GO:0003735	structural constituent of ribosome
Locus_110	rs3a_aplca ame: full=40s ribosomal protein s3a ame: full=lysine-rich protein krp-a	P	GO:0002181	cytoplasmic translation
Locus_110	rs3a_aplca ame: full=40s ribosomal protein s3a ame: full=lysine-rich protein krp-a	C	GO:0022627	cytosolic small ribosomal subunit
Locus_110	rs3a_aplca ame: full=40s ribosomal protein s3a ame: full=lysine-rich protein krp-a	C	GO:0005634	nucleus
Locus_111	hdac1_strpu ame: full=histone deacetylase 1 short=hd1	P	GO:0021766	hippocampus development
Locus_111	hdac1_strpu ame: full=histone deacetylase 1 short=hd1	C	GO:0043025	neuronal cell body
Locus_111	hdac1_strpu ame: full=histone deacetylase 1 short=hd1	P	GO:0016441	posttranscriptional gene silencing
Locus_111	hdac1_strpu ame: full=histone deacetylase 1 short=hd1	P	GO:0010431	seed maturation
Locus_111	hdac1_strpu ame: full=histone deacetylase 1 short=hd1	P	GO:0048714	positive regulation of oligodendrocyte differentiation
Locus_111	hdac1_strpu ame: full=histone deacetylase 1 short=hd1	C	GO:0005876	spindle microtubule
Locus_111	hdac1_strpu ame: full=histone deacetylase 1 short=hd1	P	GO:0051896	regulation of protein kinase B signaling cascade
Locus_111	hdac1_strpu ame: full=histone deacetylase 1 short=hd1	C	GO:0016581	NuRD complex
Locus_111	hdac1_strpu ame: full=histone deacetylase 1 short=hd1	C	GO:0005657	replication fork
Locus_111	hdac1_strpu ame: full=histone deacetylase 1 short=hd1	P	GO:0045138	tail tip morphogenesis
Locus_111	hdac1_strpu ame: full=histone deacetylase 1 short=hd1	P	GO:0060766	negative regulation of androgen receptor signaling pathway
Locus_111	hdac1_strpu ame: full=histone deacetylase 1 short=hd1	P	GO:0048477	oogenesis
Locus_111	hdac1_strpu ame: full=histone deacetylase 1 short=hd1	C	GO:0009941	chloroplast envelope
Locus_111	hdac1_strpu ame: full=histone deacetylase 1 short=hd1	F	GO:0032403	protein complex binding
Locus_111	hdac1_strpu ame: full=histone deacetylase 1 short=hd1	P	GO:0009793	embryo development ending in seed dormancy
Locus_111	hdac1_strpu ame: full=histone deacetylase 1 short=hd1	P	GO:0006344	maintenance of chromatin silencing
Locus_111	hdac1_strpu ame: full=histone deacetylase 1 short=hd1	P	GO:0019048	modulation by virus of host morphology or physiology
Locus_111	hdac1_strpu ame: full=histone deacetylase 1 short=hd1	P	GO:0009792	embryo development ending in birth or egg hatching
Locus_111	hdac1_strpu ame: full=histone deacetylase 1 short=hd1	P	GO:0070933	histone H4 deacetylation
Locus_111	hdac1_strpu ame: full=histone deacetylase 1 short=hd1	P	GO:0045347	negative regulation of MHC class II biosynthetic process
Locus_111	hdac1_strpu ame: full=histone deacetylase 1 short=hd1	P	GO:2001243	negative regulation of intrinsic apoptotic signaling pathway
Locus_111	hdac1_strpu ame: full=histone deacetylase 1 short=hd1	P	GO:0009737	response to abscisic acid stimulus
Locus_111	hdac1_strpu ame: full=histone deacetylase 1 short=hd1	P	GO:0007350	blastoderm segmentation
Locus_111	hdac1_strpu ame: full=histone deacetylase 1 short=hd1	P	GO:0009640	photomorphogenesis
Locus_111	hdac1_strpu ame: full=histone deacetylase 1 short=hd1	P	GO:0010870	positive regulation of receptor biosynthetic process
Locus_111	hdac1_strpu ame: full=histone deacetylase 1 short=hd1	F	GO:0031490	chromatin DNA binding
Locus_111	hdac1_strpu ame: full=histone deacetylase 1 short=hd1	P	GO:0061029	eyelid development in camera-type eye
Locus_111	hdac1_strpu ame: full=histone deacetylase 1 short=hd1	P	GO:0009294	DNA mediated transformation
Locus_111	hdac1_strpu ame: full=histone deacetylase 1 short=hd1	P	GO:2001229	negative regulation of response to gamma radiation
Locus_111	hdac1_strpu ame: full=histone deacetylase 1 short=hd1	F	GO:0031072	heat shock protein binding
Locus_111	hdac1_strpu ame: full=histone deacetylase 1 short=hd1	P	GO:0070983	dendrite guidance
Locus_111	hdac1_strpu ame: full=histone deacetylase 1 short=hd1	P	GO:0008406	gonad development
Locus_111	hdac1_strpu ame: full=histone deacetylase 1 short=hd1	P	GO:0043433	negative regulation of sequence-specific DNA binding transcription factor activity
Locus_111	hdac1_strpu ame: full=histone deacetylase 1 short=hd1	P	GO:0008284	positive regulation of cell proliferation
Locus_111	hdac1_strpu ame: full=histone deacetylase 1 short=hd1	P	GO:0016573	histone acetylation
Locus_111	hdac1_strpu ame: full=histone deacetylase 1 short=hd1	F	GO:0097372	NAD-dependent histone deacetylase activity (H3-K18 specific)
Locus_111	hdac1_strpu ame: full=histone deacetylase 1 short=hd1	P	GO:0007596	blood coagulation
Locus_111	hdac1_strpu ame: full=histone deacetylase 1 short=hd1	P	GO:0010388	cullin deneddylation
Locus_111	hdac1_strpu ame: full=histone deacetylase 1 short=hd1	P	GO:0032967	positive regulation of collagen biosynthetic process
Locus_111	hdac1_strpu ame: full=histone deacetylase 1 short=hd1	P	GO:0045944	positive regulation of transcription from RNA polymerase II promoter
Locus_111	hdac1_strpu ame: full=histone deacetylase 1 short=hd1	C	GO:0031523	Myb complex
Locus_111	hdac1_strpu ame: full=histone deacetylase 1 short=hd1	F	GO:0033613	activating transcription factor binding
Locus_111	hdac1_strpu ame: full=histone deacetylase 1 short=hd1	C	GO:0043073	germ cell nucleus
Locus_111	hdac1_strpu ame: full=histone deacetylase 1 short=hd1	C	GO:0016580	Sin3 complex
Locus_111	hdac1_strpu ame: full=histone deacetylase 1 short=hd1	P	GO:0070932	histone H3 deacetylation
Locus_111	hdac1_strpu ame: full=histone deacetylase 1 short=hd1	P	GO:0048011	neurotrophin TRK receptor signaling pathway
Locus_111	hdac1_strpu ame: full=histone deacetylase 1 short=hd1	C	GO:0005667	transcription factor complex
Locus_111	hdac1_strpu ame: full=histone deacetylase 1 short=hd1	P	GO:0055013	cardiac muscle cell development
Locus_111	hdac1_strpu ame: full=histone deacetylase 1 short=hd1	F	GO:0003700	sequence-specific DNA binding transcription factor activity
Locus_111	hdac1_strpu ame: full=histone deacetylase 1 short=hd1	P	GO:0022904	respiratory electron transport chain
Locus_111	hdac1_strpu ame: full=histone deacetylase 1 short=hd1	F	GO:0001047	core promoter binding
Locus_111	hdac1_strpu ame: full=histone deacetylase 1 short=hd1	P	GO:0043524	negative regulation of neuron apoptotic process
Locus_111	hdac1_strpu ame: full=histone deacetylase 1 short=hd1	P	GO:0000278	mitotic cell cycle
Locus_111	hdac1_strpu ame: full=histone deacetylase 1 short=hd1	P	GO:0060789	hair follicle placode formation
Locus_111	hdac1_strpu ame: full=histone deacetylase 1 short=hd1	F	GO:0042826	histone deacetylase binding
Locus_111	hdac1_strpu ame: full=histone deacetylase 1 short=hd1	C	GO:0000792	heterochromatin
Locus_111	hdac1_strpu ame: full=histone deacetylase 1 short=hd1	C	GO:0035098	ESC/E(Z) complex
Locus_111	hdac1_strpu ame: full=histone deacetylase 1 short=hd1	F	GO:0046969	NAD-dependent histone deacetylase activity (H3-K9 specific)
Locus_111	hdac1_strpu ame: full=histone deacetylase 1 short=hd1	P	GO:0007492	endoderm development
Locus_111	hdac1_strpu ame: full=histone deacetylase 1 short=hd1	F	GO:0032041	NAD-dependent histone deacetylase activity (H3-K14 specific)
Locus_111	hdac1_strpu ame: full=histone deacetylase 1 short=hd1	P	GO:0045746	negative regulation of Notch signaling pathway
Locus_111	hdac1_strpu ame: full=histone deacetylase 1 short=hd1	P	GO:0042733	embryonic digit morphogenesis
Locus_111	hdac1_strpu ame: full=histone deacetylase 1 short=hd1	F	GO:0001106	RNA polymerase II transcription corepressor activity
Locus_111	hdac1_strpu ame: full=histone deacetylase 1 short=hd1	P	GO:0009861	jasmonic acid and ethylene-dependent systemic resistance
Locus_111	hdac1_strpu ame: full=histone deacetylase 1 short=hd1	C	GO:0005829	cytosol
Locus_111	hdac1_strpu ame: full=histone deacetylase 1 short=hd1	C	GO:0005730	nucleolus
Locus_111	hdac1_strpu ame: full=histone deacetylase 1 short=hd1	P	GO:0051225	spindle assembly
Locus_111	hdac1_strpu ame: full=histone deacetylase 1 short=hd1	P	GO:0046580	negative regulation of Ras protein signal transduction
Locus_111	hdac1_strpu ame: full=histone deacetylase 1 short=hd1	F	GO:0046970	NAD-dependent histone deacetylase activity (H4-K16 specific)
Locus_111	hdac1_strpu ame: full=histone deacetylase 1 short=hd1	P	GO:0009405	pathogenesis
Locus_111	hdac1_strpu ame: full=histone deacetylase 1 short=hd1	P	GO:0009913	epidermal cell differentiation
Locus_111	hdac1_strpu ame: full=histone deacetylase 1 short=hd1	P	GO:0090090	negative regulation of canonical Wnt receptor signaling pathway
Locus_111	hdac1_strpu ame: full=histone deacetylase 1 short=hd1	P	GO:0006367	transcription initiation from RNA polymerase II promoter
Locus_111	hdac1_strpu ame: full=histone deacetylase 1 short=hd1	F	GO:0001103	RNA polymerase II repressing transcription factor binding
Locus_111	hdac1_strpu ame: full=histone deacetylase 1 short=hd1	P	GO:0010228	vegetative to reproductive phase transition of meristem
Locus_111	hdac1_strpu ame: full=histone deacetylase 1 short=hd1	P	GO:0045862	positive regulation of proteolysis
Locus_111	hdac1_strpu ame: full=histone deacetylase 1 short=hd1	P	GO:0034599	cellular response to oxidative stress
Locus_111	hdac1_strpu ame: full=histone deacetylase 1 short=hd1	P	GO:0045786	negative regulation of cell cycle
Locus_111	hdac1_strpu ame: full=histone deacetylase 1 short=hd1	P	GO:0000122	negative regulation of transcription from RNA polymerase II promoter
Locus_111	hdac1_strpu ame: full=histone deacetylase 1 short=hd1	P	GO:0007179	transforming growth factor beta receptor signaling pathway
Locus_111	hdac1_strpu ame: full=histone deacetylase 1 short=hd1	P	GO:0050771	negative regulation of axonogenesis
Locus_111	hdac1_strpu ame: full=histone deacetylase 1 short=hd1	P	GO:0051091	positive regulation of sequence-specific DNA binding transcription factor activity
Locus_111	hdac1_strpu ame: full=histone deacetylase 1 short=hd1	P	GO:0060297	regulation of sarcomere organization
Locus_111	hdac1_strpu ame: full=histone deacetylase 1 short=hd1	P	GO:0006898	receptor-mediated endocytosis
Locus_111	hdac1_strpu ame: full=histone deacetylase 1 short=hd1	P	GO:0040027	negative regulation of vulval development
Locus_111	hdac1_strpu ame: full=histone deacetylase 1 short=hd1	P	GO:0043922	negative regulation by host of viral transcription
Locus_111	hdac1_strpu ame: full=histone deacetylase 1 short=hd1	P	GO:0090311	regulation of protein deacetylation
Locus_111	hdac1_strpu ame: full=histone deacetylase 1 short=hd1	P	GO:0009651	response to salt stress
Locus_111	hdac1_strpu ame: full=histone deacetylase 1 short=hd1	P	GO:0042475	odontogenesis of dentin-containing tooth
Locus_111	hdac1_strpu ame: full=histone deacetylase 1 short=hd1	P	GO:0006338	chromatin remodeling
Locus_111	hdac1_strpu ame: full=histone deacetylase 1 short=hd1	P	GO:0042493	response to drug
Locus_111	hdac1_strpu ame: full=histone deacetylase 1 short=hd1	P	GO:0048557	embryonic digestive tract morphogenesis
Locus_111	hdac1_strpu ame: full=histone deacetylase 1 short=hd1	C	GO:0005705	polytene chromosome interband
Locus_111	hdac1_strpu ame: full=histone deacetylase 1 short=hd1	P	GO:0040035	hermaphrodite genitalia development
Locus_111	hdac1_strpu ame: full=histone deacetylase 1 short=hd1	P	GO:0046329	negative regulation of JNK cascade
Locus_111	hdac1_strpu ame: full=histone deacetylase 1 short=hd1	P	GO:0061198	fungiform papilla formation
Locus_111	hdac1_strpu ame: full=histone deacetylase 1 short=hd1	F	GO:0043565	sequence-specific DNA binding
Locus_111	hdac1_strpu ame: full=histone deacetylase 1 short=hd1	P	GO:0010832	negative regulation of myotube differentiation
Locus_111	hdac1_strpu ame: full=histone deacetylase 1 short=hd1	P	GO:0010977	negative regulation of neuron projection development
Locus_111	hdac1_strpu ame: full=histone deacetylase 1 short=hd1	P	GO:0006099	tricarboxylic acid cycle
Locus_111	hdac1_strpu ame: full=histone deacetylase 1 short=hd1	P	GO:0060044	negative regulation of cardiac muscle cell proliferation
Locus_111	hdac1_strpu ame: full=histone deacetylase 1 short=hd1	P	GO:0008340	determination of adult lifespan
Locus_114	gblp_rat ame: full=guanine nucleotide-binding protein subunit beta-2-like 1 ame: full=receptor for activated c kinase ame: full=receptor of activated protein kinase c 1 short=rack1 gi	C	GO:0030424	axon
Locus_114	gblp_rat ame: full=guanine nucleotide-binding protein subunit beta-2-like 1 ame: full=receptor for activated c kinase ame: full=receptor of activated protein kinase c 1 short=rack1 gi	P	GO:0007626	locomotory behavior
Locus_114	gblp_rat ame: full=guanine nucleotide-binding protein subunit beta-2-like 1 ame: full=receptor for activated c kinase ame: full=receptor of activated protein kinase c 1 short=rack1 gi	P	GO:0002119	nematode larval development
Locus_114	gblp_rat ame: full=guanine nucleotide-binding protein subunit beta-2-like 1 ame: full=receptor for activated c kinase ame: full=receptor of activated protein kinase c 1 short=rack1 gi	F	GO:0008200	ion channel inhibitor activity
Locus_114	gblp_rat ame: full=guanine nucleotide-binding protein subunit beta-2-like 1 ame: full=receptor for activated c kinase ame: full=receptor of activated protein kinase c 1 short=rack1 gi	P	GO:0042335	cuticle development
Locus_114	gblp_rat ame: full=guanine nucleotide-binding protein subunit beta-2-like 1 ame: full=receptor for activated c kinase ame: full=receptor of activated protein kinase c 1 short=rack1 gi	P	GO:0008045	motor neuron axon guidance
Locus_114	gblp_rat ame: full=guanine nucleotide-binding protein subunit beta-2-like 1 ame: full=receptor for activated c kinase ame: full=receptor of activated protein kinase c 1 short=rack1 gi	F	GO:0019903	protein phosphatase binding
Locus_114	gblp_rat ame: full=guanine nucleotide-binding protein subunit beta-2-like 1 ame: full=receptor for activated c kinase ame: full=receptor of activated protein kinase c 1 short=rack1 gi	P	GO:2001244	positive regulation of intrinsic apoptotic signaling pathway
Locus_114	gblp_rat ame: full=guanine nucleotide-binding protein subunit beta-2-like 1 ame: full=receptor for activated c kinase ame: full=receptor of activated protein kinase c 1 short=rack1 gi	P	GO:0001934	positive regulation of protein phosphorylation
Locus_114	gblp_rat ame: full=guanine nucleotide-binding protein subunit beta-2-like 1 ame: full=receptor for activated c kinase ame: full=receptor of activated protein kinase c 1 short=rack1 gi	P	GO:0000398	mRNA splicing, via spliceosome
Locus_114	gblp_rat ame: full=guanine nucleotide-binding protein subunit beta-2-like 1 ame: full=receptor for activated c kinase ame: full=receptor of activated protein kinase c 1 short=rack1 gi	P	GO:0048477	oogenesis
Locus_114	gblp_rat ame: full=guanine nucleotide-binding protein subunit beta-2-like 1 ame: full=receptor for activated c kinase ame: full=receptor of activated protein kinase c 1 short=rack1 gi	P	GO:0006919	activation of cysteine-type endopeptidase activity involved in apoptotic process
Locus_114	gblp_rat ame: full=guanine nucleotide-binding protein subunit beta-2-like 1 ame: full=receptor for activated c kinase ame: full=receptor of activated protein kinase c 1 short=rack1 gi	C	GO:0030426	growth cone
Locus_114	gblp_rat ame: full=guanine nucleotide-binding protein subunit beta-2-like 1 ame: full=receptor for activated c kinase ame: full=receptor of activated protein kinase c 1 short=rack1 gi	P	GO:0009792	embryo development ending in birth or egg hatching
Locus_114	gblp_rat ame: full=guanine nucleotide-binding protein subunit beta-2-like 1 ame: full=receptor for activated c kinase ame: full=receptor of activated protein kinase c 1 short=rack1 gi	F	GO:0030971	receptor tyrosine kinase binding
Locus_114	gblp_rat ame: full=guanine nucleotide-binding protein subunit beta-2-like 1 ame: full=receptor for activated c kinase ame: full=receptor of activated protein kinase c 1 short=rack1 gi	P	GO:0040038	polar body extrusion after meiotic divisions
Locus_114	gblp_rat ame: full=guanine nucleotide-binding protein subunit beta-2-like 1 ame: full=receptor for activated c kinase ame: full=receptor of activated protein kinase c 1 short=rack1 gi	C	GO:0030496	midbody
Locus_114	gblp_rat ame: full=guanine nucleotide-binding protein subunit beta-2-like 1 ame: full=receptor for activated c kinase ame: full=receptor of activated protein kinase c 1 short=rack1 gi	P	GO:0060027	convergent extension involved in gastrulation
Locus_114	gblp_rat ame: full=guanine nucleotide-binding protein subunit beta-2-like 1 ame: full=receptor for activated c kinase ame: full=receptor of activated protein kinase c 1 short=rack1 gi	P	GO:0030335	positive regulation of cell migration
Locus_114	gblp_rat ame: full=guanine nucleotide-binding protein subunit beta-2-like 1 ame: full=receptor for activated c kinase ame: full=receptor of activated protein kinase c 1 short=rack1 gi	P	GO:0033365	protein localization to organelle
Locus_114	gblp_rat ame: full=guanine nucleotide-binding protein subunit beta-2-like 1 ame: full=receptor for activated c kinase ame: full=receptor of activated protein kinase c 1 short=rack1 gi	F	GO:0016301	kinase activity
Locus_114	gblp_rat ame: full=guanine nucleotide-binding protein subunit beta-2-like 1 ame: full=receptor for activated c kinase ame: full=receptor of activated protein kinase c 1 short=rack1 gi	C	GO:0001891	phagocytic cup
Locus_114	gblp_rat ame: full=guanine nucleotide-binding protein subunit beta-2-like 1 ame: full=receptor for activated c kinase ame: full=receptor of activated protein kinase c 1 short=rack1 gi	P	GO:0045725	positive regulation of glycogen biosynthetic process
Locus_114	gblp_rat ame: full=guanine nucleotide-binding protein subunit beta-2-like 1 ame: full=receptor for activated c kinase ame: full=receptor of activated protein kinase c 1 short=rack1 gi	P	GO:0051304	chromosome separation
Locus_114	gblp_rat ame: full=guanine nucleotide-binding protein subunit beta-2-like 1 ame: full=receptor for activated c kinase ame: full=receptor of activated protein kinase c 1 short=rack1 gi	P	GO:0016243	regulation of autophagic vacuole size
Locus_114	gblp_rat ame: full=guanine nucleotide-binding protein subunit beta-2-like 1 ame: full=receptor for activated c kinase ame: full=receptor of activated protein kinase c 1 short=rack1 gi	F	GO:0005080	protein kinase C binding
Locus_114	gblp_rat ame: full=guanine nucleotide-binding protein subunit beta-2-like 1 ame: full=receptor for activated c kinase ame: full=receptor of activated protein kinase c 1 short=rack1 gi	P	GO:0043065	positive regulation of apoptotic process
Locus_114	gblp_rat ame: full=guanine nucleotide-binding protein subunit beta-2-like 1 ame: full=receptor for activated c kinase ame: full=receptor of activated protein kinase c 1 short=rack1 gi	C	GO:0000776	kinetochore
Locus_114	gblp_rat ame: full=guanine nucleotide-binding protein subunit beta-2-like 1 ame: full=receptor for activated c kinase ame: full=receptor of activated protein kinase c 1 short=rack1 gi	P	GO:0001525	angiogenesis
Locus_114	gblp_rat ame: full=guanine nucleotide-binding protein subunit beta-2-like 1 ame: full=receptor for activated c kinase ame: full=receptor of activated protein kinase c 1 short=rack1 gi	C	GO:0071013	catalytic step 2 spliceosome
Locus_114	gblp_rat ame: full=guanine nucleotide-binding protein subunit beta-2-like 1 ame: full=receptor for activated c kinase ame: full=receptor of activated protein kinase c 1 short=rack1 gi	P	GO:0042545	cell wall modification
Locus_114	gblp_rat ame: full=guanine nucleotide-binding protein subunit beta-2-like 1 ame: full=receptor for activated c kinase ame: full=receptor of activated protein kinase c 1 short=rack1 gi	P	GO:0035220	wing disc development
Locus_114	gblp_rat ame: full=guanine nucleotide-binding protein subunit beta-2-like 1 ame: full=receptor for activated c kinase ame: full=receptor of activated protein kinase c 1 short=rack1 gi	P	GO:0051726	regulation of cell cycle
Locus_114	gblp_rat ame: full=guanine nucleotide-binding protein subunit beta-2-like 1 ame: full=receptor for activated c kinase ame: full=receptor of activated protein kinase c 1 short=rack1 gi	P	GO:0001510	RNA methylation
Locus_114	gblp_rat ame: full=guanine nucleotide-binding protein subunit beta-2-like 1 ame: full=receptor for activated c kinase ame: full=receptor of activated protein kinase c 1 short=rack1 gi	P	GO:0046686	response to cadmium ion
Locus_114	gblp_rat ame: full=guanine nucleotide-binding protein subunit beta-2-like 1 ame: full=receptor for activated c kinase ame: full=receptor of activated protein kinase c 1 short=rack1 gi	C	GO:0005875	microtubule associated complex
Locus_114	gblp_rat ame: full=guanine nucleotide-binding protein subunit beta-2-like 1 ame: full=receptor for activated c kinase ame: full=receptor of activated protein kinase c 1 short=rack1 gi	P	GO:0009220	pyrimidine ribonucleotide biosynthetic process
Locus_114	gblp_rat ame: full=guanine nucleotide-binding protein subunit beta-2-like 1 ame: full=receptor for activated c kinase ame: full=receptor of activated protein kinase c 1 short=rack1 gi	C	GO:0071011	precatalytic spliceosome
Locus_114	gblp_rat ame: full=guanine nucleotide-binding protein subunit beta-2-like 1 ame: full=receptor for activated c kinase ame: full=receptor of activated protein kinase c 1 short=rack1 gi	P	GO:0061099	negative regulation of protein tyrosine kinase activity
Locus_114	gblp_rat ame: full=guanine nucleotide-binding protein subunit beta-2-like 1 ame: full=receptor for activated c kinase ame: full=receptor of activated protein kinase c 1 short=rack1 gi	C	GO:0015935	small ribosomal subunit
Locus_114	gblp_rat ame: full=guanine nucleotide-binding protein subunit beta-2-like 1 ame: full=receptor for activated c kinase ame: full=receptor of activated protein kinase c 1 short=rack1 gi	P	GO:0009664	plant-type cell wall organization
Locus_114	gblp_rat ame: full=guanine nucleotide-binding protein subunit beta-2-like 1 ame: full=receptor for activated c kinase ame: full=receptor of activated protein kinase c 1 short=rack1 gi	F	GO:0008656	cysteine-type endopeptidase activator activity involved in apoptotic process
Locus_114	gblp_rat ame: full=guanine nucleotide-binding protein subunit beta-2-like 1 ame: full=receptor for activated c kinase ame: full=receptor of activated protein kinase c 1 short=rack1 gi	P	GO:0017148	negative regulation of translation
Locus_114	gblp_rat ame: full=guanine nucleotide-binding protein subunit beta-2-like 1 ame: full=receptor for activated c kinase ame: full=receptor of activated protein kinase c 1 short=rack1 gi	F	GO:0030292	protein tyrosine kinase inhibitor activity
Locus_114	gblp_rat ame: full=guanine nucleotide-binding protein subunit beta-2-like 1 ame: full=receptor for activated c kinase ame: full=receptor of activated protein kinase c 1 short=rack1 gi	P	GO:0007205	protein kinase C-activating G-protein coupled receptor signaling pathway
Locus_114	gblp_rat ame: full=guanine nucleotide-binding protein subunit beta-2-like 1 ame: full=receptor for activated c kinase ame: full=receptor of activated protein kinase c 1 short=rack1 gi	P	GO:0050765	negative regulation of phagocytosis
Locus_114	gblp_rat ame: full=guanine nucleotide-binding protein subunit beta-2-like 1 ame: full=receptor for activated c kinase ame: full=receptor of activated protein kinase c 1 short=rack1 gi	P	GO:0030308	negative regulation of cell growth
Locus_114	gblp_rat ame: full=guanine nucleotide-binding protein subunit beta-2-like 1 ame: full=receptor for activated c kinase ame: full=receptor of activated protein kinase c 1 short=rack1 gi	C	GO:0043204	perikaryon
Locus_114	gblp_rat ame: full=guanine nucleotide-binding protein subunit beta-2-like 1 ame: full=receptor for activated c kinase ame: full=receptor of activated protein kinase c 1 short=rack1 gi	C	GO:0009507	chloroplast
Locus_114	gblp_rat ame: full=guanine nucleotide-binding protein subunit beta-2-like 1 ame: full=receptor for activated c kinase ame: full=receptor of activated protein kinase c 1 short=rack1 gi	P	GO:2000114	regulation of establishment of cell polarity
Locus_114	gblp_rat ame: full=guanine nucleotide-binding protein subunit beta-2-like 1 ame: full=receptor for activated c kinase ame: full=receptor of activated protein kinase c 1 short=rack1 gi	P	GO:0071215	cellular response to abscisic acid stimulus
Locus_114	gblp_rat ame: full=guanine nucleotide-binding protein subunit beta-2-like 1 ame: full=receptor for activated c kinase ame: full=receptor of activated protein kinase c 1 short=rack1 gi	P	GO:0030822	positive regulation of cAMP catabolic process
Locus_114	gblp_rat ame: full=guanine nucleotide-binding protein subunit beta-2-like 1 ame: full=receptor for activated c kinase ame: full=receptor of activated protein kinase c 1 short=rack1 gi	C	GO:0005776	autophagic vacuole
Locus_114	gblp_rat ame: full=guanine nucleotide-binding protein subunit beta-2-like 1 ame: full=receptor for activated c kinase ame: full=receptor of activated protein kinase c 1 short=rack1 gi	P	GO:0032436	positive regulation of proteasomal ubiquitin-dependent protein catabolic process
Locus_114	gblp_rat ame: full=guanine nucleotide-binding protein subunit beta-2-like 1 ame: full=receptor for activated c kinase ame: full=receptor of activated protein kinase c 1 short=rack1 gi	C	GO:0005730	nucleolus
Locus_114	gblp_rat ame: full=guanine nucleotide-binding protein subunit beta-2-like 1 ame: full=receptor for activated c kinase ame: full=receptor of activated protein kinase c 1 short=rack1 gi	P	GO:0043547	positive regulation of GTPase activity
Locus_114	gblp_rat ame: full=guanine nucleotide-binding protein subunit beta-2-like 1 ame: full=receptor for activated c kinase ame: full=receptor of activated protein kinase c 1 short=rack1 gi	C	GO:0005635	nuclear envelope
Locus_114	gblp_rat ame: full=guanine nucleotide-binding protein subunit beta-2-like 1 ame: full=receptor for activated c kinase ame: full=receptor of activated protein kinase c 1 short=rack1 gi	P	GO:0000281	mitotic cytokinesis
Locus_114	gblp_rat ame: full=guanine nucleotide-binding protein subunit beta-2-like 1 ame: full=receptor for activated c kinase ame: full=receptor of activated protein kinase c 1 short=rack1 gi	P	GO:0040010	positive regulation of growth rate
Locus_114	gblp_rat ame: full=guanine nucleotide-binding protein subunit beta-2-like 1 ame: full=receptor for activated c kinase ame: full=receptor of activated protein kinase c 1 short=rack1 gi	P	GO:0048364	root development
Locus_114	gblp_rat ame: full=guanine nucleotide-binding protein subunit beta-2-like 1 ame: full=receptor for activated c kinase ame: full=receptor of activated protein kinase c 1 short=rack1 gi	C	GO:0005813	centrosome
Locus_114	gblp_rat ame: full=guanine nucleotide-binding protein subunit beta-2-like 1 ame: full=receptor for activated c kinase ame: full=receptor of activated protein kinase c 1 short=rack1 gi	F	GO:0000166	nucleotide binding
Locus_114	gblp_rat ame: full=guanine nucleotide-binding protein subunit beta-2-like 1 ame: full=receptor for activated c kinase ame: full=receptor of activated protein kinase c 1 short=rack1 gi	P	GO:0046716	muscle cell cellular homeostasis
Locus_114	gblp_rat ame: full=guanine nucleotide-binding protein subunit beta-2-like 1 ame: full=receptor for activated c kinase ame: full=receptor of activated protein kinase c 1 short=rack1 gi	P	GO:0030178	negative regulation of Wnt receptor signaling pathway
Locus_114	gblp_rat ame: full=guanine nucleotide-binding protein subunit beta-2-like 1 ame: full=receptor for activated c kinase ame: full=receptor of activated protein kinase c 1 short=rack1 gi	P	GO:0051302	regulation of cell division
Locus_114	gblp_rat ame: full=guanine nucleotide-binding protein subunit beta-2-like 1 ame: full=receptor for activated c kinase ame: full=receptor of activated protein kinase c 1 short=rack1 gi	P	GO:0009845	seed germination
Locus_114	gblp_rat ame: full=guanine nucleotide-binding protein subunit beta-2-like 1 ame: full=receptor for activated c kinase ame: full=receptor of activated protein kinase c 1 short=rack1 gi	P	GO:0051898	negative regulation of protein kinase B signaling cascade
Locus_114	gblp_rat ame: full=guanine nucleotide-binding protein subunit beta-2-like 1 ame: full=receptor for activated c kinase ame: full=receptor of activated protein kinase c 1 short=rack1 gi	C	GO:0005834	heterotrimeric G-protein complex
Locus_114	gblp_rat ame: full=guanine nucleotide-binding protein subunit beta-2-like 1 ame: full=receptor for activated c kinase ame: full=receptor of activated protein kinase c 1 short=rack1 gi	C	GO:0048471	perinuclear region of cytoplasm
Locus_114	gblp_rat ame: full=guanine nucleotide-binding protein subunit beta-2-like 1 ame: full=receptor for activated c kinase ame: full=receptor of activated protein kinase c 1 short=rack1 gi	C	GO:0022626	cytosolic ribosome
Locus_114	gblp_rat ame: full=guanine nucleotide-binding protein subunit beta-2-like 1 ame: full=receptor for activated c kinase ame: full=receptor of activated protein kinase c 1 short=rack1 gi	P	GO:0006997	nucleus organization
Locus_114	gblp_rat ame: full=guanine nucleotide-binding protein subunit beta-2-like 1 ame: full=receptor for activated c kinase ame: full=receptor of activated protein kinase c 1 short=rack1 gi	P	GO:0048511	rhythmic process
Locus_114	gblp_rat ame: full=guanine nucleotide-binding protein subunit beta-2-like 1 ame: full=receptor for activated c kinase ame: full=receptor of activated protein kinase c 1 short=rack1 gi	P	GO:0048675	axon extension
Locus_114	gblp_rat ame: full=guanine nucleotide-binding protein subunit beta-2-like 1 ame: full=receptor for activated c kinase ame: full=receptor of activated protein kinase c 1 short=rack1 gi	P	GO:0048367	shoot system development
Locus_114	gblp_rat ame: full=guanine nucleotide-binding protein subunit beta-2-like 1 ame: full=receptor for activated c kinase ame: full=receptor of activated protein kinase c 1 short=rack1 gi	P	GO:0009651	response to salt stress
Locus_114	gblp_rat ame: full=guanine nucleotide-binding protein subunit beta-2-like 1 ame: full=receptor for activated c kinase ame: full=receptor of activated protein kinase c 1 short=rack1 gi	P	GO:0050832	defense response to fungus
Locus_114	gblp_rat ame: full=guanine nucleotide-binding protein subunit beta-2-like 1 ame: full=receptor for activated c kinase ame: full=receptor of activated protein kinase c 1 short=rack1 gi	C	GO:0030425	dendrite
Locus_114	gblp_rat ame: full=guanine nucleotide-binding protein subunit beta-2-like 1 ame: full=receptor for activated c kinase ame: full=receptor of activated protein kinase c 1 short=rack1 gi	P	GO:0010476	gibberellin mediated signaling pathway
Locus_114	gblp_rat ame: full=guanine nucleotide-binding protein subunit beta-2-like 1 ame: full=receptor for activated c kinase ame: full=receptor of activated protein kinase c 1 short=rack1 gi	P	GO:0051343	positive regulation of cyclic-nucleotide phosphodiesterase activity
Locus_114	gblp_rat ame: full=guanine nucleotide-binding protein subunit beta-2-like 1 ame: full=receptor for activated c kinase ame: full=receptor of activated protein kinase c 1 short=rack1 gi	P	GO:0032464	positive regulation of protein homooligomerization
Locus_114	gblp_rat ame: full=guanine nucleotide-binding protein subunit beta-2-like 1 ame: full=receptor for activated c kinase ame: full=receptor of activated protein kinase c 1 short=rack1 gi	P	GO:0040035	hermaphrodite genitalia development
Locus_114	gblp_rat ame: full=guanine nucleotide-binding protein subunit beta-2-like 1 ame: full=receptor for activated c kinase ame: full=receptor of activated protein kinase c 1 short=rack1 gi	P	GO:0018991	oviposition
Locus_114	gblp_rat ame: full=guanine nucleotide-binding protein subunit beta-2-like 1 ame: full=receptor for activated c kinase ame: full=receptor of activated protein kinase c 1 short=rack1 gi	P	GO:0006094	gluconeogenesis
Locus_114	gblp_rat ame: full=guanine nucleotide-binding protein subunit beta-2-like 1 ame: full=receptor for activated c kinase ame: full=receptor of activated protein kinase c 1 short=rack1 gi	P	GO:2000543	positive regulation of gastrulation
Locus_114	gblp_rat ame: full=guanine nucleotide-binding protein subunit beta-2-like 1 ame: full=receptor for activated c kinase ame: full=receptor of activated protein kinase c 1 short=rack1 gi	P	GO:0006096	glycolysis
Locus_114	gblp_rat ame: full=guanine nucleotide-binding protein subunit beta-2-like 1 ame: full=receptor for activated c kinase ame: full=receptor of activated protein kinase c 1 short=rack1 gi	F	GO:0042169	SH2 domain binding
Locus_114	gblp_rat ame: full=guanine nucleotide-binding protein subunit beta-2-like 1 ame: full=receptor for activated c kinase ame: full=receptor of activated protein kinase c 1 short=rack1 gi	P	GO:0090003	regulation of establishment of protein localization to plasma membrane
Locus_114	gblp_rat ame: full=guanine nucleotide-binding protein subunit beta-2-like 1 ame: full=receptor for activated c kinase ame: full=receptor of activated protein kinase c 1 short=rack1 gi	P	GO:0060267	positive regulation of respiratory burst
Locus_114	gblp_rat ame: full=guanine nucleotide-binding protein subunit beta-2-like 1 ame: full=receptor for activated c kinase ame: full=receptor of activated protein kinase c 1 short=rack1 gi	P	GO:0042254	ribosome biogenesis
Locus_116	atpk_drome ame: full= atp synthase subunit mitochondrial	P	GO:0006810	transport
Locus_116	atpk_drome ame: full= atp synthase subunit mitochondrial	P	GO:0046331	lateral inhibition
Locus_116	atpk_drome ame: full= atp synthase subunit mitochondrial	C	GO:0016020	membrane
Locus_116	atpk_drome ame: full= atp synthase subunit mitochondrial	P	GO:0007275	multicellular organismal development
Locus_116	atpk_drome ame: full= atp synthase subunit mitochondrial	P	GO:0048856	anatomical structure development
Locus_116	atpk_drome ame: full= atp synthase subunit mitochondrial	C	GO:0005811	lipid particle
Locus_116	atpk_drome ame: full= atp synthase subunit mitochondrial	C	GO:0005739	mitochondrion
Locus_117	hnrh2_rat ame: full=heterogeneous nuclear ribonucleoprotein h2 short=hnrnp h2 ame: full=heterogeneous nuclear ribonucleoprotein h short=hnrnp h contains: ame: full=heterogeneous nuclear ribonucleoprotein n-terminally processed	P	GO:0043484	regulation of RNA splicing
Locus_117	hnrh2_rat ame: full=heterogeneous nuclear ribonucleoprotein h2 short=hnrnp h2 ame: full=heterogeneous nuclear ribonucleoprotein h short=hnrnp h contains: ame: full=heterogeneous nuclear ribonucleoprotein n-terminally processed	F	GO:0003729	mRNA binding
Locus_117	hnrh2_rat ame: full=heterogeneous nuclear ribonucleoprotein h2 short=hnrnp h2 ame: full=heterogeneous nuclear ribonucleoprotein h short=hnrnp h contains: ame: full=heterogeneous nuclear ribonucleoprotein n-terminally processed	F	GO:0008266	poly(U) RNA binding
Locus_117	hnrh2_rat ame: full=heterogeneous nuclear ribonucleoprotein h2 short=hnrnp h2 ame: full=heterogeneous nuclear ribonucleoprotein h short=hnrnp h contains: ame: full=heterogeneous nuclear ribonucleoprotein n-terminally processed	F	GO:0017025	TBP-class protein binding
Locus_117	hnrh2_rat ame: full=heterogeneous nuclear ribonucleoprotein h2 short=hnrnp h2 ame: full=heterogeneous nuclear ribonucleoprotein h short=hnrnp h contains: ame: full=heterogeneous nuclear ribonucleoprotein n-terminally processed	C	GO:0005739	mitochondrion
Locus_117	hnrh2_rat ame: full=heterogeneous nuclear ribonucleoprotein h2 short=hnrnp h2 ame: full=heterogeneous nuclear ribonucleoprotein h short=hnrnp h contains: ame: full=heterogeneous nuclear ribonucleoprotein n-terminally processed	C	GO:0005730	nucleolus
Locus_117	hnrh2_rat ame: full=heterogeneous nuclear ribonucleoprotein h2 short=hnrnp h2 ame: full=heterogeneous nuclear ribonucleoprotein h short=hnrnp h contains: ame: full=heterogeneous nuclear ribonucleoprotein n-terminally processed	P	GO:0016331	morphogenesis of embryonic epithelium
Locus_117	hnrh2_rat ame: full=heterogeneous nuclear ribonucleoprotein h2 short=hnrnp h2 ame: full=heterogeneous nuclear ribonucleoprotein h short=hnrnp h contains: ame: full=heterogeneous nuclear ribonucleoprotein n-terminally processed	P	GO:0009952	anterior/posterior pattern specification
Locus_117	hnrh2_rat ame: full=heterogeneous nuclear ribonucleoprotein h2 short=hnrnp h2 ame: full=heterogeneous nuclear ribonucleoprotein h short=hnrnp h contains: ame: full=heterogeneous nuclear ribonucleoprotein n-terminally processed	P	GO:0006378	mRNA polyadenylation
Locus_117	hnrh2_rat ame: full=heterogeneous nuclear ribonucleoprotein h2 short=hnrnp h2 ame: full=heterogeneous nuclear ribonucleoprotein h short=hnrnp h contains: ame: full=heterogeneous nuclear ribonucleoprotein n-terminally processed	P	GO:0000398	mRNA splicing, via spliceosome
Locus_117	hnrh2_rat ame: full=heterogeneous nuclear ribonucleoprotein h2 short=hnrnp h2 ame: full=heterogeneous nuclear ribonucleoprotein h short=hnrnp h contains: ame: full=heterogeneous nuclear ribonucleoprotein n-terminally processed	P	GO:0050879	multicellular organismal movement
Locus_117	hnrh2_rat ame: full=heterogeneous nuclear ribonucleoprotein h2 short=hnrnp h2 ame: full=heterogeneous nuclear ribonucleoprotein h short=hnrnp h contains: ame: full=heterogeneous nuclear ribonucleoprotein n-terminally processed	C	GO:0015629	actin cytoskeleton
Locus_117	hnrh2_rat ame: full=heterogeneous nuclear ribonucleoprotein h2 short=hnrnp h2 ame: full=heterogeneous nuclear ribonucleoprotein h short=hnrnp h contains: ame: full=heterogeneous nuclear ribonucleoprotein n-terminally processed	C	GO:0071013	catalytic step 2 spliceosome
Locus_117	hnrh2_rat ame: full=heterogeneous nuclear ribonucleoprotein h2 short=hnrnp h2 ame: full=heterogeneous nuclear ribonucleoprotein h short=hnrnp h contains: ame: full=heterogeneous nuclear ribonucleoprotein n-terminally processed	P	GO:0010172	embryonic body morphogenesis
Locus_117	hnrh2_rat ame: full=heterogeneous nuclear ribonucleoprotein h2 short=hnrnp h2 ame: full=heterogeneous nuclear ribonucleoprotein h short=hnrnp h contains: ame: full=heterogeneous nuclear ribonucleoprotein n-terminally processed	C	GO:0005654	nucleoplasm
Locus_117	hnrh2_rat ame: full=heterogeneous nuclear ribonucleoprotein h2 short=hnrnp h2 ame: full=heterogeneous nuclear ribonucleoprotein h short=hnrnp h contains: ame: full=heterogeneous nuclear ribonucleoprotein n-terminally processed	P	GO:0009792	embryo development ending in birth or egg hatching
Locus_117	hnrh2_rat ame: full=heterogeneous nuclear ribonucleoprotein h2 short=hnrnp h2 ame: full=heterogeneous nuclear ribonucleoprotein h short=hnrnp h contains: ame: full=heterogeneous nuclear ribonucleoprotein n-terminally processed	P	GO:0007173	epidermal growth factor receptor signaling pathway
Locus_117	hnrh2_rat ame: full=heterogeneous nuclear ribonucleoprotein h2 short=hnrnp h2 ame: full=heterogeneous nuclear ribonucleoprotein h short=hnrnp h contains: ame: full=heterogeneous nuclear ribonucleoprotein n-terminally processed	F	GO:0000166	nucleotide binding
Locus_118	rl5_stycl ame: full=60s ribosomal protein l5	P	GO:0000184	nuclear-transcribed mRNA catabolic process, nonsense-mediated decay
Locus_118	rl5_stycl ame: full=60s ribosomal protein l5	P	GO:0006415	translational termination
Locus_118	rl5_stycl ame: full=60s ribosomal protein l5	P	GO:0006413	translational initiation
Locus_118	rl5_stycl ame: full=60s ribosomal protein l5	F	GO:0005515	protein binding
Locus_118	rl5_stycl ame: full=60s ribosomal protein l5	F	GO:0008097	5S rRNA binding
Locus_118	rl5_stycl ame: full=60s ribosomal protein l5	P	GO:0006414	translational elongation
Locus_118	rl5_stycl ame: full=60s ribosomal protein l5	C	GO:0017101	aminoacyl-tRNA synthetase multienzyme complex
Locus_118	rl5_stycl ame: full=60s ribosomal protein l5	P	GO:0042273	ribosomal large subunit biogenesis
Locus_118	rl5_stycl ame: full=60s ribosomal protein l5	C	GO:0022625	cytosolic large ribosomal subunit
Locus_118	rl5_stycl ame: full=60s ribosomal protein l5	F	GO:0003735	structural constituent of ribosome
Locus_118	rl5_stycl ame: full=60s ribosomal protein l5	P	GO:0019083	viral transcription
Locus_118	rl5_stycl ame: full=60s ribosomal protein l5	P	GO:0006614	SRP-dependent cotranslational protein targeting to membrane
Locus_118	rl5_stycl ame: full=60s ribosomal protein l5	P	GO:0071241	cellular response to inorganic substance
Locus_118	rl5_stycl ame: full=60s ribosomal protein l5	P	GO:0010922	positive regulation of phosphatase activity
Locus_118	rl5_stycl ame: full=60s ribosomal protein l5	P	GO:0006364	rRNA processing
Locus_118	rl5_stycl ame: full=60s ribosomal protein l5	C	GO:0005634	nucleus
Locus_119	marco_mouse ame: full=macrophage receptor marco ame: full=macrophage receptor with collagenous structure	P	GO:0006897	endocytosis
Locus_121	rs2_ictpu ame: full=40s ribosomal protein s2	P	GO:0000184	nuclear-transcribed mRNA catabolic process, nonsense-mediated decay
Locus_121	rs2_ictpu ame: full=40s ribosomal protein s2	P	GO:0006415	translational termination
Locus_121	rs2_ictpu ame: full=40s ribosomal protein s2	P	GO:0000003	reproduction
Locus_121	rs2_ictpu ame: full=40s ribosomal protein s2	C	GO:0005654	nucleoplasm
Locus_121	rs2_ictpu ame: full=40s ribosomal protein s2	P	GO:0071353	cellular response to interleukin-4
Locus_121	rs2_ictpu ame: full=40s ribosomal protein s2	P	GO:0040007	growth
Locus_121	rs2_ictpu ame: full=40s ribosomal protein s2	P	GO:0009220	pyrimidine ribonucleotide biosynthetic process
Locus_121	rs2_ictpu ame: full=40s ribosomal protein s2	P	GO:0000028	ribosomal small subunit assembly
Locus_121	rs2_ictpu ame: full=40s ribosomal protein s2	P	GO:0001510	RNA methylation
Locus_121	rs2_ictpu ame: full=40s ribosomal protein s2	P	GO:0006414	translational elongation
Locus_121	rs2_ictpu ame: full=40s ribosomal protein s2	C	GO:0009507	chloroplast
Locus_121	rs2_ictpu ame: full=40s ribosomal protein s2	C	GO:0005618	cell wall
Locus_121	rs2_ictpu ame: full=40s ribosomal protein s2	P	GO:0006915	apoptotic process
Locus_121	rs2_ictpu ame: full=40s ribosomal protein s2	C	GO:0005794	Golgi apparatus
Locus_121	rs2_ictpu ame: full=40s ribosomal protein s2	C	GO:0005730	nucleolus
Locus_121	rs2_ictpu ame: full=40s ribosomal protein s2	P	GO:0009792	embryo development ending in birth or egg hatching
Locus_121	rs2_ictpu ame: full=40s ribosomal protein s2	P	GO:0001731	formation of translation preinitiation complex
Locus_121	rs2_ictpu ame: full=40s ribosomal protein s2	P	GO:0002119	nematode larval development
Locus_121	rs2_ictpu ame: full=40s ribosomal protein s2	C	GO:0000228	nuclear chromosome
Locus_121	rs2_ictpu ame: full=40s ribosomal protein s2	F	GO:0003735	structural constituent of ribosome
Locus_121	rs2_ictpu ame: full=40s ribosomal protein s2	P	GO:0051347	positive regulation of transferase activity
Locus_121	rs2_ictpu ame: full=40s ribosomal protein s2	P	GO:0019083	viral transcription
Locus_121	rs2_ictpu ame: full=40s ribosomal protein s2	C	GO:0009506	plasmodesma
Locus_121	rs2_ictpu ame: full=40s ribosomal protein s2	P	GO:0006614	SRP-dependent cotranslational protein targeting to membrane
Locus_121	rs2_ictpu ame: full=40s ribosomal protein s2	F	GO:0032403	protein complex binding
Locus_121	rs2_ictpu ame: full=40s ribosomal protein s2	F	GO:0017134	fibroblast growth factor binding
Locus_121	rs2_ictpu ame: full=40s ribosomal protein s2	F	GO:0019899	enzyme binding
Locus_121	rs2_ictpu ame: full=40s ribosomal protein s2	C	GO:0005886	plasma membrane
Locus_121	rs2_ictpu ame: full=40s ribosomal protein s2	F	GO:0003729	mRNA binding
Locus_121	rs2_ictpu ame: full=40s ribosomal protein s2	C	GO:0022627	cytosolic small ribosomal subunit
Locus_122	aldh2_human ame: full=aldehyde mitochondrial ame: full=aldh class 2 ame: full=aldh-e2 ame: full=aldhi flags: precursor	P	GO:0043065	positive regulation of apoptotic process
Locus_122	aldh2_human ame: full=aldehyde mitochondrial ame: full=aldh class 2 ame: full=aldh-e2 ame: full=aldhi flags: precursor	F	GO:0070324	thyroid hormone binding
Locus_122	aldh2_human ame: full=aldehyde mitochondrial ame: full=aldh class 2 ame: full=aldh-e2 ame: full=aldhi flags: precursor	F	GO:0042803	protein homodimerization activity
Locus_122	aldh2_human ame: full=aldehyde mitochondrial ame: full=aldh class 2 ame: full=aldh-e2 ame: full=aldhi flags: precursor	P	GO:0031016	pancreas development
Locus_122	aldh2_human ame: full=aldehyde mitochondrial ame: full=aldh class 2 ame: full=aldh-e2 ame: full=aldhi flags: precursor	P	GO:0006805	xenobiotic metabolic process
Locus_122	aldh2_human ame: full=aldehyde mitochondrial ame: full=aldh class 2 ame: full=aldh-e2 ame: full=aldhi flags: precursor	P	GO:0050885	neuromuscular process controlling balance
Locus_122	aldh2_human ame: full=aldehyde mitochondrial ame: full=aldh class 2 ame: full=aldh-e2 ame: full=aldhi flags: precursor	P	GO:0006069	ethanol oxidation
Locus_122	aldh2_human ame: full=aldehyde mitochondrial ame: full=aldh class 2 ame: full=aldh-e2 ame: full=aldhi flags: precursor	P	GO:0008284	positive regulation of cell proliferation
Locus_122	aldh2_human ame: full=aldehyde mitochondrial ame: full=aldh class 2 ame: full=aldh-e2 ame: full=aldhi flags: precursor	P	GO:0007494	midgut development
Locus_122	aldh2_human ame: full=aldehyde mitochondrial ame: full=aldh class 2 ame: full=aldh-e2 ame: full=aldhi flags: precursor	P	GO:0060013	righting reflex
Locus_122	aldh2_human ame: full=aldehyde mitochondrial ame: full=aldh class 2 ame: full=aldh-e2 ame: full=aldhi flags: precursor	P	GO:0042136	neurotransmitter biosynthetic process
Locus_122	aldh2_human ame: full=aldehyde mitochondrial ame: full=aldh class 2 ame: full=aldh-e2 ame: full=aldhi flags: precursor	P	GO:0060324	face development
Locus_122	aldh2_human ame: full=aldehyde mitochondrial ame: full=aldh class 2 ame: full=aldh-e2 ame: full=aldhi flags: precursor	P	GO:0009952	anterior/posterior pattern specification
Locus_122	aldh2_human ame: full=aldehyde mitochondrial ame: full=aldh class 2 ame: full=aldh-e2 ame: full=aldhi flags: precursor	P	GO:0002072	optic cup morphogenesis involved in camera-type eye development
Locus_122	aldh2_human ame: full=aldehyde mitochondrial ame: full=aldh class 2 ame: full=aldh-e2 ame: full=aldhi flags: precursor	P	GO:0006776	vitamin A metabolic process
Locus_122	aldh2_human ame: full=aldehyde mitochondrial ame: full=aldh class 2 ame: full=aldh-e2 ame: full=aldhi flags: precursor	P	GO:0034097	response to cytokine stimulus
Locus_122	aldh2_human ame: full=aldehyde mitochondrial ame: full=aldh class 2 ame: full=aldh-e2 ame: full=aldhi flags: precursor	P	GO:0033574	response to testosterone stimulus
Locus_122	aldh2_human ame: full=aldehyde mitochondrial ame: full=aldh class 2 ame: full=aldh-e2 ame: full=aldhi flags: precursor	C	GO:0005829	cytosol
[truncated: 255,559 more rows]
