# Supplementary material for: RNA-seq data from mature male gonads of marine mussels Mytilus edulis and M. galloprovincialis
Source: Data Brief. 2018 Oct 3;21:167–75. doi: 10.1016/j.dib.2018.09.086 (PMC6197779; doi:10.1016/j.dib.2018.09.086)
Supplement: Supplementary file 5 — Supplementary material [file mmc5.zip › File S4_ Blast2GOannot_IPSR]

Locus_1	Locus_1	noIPR	null	null	SIGNAL_PEPTIDE_C_REGION (PHOBIUS)
Locus_1	Locus_1	noIPR	null	null
Locus_1	Locus_1	noIPR	null	null	SIGNAL_PEPTIDE (PHOBIUS)
Locus_1	Locus_1	noIPR	null	null
Locus_1	Locus_1	noIPR	null	null	SIGNAL_PEPTIDE_N_REGION (PHOBIUS)
Locus_1	Locus_1	noIPR	null	null
Locus_1	Locus_1	noIPR	null	null	NON_CYTOPLASMIC_DOMAIN (PHOBIUS)
Locus_1	Locus_1	noIPR	null	null
Locus_1	Locus_1	noIPR	null	null	SIGNAL_PEPTIDE_H_REGION (PHOBIUS)
Locus_1	Locus_1	noIPR	null	null
Locus_3	Locus_3	IPR023564	Ribosomal protein L13 domain	DOMAIN	SSF52161 (SUPERFAMILY)
Locus_3	Locus_3	IPR023564	Ribosomal protein L13 domain	DOMAIN	GO:0003735
Locus_3	Locus_3	IPR023564	Ribosomal protein L13 domain	DOMAIN	GO:0006412
Locus_3	Locus_3	IPR023564	Ribosomal protein L13 domain	DOMAIN	GO:0005840
Locus_7	Locus_7	IPR000630	Ribosomal protein S8	FAMILY	PF00410 (PFAM)
Locus_7	Locus_7	IPR000630	Ribosomal protein S8	FAMILY	GO:0003735
Locus_7	Locus_7	IPR000630	Ribosomal protein S8	FAMILY	GO:0005840
Locus_7	Locus_7	IPR000630	Ribosomal protein S8	FAMILY	GO:0006412
Locus_7	Locus_7	noIPR	Ribosomal protein S8	FAMILY	G3DSA:3.30.1370.30 (GENE3D)
Locus_7	Locus_7	noIPR	Ribosomal protein S8	FAMILY
Locus_7	Locus_7	IPR000630	Ribosomal protein S8	FAMILY	PTHR11758 (PANTHER)
Locus_7	Locus_7	IPR000630	Ribosomal protein S8	FAMILY	GO:0003735
Locus_7	Locus_7	IPR000630	Ribosomal protein S8	FAMILY	GO:0005840
Locus_7	Locus_7	IPR000630	Ribosomal protein S8	FAMILY	GO:0006412
Locus_7	Locus_7	IPR000630	Ribosomal protein S8	FAMILY	SSF56047 (SUPERFAMILY)
Locus_7	Locus_7	IPR000630	Ribosomal protein S8	FAMILY	GO:0003735
Locus_7	Locus_7	IPR000630	Ribosomal protein S8	FAMILY	GO:0005840
Locus_7	Locus_7	IPR000630	Ribosomal protein S8	FAMILY	GO:0006412
Locus_9	Locus_9	IPR013781	Glycoside hydrolase, catalytic domain	DOMAIN	G3DSA:3.20.20.80 (GENE3D)
Locus_9	Locus_9	IPR013781	Glycoside hydrolase, catalytic domain	DOMAIN	GO:0005975
Locus_9	Locus_9	IPR001223	Glycoside hydrolase, family 18, catalytic domain	DOMAIN	PF00704 (PFAM)
Locus_9	Locus_9	IPR001223	Glycoside hydrolase, family 18, catalytic domain	DOMAIN	GO:0004553
Locus_9	Locus_9	IPR001223	Glycoside hydrolase, family 18, catalytic domain	DOMAIN	GO:0005975
Locus_9	Locus_9	IPR028538	Chitinase-3-like protein 1	FAMILY	PTHR11177:SF81 (PANTHER)
Locus_9	Locus_9	IPR028538	Chitinase-3-like protein 1	FAMILY	GO:0005615
Locus_9	Locus_9	IPR028538	Chitinase-3-like protein 1	FAMILY	GO:0045766
Locus_9	Locus_9	IPR028538	Chitinase-3-like protein 1	FAMILY	GO:0008061
Locus_9	Locus_9	noIPR	Chitinase-3-like protein 1	FAMILY	PTHR11177 (PANTHER)
Locus_9	Locus_9	noIPR	Chitinase-3-like protein 1	FAMILY
Locus_9	Locus_9	IPR017853	Glycoside hydrolase, superfamily	DOMAIN	SSF51445 (SUPERFAMILY)
Locus_9	Locus_9	IPR017853	Glycoside hydrolase, superfamily	DOMAIN
Locus_11	Locus_11	noIPR	null	null	Coil (COILS)
Locus_11	Locus_11	noIPR	null	null
Locus_11	Locus_11	IPR001650	Helicase, C-terminal	DOMAIN	SM00490 (SMART)
Locus_11	Locus_11	IPR001650	Helicase, C-terminal	DOMAIN	GO:0005524
Locus_11	Locus_11	IPR001650	Helicase, C-terminal	DOMAIN	GO:0004386
Locus_11	Locus_11	IPR001650	Helicase, C-terminal	DOMAIN	GO:0003676
Locus_11	Locus_11	IPR001878	Zinc finger, CCHC-type	DOMAIN	SM00343 (SMART)
Locus_11	Locus_11	IPR001878	Zinc finger, CCHC-type	DOMAIN	GO:0003676
Locus_11	Locus_11	IPR001878	Zinc finger, CCHC-type	DOMAIN	GO:0008270
Locus_11	Locus_11	IPR014001	Helicase, superfamily 1/2, ATP-binding domain	DOMAIN	SM00487 (SMART)
Locus_11	Locus_11	IPR014001	Helicase, superfamily 1/2, ATP-binding domain	DOMAIN
Locus_11	Locus_11	IPR001650	Helicase, C-terminal	DOMAIN	PF00271 (PFAM)
Locus_11	Locus_11	IPR001650	Helicase, C-terminal	DOMAIN	GO:0005524
Locus_11	Locus_11	IPR001650	Helicase, C-terminal	DOMAIN	GO:0004386
Locus_11	Locus_11	IPR001650	Helicase, C-terminal	DOMAIN	GO:0003676
Locus_11	Locus_11	noIPR	Helicase, C-terminal	DOMAIN	G3DSA:3.40.50.300 (GENE3D)
Locus_11	Locus_11	noIPR	Helicase, C-terminal	DOMAIN
Locus_11	Locus_11	noIPR	Helicase, C-terminal	DOMAIN	G3DSA:3.40.50.300 (GENE3D)
Locus_11	Locus_11	noIPR	Helicase, C-terminal	DOMAIN
Locus_11	Locus_11	IPR011545	DNA/RNA helicase, DEAD/DEAH box type, N-terminal	DOMAIN	PF00270 (PFAM)
Locus_11	Locus_11	IPR011545	DNA/RNA helicase, DEAD/DEAH box type, N-terminal	DOMAIN	GO:0005524
Locus_11	Locus_11	IPR011545	DNA/RNA helicase, DEAD/DEAH box type, N-terminal	DOMAIN	GO:0003676
Locus_11	Locus_11	IPR011545	DNA/RNA helicase, DEAD/DEAH box type, N-terminal	DOMAIN	GO:0008026
Locus_11	Locus_11	noIPR	DNA/RNA helicase, DEAD/DEAH box type, N-terminal	DOMAIN	PTHR24031 (PANTHER)
Locus_11	Locus_11	noIPR	DNA/RNA helicase, DEAD/DEAH box type, N-terminal	DOMAIN
Locus_11	Locus_11	noIPR	DNA/RNA helicase, DEAD/DEAH box type, N-terminal	DOMAIN	PTHR24031:SF20 (PANTHER)
Locus_11	Locus_11	noIPR	DNA/RNA helicase, DEAD/DEAH box type, N-terminal	DOMAIN
Locus_11	Locus_11	IPR000629	RNA helicase, ATP-dependent, DEAD-box, conserved site	CONSERVED_SITE	PS00039 (PROSITE_PATTERNS)
Locus_11	Locus_11	IPR000629	RNA helicase, ATP-dependent, DEAD-box, conserved site	CONSERVED_SITE	GO:0008026
Locus_11	Locus_11	IPR000629	RNA helicase, ATP-dependent, DEAD-box, conserved site	CONSERVED_SITE	GO:0003676
Locus_11	Locus_11	IPR000629	RNA helicase, ATP-dependent, DEAD-box, conserved site	CONSERVED_SITE	GO:0005524
Locus_11	Locus_11	noIPR	RNA helicase, ATP-dependent, DEAD-box, conserved site	CONSERVED_SITE	NON_CYTOPLASMIC_DOMAIN (PHOBIUS)
Locus_11	Locus_11	noIPR	RNA helicase, ATP-dependent, DEAD-box, conserved site	CONSERVED_SITE
Locus_11	Locus_11	noIPR	RNA helicase, ATP-dependent, DEAD-box, conserved site	CONSERVED_SITE	CYTOPLASMIC_DOMAIN (PHOBIUS)
Locus_11	Locus_11	noIPR	RNA helicase, ATP-dependent, DEAD-box, conserved site	CONSERVED_SITE
Locus_11	Locus_11	noIPR	RNA helicase, ATP-dependent, DEAD-box, conserved site	CONSERVED_SITE	TRANSMEMBRANE (PHOBIUS)
Locus_11	Locus_11	noIPR	RNA helicase, ATP-dependent, DEAD-box, conserved site	CONSERVED_SITE
Locus_11	Locus_11	IPR014001	Helicase, superfamily 1/2, ATP-binding domain	DOMAIN	PS51192 (PROSITE_PROFILES)
Locus_11	Locus_11	IPR014001	Helicase, superfamily 1/2, ATP-binding domain	DOMAIN
Locus_11	Locus_11	IPR014014	RNA helicase, DEAD-box type, Q motif	DOMAIN	PS51195 (PROSITE_PROFILES)
Locus_11	Locus_11	IPR014014	RNA helicase, DEAD-box type, Q motif	DOMAIN
Locus_11	Locus_11	IPR001650	Helicase, C-terminal	DOMAIN	PS51194 (PROSITE_PROFILES)
Locus_11	Locus_11	IPR001650	Helicase, C-terminal	DOMAIN	GO:0005524
Locus_11	Locus_11	IPR001650	Helicase, C-terminal	DOMAIN	GO:0004386
Locus_11	Locus_11	IPR001650	Helicase, C-terminal	DOMAIN	GO:0003676
Locus_11	Locus_11	IPR001878	Zinc finger, CCHC-type	DOMAIN	PS50158 (PROSITE_PROFILES)
Locus_11	Locus_11	IPR001878	Zinc finger, CCHC-type	DOMAIN	GO:0003676
Locus_11	Locus_11	IPR001878	Zinc finger, CCHC-type	DOMAIN	GO:0008270
Locus_11	Locus_11	IPR027417	P-loop containing nucleoside triphosphate hydrolase	DOMAIN	SSF52540 (SUPERFAMILY)
Locus_11	Locus_11	IPR027417	P-loop containing nucleoside triphosphate hydrolase	DOMAIN
Locus_11	Locus_11	IPR027417	P-loop containing nucleoside triphosphate hydrolase	DOMAIN	SSF52540 (SUPERFAMILY)
Locus_11	Locus_11	IPR027417	P-loop containing nucleoside triphosphate hydrolase	DOMAIN
Locus_12	Locus_12	IPR023798	Ribosomal protein S7 domain	DOMAIN	G3DSA:1.10.455.10 (GENE3D)
Locus_12	Locus_12	IPR023798	Ribosomal protein S7 domain	DOMAIN
Locus_12	Locus_12	IPR005716	Ribosomal protein S5/S7, eukaryotic/archaeal	FAMILY	TIGR01028 (TIGRFAM)
Locus_12	Locus_12	IPR005716	Ribosomal protein S5/S7, eukaryotic/archaeal	FAMILY	GO:0015935
Locus_12	Locus_12	IPR005716	Ribosomal protein S5/S7, eukaryotic/archaeal	FAMILY	GO:0006412
Locus_12	Locus_12	IPR005716	Ribosomal protein S5/S7, eukaryotic/archaeal	FAMILY	GO:0003735
Locus_12	Locus_12	IPR023798	Ribosomal protein S7 domain	DOMAIN	PF00177 (PFAM)
Locus_12	Locus_12	IPR023798	Ribosomal protein S7 domain	DOMAIN
Locus_12	Locus_12	IPR000235	Ribosomal protein S5/S7	FAMILY	PTHR11205 (PANTHER)
Locus_12	Locus_12	IPR000235	Ribosomal protein S5/S7	FAMILY	GO:0006412
Locus_12	Locus_12	IPR020606	Ribosomal protein S7, conserved site	CONSERVED_SITE	PS00052 (PROSITE_PATTERNS)
Locus_12	Locus_12	IPR020606	Ribosomal protein S7, conserved site	CONSERVED_SITE	GO:0006412
Locus_12	Locus_12	IPR020606	Ribosomal protein S7, conserved site	CONSERVED_SITE	GO:0003735
Locus_12	Locus_12	IPR020606	Ribosomal protein S7, conserved site	CONSERVED_SITE	GO:0003723
Locus_12	Locus_12	IPR023798	Ribosomal protein S7 domain	DOMAIN	SSF47973 (SUPERFAMILY)
Locus_12	Locus_12	IPR023798	Ribosomal protein S7 domain	DOMAIN
Locus_13	Locus_13	IPR023210	NADP-dependent oxidoreductase domain	DOMAIN	PF00248 (PFAM)
Locus_13	Locus_13	IPR023210	NADP-dependent oxidoreductase domain	DOMAIN
Locus_13	Locus_13	IPR023210	NADP-dependent oxidoreductase domain	DOMAIN	G3DSA:3.20.20.100 (GENE3D)
Locus_13	Locus_13	IPR023210	NADP-dependent oxidoreductase domain	DOMAIN
Locus_13	Locus_13	noIPR	NADP-dependent oxidoreductase domain	DOMAIN	PTHR11732:SF121 (PANTHER)
Locus_13	Locus_13	noIPR	NADP-dependent oxidoreductase domain	DOMAIN
Locus_13	Locus_13	IPR001395	Aldo/keto reductase	FAMILY	PTHR11732 (PANTHER)
Locus_13	Locus_13	IPR001395	Aldo/keto reductase	FAMILY
Locus_13	Locus_13	IPR023210	NADP-dependent oxidoreductase domain	DOMAIN	SSF51430 (SUPERFAMILY)
Locus_13	Locus_13	IPR023210	NADP-dependent oxidoreductase domain	DOMAIN
Locus_14	Locus_14	IPR025755	60S ribosomal protein L4, C-terminal domain	DOMAIN	PF14374 (PFAM)
Locus_14	Locus_14	IPR025755	60S ribosomal protein L4, C-terminal domain	DOMAIN
Locus_14	Locus_14	noIPR	60S ribosomal protein L4, C-terminal domain	DOMAIN	PTHR19431 (PANTHER)
Locus_14	Locus_14	noIPR	60S ribosomal protein L4, C-terminal domain	DOMAIN
Locus_15	Locus_15	noIPR	null	null	Coil (COILS)
Locus_15	Locus_15	noIPR	null	null
Locus_15	Locus_15	IPR020472	G-protein beta WD-40 repeat	REPEAT	PR00320 (PRINTS)
Locus_15	Locus_15	IPR020472	G-protein beta WD-40 repeat	REPEAT
Locus_15	Locus_15	IPR001680	WD40 repeat	REPEAT	SM00320 (SMART)
Locus_15	Locus_15	IPR001680	WD40 repeat	REPEAT	GO:0005515
Locus_15	Locus_15	IPR001680	WD40 repeat	REPEAT	PF00400 (PFAM)
Locus_15	Locus_15	IPR001680	WD40 repeat	REPEAT	GO:0005515
Locus_15	Locus_15	IPR015943	WD40/YVTN repeat-like-containing domain	DOMAIN	G3DSA:2.130.10.10 (GENE3D)
Locus_15	Locus_15	IPR015943	WD40/YVTN repeat-like-containing domain	DOMAIN	GO:0005515
Locus_15	Locus_15	IPR015943	WD40/YVTN repeat-like-containing domain	DOMAIN	G3DSA:2.130.10.10 (GENE3D)
Locus_15	Locus_15	IPR015943	WD40/YVTN repeat-like-containing domain	DOMAIN	GO:0005515
Locus_15	Locus_15	IPR015943	WD40/YVTN repeat-like-containing domain	DOMAIN	G3DSA:2.130.10.10 (GENE3D)
Locus_15	Locus_15	IPR015943	WD40/YVTN repeat-like-containing domain	DOMAIN	GO:0005515
Locus_15	Locus_15	noIPR	WD40/YVTN repeat-like-containing domain	DOMAIN	PTHR19853:SF0 (PANTHER)
Locus_15	Locus_15	noIPR	WD40/YVTN repeat-like-containing domain	DOMAIN
Locus_15	Locus_15	noIPR	WD40/YVTN repeat-like-containing domain	DOMAIN	PTHR19853 (PANTHER)
Locus_15	Locus_15	noIPR	WD40/YVTN repeat-like-containing domain	DOMAIN
Locus_15	Locus_15	IPR019775	WD40 repeat, conserved site	CONSERVED_SITE	PS00678 (PROSITE_PATTERNS)
Locus_15	Locus_15	IPR019775	WD40 repeat, conserved site	CONSERVED_SITE
Locus_15	Locus_15	IPR019775	WD40 repeat, conserved site	CONSERVED_SITE	PS00678 (PROSITE_PATTERNS)
Locus_15	Locus_15	IPR019775	WD40 repeat, conserved site	CONSERVED_SITE
Locus_15	Locus_15	IPR019775	WD40 repeat, conserved site	CONSERVED_SITE	PS00678 (PROSITE_PATTERNS)
Locus_15	Locus_15	IPR019775	WD40 repeat, conserved site	CONSERVED_SITE
Locus_15	Locus_15	IPR019775	WD40 repeat, conserved site	CONSERVED_SITE	PS00678 (PROSITE_PATTERNS)
Locus_15	Locus_15	IPR019775	WD40 repeat, conserved site	CONSERVED_SITE
Locus_15	Locus_15	IPR001680	WD40 repeat	REPEAT	PS50082 (PROSITE_PROFILES)
Locus_15	Locus_15	IPR001680	WD40 repeat	REPEAT	GO:0005515
Locus_15	Locus_15	IPR001680	WD40 repeat	REPEAT	PS50082 (PROSITE_PROFILES)
Locus_15	Locus_15	IPR001680	WD40 repeat	REPEAT	GO:0005515
Locus_15	Locus_15	IPR001680	WD40 repeat	REPEAT	PS50082 (PROSITE_PROFILES)
Locus_15	Locus_15	IPR001680	WD40 repeat	REPEAT	GO:0005515
Locus_15	Locus_15	IPR001680	WD40 repeat	REPEAT	PS50082 (PROSITE_PROFILES)
Locus_15	Locus_15	IPR001680	WD40 repeat	REPEAT	GO:0005515
Locus_15	Locus_15	IPR001680	WD40 repeat	REPEAT	PS50082 (PROSITE_PROFILES)
Locus_15	Locus_15	IPR001680	WD40 repeat	REPEAT	GO:0005515
Locus_15	Locus_15	IPR001680	WD40 repeat	REPEAT	PS50082 (PROSITE_PROFILES)
Locus_15	Locus_15	IPR001680	WD40 repeat	REPEAT	GO:0005515
Locus_15	Locus_15	IPR001680	WD40 repeat	REPEAT	PS50082 (PROSITE_PROFILES)
Locus_15	Locus_15	IPR001680	WD40 repeat	REPEAT	GO:0005515
Locus_15	Locus_15	IPR017986	WD40-repeat-containing domain	DOMAIN	PS50294 (PROSITE_PROFILES)
Locus_15	Locus_15	IPR017986	WD40-repeat-containing domain	DOMAIN	GO:0005515
Locus_15	Locus_15	IPR001680	WD40 repeat	REPEAT	PS50082 (PROSITE_PROFILES)
Locus_15	Locus_15	IPR001680	WD40 repeat	REPEAT	GO:0005515
Locus_15	Locus_15	IPR017986	WD40-repeat-containing domain	DOMAIN	SSF50978 (SUPERFAMILY)
Locus_15	Locus_15	IPR017986	WD40-repeat-containing domain	DOMAIN	GO:0005515
Locus_15	Locus_15	IPR017986	WD40-repeat-containing domain	DOMAIN	SSF50978 (SUPERFAMILY)
Locus_15	Locus_15	IPR017986	WD40-repeat-containing domain	DOMAIN	GO:0005515
Locus_16	Locus_16	noIPR	null	null	SIGNAL_PEPTIDE_N_REGION (PHOBIUS)
Locus_16	Locus_16	noIPR	null	null
Locus_16	Locus_16	noIPR	null	null	SIGNAL_PEPTIDE (PHOBIUS)
Locus_16	Locus_16	noIPR	null	null
Locus_16	Locus_16	noIPR	null	null	SIGNAL_PEPTIDE_H_REGION (PHOBIUS)
Locus_16	Locus_16	noIPR	null	null
Locus_16	Locus_16	noIPR	null	null	SIGNAL_PEPTIDE_C_REGION (PHOBIUS)
Locus_16	Locus_16	noIPR	null	null
Locus_16	Locus_16	noIPR	null	null	NON_CYTOPLASMIC_DOMAIN (PHOBIUS)
Locus_16	Locus_16	noIPR	null	null
Locus_17	Locus_17	IPR000876	Ribosomal protein S4e	FAMILY	PTHR11581 (PANTHER)
Locus_17	Locus_17	IPR000876	Ribosomal protein S4e	FAMILY	GO:0003735
Locus_17	Locus_17	IPR000876	Ribosomal protein S4e	FAMILY	GO:0005840
Locus_17	Locus_17	IPR000876	Ribosomal protein S4e	FAMILY	GO:0006412
Locus_17	Locus_17	IPR000876	Ribosomal protein S4e	FAMILY	GO:0005622
Locus_17	Locus_17	noIPR	Ribosomal protein S4e	FAMILY	PTHR11581:SF0 (PANTHER)
Locus_17	Locus_17	noIPR	Ribosomal protein S4e	FAMILY
Locus_18	Locus_18	noIPR	null	null	SIGNAL_PEPTIDE_N_REGION (PHOBIUS)
Locus_18	Locus_18	noIPR	null	null
Locus_18	Locus_18	noIPR	null	null	SIGNAL_PEPTIDE_C_REGION (PHOBIUS)
Locus_18	Locus_18	noIPR	null	null
Locus_18	Locus_18	noIPR	null	null	SIGNAL_PEPTIDE (PHOBIUS)
Locus_18	Locus_18	noIPR	null	null
Locus_18	Locus_18	noIPR	null	null	NON_CYTOPLASMIC_DOMAIN (PHOBIUS)
Locus_18	Locus_18	noIPR	null	null
Locus_18	Locus_18	noIPR	null	null	SIGNAL_PEPTIDE_H_REGION (PHOBIUS)
Locus_18	Locus_18	noIPR	null	null
Locus_18	Locus_18	noIPR	null	null	SignalP-TM (SIGNALP_GRAM_POSITIVE)
Locus_18	Locus_18	noIPR	null	null
Locus_19	Locus_19	IPR000196	Ribosomal protein L19/L19e domain	DOMAIN	PF01280 (PFAM)
Locus_19	Locus_19	IPR000196	Ribosomal protein L19/L19e domain	DOMAIN	GO:0003735
Locus_19	Locus_19	IPR000196	Ribosomal protein L19/L19e domain	DOMAIN	GO:0005622
Locus_19	Locus_19	IPR000196	Ribosomal protein L19/L19e domain	DOMAIN	GO:0005840
Locus_19	Locus_19	IPR000196	Ribosomal protein L19/L19e domain	DOMAIN	GO:0006412
Locus_19	Locus_19	IPR015972	Ribosomal protein L19/L19e, domain 1	DOMAIN	G3DSA:1.10.1650.10 (GENE3D)
Locus_19	Locus_19	IPR015972	Ribosomal protein L19/L19e, domain 1	DOMAIN	GO:0005622
Locus_19	Locus_19	IPR015972	Ribosomal protein L19/L19e, domain 1	DOMAIN	GO:0005840
Locus_19	Locus_19	IPR015972	Ribosomal protein L19/L19e, domain 1	DOMAIN	GO:0003735
Locus_19	Locus_19	IPR015972	Ribosomal protein L19/L19e, domain 1	DOMAIN	GO:0006412
Locus_19	Locus_19	noIPR	Ribosomal protein L19/L19e, domain 1	DOMAIN	PTHR10722 (PANTHER)
Locus_19	Locus_19	noIPR	Ribosomal protein L19/L19e, domain 1	DOMAIN
Locus_19	Locus_19	IPR023638	Ribosomal protein L19/L19e conserved site	CONSERVED_SITE	PS00526 (PROSITE_PATTERNS)
Locus_19	Locus_19	IPR023638	Ribosomal protein L19/L19e conserved site	CONSERVED_SITE
Locus_19	Locus_19	IPR000196	Ribosomal protein L19/L19e domain	DOMAIN	SSF48140 (SUPERFAMILY)
Locus_19	Locus_19	IPR000196	Ribosomal protein L19/L19e domain	DOMAIN	GO:0003735
Locus_19	Locus_19	IPR000196	Ribosomal protein L19/L19e domain	DOMAIN	GO:0005622
Locus_19	Locus_19	IPR000196	Ribosomal protein L19/L19e domain	DOMAIN	GO:0005840
Locus_19	Locus_19	IPR000196	Ribosomal protein L19/L19e domain	DOMAIN	GO:0006412
Locus_20	Locus_20	noIPR	null	null	SignalP-TM (SIGNALP_GRAM_POSITIVE)
Locus_20	Locus_20	noIPR	null	null
Locus_22	Locus_22	IPR012340	Nucleic acid-binding, OB-fold	DOMAIN	G3DSA:2.40.50.140 (GENE3D)
Locus_22	Locus_22	IPR012340	Nucleic acid-binding, OB-fold	DOMAIN
Locus_22	Locus_22	IPR000266	Ribosomal protein S17	FAMILY	PF00366 (PFAM)
Locus_22	Locus_22	IPR000266	Ribosomal protein S17	FAMILY	GO:0005840
Locus_22	Locus_22	IPR000266	Ribosomal protein S17	FAMILY	GO:0005622
Locus_22	Locus_22	IPR000266	Ribosomal protein S17	FAMILY	GO:0003735
Locus_22	Locus_22	IPR000266	Ribosomal protein S17	FAMILY	GO:0006412
Locus_22	Locus_22	noIPR	Ribosomal protein S17	FAMILY	PTHR10744:SF2 (PANTHER)
Locus_22	Locus_22	noIPR	Ribosomal protein S17	FAMILY
Locus_22	Locus_22	IPR000266	Ribosomal protein S17	FAMILY	PTHR10744 (PANTHER)
Locus_22	Locus_22	IPR000266	Ribosomal protein S17	FAMILY	GO:0005840
Locus_22	Locus_22	IPR000266	Ribosomal protein S17	FAMILY	GO:0005622
Locus_22	Locus_22	IPR000266	Ribosomal protein S17	FAMILY	GO:0003735
Locus_22	Locus_22	IPR000266	Ribosomal protein S17	FAMILY	GO:0006412
Locus_22	Locus_22	noIPR	Ribosomal protein S17	FAMILY	SIGNAL_PEPTIDE_C_REGION (PHOBIUS)
Locus_22	Locus_22	noIPR	Ribosomal protein S17	FAMILY
Locus_22	Locus_22	noIPR	Ribosomal protein S17	FAMILY	SIGNAL_PEPTIDE_N_REGION (PHOBIUS)
Locus_22	Locus_22	noIPR	Ribosomal protein S17	FAMILY
Locus_22	Locus_22	noIPR	Ribosomal protein S17	FAMILY	SIGNAL_PEPTIDE (PHOBIUS)
Locus_22	Locus_22	noIPR	Ribosomal protein S17	FAMILY
Locus_22	Locus_22	noIPR	Ribosomal protein S17	FAMILY	NON_CYTOPLASMIC_DOMAIN (PHOBIUS)
Locus_22	Locus_22	noIPR	Ribosomal protein S17	FAMILY
Locus_22	Locus_22	noIPR	Ribosomal protein S17	FAMILY	SIGNAL_PEPTIDE_H_REGION (PHOBIUS)
Locus_22	Locus_22	noIPR	Ribosomal protein S17	FAMILY
Locus_22	Locus_22	noIPR	Ribosomal protein S17	FAMILY	SignalP-noTM (SIGNALP_EUK)
Locus_22	Locus_22	noIPR	Ribosomal protein S17	FAMILY
Locus_22	Locus_22	IPR012340	Nucleic acid-binding, OB-fold	DOMAIN	SSF50249 (SUPERFAMILY)
Locus_22	Locus_22	IPR012340	Nucleic acid-binding, OB-fold	DOMAIN
Locus_23	Locus_23	IPR000568	ATPase, F0 complex, subunit A	FAMILY	PF00119 (PFAM)
Locus_23	Locus_23	IPR000568	ATPase, F0 complex, subunit A	FAMILY	GO:0015078
Locus_23	Locus_23	IPR000568	ATPase, F0 complex, subunit A	FAMILY	GO:0045263
Locus_23	Locus_23	IPR000568	ATPase, F0 complex, subunit A	FAMILY	GO:0015986
Locus_23	Locus_23	noIPR	ATPase, F0 complex, subunit A	FAMILY	CYTOPLASMIC_DOMAIN (PHOBIUS)
Locus_23	Locus_23	noIPR	ATPase, F0 complex, subunit A	FAMILY
Locus_23	Locus_23	noIPR	ATPase, F0 complex, subunit A	FAMILY	TRANSMEMBRANE (PHOBIUS)
Locus_23	Locus_23	noIPR	ATPase, F0 complex, subunit A	FAMILY
Locus_23	Locus_23	noIPR	ATPase, F0 complex, subunit A	FAMILY	NON_CYTOPLASMIC_DOMAIN (PHOBIUS)
Locus_23	Locus_23	noIPR	ATPase, F0 complex, subunit A	FAMILY
Locus_23	Locus_23	noIPR	ATPase, F0 complex, subunit A	FAMILY	NON_CYTOPLASMIC_DOMAIN (PHOBIUS)
Locus_23	Locus_23	noIPR	ATPase, F0 complex, subunit A	FAMILY
Locus_23	Locus_23	noIPR	ATPase, F0 complex, subunit A	FAMILY	CYTOPLASMIC_DOMAIN (PHOBIUS)
Locus_23	Locus_23	noIPR	ATPase, F0 complex, subunit A	FAMILY
Locus_23	Locus_23	noIPR	ATPase, F0 complex, subunit A	FAMILY	TRANSMEMBRANE (PHOBIUS)
Locus_23	Locus_23	noIPR	ATPase, F0 complex, subunit A	FAMILY
Locus_23	Locus_23	noIPR	ATPase, F0 complex, subunit A	FAMILY	TRANSMEMBRANE (PHOBIUS)
Locus_23	Locus_23	noIPR	ATPase, F0 complex, subunit A	FAMILY
Locus_23	Locus_23	noIPR	ATPase, F0 complex, subunit A	FAMILY	TMhelix (TMHMM)
Locus_23	Locus_23	noIPR	ATPase, F0 complex, subunit A	FAMILY
Locus_23	Locus_23	noIPR	ATPase, F0 complex, subunit A	FAMILY	TMhelix (TMHMM)
Locus_23	Locus_23	noIPR	ATPase, F0 complex, subunit A	FAMILY
Locus_24	Locus_24	IPR001304	C-type lectin	DOMAIN	PF00059 (PFAM)
Locus_24	Locus_24	IPR001304	C-type lectin	DOMAIN	GO:0030246
Locus_24	Locus_24	IPR016186	C-type lectin-like	DOMAIN	G3DSA:3.10.100.10 (GENE3D)
Locus_24	Locus_24	IPR016186	C-type lectin-like	DOMAIN
Locus_24	Locus_24	noIPR	C-type lectin-like	DOMAIN	SIGNAL_PEPTIDE_H_REGION (PHOBIUS)
Locus_24	Locus_24	noIPR	C-type lectin-like	DOMAIN
Locus_24	Locus_24	noIPR	C-type lectin-like	DOMAIN	NON_CYTOPLASMIC_DOMAIN (PHOBIUS)
Locus_24	Locus_24	noIPR	C-type lectin-like	DOMAIN
Locus_24	Locus_24	noIPR	C-type lectin-like	DOMAIN	SIGNAL_PEPTIDE_C_REGION (PHOBIUS)
Locus_24	Locus_24	noIPR	C-type lectin-like	DOMAIN
Locus_24	Locus_24	noIPR	C-type lectin-like	DOMAIN	SIGNAL_PEPTIDE (PHOBIUS)
Locus_24	Locus_24	noIPR	C-type lectin-like	DOMAIN
Locus_24	Locus_24	noIPR	C-type lectin-like	DOMAIN	SIGNAL_PEPTIDE_N_REGION (PHOBIUS)
Locus_24	Locus_24	noIPR	C-type lectin-like	DOMAIN
Locus_24	Locus_24	IPR001202	WW domain	DOMAIN	PS50020 (PROSITE_PROFILES)
Locus_24	Locus_24	IPR001202	WW domain	DOMAIN	GO:0005515
Locus_24	Locus_24	noIPR	WW domain	DOMAIN	SignalP-noTM (SIGNALP_EUK)
Locus_24	Locus_24	noIPR	WW domain	DOMAIN
Locus_24	Locus_24	noIPR	WW domain	DOMAIN	SignalP-TM (SIGNALP_GRAM_POSITIVE)
Locus_24	Locus_24	noIPR	WW domain	DOMAIN
Locus_24	Locus_24	IPR001202	WW domain	DOMAIN	SSF51045 (SUPERFAMILY)
Locus_24	Locus_24	IPR001202	WW domain	DOMAIN	GO:0005515
Locus_24	Locus_24	IPR016187	C-type lectin fold	DOMAIN	SSF56436 (SUPERFAMILY)
Locus_24	Locus_24	IPR016187	C-type lectin fold	DOMAIN
Locus_24	Locus_24	noIPR	C-type lectin fold	DOMAIN	TMhelix (TMHMM)
Locus_24	Locus_24	noIPR	C-type lectin fold	DOMAIN
Locus_25	Locus_25	noIPR	null	null	NON_CYTOPLASMIC_DOMAIN (PHOBIUS)
Locus_25	Locus_25	noIPR	null	null
Locus_25	Locus_25	noIPR	null	null	NON_CYTOPLASMIC_DOMAIN (PHOBIUS)
Locus_25	Locus_25	noIPR	null	null
Locus_25	Locus_25	noIPR	null	null	TRANSMEMBRANE (PHOBIUS)
Locus_25	Locus_25	noIPR	null	null
Locus_25	Locus_25	noIPR	null	null	CYTOPLASMIC_DOMAIN (PHOBIUS)
Locus_25	Locus_25	noIPR	null	null
Locus_25	Locus_25	noIPR	null	null	CYTOPLASMIC_DOMAIN (PHOBIUS)
Locus_25	Locus_25	noIPR	null	null
Locus_25	Locus_25	noIPR	null	null	CYTOPLASMIC_DOMAIN (PHOBIUS)
Locus_25	Locus_25	noIPR	null	null
Locus_25	Locus_25	noIPR	null	null	TRANSMEMBRANE (PHOBIUS)
Locus_25	Locus_25	noIPR	null	null
Locus_25	Locus_25	noIPR	null	null	TRANSMEMBRANE (PHOBIUS)
Locus_25	Locus_25	noIPR	null	null
Locus_25	Locus_25	noIPR	null	null	TRANSMEMBRANE (PHOBIUS)
Locus_25	Locus_25	noIPR	null	null
Locus_25	Locus_25	noIPR	null	null	TMhelix (TMHMM)
Locus_25	Locus_25	noIPR	null	null
Locus_25	Locus_25	noIPR	null	null	TMhelix (TMHMM)
Locus_25	Locus_25	noIPR	null	null
Locus_25	Locus_25	noIPR	null	null	TMhelix (TMHMM)
Locus_25	Locus_25	noIPR	null	null
Locus_27	Locus_27	IPR003918	NADH:ubiquinone oxidoreductase	FAMILY	PR01437 (PRINTS)
Locus_27	Locus_27	IPR003918	NADH:ubiquinone oxidoreductase	FAMILY	GO:0055114
Locus_27	Locus_27	IPR003918	NADH:ubiquinone oxidoreductase	FAMILY	GO:0008137
Locus_27	Locus_27	IPR003918	NADH:ubiquinone oxidoreductase	FAMILY	GO:0042773
Locus_27	Locus_27	IPR001750	NADH:ubiquinone/plastoquinone oxidoreductase	DOMAIN	PF00361 (PFAM)
Locus_27	Locus_27	IPR001750	NADH:ubiquinone/plastoquinone oxidoreductase	DOMAIN	GO:0008137
Locus_27	Locus_27	IPR001750	NADH:ubiquinone/plastoquinone oxidoreductase	DOMAIN	GO:0055114
Locus_27	Locus_27	noIPR	NADH:ubiquinone/plastoquinone oxidoreductase	DOMAIN	NON_CYTOPLASMIC_DOMAIN (PHOBIUS)
Locus_27	Locus_27	noIPR	NADH:ubiquinone/plastoquinone oxidoreductase	DOMAIN
Locus_27	Locus_27	noIPR	NADH:ubiquinone/plastoquinone oxidoreductase	DOMAIN	TRANSMEMBRANE (PHOBIUS)
Locus_27	Locus_27	noIPR	NADH:ubiquinone/plastoquinone oxidoreductase	DOMAIN
Locus_27	Locus_27	noIPR	NADH:ubiquinone/plastoquinone oxidoreductase	DOMAIN	TRANSMEMBRANE (PHOBIUS)
Locus_27	Locus_27	noIPR	NADH:ubiquinone/plastoquinone oxidoreductase	DOMAIN
Locus_27	Locus_27	noIPR	NADH:ubiquinone/plastoquinone oxidoreductase	DOMAIN	CYTOPLASMIC_DOMAIN (PHOBIUS)
Locus_27	Locus_27	noIPR	NADH:ubiquinone/plastoquinone oxidoreductase	DOMAIN
Locus_27	Locus_27	noIPR	NADH:ubiquinone/plastoquinone oxidoreductase	DOMAIN	TRANSMEMBRANE (PHOBIUS)
Locus_27	Locus_27	noIPR	NADH:ubiquinone/plastoquinone oxidoreductase	DOMAIN
Locus_27	Locus_27	noIPR	NADH:ubiquinone/plastoquinone oxidoreductase	DOMAIN	TRANSMEMBRANE (PHOBIUS)
Locus_27	Locus_27	noIPR	NADH:ubiquinone/plastoquinone oxidoreductase	DOMAIN
Locus_27	Locus_27	noIPR	NADH:ubiquinone/plastoquinone oxidoreductase	DOMAIN	CYTOPLASMIC_DOMAIN (PHOBIUS)
Locus_27	Locus_27	noIPR	NADH:ubiquinone/plastoquinone oxidoreductase	DOMAIN
Locus_27	Locus_27	noIPR	NADH:ubiquinone/plastoquinone oxidoreductase	DOMAIN	CYTOPLASMIC_DOMAIN (PHOBIUS)
Locus_27	Locus_27	noIPR	NADH:ubiquinone/plastoquinone oxidoreductase	DOMAIN
Locus_27	Locus_27	noIPR	NADH:ubiquinone/plastoquinone oxidoreductase	DOMAIN	NON_CYTOPLASMIC_DOMAIN (PHOBIUS)
Locus_27	Locus_27	noIPR	NADH:ubiquinone/plastoquinone oxidoreductase	DOMAIN
Locus_27	Locus_27	noIPR	NADH:ubiquinone/plastoquinone oxidoreductase	DOMAIN	TMhelix (TMHMM)
Locus_27	Locus_27	noIPR	NADH:ubiquinone/plastoquinone oxidoreductase	DOMAIN
Locus_27	Locus_27	noIPR	NADH:ubiquinone/plastoquinone oxidoreductase	DOMAIN	TMhelix (TMHMM)
Locus_27	Locus_27	noIPR	NADH:ubiquinone/plastoquinone oxidoreductase	DOMAIN
Locus_27	Locus_27	noIPR	NADH:ubiquinone/plastoquinone oxidoreductase	DOMAIN	TMhelix (TMHMM)
Locus_27	Locus_27	noIPR	NADH:ubiquinone/plastoquinone oxidoreductase	DOMAIN
Locus_27	Locus_27	noIPR	NADH:ubiquinone/plastoquinone oxidoreductase	DOMAIN	TMhelix (TMHMM)
Locus_27	Locus_27	noIPR	NADH:ubiquinone/plastoquinone oxidoreductase	DOMAIN
Locus_30	Locus_30	IPR001266	Ribosomal protein S19e	FAMILY	PF01090 (PFAM)
Locus_30	Locus_30	IPR001266	Ribosomal protein S19e	FAMILY	GO:0006412
Locus_30	Locus_30	IPR001266	Ribosomal protein S19e	FAMILY	GO:0005840
Locus_30	Locus_30	IPR001266	Ribosomal protein S19e	FAMILY	GO:0003735
Locus_30	Locus_30	IPR001266	Ribosomal protein S19e	FAMILY	GO:0005622
Locus_30	Locus_30	IPR001266	Ribosomal protein S19e	FAMILY	PTHR11710 (PANTHER)
Locus_30	Locus_30	IPR001266	Ribosomal protein S19e	FAMILY	GO:0006412
Locus_30	Locus_30	IPR001266	Ribosomal protein S19e	FAMILY	GO:0005840
Locus_30	Locus_30	IPR001266	Ribosomal protein S19e	FAMILY	GO:0003735
Locus_30	Locus_30	IPR001266	Ribosomal protein S19e	FAMILY	GO:0005622
Locus_30	Locus_30	noIPR	Ribosomal protein S19e	FAMILY	PTHR11710:SF0 (PANTHER)
Locus_30	Locus_30	noIPR	Ribosomal protein S19e	FAMILY
Locus_30	Locus_30	noIPR	Ribosomal protein S19e	FAMILY	SSF46785 (SUPERFAMILY)
Locus_30	Locus_30	noIPR	Ribosomal protein S19e	FAMILY
Locus_31	Locus_31	IPR006861	Hyaluronan/mRNA-binding protein	DOMAIN	PF04774 (PFAM)
Locus_31	Locus_31	IPR006861	Hyaluronan/mRNA-binding protein	DOMAIN
Locus_31	Locus_31	noIPR	Hyaluronan/mRNA-binding protein	DOMAIN	PTHR12299 (PANTHER)
Locus_31	Locus_31	noIPR	Hyaluronan/mRNA-binding protein	DOMAIN
Locus_34	Locus_34	IPR000440	NADH:ubiquinone/plastoquinone oxidoreductase, chain 3	FAMILY	PF00507 (PFAM)
Locus_34	Locus_34	IPR000440	NADH:ubiquinone/plastoquinone oxidoreductase, chain 3	FAMILY	GO:0008137
Locus_34	Locus_34	IPR000440	NADH:ubiquinone/plastoquinone oxidoreductase, chain 3	FAMILY	GO:0055114
Locus_34	Locus_34	noIPR	NADH:ubiquinone/plastoquinone oxidoreductase, chain 3	FAMILY	PTHR11058:SF4 (PANTHER)
Locus_34	Locus_34	noIPR	NADH:ubiquinone/plastoquinone oxidoreductase, chain 3	FAMILY
Locus_34	Locus_34	IPR000440	NADH:ubiquinone/plastoquinone oxidoreductase, chain 3	FAMILY	PTHR11058 (PANTHER)
Locus_34	Locus_34	IPR000440	NADH:ubiquinone/plastoquinone oxidoreductase, chain 3	FAMILY	GO:0008137
Locus_34	Locus_34	IPR000440	NADH:ubiquinone/plastoquinone oxidoreductase, chain 3	FAMILY	GO:0055114
Locus_34	Locus_34	noIPR	NADH:ubiquinone/plastoquinone oxidoreductase, chain 3	FAMILY	NON_CYTOPLASMIC_DOMAIN (PHOBIUS)
Locus_34	Locus_34	noIPR	NADH:ubiquinone/plastoquinone oxidoreductase, chain 3	FAMILY
Locus_34	Locus_34	noIPR	NADH:ubiquinone/plastoquinone oxidoreductase, chain 3	FAMILY	CYTOPLASMIC_DOMAIN (PHOBIUS)
Locus_34	Locus_34	noIPR	NADH:ubiquinone/plastoquinone oxidoreductase, chain 3	FAMILY
Locus_34	Locus_34	noIPR	NADH:ubiquinone/plastoquinone oxidoreductase, chain 3	FAMILY	TRANSMEMBRANE (PHOBIUS)
Locus_34	Locus_34	noIPR	NADH:ubiquinone/plastoquinone oxidoreductase, chain 3	FAMILY
Locus_34	Locus_34	noIPR	NADH:ubiquinone/plastoquinone oxidoreductase, chain 3	FAMILY	CYTOPLASMIC_DOMAIN (PHOBIUS)
Locus_34	Locus_34	noIPR	NADH:ubiquinone/plastoquinone oxidoreductase, chain 3	FAMILY
Locus_34	Locus_34	noIPR	NADH:ubiquinone/plastoquinone oxidoreductase, chain 3	FAMILY	TRANSMEMBRANE (PHOBIUS)
Locus_34	Locus_34	noIPR	NADH:ubiquinone/plastoquinone oxidoreductase, chain 3	FAMILY
Locus_34	Locus_34	noIPR	NADH:ubiquinone/plastoquinone oxidoreductase, chain 3	FAMILY	TMhelix (TMHMM)
Locus_34	Locus_34	noIPR	NADH:ubiquinone/plastoquinone oxidoreductase, chain 3	FAMILY
Locus_34	Locus_34	noIPR	NADH:ubiquinone/plastoquinone oxidoreductase, chain 3	FAMILY	TMhelix (TMHMM)
Locus_34	Locus_34	noIPR	NADH:ubiquinone/plastoquinone oxidoreductase, chain 3	FAMILY
Locus_35	Locus_35	noIPR	null	null	NON_CYTOPLASMIC_DOMAIN (PHOBIUS)
Locus_35	Locus_35	noIPR	null	null
Locus_35	Locus_35	noIPR	null	null	CYTOPLASMIC_DOMAIN (PHOBIUS)
Locus_35	Locus_35	noIPR	null	null
Locus_35	Locus_35	noIPR	null	null	TRANSMEMBRANE (PHOBIUS)
Locus_35	Locus_35	noIPR	null	null
Locus_36	Locus_36	IPR005824	KOW	DOMAIN	SM00739 (SMART)
Locus_36	Locus_36	IPR005824	KOW	DOMAIN
Locus_36	Locus_36	IPR014722	Ribosomal protein L2 domain 2	DOMAIN	G3DSA:2.30.30.30 (GENE3D)
Locus_36	Locus_36	IPR014722	Ribosomal protein L2 domain 2	DOMAIN
Locus_36	Locus_36	IPR005756	Ribosomal protein L26/L24P, eukaryotic/archaeal	FAMILY	TIGR01080 (TIGRFAM)
Locus_36	Locus_36	IPR005756	Ribosomal protein L26/L24P, eukaryotic/archaeal	FAMILY	GO:0006412
Locus_36	Locus_36	IPR005756	Ribosomal protein L26/L24P, eukaryotic/archaeal	FAMILY	GO:0003735
Locus_36	Locus_36	IPR005756	Ribosomal protein L26/L24P, eukaryotic/archaeal	FAMILY	GO:0015934
Locus_36	Locus_36	IPR005824	KOW	DOMAIN	PF00467 (PFAM)
Locus_36	Locus_36	IPR005824	KOW	DOMAIN
Locus_36	Locus_36	IPR005756	Ribosomal protein L26/L24P, eukaryotic/archaeal	FAMILY	PTHR11143 (PANTHER)
Locus_36	Locus_36	IPR005756	Ribosomal protein L26/L24P, eukaryotic/archaeal	FAMILY	GO:0006412
Locus_36	Locus_36	IPR005756	Ribosomal protein L26/L24P, eukaryotic/archaeal	FAMILY	GO:0003735
Locus_36	Locus_36	IPR005756	Ribosomal protein L26/L24P, eukaryotic/archaeal	FAMILY	GO:0015934
Locus_36	Locus_36	IPR005825	Ribosomal protein L24/L26, conserved site	CONSERVED_SITE	PS01108 (PROSITE_PATTERNS)
Locus_36	Locus_36	IPR005825	Ribosomal protein L24/L26, conserved site	CONSERVED_SITE	GO:0005840
Locus_36	Locus_36	IPR005825	Ribosomal protein L24/L26, conserved site	CONSERVED_SITE	GO:0006412
Locus_36	Locus_36	IPR005825	Ribosomal protein L24/L26, conserved site	CONSERVED_SITE	GO:0005622
Locus_36	Locus_36	IPR005825	Ribosomal protein L24/L26, conserved site	CONSERVED_SITE	GO:0003735
Locus_36	Locus_36	IPR008991	Translation protein SH3-like domain	DOMAIN	SSF50104 (SUPERFAMILY)
Locus_36	Locus_36	IPR008991	Translation protein SH3-like domain	DOMAIN
Locus_37	Locus_37	noIPR	null	null	TRANSMEMBRANE (PHOBIUS)
Locus_37	Locus_37	noIPR	null	null
Locus_37	Locus_37	noIPR	null	null	CYTOPLASMIC_DOMAIN (PHOBIUS)
Locus_37	Locus_37	noIPR	null	null
Locus_37	Locus_37	noIPR	null	null	TRANSMEMBRANE (PHOBIUS)
Locus_37	Locus_37	noIPR	null	null
Locus_37	Locus_37	noIPR	null	null	NON_CYTOPLASMIC_DOMAIN (PHOBIUS)
Locus_37	Locus_37	noIPR	null	null
Locus_37	Locus_37	noIPR	null	null	CYTOPLASMIC_DOMAIN (PHOBIUS)
Locus_37	Locus_37	noIPR	null	null
Locus_37	Locus_37	noIPR	null	null	TRANSMEMBRANE (PHOBIUS)
Locus_37	Locus_37	noIPR	null	null
Locus_37	Locus_37	noIPR	null	null	NON_CYTOPLASMIC_DOMAIN (PHOBIUS)
Locus_37	Locus_37	noIPR	null	null
Locus_37	Locus_37	noIPR	null	null	TMhelix (TMHMM)
Locus_37	Locus_37	noIPR	null	null
Locus_37	Locus_37	noIPR	null	null	TMhelix (TMHMM)
Locus_37	Locus_37	noIPR	null	null
Locus_39	Locus_39	noIPR	null	null	PR00018 (PRINTS)
Locus_39	Locus_39	noIPR	null	null
Locus_39	Locus_39	IPR000001	Kringle	DOMAIN	SM00130 (SMART)
Locus_39	Locus_39	IPR000001	Kringle	DOMAIN
Locus_39	Locus_39	IPR001304	C-type lectin	DOMAIN	SM00034 (SMART)
Locus_39	Locus_39	IPR001304	C-type lectin	DOMAIN	GO:0030246
Locus_39	Locus_39	IPR001304	C-type lectin	DOMAIN	PF00059 (PFAM)
Locus_39	Locus_39	IPR001304	C-type lectin	DOMAIN	GO:0030246
Locus_39	Locus_39	IPR000001	Kringle	DOMAIN	G3DSA:2.40.20.10 (GENE3D)
Locus_39	Locus_39	IPR000001	Kringle	DOMAIN
Locus_39	Locus_39	IPR000001	Kringle	DOMAIN	PF00051 (PFAM)
Locus_39	Locus_39	IPR000001	Kringle	DOMAIN
Locus_39	Locus_39	IPR016186	C-type lectin-like	DOMAIN	G3DSA:3.10.100.10 (GENE3D)
Locus_39	Locus_39	IPR016186	C-type lectin-like	DOMAIN
Locus_39	Locus_39	noIPR	C-type lectin-like	DOMAIN	PTHR24259 (PANTHER)
Locus_39	Locus_39	noIPR	C-type lectin-like	DOMAIN
Locus_39	Locus_39	IPR018378	C-type lectin, conserved site	CONSERVED_SITE	PS00615 (PROSITE_PATTERNS)
Locus_39	Locus_39	IPR018378	C-type lectin, conserved site	CONSERVED_SITE
Locus_39	Locus_39	IPR018056	Kringle, conserved site	CONSERVED_SITE	PS00021 (PROSITE_PATTERNS)
Locus_39	Locus_39	IPR018056	Kringle, conserved site	CONSERVED_SITE
Locus_39	Locus_39	IPR018056	Kringle, conserved site	CONSERVED_SITE	PS00021 (PROSITE_PATTERNS)
Locus_39	Locus_39	IPR018056	Kringle, conserved site	CONSERVED_SITE
Locus_39	Locus_39	IPR001304	C-type lectin	DOMAIN	PS50041 (PROSITE_PROFILES)
Locus_39	Locus_39	IPR001304	C-type lectin	DOMAIN	GO:0030246
Locus_39	Locus_39	IPR000001	Kringle	DOMAIN	PS50070 (PROSITE_PROFILES)
Locus_39	Locus_39	IPR000001	Kringle	DOMAIN
Locus_39	Locus_39	IPR000001	Kringle	DOMAIN	PS50070 (PROSITE_PROFILES)
Locus_39	Locus_39	IPR000001	Kringle	DOMAIN
Locus_39	Locus_39	IPR013806	Kringle-like fold	DOMAIN	SSF57440 (SUPERFAMILY)
Locus_39	Locus_39	IPR013806	Kringle-like fold	DOMAIN
Locus_39	Locus_39	IPR016187	C-type lectin fold	DOMAIN	SSF56436 (SUPERFAMILY)
Locus_39	Locus_39	IPR016187	C-type lectin fold	DOMAIN
Locus_39	Locus_39	IPR013806	Kringle-like fold	DOMAIN	SSF57440 (SUPERFAMILY)
Locus_39	Locus_39	IPR013806	Kringle-like fold	DOMAIN
Locus_40	Locus_40	noIPR	null	null	SIGNAL_PEPTIDE_N_REGION (PHOBIUS)
Locus_40	Locus_40	noIPR	null	null
Locus_40	Locus_40	noIPR	null	null	SIGNAL_PEPTIDE_C_REGION (PHOBIUS)
Locus_40	Locus_40	noIPR	null	null
Locus_40	Locus_40	noIPR	null	null	SIGNAL_PEPTIDE (PHOBIUS)
Locus_40	Locus_40	noIPR	null	null
Locus_40	Locus_40	noIPR	null	null	NON_CYTOPLASMIC_DOMAIN (PHOBIUS)
Locus_40	Locus_40	noIPR	null	null
Locus_40	Locus_40	noIPR	null	null	SIGNAL_PEPTIDE_H_REGION (PHOBIUS)
Locus_40	Locus_40	noIPR	null	null
Locus_42	Locus_42	IPR000504	RNA recognition motif domain	DOMAIN	SM00360 (SMART)
Locus_42	Locus_42	IPR000504	RNA recognition motif domain	DOMAIN	GO:0003676
Locus_42	Locus_42	IPR017334	Eukaryotic translation initiation factor 3 subunit G	FAMILY	PIRSF037949 (PIRSF)
Locus_42	Locus_42	IPR017334	Eukaryotic translation initiation factor 3 subunit G	FAMILY	GO:0005737
Locus_42	Locus_42	IPR017334	Eukaryotic translation initiation factor 3 subunit G	FAMILY	GO:0003743
Locus_42	Locus_42	IPR017334	Eukaryotic translation initiation factor 3 subunit G	FAMILY	GO:0005852
Locus_42	Locus_42	IPR000504	RNA recognition motif domain	DOMAIN	PF00076 (PFAM)
Locus_42	Locus_42	IPR000504	RNA recognition motif domain	DOMAIN	GO:0003676
Locus_42	Locus_42	IPR024675	Eukaryotic translation initiation factor 3 subunit G, N-terminal	DOMAIN	PF12353 (PFAM)
Locus_42	Locus_42	IPR024675	Eukaryotic translation initiation factor 3 subunit G, N-terminal	DOMAIN
Locus_42	Locus_42	IPR012677	Nucleotide-binding, alpha-beta plait	DOMAIN	G3DSA:3.30.70.330 (GENE3D)
Locus_42	Locus_42	IPR012677	Nucleotide-binding, alpha-beta plait	DOMAIN	GO:0000166
Locus_42	Locus_42	IPR017334	Eukaryotic translation initiation factor 3 subunit G	FAMILY	PTHR10352 (PANTHER)
Locus_42	Locus_42	IPR017334	Eukaryotic translation initiation factor 3 subunit G	FAMILY	GO:0005737
Locus_42	Locus_42	IPR017334	Eukaryotic translation initiation factor 3 subunit G	FAMILY	GO:0003743
Locus_42	Locus_42	IPR017334	Eukaryotic translation initiation factor 3 subunit G	FAMILY	GO:0005852
Locus_42	Locus_42	IPR017334	Eukaryotic translation initiation factor 3 subunit G	FAMILY	MF_03006 (HAMAP)
Locus_42	Locus_42	IPR017334	Eukaryotic translation initiation factor 3 subunit G	FAMILY	GO:0005737
Locus_42	Locus_42	IPR017334	Eukaryotic translation initiation factor 3 subunit G	FAMILY	GO:0003743
Locus_42	Locus_42	IPR017334	Eukaryotic translation initiation factor 3 subunit G	FAMILY	GO:0005852
Locus_42	Locus_42	IPR000504	RNA recognition motif domain	DOMAIN	PS50102 (PROSITE_PROFILES)
Locus_42	Locus_42	IPR000504	RNA recognition motif domain	DOMAIN	GO:0003676
Locus_42	Locus_42	noIPR	RNA recognition motif domain	DOMAIN	SignalP-noTM (SIGNALP_EUK)
Locus_42	Locus_42	noIPR	RNA recognition motif domain	DOMAIN
Locus_42	Locus_42	noIPR	RNA recognition motif domain	DOMAIN	SSF54928 (SUPERFAMILY)
Locus_42	Locus_42	noIPR	RNA recognition motif domain	DOMAIN
Locus_43	Locus_43	IPR023573	Ribosomal protein L18a/LX	DOMAIN	PF01775 (PFAM)
Locus_43	Locus_43	IPR023573	Ribosomal protein L18a/LX	DOMAIN	GO:0005840
Locus_43	Locus_43	IPR023573	Ribosomal protein L18a/LX	DOMAIN	GO:0006412
Locus_43	Locus_43	IPR023573	Ribosomal protein L18a/LX	DOMAIN	GO:0003735
Locus_43	Locus_43	noIPR	Ribosomal protein L18a/LX	DOMAIN	PTHR10052:SF1 (PANTHER)
Locus_43	Locus_43	noIPR	Ribosomal protein L18a/LX	DOMAIN
Locus_43	Locus_43	noIPR	Ribosomal protein L18a/LX	DOMAIN	PTHR10052 (PANTHER)
Locus_43	Locus_43	noIPR	Ribosomal protein L18a/LX	DOMAIN
Locus_45	Locus_45	IPR000504	RNA recognition motif domain	DOMAIN	SM00360 (SMART)
Locus_45	Locus_45	IPR000504	RNA recognition motif domain	DOMAIN	GO:0003676
Locus_45	Locus_45	IPR012677	Nucleotide-binding, alpha-beta plait	DOMAIN	G3DSA:3.30.70.330 (GENE3D)
Locus_45	Locus_45	IPR012677	Nucleotide-binding, alpha-beta plait	DOMAIN	GO:0000166
Locus_45	Locus_45	IPR000504	RNA recognition motif domain	DOMAIN	PF00076 (PFAM)
Locus_45	Locus_45	IPR000504	RNA recognition motif domain	DOMAIN	GO:0003676
Locus_45	Locus_45	IPR012677	Nucleotide-binding, alpha-beta plait	DOMAIN	G3DSA:3.30.70.330 (GENE3D)
Locus_45	Locus_45	IPR012677	Nucleotide-binding, alpha-beta plait	DOMAIN	GO:0000166
Locus_45	Locus_45	noIPR	Nucleotide-binding, alpha-beta plait	DOMAIN	PTHR24012 (PANTHER)
Locus_45	Locus_45	noIPR	Nucleotide-binding, alpha-beta plait	DOMAIN
Locus_45	Locus_45	IPR000504	RNA recognition motif domain	DOMAIN	PS50102 (PROSITE_PROFILES)
Locus_45	Locus_45	IPR000504	RNA recognition motif domain	DOMAIN	GO:0003676
Locus_45	Locus_45	IPR000504	RNA recognition motif domain	DOMAIN	PS50102 (PROSITE_PROFILES)
Locus_45	Locus_45	IPR000504	RNA recognition motif domain	DOMAIN	GO:0003676
Locus_45	Locus_45	IPR000504	RNA recognition motif domain	DOMAIN	PS50102 (PROSITE_PROFILES)
Locus_45	Locus_45	IPR000504	RNA recognition motif domain	DOMAIN	GO:0003676
Locus_45	Locus_45	noIPR	RNA recognition motif domain	DOMAIN	SSF54928 (SUPERFAMILY)
Locus_45	Locus_45	noIPR	RNA recognition motif domain	DOMAIN
Locus_45	Locus_45	noIPR	RNA recognition motif domain	DOMAIN	SSF54928 (SUPERFAMILY)
Locus_45	Locus_45	noIPR	RNA recognition motif domain	DOMAIN
Locus_45	Locus_45	noIPR	RNA recognition motif domain	DOMAIN	SSF54928 (SUPERFAMILY)
Locus_45	Locus_45	noIPR	RNA recognition motif domain	DOMAIN
Locus_48	Locus_48	IPR001660	Sterile alpha motif domain	DOMAIN	SM00454 (SMART)
Locus_48	Locus_48	IPR001660	Sterile alpha motif domain	DOMAIN	GO:0005515
Locus_48	Locus_48	IPR021129	Sterile alpha motif, type 1	DOMAIN	PF00536 (PFAM)
Locus_48	Locus_48	IPR021129	Sterile alpha motif, type 1	DOMAIN
Locus_48	Locus_48	IPR013761	Sterile alpha motif/pointed domain	DOMAIN	G3DSA:1.10.150.50 (GENE3D)
Locus_48	Locus_48	IPR013761	Sterile alpha motif/pointed domain	DOMAIN
Locus_48	Locus_48	noIPR	Sterile alpha motif/pointed domain	DOMAIN	PTHR12247:SF20 (PANTHER)
Locus_48	Locus_48	noIPR	Sterile alpha motif/pointed domain	DOMAIN
Locus_48	Locus_48	noIPR	Sterile alpha motif/pointed domain	DOMAIN	PTHR12247 (PANTHER)
Locus_48	Locus_48	noIPR	Sterile alpha motif/pointed domain	DOMAIN
Locus_48	Locus_48	IPR001660	Sterile alpha motif domain	DOMAIN	PS50105 (PROSITE_PROFILES)
Locus_48	Locus_48	IPR001660	Sterile alpha motif domain	DOMAIN	GO:0005515
Locus_48	Locus_48	IPR012313	Zinc finger, FCS-type	DOMAIN	PS51024 (PROSITE_PROFILES)
Locus_48	Locus_48	IPR012313	Zinc finger, FCS-type	DOMAIN	GO:0005634
Locus_48	Locus_48	IPR012313	Zinc finger, FCS-type	DOMAIN	GO:0008270
Locus_48	Locus_48	IPR013761	Sterile alpha motif/pointed domain	DOMAIN	SSF47769 (SUPERFAMILY)
Locus_48	Locus_48	IPR013761	Sterile alpha motif/pointed domain	DOMAIN
Locus_49	Locus_49	IPR002557	Chitin binding domain	DOMAIN	SM00494 (SMART)
Locus_49	Locus_49	IPR002557	Chitin binding domain	DOMAIN	GO:0008061
Locus_49	Locus_49	IPR002557	Chitin binding domain	DOMAIN	GO:0006030
Locus_49	Locus_49	IPR002557	Chitin binding domain	DOMAIN	GO:0005576
Locus_49	Locus_49	IPR002557	Chitin binding domain	DOMAIN	PF01607 (PFAM)
Locus_49	Locus_49	IPR002557	Chitin binding domain	DOMAIN	GO:0008061
Locus_49	Locus_49	IPR002557	Chitin binding domain	DOMAIN	GO:0006030
Locus_49	Locus_49	IPR002557	Chitin binding domain	DOMAIN	GO:0005576
Locus_49	Locus_49	IPR002557	Chitin binding domain	DOMAIN	G3DSA:2.170.140.10 (GENE3D)
Locus_49	Locus_49	IPR002557	Chitin binding domain	DOMAIN	GO:0008061
Locus_49	Locus_49	IPR002557	Chitin binding domain	DOMAIN	GO:0006030
Locus_49	Locus_49	IPR002557	Chitin binding domain	DOMAIN	GO:0005576
Locus_49	Locus_49	noIPR	Chitin binding domain	DOMAIN	SIGNAL_PEPTIDE_C_REGION (PHOBIUS)
Locus_49	Locus_49	noIPR	Chitin binding domain	DOMAIN
Locus_49	Locus_49	noIPR	Chitin binding domain	DOMAIN	SIGNAL_PEPTIDE_H_REGION (PHOBIUS)
Locus_49	Locus_49	noIPR	Chitin binding domain	DOMAIN
Locus_49	Locus_49	noIPR	Chitin binding domain	DOMAIN	SIGNAL_PEPTIDE_N_REGION (PHOBIUS)
Locus_49	Locus_49	noIPR	Chitin binding domain	DOMAIN
Locus_49	Locus_49	noIPR	Chitin binding domain	DOMAIN	SIGNAL_PEPTIDE (PHOBIUS)
Locus_49	Locus_49	noIPR	Chitin binding domain	DOMAIN
Locus_49	Locus_49	noIPR	Chitin binding domain	DOMAIN	NON_CYTOPLASMIC_DOMAIN (PHOBIUS)
Locus_49	Locus_49	noIPR	Chitin binding domain	DOMAIN
Locus_49	Locus_49	IPR002557	Chitin binding domain	DOMAIN	PS50940 (PROSITE_PROFILES)
Locus_49	Locus_49	IPR002557	Chitin binding domain	DOMAIN	GO:0008061
Locus_49	Locus_49	IPR002557	Chitin binding domain	DOMAIN	GO:0006030
Locus_49	Locus_49	IPR002557	Chitin binding domain	DOMAIN	GO:0005576
Locus_49	Locus_49	IPR002557	Chitin binding domain	DOMAIN	PS50940 (PROSITE_PROFILES)
Locus_49	Locus_49	IPR002557	Chitin binding domain	DOMAIN	GO:0008061
Locus_49	Locus_49	IPR002557	Chitin binding domain	DOMAIN	GO:0006030
Locus_49	Locus_49	IPR002557	Chitin binding domain	DOMAIN	GO:0005576
Locus_49	Locus_49	noIPR	Chitin binding domain	DOMAIN	SignalP-noTM (SIGNALP_EUK)
Locus_49	Locus_49	noIPR	Chitin binding domain	DOMAIN
Locus_49	Locus_49	IPR008985	Concanavalin A-like lectin/glucanases superfamily	DOMAIN	SSF49899 (SUPERFAMILY)
Locus_49	Locus_49	IPR008985	Concanavalin A-like lectin/glucanases superfamily	DOMAIN
Locus_49	Locus_49	IPR002557	Chitin binding domain	DOMAIN	SSF57625 (SUPERFAMILY)
Locus_49	Locus_49	IPR002557	Chitin binding domain	DOMAIN	GO:0008061
Locus_49	Locus_49	IPR002557	Chitin binding domain	DOMAIN	GO:0006030
Locus_49	Locus_49	IPR002557	Chitin binding domain	DOMAIN	GO:0005576
Locus_50	Locus_50	noIPR	null	null	CYTOPLASMIC_DOMAIN (PHOBIUS)
Locus_50	Locus_50	noIPR	null	null
Locus_50	Locus_50	noIPR	null	null	NON_CYTOPLASMIC_DOMAIN (PHOBIUS)
Locus_50	Locus_50	noIPR	null	null
Locus_50	Locus_50	noIPR	null	null	TRANSMEMBRANE (PHOBIUS)
Locus_50	Locus_50	noIPR	null	null
Locus_50	Locus_50	noIPR	null	null	TMhelix (TMHMM)
Locus_50	Locus_50	noIPR	null	null
Locus_51	Locus_51	IPR011129	Cold shock protein	DOMAIN	SM00357 (SMART)
Locus_51	Locus_51	IPR011129	Cold shock protein	DOMAIN	GO:0003676
Locus_51	Locus_51	IPR024642	SUZ-C domain	DOMAIN	PF12901 (PFAM)
Locus_51	Locus_51	IPR024642	SUZ-C domain	DOMAIN
Locus_51	Locus_51	IPR012340	Nucleic acid-binding, OB-fold	DOMAIN	G3DSA:2.40.50.140 (GENE3D)
Locus_51	Locus_51	IPR012340	Nucleic acid-binding, OB-fold	DOMAIN
Locus_51	Locus_51	IPR002059	Cold-shock protein, DNA-binding	DOMAIN	PF00313 (PFAM)
Locus_51	Locus_51	IPR002059	Cold-shock protein, DNA-binding	DOMAIN	GO:0003677
Locus_51	Locus_51	IPR002059	Cold-shock protein, DNA-binding	DOMAIN	GO:0006355
Locus_51	Locus_51	noIPR	Cold-shock protein, DNA-binding	DOMAIN	PTHR12913:SF0 (PANTHER)
Locus_51	Locus_51	noIPR	Cold-shock protein, DNA-binding	DOMAIN
Locus_51	Locus_51	noIPR	Cold-shock protein, DNA-binding	DOMAIN	PTHR12913 (PANTHER)
Locus_51	Locus_51	noIPR	Cold-shock protein, DNA-binding	DOMAIN
Locus_51	Locus_51	IPR019844	Cold-shock conserved site	CONSERVED_SITE	PS00352 (PROSITE_PATTERNS)
Locus_51	Locus_51	IPR019844	Cold-shock conserved site	CONSERVED_SITE
Locus_51	Locus_51	IPR019844	Cold-shock conserved site	CONSERVED_SITE	PS00352 (PROSITE_PATTERNS)
Locus_51	Locus_51	IPR019844	Cold-shock conserved site	CONSERVED_SITE
Locus_51	Locus_51	IPR019844	Cold-shock conserved site	CONSERVED_SITE	PS00352 (PROSITE_PATTERNS)
Locus_51	Locus_51	IPR019844	Cold-shock conserved site	CONSERVED_SITE
Locus_51	Locus_51	IPR012340	Nucleic acid-binding, OB-fold	DOMAIN	SSF50249 (SUPERFAMILY)
Locus_51	Locus_51	IPR012340	Nucleic acid-binding, OB-fold	DOMAIN
Locus_51	Locus_51	IPR012340	Nucleic acid-binding, OB-fold	DOMAIN	SSF50249 (SUPERFAMILY)
Locus_51	Locus_51	IPR012340	Nucleic acid-binding, OB-fold	DOMAIN
Locus_51	Locus_51	IPR012340	Nucleic acid-binding, OB-fold	DOMAIN	SSF50249 (SUPERFAMILY)
Locus_51	Locus_51	IPR012340	Nucleic acid-binding, OB-fold	DOMAIN
Locus_51	Locus_51	IPR012340	Nucleic acid-binding, OB-fold	DOMAIN	SSF50249 (SUPERFAMILY)
Locus_51	Locus_51	IPR012340	Nucleic acid-binding, OB-fold	DOMAIN
Locus_52	Locus_52	IPR002126	Cadherin	DOMAIN	PR00205 (PRINTS)
Locus_52	Locus_52	IPR002126	Cadherin	DOMAIN	GO:0007156
Locus_52	Locus_52	IPR002126	Cadherin	DOMAIN	GO:0005509
Locus_52	Locus_52	IPR002126	Cadherin	DOMAIN	GO:0016020
Locus_52	Locus_52	IPR002126	Cadherin	DOMAIN	SM00112 (SMART)
Locus_52	Locus_52	IPR002126	Cadherin	DOMAIN	GO:0007156
Locus_52	Locus_52	IPR002126	Cadherin	DOMAIN	GO:0005509
Locus_52	Locus_52	IPR002126	Cadherin	DOMAIN	GO:0016020
Locus_52	Locus_52	IPR002126	Cadherin	DOMAIN	G3DSA:2.60.40.60 (GENE3D)
Locus_52	Locus_52	IPR002126	Cadherin	DOMAIN	GO:0007156
Locus_52	Locus_52	IPR002126	Cadherin	DOMAIN	GO:0005509
Locus_52	Locus_52	IPR002126	Cadherin	DOMAIN	GO:0016020
Locus_52	Locus_52	IPR002126	Cadherin	DOMAIN	G3DSA:2.60.40.60 (GENE3D)
Locus_52	Locus_52	IPR002126	Cadherin	DOMAIN	GO:0007156
Locus_52	Locus_52	IPR002126	Cadherin	DOMAIN	GO:0005509
Locus_52	Locus_52	IPR002126	Cadherin	DOMAIN	GO:0016020
Locus_52	Locus_52	IPR002126	Cadherin	DOMAIN	G3DSA:2.60.40.60 (GENE3D)
Locus_52	Locus_52	IPR002126	Cadherin	DOMAIN	GO:0007156
Locus_52	Locus_52	IPR002126	Cadherin	DOMAIN	GO:0005509
Locus_52	Locus_52	IPR002126	Cadherin	DOMAIN	GO:0016020
Locus_52	Locus_52	noIPR	Cadherin	DOMAIN	PTHR24027 (PANTHER)
Locus_52	Locus_52	noIPR	Cadherin	DOMAIN
Locus_52	Locus_52	IPR020894	Cadherin conserved site	CONSERVED_SITE	PS00232 (PROSITE_PATTERNS)
Locus_52	Locus_52	IPR020894	Cadherin conserved site	CONSERVED_SITE	GO:0005886
Locus_52	Locus_52	IPR020894	Cadherin conserved site	CONSERVED_SITE	GO:0007155
Locus_52	Locus_52	noIPR	Cadherin conserved site	CONSERVED_SITE	NON_CYTOPLASMIC_DOMAIN (PHOBIUS)
Locus_52	Locus_52	noIPR	Cadherin conserved site	CONSERVED_SITE
Locus_52	Locus_52	noIPR	Cadherin conserved site	CONSERVED_SITE	TRANSMEMBRANE (PHOBIUS)
Locus_52	Locus_52	noIPR	Cadherin conserved site	CONSERVED_SITE
Locus_52	Locus_52	noIPR	Cadherin conserved site	CONSERVED_SITE	CYTOPLASMIC_DOMAIN (PHOBIUS)
Locus_52	Locus_52	noIPR	Cadherin conserved site	CONSERVED_SITE
Locus_52	Locus_52	IPR002126	Cadherin	DOMAIN	PS50268 (PROSITE_PROFILES)
Locus_52	Locus_52	IPR002126	Cadherin	DOMAIN	GO:0007156
Locus_52	Locus_52	IPR002126	Cadherin	DOMAIN	GO:0005509
Locus_52	Locus_52	IPR002126	Cadherin	DOMAIN	GO:0016020
Locus_52	Locus_52	IPR002126	Cadherin	DOMAIN	PS50268 (PROSITE_PROFILES)
Locus_52	Locus_52	IPR002126	Cadherin	DOMAIN	GO:0007156
Locus_52	Locus_52	IPR002126	Cadherin	DOMAIN	GO:0005509
Locus_52	Locus_52	IPR002126	Cadherin	DOMAIN	GO:0016020
Locus_52	Locus_52	IPR002126	Cadherin	DOMAIN	PS50268 (PROSITE_PROFILES)
Locus_52	Locus_52	IPR002126	Cadherin	DOMAIN	GO:0007156
Locus_52	Locus_52	IPR002126	Cadherin	DOMAIN	GO:0005509
Locus_52	Locus_52	IPR002126	Cadherin	DOMAIN	GO:0016020
Locus_52	Locus_52	IPR002126	Cadherin	DOMAIN	PS50268 (PROSITE_PROFILES)
Locus_52	Locus_52	IPR002126	Cadherin	DOMAIN	GO:0007156
Locus_52	Locus_52	IPR002126	Cadherin	DOMAIN	GO:0005509
Locus_52	Locus_52	IPR002126	Cadherin	DOMAIN	GO:0016020
Locus_52	Locus_52	IPR015919	Cadherin-like	DOMAIN	SSF49313 (SUPERFAMILY)
Locus_52	Locus_52	IPR015919	Cadherin-like	DOMAIN	GO:0016020
Locus_52	Locus_52	IPR015919	Cadherin-like	DOMAIN	GO:0005509
Locus_52	Locus_52	IPR015919	Cadherin-like	DOMAIN	SSF49313 (SUPERFAMILY)
Locus_52	Locus_52	IPR015919	Cadherin-like	DOMAIN	GO:0016020
Locus_52	Locus_52	IPR015919	Cadherin-like	DOMAIN	GO:0005509
Locus_52	Locus_52	IPR015919	Cadherin-like	DOMAIN	SSF49313 (SUPERFAMILY)
Locus_52	Locus_52	IPR015919	Cadherin-like	DOMAIN	GO:0016020
Locus_52	Locus_52	IPR015919	Cadherin-like	DOMAIN	GO:0005509
Locus_52	Locus_52	IPR015919	Cadherin-like	DOMAIN	SSF49313 (SUPERFAMILY)
Locus_52	Locus_52	IPR015919	Cadherin-like	DOMAIN	GO:0016020
Locus_52	Locus_52	IPR015919	Cadherin-like	DOMAIN	GO:0005509
Locus_52	Locus_52	IPR015919	Cadherin-like	DOMAIN	SSF49313 (SUPERFAMILY)
Locus_52	Locus_52	IPR015919	Cadherin-like	DOMAIN	GO:0016020
Locus_52	Locus_52	IPR015919	Cadherin-like	DOMAIN	GO:0005509
Locus_52	Locus_52	IPR015919	Cadherin-like	DOMAIN	SSF49313 (SUPERFAMILY)
Locus_52	Locus_52	IPR015919	Cadherin-like	DOMAIN	GO:0016020
Locus_52	Locus_52	IPR015919	Cadherin-like	DOMAIN	GO:0005509
Locus_52	Locus_52	noIPR	Cadherin-like	DOMAIN	TMhelix (TMHMM)
Locus_52	Locus_52	noIPR	Cadherin-like	DOMAIN
Locus_54	Locus_54	IPR005746	Thioredoxin	FAMILY	PR00421 (PRINTS)
Locus_54	Locus_54	IPR005746	Thioredoxin	FAMILY	GO:0045454
Locus_54	Locus_54	IPR005746	Thioredoxin	FAMILY	GO:0015035
Locus_54	Locus_54	IPR005746	Thioredoxin	FAMILY	GO:0006662
Locus_54	Locus_54	IPR012336	Thioredoxin-like fold	DOMAIN	G3DSA:3.40.30.10 (GENE3D)
Locus_54	Locus_54	IPR012336	Thioredoxin-like fold	DOMAIN
Locus_54	Locus_54	IPR012336	Thioredoxin-like fold	DOMAIN	G3DSA:3.40.30.10 (GENE3D)
Locus_54	Locus_54	IPR012336	Thioredoxin-like fold	DOMAIN
Locus_54	Locus_54	IPR013766	Thioredoxin domain	DOMAIN	PF00085 (PFAM)
Locus_54	Locus_54	IPR013766	Thioredoxin domain	DOMAIN	GO:0045454
Locus_54	Locus_54	IPR005788	Disulphide isomerase	DOMAIN	TIGR01126 (TIGRFAM)
Locus_54	Locus_54	IPR005788	Disulphide isomerase	DOMAIN	GO:0016853
Locus_54	Locus_54	noIPR	Disulphide isomerase	DOMAIN	PTHR18929 (PANTHER)
Locus_54	Locus_54	noIPR	Disulphide isomerase	DOMAIN
Locus_54	Locus_54	IPR017937	Thioredoxin, conserved site	CONSERVED_SITE	PS00194 (PROSITE_PATTERNS)
Locus_54	Locus_54	IPR017937	Thioredoxin, conserved site	CONSERVED_SITE	GO:0045454
Locus_54	Locus_54	IPR017937	Thioredoxin, conserved site	CONSERVED_SITE	PS00194 (PROSITE_PATTERNS)
Locus_54	Locus_54	IPR017937	Thioredoxin, conserved site	CONSERVED_SITE	GO:0045454
Locus_54	Locus_54	noIPR	Thioredoxin, conserved site	CONSERVED_SITE	SIGNAL_PEPTIDE_H_REGION (PHOBIUS)
Locus_54	Locus_54	noIPR	Thioredoxin, conserved site	CONSERVED_SITE
Locus_54	Locus_54	noIPR	Thioredoxin, conserved site	CONSERVED_SITE	SIGNAL_PEPTIDE_C_REGION (PHOBIUS)
Locus_54	Locus_54	noIPR	Thioredoxin, conserved site	CONSERVED_SITE
Locus_54	Locus_54	noIPR	Thioredoxin, conserved site	CONSERVED_SITE	SIGNAL_PEPTIDE (PHOBIUS)
Locus_54	Locus_54	noIPR	Thioredoxin, conserved site	CONSERVED_SITE
Locus_54	Locus_54	noIPR	Thioredoxin, conserved site	CONSERVED_SITE	SIGNAL_PEPTIDE_N_REGION (PHOBIUS)
Locus_54	Locus_54	noIPR	Thioredoxin, conserved site	CONSERVED_SITE
Locus_54	Locus_54	noIPR	Thioredoxin, conserved site	CONSERVED_SITE	NON_CYTOPLASMIC_DOMAIN (PHOBIUS)
Locus_54	Locus_54	noIPR	Thioredoxin, conserved site	CONSERVED_SITE
Locus_54	Locus_54	IPR012336	Thioredoxin-like fold	DOMAIN	PS51352 (PROSITE_PROFILES)
Locus_54	Locus_54	IPR012336	Thioredoxin-like fold	DOMAIN
Locus_54	Locus_54	IPR012336	Thioredoxin-like fold	DOMAIN	PS51352 (PROSITE_PROFILES)
Locus_54	Locus_54	IPR012336	Thioredoxin-like fold	DOMAIN
Locus_54	Locus_54	noIPR	Thioredoxin-like fold	DOMAIN	SignalP-noTM (SIGNALP_EUK)
Locus_54	Locus_54	noIPR	Thioredoxin-like fold	DOMAIN
Locus_54	Locus_54	noIPR	Thioredoxin-like fold	DOMAIN	SignalP-noTM (SIGNALP_GRAM_NEGATIVE)
Locus_54	Locus_54	noIPR	Thioredoxin-like fold	DOMAIN
Locus_54	Locus_54	noIPR	Thioredoxin-like fold	DOMAIN	SignalP-TM (SIGNALP_GRAM_POSITIVE)
Locus_54	Locus_54	noIPR	Thioredoxin-like fold	DOMAIN
Locus_54	Locus_54	IPR012336	Thioredoxin-like fold	DOMAIN	SSF52833 (SUPERFAMILY)
Locus_54	Locus_54	IPR012336	Thioredoxin-like fold	DOMAIN
Locus_54	Locus_54	IPR012336	Thioredoxin-like fold	DOMAIN	SSF52833 (SUPERFAMILY)
Locus_54	Locus_54	IPR012336	Thioredoxin-like fold	DOMAIN
Locus_58	Locus_58	IPR002132	Ribosomal protein L5	FAMILY	PIRSF002161 (PIRSF)
Locus_58	Locus_58	IPR002132	Ribosomal protein L5	FAMILY	GO:0006412
Locus_58	Locus_58	IPR002132	Ribosomal protein L5	FAMILY	GO:0003735
Locus_58	Locus_58	IPR002132	Ribosomal protein L5	FAMILY	GO:0005840
Locus_58	Locus_58	IPR002132	Ribosomal protein L5	FAMILY	PF00673 (PFAM)
Locus_58	Locus_58	IPR002132	Ribosomal protein L5	FAMILY	GO:0006412
Locus_58	Locus_58	IPR002132	Ribosomal protein L5	FAMILY	GO:0003735
Locus_58	Locus_58	IPR002132	Ribosomal protein L5	FAMILY	GO:0005840
Locus_58	Locus_58	IPR022803	Ribosomal protein L5 domain	DOMAIN	G3DSA:3.30.1440.10 (GENE3D)
Locus_58	Locus_58	IPR022803	Ribosomal protein L5 domain	DOMAIN
Locus_58	Locus_58	IPR002132	Ribosomal protein L5	FAMILY	PF00281 (PFAM)
Locus_58	Locus_58	IPR002132	Ribosomal protein L5	FAMILY	GO:0006412
Locus_58	Locus_58	IPR002132	Ribosomal protein L5	FAMILY	GO:0003735
Locus_58	Locus_58	IPR002132	Ribosomal protein L5	FAMILY	GO:0005840
Locus_58	Locus_58	IPR002132	Ribosomal protein L5	FAMILY	PTHR11994 (PANTHER)
Locus_58	Locus_58	IPR002132	Ribosomal protein L5	FAMILY	GO:0006412
Locus_58	Locus_58	IPR002132	Ribosomal protein L5	FAMILY	GO:0003735
Locus_58	Locus_58	IPR002132	Ribosomal protein L5	FAMILY	GO:0005840
Locus_58	Locus_58	noIPR	Ribosomal protein L5	FAMILY	PTHR11994:SF2 (PANTHER)
Locus_58	Locus_58	noIPR	Ribosomal protein L5	FAMILY
Locus_58	Locus_58	IPR020929	Ribosomal protein L5, conserved site	CONSERVED_SITE	PS00358 (PROSITE_PATTERNS)
Locus_58	Locus_58	IPR020929	Ribosomal protein L5, conserved site	CONSERVED_SITE	GO:0005622
Locus_58	Locus_58	IPR020929	Ribosomal protein L5, conserved site	CONSERVED_SITE	GO:0006412
Locus_58	Locus_58	IPR020929	Ribosomal protein L5, conserved site	CONSERVED_SITE	GO:0005840
Locus_58	Locus_58	IPR020929	Ribosomal protein L5, conserved site	CONSERVED_SITE	GO:0003735
Locus_58	Locus_58	noIPR	Ribosomal protein L5, conserved site	CONSERVED_SITE	NON_CYTOPLASMIC_DOMAIN (PHOBIUS)
Locus_58	Locus_58	noIPR	Ribosomal protein L5, conserved site	CONSERVED_SITE
Locus_58	Locus_58	noIPR	Ribosomal protein L5, conserved site	CONSERVED_SITE	TRANSMEMBRANE (PHOBIUS)
Locus_58	Locus_58	noIPR	Ribosomal protein L5, conserved site	CONSERVED_SITE
Locus_58	Locus_58	noIPR	Ribosomal protein L5, conserved site	CONSERVED_SITE	CYTOPLASMIC_DOMAIN (PHOBIUS)
Locus_58	Locus_58	noIPR	Ribosomal protein L5, conserved site	CONSERVED_SITE
Locus_58	Locus_58	IPR022803	Ribosomal protein L5 domain	DOMAIN	SSF55282 (SUPERFAMILY)
Locus_58	Locus_58	IPR022803	Ribosomal protein L5 domain	DOMAIN
Locus_59	Locus_59	IPR009038	GOLD	DOMAIN	PF01105 (PFAM)
Locus_59	Locus_59	IPR009038	GOLD	DOMAIN	GO:0006810
Locus_59	Locus_59	IPR009038	GOLD	DOMAIN	GO:0016021
Locus_59	Locus_59	noIPR	GOLD	DOMAIN	PTHR22811:SF39 (PANTHER)
Locus_59	Locus_59	noIPR	GOLD	DOMAIN
Locus_59	Locus_59	noIPR	GOLD	DOMAIN	PTHR22811 (PANTHER)
Locus_59	Locus_59	noIPR	GOLD	DOMAIN
Locus_59	Locus_59	noIPR	GOLD	DOMAIN	CYTOPLASMIC_DOMAIN (PHOBIUS)
Locus_59	Locus_59	noIPR	GOLD	DOMAIN
Locus_59	Locus_59	noIPR	GOLD	DOMAIN	TRANSMEMBRANE (PHOBIUS)
Locus_59	Locus_59	noIPR	GOLD	DOMAIN
Locus_59	Locus_59	noIPR	GOLD	DOMAIN	CYTOPLASMIC_DOMAIN (PHOBIUS)
Locus_59	Locus_59	noIPR	GOLD	DOMAIN
Locus_59	Locus_59	noIPR	GOLD	DOMAIN	NON_CYTOPLASMIC_DOMAIN (PHOBIUS)
Locus_59	Locus_59	noIPR	GOLD	DOMAIN
Locus_59	Locus_59	noIPR	GOLD	DOMAIN	TRANSMEMBRANE (PHOBIUS)
Locus_59	Locus_59	noIPR	GOLD	DOMAIN
Locus_59	Locus_59	IPR009038	GOLD	DOMAIN	PS50866 (PROSITE_PROFILES)
Locus_59	Locus_59	IPR009038	GOLD	DOMAIN	GO:0006810
Locus_59	Locus_59	IPR009038	GOLD	DOMAIN	GO:0016021
Locus_59	Locus_59	noIPR	GOLD	DOMAIN	TMhelix (TMHMM)
Locus_59	Locus_59	noIPR	GOLD	DOMAIN
Locus_59	Locus_59	noIPR	GOLD	DOMAIN	TMhelix (TMHMM)
Locus_59	Locus_59	noIPR	GOLD	DOMAIN
Locus_60	Locus_60	noIPR	null	null	SIGNAL_PEPTIDE_N_REGION (PHOBIUS)
Locus_60	Locus_60	noIPR	null	null
Locus_60	Locus_60	noIPR	null	null	SIGNAL_PEPTIDE_H_REGION (PHOBIUS)
Locus_60	Locus_60	noIPR	null	null
Locus_60	Locus_60	noIPR	null	null	SIGNAL_PEPTIDE_C_REGION (PHOBIUS)
Locus_60	Locus_60	noIPR	null	null
Locus_60	Locus_60	noIPR	null	null	SIGNAL_PEPTIDE (PHOBIUS)
Locus_60	Locus_60	noIPR	null	null
Locus_60	Locus_60	noIPR	null	null	NON_CYTOPLASMIC_DOMAIN (PHOBIUS)
Locus_60	Locus_60	noIPR	null	null
Locus_60	Locus_60	noIPR	null	null	SignalP-noTM (SIGNALP_GRAM_NEGATIVE)
Locus_60	Locus_60	noIPR	null	null
Locus_60	Locus_60	noIPR	null	null	SignalP-TM (SIGNALP_GRAM_POSITIVE)
Locus_60	Locus_60	noIPR	null	null
Locus_61	Locus_61	IPR001304	C-type lectin	DOMAIN	SM00034 (SMART)
Locus_61	Locus_61	IPR001304	C-type lectin	DOMAIN	GO:0030246
Locus_61	Locus_61	IPR016186	C-type lectin-like	DOMAIN	G3DSA:3.10.100.10 (GENE3D)
Locus_61	Locus_61	IPR016186	C-type lectin-like	DOMAIN
Locus_61	Locus_61	IPR001304	C-type lectin	DOMAIN	PF00059 (PFAM)
Locus_61	Locus_61	IPR001304	C-type lectin	DOMAIN	GO:0030246
Locus_61	Locus_61	noIPR	C-type lectin	DOMAIN	PTHR22802 (PANTHER)
Locus_61	Locus_61	noIPR	C-type lectin	DOMAIN
Locus_61	Locus_61	IPR001304	C-type lectin	DOMAIN	PS50041 (PROSITE_PROFILES)
Locus_61	Locus_61	IPR001304	C-type lectin	DOMAIN	GO:0030246
Locus_61	Locus_61	IPR016187	C-type lectin fold	DOMAIN	SSF56436 (SUPERFAMILY)
Locus_61	Locus_61	IPR016187	C-type lectin fold	DOMAIN
Locus_63	Locus_63	IPR023395	Mitochondrial carrier domain	DOMAIN	G3DSA:1.50.40.10 (GENE3D)
Locus_63	Locus_63	IPR023395	Mitochondrial carrier domain	DOMAIN
Locus_63	Locus_63	IPR018108	Mitochondrial substrate/solute carrier	REPEAT	PF00153 (PFAM)
Locus_63	Locus_63	IPR018108	Mitochondrial substrate/solute carrier	REPEAT
Locus_63	Locus_63	noIPR	Mitochondrial substrate/solute carrier	REPEAT	PTHR24089 (PANTHER)
Locus_63	Locus_63	noIPR	Mitochondrial substrate/solute carrier	REPEAT
Locus_63	Locus_63	noIPR	Mitochondrial substrate/solute carrier	REPEAT	PTHR24089:SF108 (PANTHER)
Locus_63	Locus_63	noIPR	Mitochondrial substrate/solute carrier	REPEAT
Locus_63	Locus_63	IPR018108	Mitochondrial substrate/solute carrier	REPEAT	PS50920 (PROSITE_PROFILES)
Locus_63	Locus_63	IPR018108	Mitochondrial substrate/solute carrier	REPEAT
Locus_63	Locus_63	IPR018108	Mitochondrial substrate/solute carrier	REPEAT	PS50920 (PROSITE_PROFILES)
Locus_63	Locus_63	IPR018108	Mitochondrial substrate/solute carrier	REPEAT
Locus_63	Locus_63	IPR023395	Mitochondrial carrier domain	DOMAIN	SSF103506 (SUPERFAMILY)
Locus_63	Locus_63	IPR023395	Mitochondrial carrier domain	DOMAIN
Locus_64	Locus_64	IPR014401	Ribosomal protein S6, eukaryotic	FAMILY	PIRSF002129 (PIRSF)
Locus_64	Locus_64	IPR014401	Ribosomal protein S6, eukaryotic	FAMILY	GO:0005840
Locus_64	Locus_64	IPR014401	Ribosomal protein S6, eukaryotic	FAMILY	GO:0003735
Locus_64	Locus_64	IPR014401	Ribosomal protein S6, eukaryotic	FAMILY	GO:0006412
Locus_64	Locus_64	IPR001377	Ribosomal protein S6e	FAMILY	PF01092 (PFAM)
Locus_64	Locus_64	IPR001377	Ribosomal protein S6e	FAMILY	GO:0003735
Locus_64	Locus_64	IPR001377	Ribosomal protein S6e	FAMILY	GO:0005840
Locus_64	Locus_64	IPR001377	Ribosomal protein S6e	FAMILY	GO:0005622
Locus_64	Locus_64	IPR001377	Ribosomal protein S6e	FAMILY	GO:0006412
Locus_64	Locus_64	IPR001377	Ribosomal protein S6e	FAMILY	PTHR11502 (PANTHER)
Locus_64	Locus_64	IPR001377	Ribosomal protein S6e	FAMILY	GO:0003735
Locus_64	Locus_64	IPR001377	Ribosomal protein S6e	FAMILY	GO:0005840
Locus_64	Locus_64	IPR001377	Ribosomal protein S6e	FAMILY	GO:0005622
Locus_64	Locus_64	IPR001377	Ribosomal protein S6e	FAMILY	GO:0006412
Locus_64	Locus_64	IPR018282	Ribosomal protein S6e, conserved site	CONSERVED_SITE	PS00578 (PROSITE_PATTERNS)
Locus_64	Locus_64	IPR018282	Ribosomal protein S6e, conserved site	CONSERVED_SITE	GO:0006412
Locus_64	Locus_64	IPR018282	Ribosomal protein S6e, conserved site	CONSERVED_SITE	GO:0005840
Locus_64	Locus_64	IPR018282	Ribosomal protein S6e, conserved site	CONSERVED_SITE	GO:0005622
Locus_64	Locus_64	IPR018282	Ribosomal protein S6e, conserved site	CONSERVED_SITE	GO:0003735
Locus_66	Locus_66	noIPR	null	null	CYTOPLASMIC_DOMAIN (PHOBIUS)
Locus_66	Locus_66	noIPR	null	null
Locus_66	Locus_66	noIPR	null	null	NON_CYTOPLASMIC_DOMAIN (PHOBIUS)
Locus_66	Locus_66	noIPR	null	null
Locus_66	Locus_66	noIPR	null	null	TRANSMEMBRANE (PHOBIUS)
Locus_66	Locus_66	noIPR	null	null
Locus_66	Locus_66	noIPR	null	null	TMhelix (TMHMM)
Locus_66	Locus_66	noIPR	null	null
Locus_67	Locus_67	IPR004087	K Homology domain	DOMAIN	SM00322 (SMART)
Locus_67	Locus_67	IPR004087	K Homology domain	DOMAIN	GO:0003723
Locus_67	Locus_67	IPR004088	K Homology domain, type 1	DOMAIN	PF00013 (PFAM)
Locus_67	Locus_67	IPR004088	K Homology domain, type 1	DOMAIN	GO:0003723
Locus_67	Locus_67	noIPR	K Homology domain, type 1	DOMAIN	G3DSA:3.30.1370.10 (GENE3D)
Locus_67	Locus_67	noIPR	K Homology domain, type 1	DOMAIN
Locus_67	Locus_67	IPR004088	K Homology domain, type 1	DOMAIN	PF13014 (PFAM)
Locus_67	Locus_67	IPR004088	K Homology domain, type 1	DOMAIN	GO:0003723
Locus_67	Locus_67	noIPR	K Homology domain, type 1	DOMAIN	PTHR10627 (PANTHER)
Locus_67	Locus_67	noIPR	K Homology domain, type 1	DOMAIN
Locus_67	Locus_67	noIPR	K Homology domain, type 1	DOMAIN	PTHR10627:SF9 (PANTHER)
Locus_67	Locus_67	noIPR	K Homology domain, type 1	DOMAIN
Locus_67	Locus_67	IPR004088	K Homology domain, type 1	DOMAIN	PS50084 (PROSITE_PROFILES)
Locus_67	Locus_67	IPR004088	K Homology domain, type 1	DOMAIN	GO:0003723
Locus_67	Locus_67	IPR004088	K Homology domain, type 1	DOMAIN	PS50084 (PROSITE_PROFILES)
Locus_67	Locus_67	IPR004088	K Homology domain, type 1	DOMAIN	GO:0003723
Locus_67	Locus_67	IPR004088	K Homology domain, type 1	DOMAIN	PS50084 (PROSITE_PROFILES)
Locus_67	Locus_67	IPR004088	K Homology domain, type 1	DOMAIN	GO:0003723
Locus_67	Locus_67	IPR004088	K Homology domain, type 1	DOMAIN	PS50084 (PROSITE_PROFILES)
Locus_67	Locus_67	IPR004088	K Homology domain, type 1	DOMAIN	GO:0003723
Locus_67	Locus_67	IPR004088	K Homology domain, type 1	DOMAIN	PS50084 (PROSITE_PROFILES)
Locus_67	Locus_67	IPR004088	K Homology domain, type 1	DOMAIN	GO:0003723
Locus_67	Locus_67	noIPR	K Homology domain, type 1	DOMAIN	SSF54791 (SUPERFAMILY)
Locus_67	Locus_67	noIPR	K Homology domain, type 1	DOMAIN
Locus_67	Locus_67	noIPR	K Homology domain, type 1	DOMAIN	SSF54791 (SUPERFAMILY)
Locus_67	Locus_67	noIPR	K Homology domain, type 1	DOMAIN
Locus_67	Locus_67	noIPR	K Homology domain, type 1	DOMAIN	SSF54791 (SUPERFAMILY)
Locus_67	Locus_67	noIPR	K Homology domain, type 1	DOMAIN
Locus_67	Locus_67	noIPR	K Homology domain, type 1	DOMAIN	SSF54791 (SUPERFAMILY)
Locus_67	Locus_67	noIPR	K Homology domain, type 1	DOMAIN
Locus_67	Locus_67	noIPR	K Homology domain, type 1	DOMAIN	SSF54791 (SUPERFAMILY)
Locus_67	Locus_67	noIPR	K Homology domain, type 1	DOMAIN
Locus_68	Locus_68	IPR022284	Glycerol-3-phosphate O-acyltransferase/Dihydroxyacetone phosphate acyltransferase	FAMILY	PTHR12563 (PANTHER)
Locus_68	Locus_68	IPR022284	Glycerol-3-phosphate O-acyltransferase/Dihydroxyacetone phosphate acyltransferase	FAMILY	GO:0044255
Locus_68	Locus_68	IPR022284	Glycerol-3-phosphate O-acyltransferase/Dihydroxyacetone phosphate acyltransferase	FAMILY	GO:0008374
Locus_68	Locus_68	noIPR	Glycerol-3-phosphate O-acyltransferase/Dihydroxyacetone phosphate acyltransferase	FAMILY	PTHR12563:SF3 (PANTHER)
Locus_68	Locus_68	noIPR	Glycerol-3-phosphate O-acyltransferase/Dihydroxyacetone phosphate acyltransferase	FAMILY
Locus_69	Locus_69	IPR004806	UV excision repair protein Rad23	FAMILY	PR01839 (PRINTS)
Locus_69	Locus_69	IPR004806	UV excision repair protein Rad23	FAMILY	GO:0006289
Locus_69	Locus_69	IPR004806	UV excision repair protein Rad23	FAMILY	GO:0005634
Locus_69	Locus_69	IPR006636	Heat shock chaperonin-binding	DOMAIN	SM00727 (SMART)
Locus_69	Locus_69	IPR006636	Heat shock chaperonin-binding	DOMAIN
Locus_69	Locus_69	IPR015940	Ubiquitin-associated/translation elongation factor EF1B, N-terminal, eukaryote	DOMAIN	SM00165 (SMART)
Locus_69	Locus_69	IPR015940	Ubiquitin-associated/translation elongation factor EF1B, N-terminal, eukaryote	DOMAIN
Locus_69	Locus_69	IPR015360	XPC-binding domain	DOMAIN	PF09280 (PFAM)
Locus_69	Locus_69	IPR015360	XPC-binding domain	DOMAIN	GO:0006289
Locus_69	Locus_69	IPR015360	XPC-binding domain	DOMAIN	GO:0003684
Locus_69	Locus_69	IPR015360	XPC-binding domain	DOMAIN	GO:0043161
Locus_69	Locus_69	IPR015360	XPC-binding domain	DOMAIN	G3DSA:1.10.10.540 (GENE3D)
Locus_69	Locus_69	IPR015360	XPC-binding domain	DOMAIN	GO:0006289
Locus_69	Locus_69	IPR015360	XPC-binding domain	DOMAIN	GO:0003684
Locus_69	Locus_69	IPR015360	XPC-binding domain	DOMAIN	GO:0043161
Locus_69	Locus_69	noIPR	XPC-binding domain	DOMAIN	G3DSA:1.10.8.10 (GENE3D)
Locus_69	Locus_69	noIPR	XPC-binding domain	DOMAIN
Locus_69	Locus_69	IPR000449	Ubiquitin-associated domain/translation elongation factor EF-Ts, N-terminal	DOMAIN	PF00627 (PFAM)
Locus_69	Locus_69	IPR000449	Ubiquitin-associated domain/translation elongation factor EF-Ts, N-terminal	DOMAIN	GO:0005515
Locus_69	Locus_69	noIPR	Ubiquitin-associated domain/translation elongation factor EF-Ts, N-terminal	DOMAIN	PTHR10621 (PANTHER)
Locus_69	Locus_69	noIPR	Ubiquitin-associated domain/translation elongation factor EF-Ts, N-terminal	DOMAIN
Locus_69	Locus_69	noIPR	Ubiquitin-associated domain/translation elongation factor EF-Ts, N-terminal	DOMAIN	PTHR10621:SF2 (PANTHER)
Locus_69	Locus_69	noIPR	Ubiquitin-associated domain/translation elongation factor EF-Ts, N-terminal	DOMAIN
Locus_69	Locus_69	IPR015940	Ubiquitin-associated/translation elongation factor EF1B, N-terminal, eukaryote	DOMAIN	PS50030 (PROSITE_PROFILES)
Locus_69	Locus_69	IPR015940	Ubiquitin-associated/translation elongation factor EF1B, N-terminal, eukaryote	DOMAIN
Locus_69	Locus_69	IPR009060	UBA-like	DOMAIN	SSF46934 (SUPERFAMILY)
Locus_69	Locus_69	IPR009060	UBA-like	DOMAIN	GO:0005515
Locus_69	Locus_69	IPR015360	XPC-binding domain	DOMAIN	SSF101238 (SUPERFAMILY)
Locus_69	Locus_69	IPR015360	XPC-binding domain	DOMAIN	GO:0006289
Locus_69	Locus_69	IPR015360	XPC-binding domain	DOMAIN	GO:0003684
Locus_69	Locus_69	IPR015360	XPC-binding domain	DOMAIN	GO:0043161
Locus_70	Locus_70	IPR002041	Ran GTPase	FAMILY	PR00627 (PRINTS)
Locus_70	Locus_70	IPR002041	Ran GTPase	FAMILY	GO:0007165
Locus_70	Locus_70	IPR002041	Ran GTPase	FAMILY	GO:0005525
Locus_70	Locus_70	IPR002041	Ran GTPase	FAMILY	GO:0003924
Locus_70	Locus_70	IPR002041	Ran GTPase	FAMILY	GO:0006886
Locus_70	Locus_70	IPR002041	Ran GTPase	FAMILY	GO:0006184
Locus_70	Locus_70	IPR002041	Ran GTPase	FAMILY	GO:0006913
Locus_70	Locus_70	IPR003579	Small GTPase superfamily, Rab type	FAMILY	SM00175 (SMART)
Locus_70	Locus_70	IPR003579	Small GTPase superfamily, Rab type	FAMILY	GO:0007264
Locus_70	Locus_70	IPR003579	Small GTPase superfamily, Rab type	FAMILY	GO:0005525
Locus_70	Locus_70	IPR003579	Small GTPase superfamily, Rab type	FAMILY	GO:0015031
Locus_70	Locus_70	IPR003578	Small GTPase superfamily, Rho type	FAMILY	SM00174 (SMART)
Locus_70	Locus_70	IPR003578	Small GTPase superfamily, Rho type	FAMILY	GO:0005525
Locus_70	Locus_70	IPR003578	Small GTPase superfamily, Rho type	FAMILY	GO:0005622
Locus_70	Locus_70	IPR003578	Small GTPase superfamily, Rho type	FAMILY	GO:0007264
Locus_70	Locus_70	IPR020849	Small GTPase superfamily, Ras type	FAMILY	SM00173 (SMART)
Locus_70	Locus_70	IPR020849	Small GTPase superfamily, Ras type	FAMILY	GO:0016020
Locus_70	Locus_70	IPR020849	Small GTPase superfamily, Ras type	FAMILY	GO:0007165
Locus_70	Locus_70	IPR020849	Small GTPase superfamily, Ras type	FAMILY	GO:0006184
Locus_70	Locus_70	IPR020849	Small GTPase superfamily, Ras type	FAMILY	GO:0005525
Locus_70	Locus_70	IPR020849	Small GTPase superfamily, Ras type	FAMILY	GO:0003924
Locus_70	Locus_70	IPR002041	Ran GTPase	FAMILY	SM00176 (SMART)
Locus_70	Locus_70	IPR002041	Ran GTPase	FAMILY	GO:0007165
Locus_70	Locus_70	IPR002041	Ran GTPase	FAMILY	GO:0005525
Locus_70	Locus_70	IPR002041	Ran GTPase	FAMILY	GO:0003924
Locus_70	Locus_70	IPR002041	Ran GTPase	FAMILY	GO:0006886
Locus_70	Locus_70	IPR002041	Ran GTPase	FAMILY	GO:0006184
Locus_70	Locus_70	IPR002041	Ran GTPase	FAMILY	GO:0006913
Locus_70	Locus_70	IPR005225	Small GTP-binding protein domain	DOMAIN	TIGR00231 (TIGRFAM)
Locus_70	Locus_70	IPR005225	Small GTP-binding protein domain	DOMAIN	GO:0005525
Locus_70	Locus_70	noIPR	Small GTP-binding protein domain	DOMAIN	G3DSA:3.40.50.300 (GENE3D)
Locus_70	Locus_70	noIPR	Small GTP-binding protein domain	DOMAIN
Locus_70	Locus_70	IPR001806	Small GTPase superfamily	FAMILY	PF00071 (PFAM)
Locus_70	Locus_70	IPR001806	Small GTPase superfamily	FAMILY	GO:0007264
Locus_70	Locus_70	IPR001806	Small GTPase superfamily	FAMILY	GO:0005525
Locus_70	Locus_70	noIPR	Small GTPase superfamily	FAMILY	PTHR24071 (PANTHER)
Locus_70	Locus_70	noIPR	Small GTPase superfamily	FAMILY
Locus_70	Locus_70	IPR002041	Ran GTPase	FAMILY	PS51418 (PROSITE_PROFILES)
Locus_70	Locus_70	IPR002041	Ran GTPase	FAMILY	GO:0007165
Locus_70	Locus_70	IPR002041	Ran GTPase	FAMILY	GO:0005525
Locus_70	Locus_70	IPR002041	Ran GTPase	FAMILY	GO:0003924
Locus_70	Locus_70	IPR002041	Ran GTPase	FAMILY	GO:0006886
Locus_70	Locus_70	IPR002041	Ran GTPase	FAMILY	GO:0006184
Locus_70	Locus_70	IPR002041	Ran GTPase	FAMILY	GO:0006913
Locus_70	Locus_70	IPR027417	P-loop containing nucleoside triphosphate hydrolase	DOMAIN	SSF52540 (SUPERFAMILY)
Locus_70	Locus_70	IPR027417	P-loop containing nucleoside triphosphate hydrolase	DOMAIN
Locus_71	Locus_71	noIPR	null	null	TRANSMEMBRANE (PHOBIUS)
Locus_71	Locus_71	noIPR	null	null
Locus_71	Locus_71	noIPR	null	null	CYTOPLASMIC_DOMAIN (PHOBIUS)
Locus_71	Locus_71	noIPR	null	null
Locus_71	Locus_71	noIPR	null	null	NON_CYTOPLASMIC_DOMAIN (PHOBIUS)
Locus_71	Locus_71	noIPR	null	null
Locus_71	Locus_71	noIPR	null	null	TRANSMEMBRANE (PHOBIUS)
Locus_71	Locus_71	noIPR	null	null
Locus_71	Locus_71	noIPR	null	null	CYTOPLASMIC_DOMAIN (PHOBIUS)
Locus_71	Locus_71	noIPR	null	null
Locus_71	Locus_71	noIPR	null	null	TMhelix (TMHMM)
Locus_71	Locus_71	noIPR	null	null
Locus_71	Locus_71	noIPR	null	null	TMhelix (TMHMM)
Locus_71	Locus_71	noIPR	null	null
Locus_73	Locus_73	IPR021131	Ribosomal protein L18e/L15P	DOMAIN	PF00828 (PFAM)
Locus_73	Locus_73	IPR021131	Ribosomal protein L18e/L15P	DOMAIN
Locus_73	Locus_73	noIPR	Ribosomal protein L18e/L15P	DOMAIN	PTHR11721 (PANTHER)
Locus_73	Locus_73	noIPR	Ribosomal protein L18e/L15P	DOMAIN
Locus_73	Locus_73	IPR021131	Ribosomal protein L18e/L15P	DOMAIN	SSF52080 (SUPERFAMILY)
Locus_73	Locus_73	IPR021131	Ribosomal protein L18e/L15P	DOMAIN
Locus_74	Locus_74	IPR001878	Zinc finger, CCHC-type	DOMAIN	SM00343 (SMART)
Locus_74	Locus_74	IPR001878	Zinc finger, CCHC-type	DOMAIN	GO:0008270
Locus_74	Locus_74	IPR001878	Zinc finger, CCHC-type	DOMAIN	GO:0003676
Locus_74	Locus_74	IPR012677	Nucleotide-binding, alpha-beta plait	DOMAIN	G3DSA:3.30.70.330 (GENE3D)
Locus_74	Locus_74	IPR012677	Nucleotide-binding, alpha-beta plait	DOMAIN	GO:0000166
Locus_74	Locus_74	noIPR	Nucleotide-binding, alpha-beta plait	DOMAIN	PF13893 (PFAM)
Locus_74	Locus_74	noIPR	Nucleotide-binding, alpha-beta plait	DOMAIN
Locus_74	Locus_74	IPR001878	Zinc finger, CCHC-type	DOMAIN	PF00098 (PFAM)
Locus_74	Locus_74	IPR001878	Zinc finger, CCHC-type	DOMAIN	GO:0008270
Locus_74	Locus_74	IPR001878	Zinc finger, CCHC-type	DOMAIN	GO:0003676
Locus_74	Locus_74	IPR001878	Zinc finger, CCHC-type	DOMAIN	G3DSA:4.10.60.10 (GENE3D)
Locus_74	Locus_74	IPR001878	Zinc finger, CCHC-type	DOMAIN	GO:0008270
Locus_74	Locus_74	IPR001878	Zinc finger, CCHC-type	DOMAIN	GO:0003676
Locus_74	Locus_74	noIPR	Zinc finger, CCHC-type	DOMAIN	PTHR24012 (PANTHER)
Locus_74	Locus_74	noIPR	Zinc finger, CCHC-type	DOMAIN
Locus_74	Locus_74	noIPR	Zinc finger, CCHC-type	DOMAIN	PTHR24012:SF90 (PANTHER)
Locus_74	Locus_74	noIPR	Zinc finger, CCHC-type	DOMAIN
Locus_74	Locus_74	IPR001878	Zinc finger, CCHC-type	DOMAIN	PS50158 (PROSITE_PROFILES)
Locus_74	Locus_74	IPR001878	Zinc finger, CCHC-type	DOMAIN	GO:0008270
Locus_74	Locus_74	IPR001878	Zinc finger, CCHC-type	DOMAIN	GO:0003676
Locus_74	Locus_74	IPR000504	RNA recognition motif domain	DOMAIN	PS50102 (PROSITE_PROFILES)
Locus_74	Locus_74	IPR000504	RNA recognition motif domain	DOMAIN	GO:0003676
Locus_74	Locus_74	noIPR	RNA recognition motif domain	DOMAIN	SSF54928 (SUPERFAMILY)
Locus_74	Locus_74	noIPR	RNA recognition motif domain	DOMAIN
Locus_76	Locus_76	noIPR	null	null	NON_CYTOPLASMIC_DOMAIN (PHOBIUS)
Locus_76	Locus_76	noIPR	null	null
Locus_76	Locus_76	noIPR	null	null	CYTOPLASMIC_DOMAIN (PHOBIUS)
Locus_76	Locus_76	noIPR	null	null
Locus_76	Locus_76	noIPR	null	null	TRANSMEMBRANE (PHOBIUS)
Locus_76	Locus_76	noIPR	null	null
Locus_76	Locus_76	noIPR	null	null	TMhelix (TMHMM)
Locus_76	Locus_76	noIPR	null	null
Locus_78	Locus_78	noIPR	null	null	CYTOPLASMIC_DOMAIN (PHOBIUS)
Locus_78	Locus_78	noIPR	null	null
Locus_78	Locus_78	noIPR	null	null	CYTOPLASMIC_DOMAIN (PHOBIUS)
Locus_78	Locus_78	noIPR	null	null
Locus_78	Locus_78	noIPR	null	null	TRANSMEMBRANE (PHOBIUS)
Locus_78	Locus_78	noIPR	null	null
Locus_78	Locus_78	noIPR	null	null	NON_CYTOPLASMIC_DOMAIN (PHOBIUS)
Locus_78	Locus_78	noIPR	null	null
Locus_78	Locus_78	noIPR	null	null	TRANSMEMBRANE (PHOBIUS)
Locus_78	Locus_78	noIPR	null	null
Locus_78	Locus_78	noIPR	null	null	NON_CYTOPLASMIC_DOMAIN (PHOBIUS)
Locus_78	Locus_78	noIPR	null	null
Locus_78	Locus_78	noIPR	null	null	TRANSMEMBRANE (PHOBIUS)
Locus_78	Locus_78	noIPR	null	null
Locus_78	Locus_78	noIPR	null	null	TMhelix (TMHMM)
Locus_78	Locus_78	noIPR	null	null
Locus_78	Locus_78	noIPR	null	null	TMhelix (TMHMM)
Locus_78	Locus_78	noIPR	null	null
Locus_78	Locus_78	noIPR	null	null	TMhelix (TMHMM)
Locus_78	Locus_78	noIPR	null	null
Locus_79	Locus_79	noIPR	null	null	TMhelix (TMHMM)
Locus_79	Locus_79	noIPR	null	null
Locus_80	Locus_80	IPR001073	Complement C1q protein	DOMAIN	PR00007 (PRINTS)
Locus_80	Locus_80	IPR001073	Complement C1q protein	DOMAIN
Locus_80	Locus_80	IPR001073	Complement C1q protein	DOMAIN	SM00110 (SMART)
Locus_80	Locus_80	IPR001073	Complement C1q protein	DOMAIN
Locus_80	Locus_80	IPR001073	Complement C1q protein	DOMAIN	PF00386 (PFAM)
Locus_80	Locus_80	IPR001073	Complement C1q protein	DOMAIN
Locus_80	Locus_80	IPR008983	Tumour necrosis factor-like domain	DOMAIN	G3DSA:2.60.120.40 (GENE3D)
Locus_80	Locus_80	IPR008983	Tumour necrosis factor-like domain	DOMAIN	GO:0005515
Locus_80	Locus_80	noIPR	Tumour necrosis factor-like domain	DOMAIN	PTHR22923 (PANTHER)
Locus_80	Locus_80	noIPR	Tumour necrosis factor-like domain	DOMAIN
Locus_80	Locus_80	noIPR	Tumour necrosis factor-like domain	DOMAIN	SIGNAL_PEPTIDE_N_REGION (PHOBIUS)
Locus_80	Locus_80	noIPR	Tumour necrosis factor-like domain	DOMAIN
Locus_80	Locus_80	noIPR	Tumour necrosis factor-like domain	DOMAIN	SIGNAL_PEPTIDE_H_REGION (PHOBIUS)
Locus_80	Locus_80	noIPR	Tumour necrosis factor-like domain	DOMAIN
Locus_80	Locus_80	noIPR	Tumour necrosis factor-like domain	DOMAIN	NON_CYTOPLASMIC_DOMAIN (PHOBIUS)
Locus_80	Locus_80	noIPR	Tumour necrosis factor-like domain	DOMAIN
Locus_80	Locus_80	noIPR	Tumour necrosis factor-like domain	DOMAIN	SIGNAL_PEPTIDE (PHOBIUS)
Locus_80	Locus_80	noIPR	Tumour necrosis factor-like domain	DOMAIN
Locus_80	Locus_80	noIPR	Tumour necrosis factor-like domain	DOMAIN	SIGNAL_PEPTIDE_C_REGION (PHOBIUS)
Locus_80	Locus_80	noIPR	Tumour necrosis factor-like domain	DOMAIN
Locus_80	Locus_80	IPR001073	Complement C1q protein	DOMAIN	PS50871 (PROSITE_PROFILES)
Locus_80	Locus_80	IPR001073	Complement C1q protein	DOMAIN
Locus_80	Locus_80	noIPR	Complement C1q protein	DOMAIN	SignalP-noTM (SIGNALP_EUK)
Locus_80	Locus_80	noIPR	Complement C1q protein	DOMAIN
Locus_80	Locus_80	IPR008983	Tumour necrosis factor-like domain	DOMAIN	SSF49842 (SUPERFAMILY)
Locus_80	Locus_80	IPR008983	Tumour necrosis factor-like domain	DOMAIN	GO:0005515
Locus_81	Locus_81	noIPR	null	null	Coil (COILS)
Locus_81	Locus_81	noIPR	null	null
Locus_81	Locus_81	IPR001609	Myosin head, motor domain	DOMAIN	PR00193 (PRINTS)
Locus_81	Locus_81	IPR001609	Myosin head, motor domain	DOMAIN	GO:0016459
Locus_81	Locus_81	IPR001609	Myosin head, motor domain	DOMAIN	GO:0005524
Locus_81	Locus_81	IPR001609	Myosin head, motor domain	DOMAIN	GO:0003774
Locus_81	Locus_81	IPR001609	Myosin head, motor domain	DOMAIN	SM00242 (SMART)
Locus_81	Locus_81	IPR001609	Myosin head, motor domain	DOMAIN	GO:0016459
Locus_81	Locus_81	IPR001609	Myosin head, motor domain	DOMAIN	GO:0005524
Locus_81	Locus_81	IPR001609	Myosin head, motor domain	DOMAIN	GO:0003774
Locus_81	Locus_81	IPR027401	Myosin-like IQ motif-containing domain	DOMAIN	G3DSA:4.10.270.10 (GENE3D)
Locus_81	Locus_81	IPR027401	Myosin-like IQ motif-containing domain	DOMAIN
Locus_81	Locus_81	noIPR	Myosin-like IQ motif-containing domain	DOMAIN	G3DSA:1.20.5.340 (GENE3D)
Locus_81	Locus_81	noIPR	Myosin-like IQ motif-containing domain	DOMAIN
Locus_81	Locus_81	IPR004009	Myosin, N-terminal, SH3-like	DOMAIN	PF02736 (PFAM)
Locus_81	Locus_81	IPR004009	Myosin, N-terminal, SH3-like	DOMAIN	GO:0005524
Locus_81	Locus_81	IPR004009	Myosin, N-terminal, SH3-like	DOMAIN	GO:0003774
Locus_81	Locus_81	IPR004009	Myosin, N-terminal, SH3-like	DOMAIN	GO:0016459
Locus_81	Locus_81	IPR001609	Myosin head, motor domain	DOMAIN	PF00063 (PFAM)
Locus_81	Locus_81	IPR001609	Myosin head, motor domain	DOMAIN	GO:0016459
Locus_81	Locus_81	IPR001609	Myosin head, motor domain	DOMAIN	GO:0005524
Locus_81	Locus_81	IPR001609	Myosin head, motor domain	DOMAIN	GO:0003774
Locus_81	Locus_81	noIPR	Myosin head, motor domain	DOMAIN	PTHR13140 (PANTHER)
Locus_81	Locus_81	noIPR	Myosin head, motor domain	DOMAIN
Locus_81	Locus_81	noIPR	Myosin head, motor domain	DOMAIN	PTHR13140:SF23 (PANTHER)
Locus_81	Locus_81	noIPR	Myosin head, motor domain	DOMAIN
Locus_81	Locus_81	IPR000048	IQ motif, EF-hand binding site	BINDING_SITE	PS50096 (PROSITE_PROFILES)
Locus_81	Locus_81	IPR000048	IQ motif, EF-hand binding site	BINDING_SITE	GO:0005515
Locus_81	Locus_81	IPR027417	P-loop containing nucleoside triphosphate hydrolase	DOMAIN	SSF52540 (SUPERFAMILY)
Locus_81	Locus_81	IPR027417	P-loop containing nucleoside triphosphate hydrolase	DOMAIN
Locus_81	Locus_81	noIPR	P-loop containing nucleoside triphosphate hydrolase	DOMAIN	SSF90257 (SUPERFAMILY)
Locus_81	Locus_81	noIPR	P-loop containing nucleoside triphosphate hydrolase	DOMAIN
Locus_82	Locus_82	noIPR	null	null	TRANSMEMBRANE (PHOBIUS)
Locus_82	Locus_82	noIPR	null	null
Locus_82	Locus_82	noIPR	null	null	TRANSMEMBRANE (PHOBIUS)
Locus_82	Locus_82	noIPR	null	null
Locus_82	Locus_82	noIPR	null	null	CYTOPLASMIC_DOMAIN (PHOBIUS)
Locus_82	Locus_82	noIPR	null	null
Locus_82	Locus_82	noIPR	null	null	NON_CYTOPLASMIC_DOMAIN (PHOBIUS)
Locus_82	Locus_82	noIPR	null	null
Locus_82	Locus_82	noIPR	null	null	NON_CYTOPLASMIC_DOMAIN (PHOBIUS)
Locus_82	Locus_82	noIPR	null	null
Locus_82	Locus_82	noIPR	null	null	TMhelix (TMHMM)
Locus_82	Locus_82	noIPR	null	null
Locus_82	Locus_82	noIPR	null	null	TMhelix (TMHMM)
Locus_82	Locus_82	noIPR	null	null
Locus_84	Locus_84	IPR015880	Zinc finger, C2H2-like	DOMAIN	SM00355 (SMART)
Locus_84	Locus_84	IPR015880	Zinc finger, C2H2-like	DOMAIN
Locus_84	Locus_84	IPR013087	Zinc finger C2H2-type/integrase DNA-binding domain	DOMAIN	G3DSA:3.30.160.60 (GENE3D)
Locus_84	Locus_84	IPR013087	Zinc finger C2H2-type/integrase DNA-binding domain	DOMAIN	GO:0003676
Locus_84	Locus_84	IPR013087	Zinc finger C2H2-type/integrase DNA-binding domain	DOMAIN	G3DSA:3.30.160.60 (GENE3D)
Locus_84	Locus_84	IPR013087	Zinc finger C2H2-type/integrase DNA-binding domain	DOMAIN	GO:0003676
Locus_84	Locus_84	IPR013087	Zinc finger C2H2-type/integrase DNA-binding domain	DOMAIN	G3DSA:3.30.160.60 (GENE3D)
Locus_84	Locus_84	IPR013087	Zinc finger C2H2-type/integrase DNA-binding domain	DOMAIN	GO:0003676
Locus_84	Locus_84	IPR013087	Zinc finger C2H2-type/integrase DNA-binding domain	DOMAIN	G3DSA:3.30.160.60 (GENE3D)
Locus_84	Locus_84	IPR013087	Zinc finger C2H2-type/integrase DNA-binding domain	DOMAIN	GO:0003676
Locus_84	Locus_84	noIPR	Zinc finger C2H2-type/integrase DNA-binding domain	DOMAIN	PF12874 (PFAM)
Locus_84	Locus_84	noIPR	Zinc finger C2H2-type/integrase DNA-binding domain	DOMAIN
Locus_84	Locus_84	noIPR	Zinc finger C2H2-type/integrase DNA-binding domain	DOMAIN	PF13465 (PFAM)
Locus_84	Locus_84	noIPR	Zinc finger C2H2-type/integrase DNA-binding domain	DOMAIN
Locus_84	Locus_84	IPR007087	Zinc finger, C2H2	DOMAIN	PF00096 (PFAM)
Locus_84	Locus_84	IPR007087	Zinc finger, C2H2	DOMAIN	GO:0046872
Locus_84	Locus_84	noIPR	Zinc finger, C2H2	DOMAIN	PTHR24375 (PANTHER)
Locus_84	Locus_84	noIPR	Zinc finger, C2H2	DOMAIN
Locus_84	Locus_84	noIPR	Zinc finger, C2H2	DOMAIN	PTHR24375:SF0 (PANTHER)
Locus_84	Locus_84	noIPR	Zinc finger, C2H2	DOMAIN
Locus_84	Locus_84	IPR007087	Zinc finger, C2H2	DOMAIN	PS00028 (PROSITE_PATTERNS)
Locus_84	Locus_84	IPR007087	Zinc finger, C2H2	DOMAIN	GO:0046872
Locus_84	Locus_84	IPR007087	Zinc finger, C2H2	DOMAIN	PS00028 (PROSITE_PATTERNS)
Locus_84	Locus_84	IPR007087	Zinc finger, C2H2	DOMAIN	GO:0046872
Locus_84	Locus_84	IPR007087	Zinc finger, C2H2	DOMAIN	PS00028 (PROSITE_PATTERNS)
Locus_84	Locus_84	IPR007087	Zinc finger, C2H2	DOMAIN	GO:0046872
Locus_84	Locus_84	IPR007087	Zinc finger, C2H2	DOMAIN	PS00028 (PROSITE_PATTERNS)
Locus_84	Locus_84	IPR007087	Zinc finger, C2H2	DOMAIN	GO:0046872
Locus_84	Locus_84	IPR007087	Zinc finger, C2H2	DOMAIN	PS00028 (PROSITE_PATTERNS)
Locus_84	Locus_84	IPR007087	Zinc finger, C2H2	DOMAIN	GO:0046872
Locus_84	Locus_84	IPR007087	Zinc finger, C2H2	DOMAIN	PS00028 (PROSITE_PATTERNS)
Locus_84	Locus_84	IPR007087	Zinc finger, C2H2	DOMAIN	GO:0046872
Locus_84	Locus_84	IPR007087	Zinc finger, C2H2	DOMAIN	PS00028 (PROSITE_PATTERNS)
Locus_84	Locus_84	IPR007087	Zinc finger, C2H2	DOMAIN	GO:0046872
Locus_84	Locus_84	IPR007087	Zinc finger, C2H2	DOMAIN	PS50157 (PROSITE_PROFILES)
Locus_84	Locus_84	IPR007087	Zinc finger, C2H2	DOMAIN	GO:0046872
Locus_84	Locus_84	IPR007087	Zinc finger, C2H2	DOMAIN	PS50157 (PROSITE_PROFILES)
Locus_84	Locus_84	IPR007087	Zinc finger, C2H2	DOMAIN	GO:0046872
Locus_84	Locus_84	IPR007087	Zinc finger, C2H2	DOMAIN	PS50157 (PROSITE_PROFILES)
Locus_84	Locus_84	IPR007087	Zinc finger, C2H2	DOMAIN	GO:0046872
Locus_84	Locus_84	IPR007087	Zinc finger, C2H2	DOMAIN	PS50157 (PROSITE_PROFILES)
Locus_84	Locus_84	IPR007087	Zinc finger, C2H2	DOMAIN	GO:0046872
Locus_84	Locus_84	IPR007087	Zinc finger, C2H2	DOMAIN	PS50157 (PROSITE_PROFILES)
Locus_84	Locus_84	IPR007087	Zinc finger, C2H2	DOMAIN	GO:0046872
Locus_84	Locus_84	IPR007087	Zinc finger, C2H2	DOMAIN	PS50157 (PROSITE_PROFILES)
Locus_84	Locus_84	IPR007087	Zinc finger, C2H2	DOMAIN	GO:0046872
Locus_84	Locus_84	noIPR	Zinc finger, C2H2	DOMAIN	SSF57667 (SUPERFAMILY)
Locus_84	Locus_84	noIPR	Zinc finger, C2H2	DOMAIN
Locus_84	Locus_84	noIPR	Zinc finger, C2H2	DOMAIN	SSF57667 (SUPERFAMILY)
Locus_84	Locus_84	noIPR	Zinc finger, C2H2	DOMAIN
Locus_84	Locus_84	noIPR	Zinc finger, C2H2	DOMAIN	SSF57667 (SUPERFAMILY)
Locus_84	Locus_84	noIPR	Zinc finger, C2H2	DOMAIN
Locus_84	Locus_84	noIPR	Zinc finger, C2H2	DOMAIN	SSF57667 (SUPERFAMILY)
Locus_84	Locus_84	noIPR	Zinc finger, C2H2	DOMAIN
Locus_85	Locus_85	IPR004000	Actin-related protein	FAMILY	PR00190 (PRINTS)
Locus_85	Locus_85	IPR004000	Actin-related protein	FAMILY
Locus_85	Locus_85	IPR004000	Actin-related protein	FAMILY	SM00268 (SMART)
Locus_85	Locus_85	IPR004000	Actin-related protein	FAMILY
Locus_85	Locus_85	noIPR	Actin-related protein	FAMILY	G3DSA:3.30.420.40 (GENE3D)
Locus_85	Locus_85	noIPR	Actin-related protein	FAMILY
Locus_85	Locus_85	noIPR	Actin-related protein	FAMILY	G3DSA:3.30.420.40 (GENE3D)
Locus_85	Locus_85	noIPR	Actin-related protein	FAMILY
Locus_85	Locus_85	IPR004000	Actin-related protein	FAMILY	PF00022 (PFAM)
Locus_85	Locus_85	IPR004000	Actin-related protein	FAMILY
Locus_85	Locus_85	noIPR	Actin-related protein	FAMILY	G3DSA:3.90.640.10 (GENE3D)
Locus_85	Locus_85	noIPR	Actin-related protein	FAMILY
Locus_85	Locus_85	IPR004000	Actin-related protein	FAMILY	PTHR11937 (PANTHER)
Locus_85	Locus_85	IPR004000	Actin-related protein	FAMILY
Locus_85	Locus_85	IPR027306	Actin-related protein 2 (Arp2)	FAMILY	PTHR11937:SF37 (PANTHER)
Locus_85	Locus_85	IPR027306	Actin-related protein 2 (Arp2)	FAMILY	GO:0034314
Locus_85	Locus_85	IPR027306	Actin-related protein 2 (Arp2)	FAMILY	GO:0005885
Locus_85	Locus_85	IPR027306	Actin-related protein 2 (Arp2)	FAMILY	GO:0005524
Locus_85	Locus_85	IPR027306	Actin-related protein 2 (Arp2)	FAMILY	GO:0030833
Locus_85	Locus_85	IPR027306	Actin-related protein 2 (Arp2)	FAMILY	GO:0005856
Locus_85	Locus_85	IPR020902	Actin/actin-like conserved site	CONSERVED_SITE	PS01132 (PROSITE_PATTERNS)
Locus_85	Locus_85	IPR020902	Actin/actin-like conserved site	CONSERVED_SITE
Locus_85	Locus_85	noIPR	Actin/actin-like conserved site	CONSERVED_SITE	SSF53067 (SUPERFAMILY)
Locus_85	Locus_85	noIPR	Actin/actin-like conserved site	CONSERVED_SITE
Locus_85	Locus_85	noIPR	Actin/actin-like conserved site	CONSERVED_SITE	SSF53067 (SUPERFAMILY)
Locus_85	Locus_85	noIPR	Actin/actin-like conserved site	CONSERVED_SITE
Locus_87	Locus_87	IPR012349	FMN-binding split barrel	DOMAIN	G3DSA:2.30.110.10 (GENE3D)
Locus_87	Locus_87	IPR012349	FMN-binding split barrel	DOMAIN	GO:0055114
Locus_87	Locus_87	IPR012349	FMN-binding split barrel	DOMAIN	GO:0010181
Locus_87	Locus_87	IPR012349	FMN-binding split barrel	DOMAIN	GO:0016491
Locus_88	Locus_88	IPR024794	Ribosomal protein L15e core domain	DOMAIN	G3DSA:3.40.1120.10 (GENE3D)
Locus_88	Locus_88	IPR024794	Ribosomal protein L15e core domain	DOMAIN	GO:0003735
Locus_88	Locus_88	IPR024794	Ribosomal protein L15e core domain	DOMAIN	GO:0005840
Locus_88	Locus_88	IPR000439	Ribosomal protein L15e	FAMILY	PF00827 (PFAM)
Locus_88	Locus_88	IPR000439	Ribosomal protein L15e	FAMILY	GO:0005840
Locus_88	Locus_88	IPR000439	Ribosomal protein L15e	FAMILY	GO:0003735
Locus_88	Locus_88	IPR000439	Ribosomal protein L15e	FAMILY	GO:0006412
Locus_88	Locus_88	IPR000439	Ribosomal protein L15e	FAMILY	PTHR11847 (PANTHER)
Locus_88	Locus_88	IPR000439	Ribosomal protein L15e	FAMILY	GO:0005840
Locus_88	Locus_88	IPR000439	Ribosomal protein L15e	FAMILY	GO:0003735
Locus_88	Locus_88	IPR000439	Ribosomal protein L15e	FAMILY	GO:0006412
Locus_88	Locus_88	IPR020925	Ribosomal protein L15e, conserved site	CONSERVED_SITE	PS01194 (PROSITE_PATTERNS)
Locus_88	Locus_88	IPR020925	Ribosomal protein L15e, conserved site	CONSERVED_SITE	GO:0003735
Locus_88	Locus_88	IPR020925	Ribosomal protein L15e, conserved site	CONSERVED_SITE	GO:0005622
Locus_88	Locus_88	IPR020925	Ribosomal protein L15e, conserved site	CONSERVED_SITE	GO:0005840
Locus_88	Locus_88	IPR020925	Ribosomal protein L15e, conserved site	CONSERVED_SITE	GO:0006412
Locus_88	Locus_88	IPR012678	Ribosomal protein L23/L15e core domain	DOMAIN	SSF54189 (SUPERFAMILY)
Locus_88	Locus_88	IPR012678	Ribosomal protein L23/L15e core domain	DOMAIN	GO:0003735
Locus_88	Locus_88	IPR012678	Ribosomal protein L23/L15e core domain	DOMAIN	GO:0005622
Locus_88	Locus_88	IPR012678	Ribosomal protein L23/L15e core domain	DOMAIN	GO:0006412
Locus_88	Locus_88	IPR012678	Ribosomal protein L23/L15e core domain	DOMAIN	GO:0005840
Locus_89	Locus_89	IPR006095	Glutamate/phenylalanine/leucine/valine dehydrogenase	FAMILY	PR00082 (PRINTS)
Locus_89	Locus_89	IPR006095	Glutamate/phenylalanine/leucine/valine dehydrogenase	FAMILY	GO:0055114
Locus_89	Locus_89	IPR006095	Glutamate/phenylalanine/leucine/valine dehydrogenase	FAMILY	GO:0016491
Locus_89	Locus_89	IPR006095	Glutamate/phenylalanine/leucine/valine dehydrogenase	FAMILY	GO:0006520
Locus_89	Locus_89	IPR014362	Glutamate dehydrogenase	FAMILY	PIRSF000185 (PIRSF)
Locus_89	Locus_89	IPR014362	Glutamate dehydrogenase	FAMILY	GO:0016639
Locus_89	Locus_89	IPR014362	Glutamate dehydrogenase	FAMILY	GO:0055114
Locus_89	Locus_89	IPR006096	Glutamate/phenylalanine/leucine/valine dehydrogenase, C-terminal	DOMAIN	SM00839 (SMART)
Locus_89	Locus_89	IPR006096	Glutamate/phenylalanine/leucine/valine dehydrogenase, C-terminal	DOMAIN	GO:0055114
Locus_89	Locus_89	IPR006096	Glutamate/phenylalanine/leucine/valine dehydrogenase, C-terminal	DOMAIN	GO:0016491
Locus_89	Locus_89	IPR006096	Glutamate/phenylalanine/leucine/valine dehydrogenase, C-terminal	DOMAIN	GO:0006520
Locus_89	Locus_89	IPR016040	NAD(P)-binding domain	DOMAIN	G3DSA:3.40.50.720 (GENE3D)
Locus_89	Locus_89	IPR016040	NAD(P)-binding domain	DOMAIN
Locus_89	Locus_89	IPR006096	Glutamate/phenylalanine/leucine/valine dehydrogenase, C-terminal	DOMAIN	PF00208 (PFAM)
Locus_89	Locus_89	IPR006096	Glutamate/phenylalanine/leucine/valine dehydrogenase, C-terminal	DOMAIN	GO:0055114
Locus_89	Locus_89	IPR006096	Glutamate/phenylalanine/leucine/valine dehydrogenase, C-terminal	DOMAIN	GO:0016491
Locus_89	Locus_89	IPR006096	Glutamate/phenylalanine/leucine/valine dehydrogenase, C-terminal	DOMAIN	GO:0006520
Locus_89	Locus_89	noIPR	Glutamate/phenylalanine/leucine/valine dehydrogenase, C-terminal	DOMAIN	G3DSA:1.10.287.140 (GENE3D)
Locus_89	Locus_89	noIPR	Glutamate/phenylalanine/leucine/valine dehydrogenase, C-terminal	DOMAIN
Locus_89	Locus_89	noIPR	Glutamate/phenylalanine/leucine/valine dehydrogenase, C-terminal	DOMAIN	G3DSA:3.40.192.10 (GENE3D)
Locus_89	Locus_89	noIPR	Glutamate/phenylalanine/leucine/valine dehydrogenase, C-terminal	DOMAIN
Locus_89	Locus_89	IPR006097	Glutamate/phenylalanine/leucine/valine dehydrogenase, dimerisation domain	DOMAIN	PF02812 (PFAM)
Locus_89	Locus_89	IPR006097	Glutamate/phenylalanine/leucine/valine dehydrogenase, dimerisation domain	DOMAIN	GO:0006520
Locus_89	Locus_89	IPR006097	Glutamate/phenylalanine/leucine/valine dehydrogenase, dimerisation domain	DOMAIN	GO:0055114
Locus_89	Locus_89	IPR006097	Glutamate/phenylalanine/leucine/valine dehydrogenase, dimerisation domain	DOMAIN	GO:0016491
Locus_89	Locus_89	noIPR	Glutamate/phenylalanine/leucine/valine dehydrogenase, dimerisation domain	DOMAIN	PTHR11606 (PANTHER)
Locus_89	Locus_89	noIPR	Glutamate/phenylalanine/leucine/valine dehydrogenase, dimerisation domain	DOMAIN
Locus_89	Locus_89	IPR006095	Glutamate/phenylalanine/leucine/valine dehydrogenase	FAMILY	PS00074 (PROSITE_PATTERNS)
Locus_89	Locus_89	IPR006095	Glutamate/phenylalanine/leucine/valine dehydrogenase	FAMILY	GO:0055114
Locus_89	Locus_89	IPR006095	Glutamate/phenylalanine/leucine/valine dehydrogenase	FAMILY	GO:0016491
Locus_89	Locus_89	IPR006095	Glutamate/phenylalanine/leucine/valine dehydrogenase	FAMILY	GO:0006520
Locus_89	Locus_89	noIPR	Glutamate/phenylalanine/leucine/valine dehydrogenase	FAMILY	SSF53223 (SUPERFAMILY)
Locus_89	Locus_89	noIPR	Glutamate/phenylalanine/leucine/valine dehydrogenase	FAMILY
Locus_89	Locus_89	noIPR	Glutamate/phenylalanine/leucine/valine dehydrogenase	FAMILY	SSF51735 (SUPERFAMILY)
Locus_89	Locus_89	noIPR	Glutamate/phenylalanine/leucine/valine dehydrogenase	FAMILY
Locus_90	Locus_90	noIPR	null	null	G3DSA:2.60.40.790 (GENE3D)
Locus_90	Locus_90	noIPR	null	null
Locus_90	Locus_90	noIPR	null	null	PTHR22932:SF1 (PANTHER)
Locus_90	Locus_90	noIPR	null	null
Locus_90	Locus_90	noIPR	null	null	PTHR22932 (PANTHER)
Locus_90	Locus_90	noIPR	null	null
Locus_90	Locus_90	IPR007052	CS domain	DOMAIN	PS51203 (PROSITE_PROFILES)
Locus_90	Locus_90	IPR007052	CS domain	DOMAIN
Locus_90	Locus_90	IPR008978	HSP20-like chaperone	DOMAIN	SSF49764 (SUPERFAMILY)
Locus_90	Locus_90	IPR008978	HSP20-like chaperone	DOMAIN
Locus_91	Locus_91	IPR010703	Dedicator of cytokinesis C-terminal	DOMAIN	PF06920 (PFAM)
Locus_91	Locus_91	IPR010703	Dedicator of cytokinesis C-terminal	DOMAIN
Locus_91	Locus_91	IPR026791	Dedicator of cytokinesis	FAMILY	PTHR23317 (PANTHER)
Locus_91	Locus_91	IPR026791	Dedicator of cytokinesis	FAMILY	GO:0007264
Locus_91	Locus_91	IPR026791	Dedicator of cytokinesis	FAMILY	GO:0005085
Locus_91	Locus_91	IPR026796	Dedicator of cytokinesis D	FAMILY	PTHR23317:SF26 (PANTHER)
Locus_91	Locus_91	IPR026796	Dedicator of cytokinesis D	FAMILY	GO:0005085
Locus_91	Locus_91	IPR026796	Dedicator of cytokinesis D	FAMILY	GO:0007264
Locus_91	Locus_91	IPR027357	DHR-2 domain	DOMAIN	PS51651 (PROSITE_PROFILES)
Locus_91	Locus_91	IPR027357	DHR-2 domain	DOMAIN
Locus_92	Locus_92	noIPR	null	null	TRANSMEMBRANE (PHOBIUS)
Locus_92	Locus_92	noIPR	null	null
Locus_92	Locus_92	noIPR	null	null	NON_CYTOPLASMIC_DOMAIN (PHOBIUS)
Locus_92	Locus_92	noIPR	null	null
Locus_92	Locus_92	noIPR	null	null	CYTOPLASMIC_DOMAIN (PHOBIUS)
Locus_92	Locus_92	noIPR	null	null
Locus_92	Locus_92	noIPR	null	null	TMhelix (TMHMM)
Locus_92	Locus_92	noIPR	null	null
Locus_93	Locus_93	noIPR	null	null	TRANSMEMBRANE (PHOBIUS)
Locus_93	Locus_93	noIPR	null	null
Locus_93	Locus_93	noIPR	null	null	TRANSMEMBRANE (PHOBIUS)
Locus_93	Locus_93	noIPR	null	null
Locus_93	Locus_93	noIPR	null	null	CYTOPLASMIC_DOMAIN (PHOBIUS)
Locus_93	Locus_93	noIPR	null	null
Locus_93	Locus_93	noIPR	null	null	NON_CYTOPLASMIC_DOMAIN (PHOBIUS)
Locus_93	Locus_93	noIPR	null	null
Locus_93	Locus_93	noIPR	null	null	NON_CYTOPLASMIC_DOMAIN (PHOBIUS)
Locus_93	Locus_93	noIPR	null	null
Locus_93	Locus_93	noIPR	null	null	TMhelix (TMHMM)
Locus_93	Locus_93	noIPR	null	null
Locus_93	Locus_93	noIPR	null	null	TMhelix (TMHMM)
Locus_93	Locus_93	noIPR	null	null
Locus_94	Locus_94	IPR002130	Cyclophilin-like peptidyl-prolyl cis-trans isomerase domain	DOMAIN	PR00153 (PRINTS)
Locus_94	Locus_94	IPR002130	Cyclophilin-like peptidyl-prolyl cis-trans isomerase domain	DOMAIN	GO:0006457
Locus_94	Locus_94	IPR002130	Cyclophilin-like peptidyl-prolyl cis-trans isomerase domain	DOMAIN	GO:0003755
Locus_94	Locus_94	noIPR	Cyclophilin-like peptidyl-prolyl cis-trans isomerase domain	DOMAIN	G3DSA:2.40.100.10 (GENE3D)
Locus_94	Locus_94	noIPR	Cyclophilin-like peptidyl-prolyl cis-trans isomerase domain	DOMAIN
Locus_94	Locus_94	IPR002130	Cyclophilin-like peptidyl-prolyl cis-trans isomerase domain	DOMAIN	PF00160 (PFAM)
Locus_94	Locus_94	IPR002130	Cyclophilin-like peptidyl-prolyl cis-trans isomerase domain	DOMAIN	GO:0006457
Locus_94	Locus_94	IPR002130	Cyclophilin-like peptidyl-prolyl cis-trans isomerase domain	DOMAIN	GO:0003755
Locus_94	Locus_94	noIPR	Cyclophilin-like peptidyl-prolyl cis-trans isomerase domain	DOMAIN	PTHR11071 (PANTHER)
Locus_94	Locus_94	noIPR	Cyclophilin-like peptidyl-prolyl cis-trans isomerase domain	DOMAIN
Locus_94	Locus_94	noIPR	Cyclophilin-like peptidyl-prolyl cis-trans isomerase domain	DOMAIN	SIGNAL_PEPTIDE_H_REGION (PHOBIUS)
Locus_94	Locus_94	noIPR	Cyclophilin-like peptidyl-prolyl cis-trans isomerase domain	DOMAIN
Locus_94	Locus_94	noIPR	Cyclophilin-like peptidyl-prolyl cis-trans isomerase domain	DOMAIN	SIGNAL_PEPTIDE_N_REGION (PHOBIUS)
Locus_94	Locus_94	noIPR	Cyclophilin-like peptidyl-prolyl cis-trans isomerase domain	DOMAIN
Locus_94	Locus_94	noIPR	Cyclophilin-like peptidyl-prolyl cis-trans isomerase domain	DOMAIN	SIGNAL_PEPTIDE_C_REGION (PHOBIUS)
Locus_94	Locus_94	noIPR	Cyclophilin-like peptidyl-prolyl cis-trans isomerase domain	DOMAIN
Locus_94	Locus_94	noIPR	Cyclophilin-like peptidyl-prolyl cis-trans isomerase domain	DOMAIN	NON_CYTOPLASMIC_DOMAIN (PHOBIUS)
Locus_94	Locus_94	noIPR	Cyclophilin-like peptidyl-prolyl cis-trans isomerase domain	DOMAIN
Locus_94	Locus_94	noIPR	Cyclophilin-like peptidyl-prolyl cis-trans isomerase domain	DOMAIN	SIGNAL_PEPTIDE (PHOBIUS)
Locus_94	Locus_94	noIPR	Cyclophilin-like peptidyl-prolyl cis-trans isomerase domain	DOMAIN
Locus_94	Locus_94	IPR002130	Cyclophilin-like peptidyl-prolyl cis-trans isomerase domain	DOMAIN	PS50072 (PROSITE_PROFILES)
Locus_94	Locus_94	IPR002130	Cyclophilin-like peptidyl-prolyl cis-trans isomerase domain	DOMAIN	GO:0006457
Locus_94	Locus_94	IPR002130	Cyclophilin-like peptidyl-prolyl cis-trans isomerase domain	DOMAIN	GO:0003755
Locus_94	Locus_94	noIPR	Cyclophilin-like peptidyl-prolyl cis-trans isomerase domain	DOMAIN	SignalP-noTM (SIGNALP_EUK)
Locus_94	Locus_94	noIPR	Cyclophilin-like peptidyl-prolyl cis-trans isomerase domain	DOMAIN
Locus_94	Locus_94	noIPR	Cyclophilin-like peptidyl-prolyl cis-trans isomerase domain	DOMAIN	SignalP-noTM (SIGNALP_GRAM_NEGATIVE)
Locus_94	Locus_94	noIPR	Cyclophilin-like peptidyl-prolyl cis-trans isomerase domain	DOMAIN
Locus_94	Locus_94	IPR002130	Cyclophilin-like peptidyl-prolyl cis-trans isomerase domain	DOMAIN	SSF50891 (SUPERFAMILY)
Locus_94	Locus_94	IPR002130	Cyclophilin-like peptidyl-prolyl cis-trans isomerase domain	DOMAIN	GO:0006457
Locus_94	Locus_94	IPR002130	Cyclophilin-like peptidyl-prolyl cis-trans isomerase domain	DOMAIN	GO:0003755
Locus_96	Locus_96	noIPR	null	null	TRANSMEMBRANE (PHOBIUS)
Locus_96	Locus_96	noIPR	null	null
Locus_96	Locus_96	noIPR	null	null	NON_CYTOPLASMIC_DOMAIN (PHOBIUS)
Locus_96	Locus_96	noIPR	null	null
Locus_96	Locus_96	noIPR	null	null	CYTOPLASMIC_DOMAIN (PHOBIUS)
Locus_96	Locus_96	noIPR	null	null
Locus_96	Locus_96	noIPR	null	null	CYTOPLASMIC_DOMAIN (PHOBIUS)
Locus_96	Locus_96	noIPR	null	null
Locus_96	Locus_96	noIPR	null	null	TRANSMEMBRANE (PHOBIUS)
Locus_96	Locus_96	noIPR	null	null
Locus_96	Locus_96	noIPR	null	null	TMhelix (TMHMM)
Locus_96	Locus_96	noIPR	null	null
Locus_96	Locus_96	noIPR	null	null	TMhelix (TMHMM)
Locus_96	Locus_96	noIPR	null	null
Locus_97	Locus_97	noIPR	null	null	TRANSMEMBRANE (PHOBIUS)
Locus_97	Locus_97	noIPR	null	null
Locus_97	Locus_97	noIPR	null	null	CYTOPLASMIC_DOMAIN (PHOBIUS)
Locus_97	Locus_97	noIPR	null	null
Locus_97	Locus_97	noIPR	null	null	NON_CYTOPLASMIC_DOMAIN (PHOBIUS)
Locus_97	Locus_97	noIPR	null	null
Locus_97	Locus_97	noIPR	null	null	TMhelix (TMHMM)
Locus_97	Locus_97	noIPR	null	null
Locus_98	Locus_98	noIPR	null	null	CYTOPLASMIC_DOMAIN (PHOBIUS)
Locus_98	Locus_98	noIPR	null	null
Locus_98	Locus_98	noIPR	null	null	NON_CYTOPLASMIC_DOMAIN (PHOBIUS)
Locus_98	Locus_98	noIPR	null	null
Locus_98	Locus_98	noIPR	null	null	TRANSMEMBRANE (PHOBIUS)
Locus_98	Locus_98	noIPR	null	null
Locus_98	Locus_98	noIPR	null	null	TMhelix (TMHMM)
Locus_98	Locus_98	noIPR	null	null
Locus_99	Locus_99	IPR013126	Heat shock protein 70 family	FAMILY	PR00301 (PRINTS)
Locus_99	Locus_99	IPR013126	Heat shock protein 70 family	FAMILY
Locus_99	Locus_99	IPR013126	Heat shock protein 70 family	FAMILY	PF00012 (PFAM)
Locus_99	Locus_99	IPR013126	Heat shock protein 70 family	FAMILY
Locus_99	Locus_99	noIPR	Heat shock protein 70 family	FAMILY	G3DSA:3.90.640.10 (GENE3D)
Locus_99	Locus_99	noIPR	Heat shock protein 70 family	FAMILY
Locus_99	Locus_99	noIPR	Heat shock protein 70 family	FAMILY	G3DSA:3.30.420.40 (GENE3D)
Locus_99	Locus_99	noIPR	Heat shock protein 70 family	FAMILY
Locus_99	Locus_99	noIPR	Heat shock protein 70 family	FAMILY	G3DSA:2.60.34.10 (GENE3D)
Locus_99	Locus_99	noIPR	Heat shock protein 70 family	FAMILY
Locus_99	Locus_99	noIPR	Heat shock protein 70 family	FAMILY	PTHR19375 (PANTHER)
Locus_99	Locus_99	noIPR	Heat shock protein 70 family	FAMILY
Locus_99	Locus_99	noIPR	Heat shock protein 70 family	FAMILY	PTHR19375:SF130 (PANTHER)
Locus_99	Locus_99	noIPR	Heat shock protein 70 family	FAMILY
Locus_99	Locus_99	IPR018181	Heat shock protein 70, conserved site	CONSERVED_SITE	PS01036 (PROSITE_PATTERNS)
Locus_99	Locus_99	IPR018181	Heat shock protein 70, conserved site	CONSERVED_SITE
Locus_99	Locus_99	noIPR	Heat shock protein 70, conserved site	CONSERVED_SITE	SSF100920 (SUPERFAMILY)
Locus_99	Locus_99	noIPR	Heat shock protein 70, conserved site	CONSERVED_SITE
Locus_99	Locus_99	noIPR	Heat shock protein 70, conserved site	CONSERVED_SITE	SSF53067 (SUPERFAMILY)
Locus_99	Locus_99	noIPR	Heat shock protein 70, conserved site	CONSERVED_SITE
Locus_100	Locus_100	noIPR	null	null	PR00121 (PRINTS)
Locus_100	Locus_100	noIPR	null	null
Locus_100	Locus_100	IPR001757	Cation-transporting P-type ATPase	FAMILY	PR00119 (PRINTS)
Locus_100	Locus_100	IPR001757	Cation-transporting P-type ATPase	FAMILY	GO:0016021
Locus_100	Locus_100	IPR001757	Cation-transporting P-type ATPase	FAMILY	GO:0006812
Locus_100	Locus_100	IPR001757	Cation-transporting P-type ATPase	FAMILY	GO:0019829
Locus_100	Locus_100	IPR023299	P-type ATPase, cytoplasmic domain N	DOMAIN	G3DSA:3.40.1110.10 (GENE3D)
Locus_100	Locus_100	IPR023299	P-type ATPase, cytoplasmic domain N	DOMAIN
Locus_100	Locus_100	IPR023298	P-type ATPase,  transmembrane domain	DOMAIN	G3DSA:1.20.1110.10 (GENE3D)
Locus_100	Locus_100	IPR023298	P-type ATPase,  transmembrane domain	DOMAIN
Locus_100	Locus_100	IPR006068	Cation-transporting P-type ATPase, C-terminal	DOMAIN	PF00689 (PFAM)
Locus_100	Locus_100	IPR006068	Cation-transporting P-type ATPase, C-terminal	DOMAIN
Locus_100	Locus_100	noIPR	Cation-transporting P-type ATPase, C-terminal	DOMAIN	G3DSA:4.10.6.10 (GENE3D)
Locus_100	Locus_100	noIPR	Cation-transporting P-type ATPase, C-terminal	DOMAIN
Locus_100	Locus_100	IPR008250	P-type ATPase, A  domain	DOMAIN	PF00122 (PFAM)
Locus_100	Locus_100	IPR008250	P-type ATPase, A  domain	DOMAIN	GO:0000166
Locus_100	Locus_100	IPR008250	P-type ATPase, A  domain	DOMAIN	GO:0046872
Locus_100	Locus_100	IPR023214	HAD-like domain	DOMAIN	PF00702 (PFAM)
Locus_100	Locus_100	IPR023214	HAD-like domain	DOMAIN
Locus_100	Locus_100	IPR001757	Cation-transporting P-type ATPase	FAMILY	TIGR01494 (TIGRFAM)
Locus_100	Locus_100	IPR001757	Cation-transporting P-type ATPase	FAMILY	GO:0016021
Locus_100	Locus_100	IPR001757	Cation-transporting P-type ATPase	FAMILY	GO:0006812
Locus_100	Locus_100	IPR001757	Cation-transporting P-type ATPase	FAMILY	GO:0019829
Locus_100	Locus_100	IPR005775	Sodium/potassium-transporting P-type ATPase, subfamily IIC	FAMILY	TIGR01106 (TIGRFAM)
Locus_100	Locus_100	IPR005775	Sodium/potassium-transporting P-type ATPase, subfamily IIC	FAMILY	GO:0016820
Locus_100	Locus_100	IPR005775	Sodium/potassium-transporting P-type ATPase, subfamily IIC	FAMILY	GO:0015077
Locus_100	Locus_100	IPR005775	Sodium/potassium-transporting P-type ATPase, subfamily IIC	FAMILY	GO:0015672
Locus_100	Locus_100	IPR005775	Sodium/potassium-transporting P-type ATPase, subfamily IIC	FAMILY	GO:0016021
Locus_100	Locus_100	IPR005775	Sodium/potassium-transporting P-type ATPase, subfamily IIC	FAMILY	GO:0005524
Locus_100	Locus_100	IPR005775	Sodium/potassium-transporting P-type ATPase, subfamily IIC	FAMILY	GO:0006754
Locus_100	Locus_100	noIPR	Sodium/potassium-transporting P-type ATPase, subfamily IIC	FAMILY	PTHR24093:SF58 (PANTHER)
Locus_100	Locus_100	noIPR	Sodium/potassium-transporting P-type ATPase, subfamily IIC	FAMILY
Locus_100	Locus_100	noIPR	Sodium/potassium-transporting P-type ATPase, subfamily IIC	FAMILY	PTHR24093 (PANTHER)
Locus_100	Locus_100	noIPR	Sodium/potassium-transporting P-type ATPase, subfamily IIC	FAMILY
Locus_100	Locus_100	IPR018303	P-type ATPase, phosphorylation site	PTM	PS00154 (PROSITE_PATTERNS)
Locus_100	Locus_100	IPR018303	P-type ATPase, phosphorylation site	PTM
Locus_100	Locus_100	noIPR	P-type ATPase, phosphorylation site	PTM	TRANSMEMBRANE (PHOBIUS)
Locus_100	Locus_100	noIPR	P-type ATPase, phosphorylation site	PTM
Locus_100	Locus_100	noIPR	P-type ATPase, phosphorylation site	PTM	NON_CYTOPLASMIC_DOMAIN (PHOBIUS)
Locus_100	Locus_100	noIPR	P-type ATPase, phosphorylation site	PTM
Locus_100	Locus_100	noIPR	P-type ATPase, phosphorylation site	PTM	CYTOPLASMIC_DOMAIN (PHOBIUS)
Locus_100	Locus_100	noIPR	P-type ATPase, phosphorylation site	PTM
Locus_100	Locus_100	noIPR	P-type ATPase, phosphorylation site	PTM	NON_CYTOPLASMIC_DOMAIN (PHOBIUS)
Locus_100	Locus_100	noIPR	P-type ATPase, phosphorylation site	PTM
Locus_100	Locus_100	noIPR	P-type ATPase, phosphorylation site	PTM	NON_CYTOPLASMIC_DOMAIN (PHOBIUS)
Locus_100	Locus_100	noIPR	P-type ATPase, phosphorylation site	PTM
Locus_100	Locus_100	noIPR	P-type ATPase, phosphorylation site	PTM	NON_CYTOPLASMIC_DOMAIN (PHOBIUS)
Locus_100	Locus_100	noIPR	P-type ATPase, phosphorylation site	PTM
Locus_100	Locus_100	noIPR	P-type ATPase, phosphorylation site	PTM	TRANSMEMBRANE (PHOBIUS)
Locus_100	Locus_100	noIPR	P-type ATPase, phosphorylation site	PTM
Locus_100	Locus_100	noIPR	P-type ATPase, phosphorylation site	PTM	CYTOPLASMIC_DOMAIN (PHOBIUS)
Locus_100	Locus_100	noIPR	P-type ATPase, phosphorylation site	PTM
Locus_100	Locus_100	noIPR	P-type ATPase, phosphorylation site	PTM	TRANSMEMBRANE (PHOBIUS)
Locus_100	Locus_100	noIPR	P-type ATPase, phosphorylation site	PTM
Locus_100	Locus_100	noIPR	P-type ATPase, phosphorylation site	PTM	TRANSMEMBRANE (PHOBIUS)
Locus_100	Locus_100	noIPR	P-type ATPase, phosphorylation site	PTM
Locus_100	Locus_100	noIPR	P-type ATPase, phosphorylation site	PTM	CYTOPLASMIC_DOMAIN (PHOBIUS)
Locus_100	Locus_100	noIPR	P-type ATPase, phosphorylation site	PTM
Locus_100	Locus_100	noIPR	P-type ATPase, phosphorylation site	PTM	CYTOPLASMIC_DOMAIN (PHOBIUS)
Locus_100	Locus_100	noIPR	P-type ATPase, phosphorylation site	PTM
Locus_100	Locus_100	noIPR	P-type ATPase, phosphorylation site	PTM	CYTOPLASMIC_DOMAIN (PHOBIUS)
Locus_100	Locus_100	noIPR	P-type ATPase, phosphorylation site	PTM
Locus_100	Locus_100	noIPR	P-type ATPase, phosphorylation site	PTM	CYTOPLASMIC_DOMAIN (PHOBIUS)
Locus_100	Locus_100	noIPR	P-type ATPase, phosphorylation site	PTM
Locus_100	Locus_100	noIPR	P-type ATPase, phosphorylation site	PTM	TRANSMEMBRANE (PHOBIUS)
Locus_100	Locus_100	noIPR	P-type ATPase, phosphorylation site	PTM
Locus_100	Locus_100	noIPR	P-type ATPase, phosphorylation site	PTM	NON_CYTOPLASMIC_DOMAIN (PHOBIUS)
Locus_100	Locus_100	noIPR	P-type ATPase, phosphorylation site	PTM
Locus_100	Locus_100	noIPR	P-type ATPase, phosphorylation site	PTM	TRANSMEMBRANE (PHOBIUS)
Locus_100	Locus_100	noIPR	P-type ATPase, phosphorylation site	PTM
Locus_100	Locus_100	noIPR	P-type ATPase, phosphorylation site	PTM	TRANSMEMBRANE (PHOBIUS)
Locus_100	Locus_100	noIPR	P-type ATPase, phosphorylation site	PTM
Locus_100	Locus_100	noIPR	P-type ATPase, phosphorylation site	PTM	TRANSMEMBRANE (PHOBIUS)
Locus_100	Locus_100	noIPR	P-type ATPase, phosphorylation site	PTM
Locus_100	Locus_100	noIPR	P-type ATPase, phosphorylation site	PTM	TRANSMEMBRANE (PHOBIUS)
Locus_100	Locus_100	noIPR	P-type ATPase, phosphorylation site	PTM
Locus_100	Locus_100	noIPR	P-type ATPase, phosphorylation site	PTM	TRANSMEMBRANE (PHOBIUS)
Locus_100	Locus_100	noIPR	P-type ATPase, phosphorylation site	PTM
Locus_100	Locus_100	IPR023299	P-type ATPase, cytoplasmic domain N	DOMAIN	SSF81660 (SUPERFAMILY)
Locus_100	Locus_100	IPR023299	P-type ATPase, cytoplasmic domain N	DOMAIN
Locus_100	Locus_100	noIPR	P-type ATPase, cytoplasmic domain N	DOMAIN	SSF81653 (SUPERFAMILY)
Locus_100	Locus_100	noIPR	P-type ATPase, cytoplasmic domain N	DOMAIN
Locus_100	Locus_100	noIPR	P-type ATPase, cytoplasmic domain N	DOMAIN	SSF81665 (SUPERFAMILY)
Locus_100	Locus_100	noIPR	P-type ATPase, cytoplasmic domain N	DOMAIN
Locus_100	Locus_100	IPR023214	HAD-like domain	DOMAIN	SSF56784 (SUPERFAMILY)
Locus_100	Locus_100	IPR023214	HAD-like domain	DOMAIN
Locus_100	Locus_100	noIPR	HAD-like domain	DOMAIN	TMhelix (TMHMM)
Locus_100	Locus_100	noIPR	HAD-like domain	DOMAIN
Locus_100	Locus_100	noIPR	HAD-like domain	DOMAIN	TMhelix (TMHMM)
Locus_100	Locus_100	noIPR	HAD-like domain	DOMAIN
Locus_100	Locus_100	noIPR	HAD-like domain	DOMAIN	TMhelix (TMHMM)
Locus_100	Locus_100	noIPR	HAD-like domain	DOMAIN
Locus_100	Locus_100	noIPR	HAD-like domain	DOMAIN	TMhelix (TMHMM)
Locus_100	Locus_100	noIPR	HAD-like domain	DOMAIN
Locus_100	Locus_100	noIPR	HAD-like domain	DOMAIN	TMhelix (TMHMM)
Locus_100	Locus_100	noIPR	HAD-like domain	DOMAIN
Locus_100	Locus_100	noIPR	HAD-like domain	DOMAIN	TMhelix (TMHMM)
Locus_100	Locus_100	noIPR	HAD-like domain	DOMAIN
Locus_100	Locus_100	noIPR	HAD-like domain	DOMAIN	TMhelix (TMHMM)
Locus_100	Locus_100	noIPR	HAD-like domain	DOMAIN
Locus_101	Locus_101	IPR000504	RNA recognition motif domain	DOMAIN	SM00360 (SMART)
Locus_101	Locus_101	IPR000504	RNA recognition motif domain	DOMAIN	GO:0003676
Locus_101	Locus_101	IPR006535	HnRNP R/Q splicing factor	FAMILY	TIGR01648 (TIGRFAM)
Locus_101	Locus_101	IPR006535	HnRNP R/Q splicing factor	FAMILY
Locus_101	Locus_101	IPR000504	RNA recognition motif domain	DOMAIN	PF00076 (PFAM)
Locus_101	Locus_101	IPR000504	RNA recognition motif domain	DOMAIN	GO:0003676
Locus_101	Locus_101	IPR012677	Nucleotide-binding, alpha-beta plait	DOMAIN	G3DSA:3.30.70.330 (GENE3D)
Locus_101	Locus_101	IPR012677	Nucleotide-binding, alpha-beta plait	DOMAIN	GO:0000166
Locus_101	Locus_101	IPR012677	Nucleotide-binding, alpha-beta plait	DOMAIN	G3DSA:3.30.70.330 (GENE3D)
Locus_101	Locus_101	IPR012677	Nucleotide-binding, alpha-beta plait	DOMAIN	GO:0000166
Locus_101	Locus_101	noIPR	Nucleotide-binding, alpha-beta plait	DOMAIN	PTHR24012:SF7 (PANTHER)
Locus_101	Locus_101	noIPR	Nucleotide-binding, alpha-beta plait	DOMAIN
Locus_101	Locus_101	noIPR	Nucleotide-binding, alpha-beta plait	DOMAIN	PTHR24012 (PANTHER)
Locus_101	Locus_101	noIPR	Nucleotide-binding, alpha-beta plait	DOMAIN
Locus_101	Locus_101	IPR000504	RNA recognition motif domain	DOMAIN	PS50102 (PROSITE_PROFILES)
Locus_101	Locus_101	IPR000504	RNA recognition motif domain	DOMAIN	GO:0003676
Locus_101	Locus_101	IPR000504	RNA recognition motif domain	DOMAIN	PS50102 (PROSITE_PROFILES)
Locus_101	Locus_101	IPR000504	RNA recognition motif domain	DOMAIN	GO:0003676
Locus_101	Locus_101	IPR000504	RNA recognition motif domain	DOMAIN	PS50102 (PROSITE_PROFILES)
Locus_101	Locus_101	IPR000504	RNA recognition motif domain	DOMAIN	GO:0003676
Locus_101	Locus_101	noIPR	RNA recognition motif domain	DOMAIN	SSF54928 (SUPERFAMILY)
Locus_101	Locus_101	noIPR	RNA recognition motif domain	DOMAIN
Locus_101	Locus_101	noIPR	RNA recognition motif domain	DOMAIN	SSF54928 (SUPERFAMILY)
Locus_101	Locus_101	noIPR	RNA recognition motif domain	DOMAIN
Locus_102	Locus_102	IPR000889	Glutathione peroxidase	FAMILY	PF00255 (PFAM)
Locus_102	Locus_102	IPR000889	Glutathione peroxidase	FAMILY	GO:0055114
Locus_102	Locus_102	IPR000889	Glutathione peroxidase	FAMILY	GO:0004602
Locus_102	Locus_102	IPR000889	Glutathione peroxidase	FAMILY	GO:0006979
Locus_102	Locus_102	IPR012336	Thioredoxin-like fold	DOMAIN	G3DSA:3.40.30.10 (GENE3D)
Locus_102	Locus_102	IPR012336	Thioredoxin-like fold	DOMAIN
Locus_102	Locus_102	IPR000889	Glutathione peroxidase	FAMILY	PTHR11592 (PANTHER)
Locus_102	Locus_102	IPR000889	Glutathione peroxidase	FAMILY	GO:0055114
Locus_102	Locus_102	IPR000889	Glutathione peroxidase	FAMILY	GO:0004602
Locus_102	Locus_102	IPR000889	Glutathione peroxidase	FAMILY	GO:0006979
Locus_102	Locus_102	noIPR	Glutathione peroxidase	FAMILY	PTHR11592:SF0 (PANTHER)
Locus_102	Locus_102	noIPR	Glutathione peroxidase	FAMILY
Locus_102	Locus_102	IPR000889	Glutathione peroxidase	FAMILY	PS51355 (PROSITE_PROFILES)
Locus_102	Locus_102	IPR000889	Glutathione peroxidase	FAMILY	GO:0055114
Locus_102	Locus_102	IPR000889	Glutathione peroxidase	FAMILY	GO:0004602
Locus_102	Locus_102	IPR000889	Glutathione peroxidase	FAMILY	GO:0006979
Locus_102	Locus_102	IPR012336	Thioredoxin-like fold	DOMAIN	SSF52833 (SUPERFAMILY)
Locus_102	Locus_102	IPR012336	Thioredoxin-like fold	DOMAIN
Locus_103	Locus_103	noIPR	null	null	NON_CYTOPLASMIC_DOMAIN (PHOBIUS)
Locus_103	Locus_103	noIPR	null	null
Locus_103	Locus_103	noIPR	null	null	TRANSMEMBRANE (PHOBIUS)
Locus_103	Locus_103	noIPR	null	null
Locus_103	Locus_103	noIPR	null	null	CYTOPLASMIC_DOMAIN (PHOBIUS)
Locus_103	Locus_103	noIPR	null	null
Locus_103	Locus_103	noIPR	null	null	TMhelix (TMHMM)
Locus_103	Locus_103	noIPR	null	null
Locus_108	Locus_108	noIPR	null	null	CYTOPLASMIC_DOMAIN (PHOBIUS)
Locus_108	Locus_108	noIPR	null	null
Locus_108	Locus_108	noIPR	null	null	TRANSMEMBRANE (PHOBIUS)
Locus_108	Locus_108	noIPR	null	null
Locus_108	Locus_108	noIPR	null	null	NON_CYTOPLASMIC_DOMAIN (PHOBIUS)
Locus_108	Locus_108	noIPR	null	null
Locus_108	Locus_108	noIPR	null	null	TMhelix (TMHMM)
Locus_108	Locus_108	noIPR	null	null
Locus_109	Locus_109	IPR007275	YTH domain	DOMAIN	PF04146 (PFAM)
Locus_109	Locus_109	IPR007275	YTH domain	DOMAIN
Locus_109	Locus_109	noIPR	YTH domain	DOMAIN	PTHR12357:SF10 (PANTHER)
Locus_109	Locus_109	noIPR	YTH domain	DOMAIN
Locus_109	Locus_109	noIPR	YTH domain	DOMAIN	PTHR12357 (PANTHER)
Locus_109	Locus_109	noIPR	YTH domain	DOMAIN
Locus_109	Locus_109	IPR007275	YTH domain	DOMAIN	PS50882 (PROSITE_PROFILES)
Locus_109	Locus_109	IPR007275	YTH domain	DOMAIN
Locus_110	Locus_110	IPR001593	Ribosomal protein S3Ae	FAMILY	PF01015 (PFAM)
Locus_110	Locus_110	IPR001593	Ribosomal protein S3Ae	FAMILY	GO:0005840
Locus_110	Locus_110	IPR001593	Ribosomal protein S3Ae	FAMILY	GO:0005622
Locus_110	Locus_110	IPR001593	Ribosomal protein S3Ae	FAMILY	GO:0006412
Locus_110	Locus_110	IPR001593	Ribosomal protein S3Ae	FAMILY	GO:0003735
Locus_110	Locus_110	noIPR	Ribosomal protein S3Ae	FAMILY	PTHR11830 (PANTHER)
Locus_110	Locus_110	noIPR	Ribosomal protein S3Ae	FAMILY
Locus_110	Locus_110	IPR018281	Ribosomal protein S3Ae, conserved site	CONSERVED_SITE	PS01191 (PROSITE_PATTERNS)
Locus_110	Locus_110	IPR018281	Ribosomal protein S3Ae, conserved site	CONSERVED_SITE	GO:0005622
Locus_110	Locus_110	IPR018281	Ribosomal protein S3Ae, conserved site	CONSERVED_SITE	GO:0006412
Locus_110	Locus_110	IPR018281	Ribosomal protein S3Ae, conserved site	CONSERVED_SITE	GO:0005840
Locus_110	Locus_110	IPR018281	Ribosomal protein S3Ae, conserved site	CONSERVED_SITE	GO:0003735
Locus_111	Locus_111	noIPR	null	null	Coil (COILS)
Locus_111	Locus_111	noIPR	null	null
Locus_111	Locus_111	IPR003084	Histone deacetylase	FAMILY	PR01271 (PRINTS)
Locus_111	Locus_111	IPR003084	Histone deacetylase	FAMILY	GO:0004407
Locus_111	Locus_111	IPR003084	Histone deacetylase	FAMILY	GO:0016575
Locus_111	Locus_111	IPR000286	Histone deacetylase superfamily	FAMILY	PR01270 (PRINTS)
Locus_111	Locus_111	IPR000286	Histone deacetylase superfamily	FAMILY
Locus_111	Locus_111	IPR003084	Histone deacetylase	FAMILY	PIRSF037913 (PIRSF)
Locus_111	Locus_111	IPR003084	Histone deacetylase	FAMILY	GO:0004407
Locus_111	Locus_111	IPR003084	Histone deacetylase	FAMILY	GO:0016575
Locus_111	Locus_111	IPR023801	Histone deacetylase domain	DOMAIN	PF00850 (PFAM)
Locus_111	Locus_111	IPR023801	Histone deacetylase domain	DOMAIN
Locus_111	Locus_111	IPR023801	Histone deacetylase domain	DOMAIN	G3DSA:3.40.800.20 (GENE3D)
Locus_111	Locus_111	IPR023801	Histone deacetylase domain	DOMAIN
Locus_111	Locus_111	noIPR	Histone deacetylase domain	DOMAIN	PTHR10625:SF61 (PANTHER)
Locus_111	Locus_111	noIPR	Histone deacetylase domain	DOMAIN
Locus_111	Locus_111	IPR000286	Histone deacetylase superfamily	FAMILY	PTHR10625 (PANTHER)
Locus_111	Locus_111	IPR000286	Histone deacetylase superfamily	FAMILY
Locus_111	Locus_111	noIPR	Histone deacetylase superfamily	FAMILY	SSF52768 (SUPERFAMILY)
Locus_111	Locus_111	noIPR	Histone deacetylase superfamily	FAMILY
Locus_112	Locus_112	noIPR	null	null	CYTOPLASMIC_DOMAIN (PHOBIUS)
Locus_112	Locus_112	noIPR	null	null
Locus_112	Locus_112	noIPR	null	null	TRANSMEMBRANE (PHOBIUS)
Locus_112	Locus_112	noIPR	null	null
Locus_112	Locus_112	noIPR	null	null	CYTOPLASMIC_DOMAIN (PHOBIUS)
Locus_112	Locus_112	noIPR	null	null
Locus_112	Locus_112	noIPR	null	null	TRANSMEMBRANE (PHOBIUS)
Locus_112	Locus_112	noIPR	null	null
Locus_112	Locus_112	noIPR	null	null	NON_CYTOPLASMIC_DOMAIN (PHOBIUS)
Locus_112	Locus_112	noIPR	null	null
Locus_112	Locus_112	noIPR	null	null	TMhelix (TMHMM)
Locus_112	Locus_112	noIPR	null	null
Locus_112	Locus_112	noIPR	null	null	TMhelix (TMHMM)
Locus_112	Locus_112	noIPR	null	null
Locus_117	Locus_117	IPR000504	RNA recognition motif domain	DOMAIN	SM00360 (SMART)
Locus_117	Locus_117	IPR000504	RNA recognition motif domain	DOMAIN	GO:0003676
Locus_117	Locus_117	noIPR	RNA recognition motif domain	DOMAIN	PF14259 (PFAM)
Locus_117	Locus_117	noIPR	RNA recognition motif domain	DOMAIN
Locus_117	Locus_117	IPR012677	Nucleotide-binding, alpha-beta plait	DOMAIN	G3DSA:3.30.70.330 (GENE3D)
Locus_117	Locus_117	IPR012677	Nucleotide-binding, alpha-beta plait	DOMAIN	GO:0000166
Locus_117	Locus_117	noIPR	Nucleotide-binding, alpha-beta plait	DOMAIN	PTHR13976 (PANTHER)
Locus_117	Locus_117	noIPR	Nucleotide-binding, alpha-beta plait	DOMAIN
Locus_117	Locus_117	IPR000504	RNA recognition motif domain	DOMAIN	PS50102 (PROSITE_PROFILES)
Locus_117	Locus_117	IPR000504	RNA recognition motif domain	DOMAIN	GO:0003676
Locus_117	Locus_117	IPR000504	RNA recognition motif domain	DOMAIN	PS50102 (PROSITE_PROFILES)
Locus_117	Locus_117	IPR000504	RNA recognition motif domain	DOMAIN	GO:0003676
Locus_117	Locus_117	noIPR	RNA recognition motif domain	DOMAIN	SSF54928 (SUPERFAMILY)
Locus_117	Locus_117	noIPR	RNA recognition motif domain	DOMAIN
Locus_117	Locus_117	noIPR	RNA recognition motif domain	DOMAIN	SSF54928 (SUPERFAMILY)
Locus_117	Locus_117	noIPR	RNA recognition motif domain	DOMAIN
Locus_117	Locus_117	noIPR	RNA recognition motif domain	DOMAIN	SSF54928 (SUPERFAMILY)
Locus_117	Locus_117	noIPR	RNA recognition motif domain	DOMAIN
Locus_118	Locus_118	IPR005485	Ribosomal protein L5 eukaryotic/L18 archaeal	FAMILY	PR00058 (PRINTS)
Locus_118	Locus_118	IPR005485	Ribosomal protein L5 eukaryotic/L18 archaeal	FAMILY	GO:0005622
Locus_118	Locus_118	IPR005485	Ribosomal protein L5 eukaryotic/L18 archaeal	FAMILY	GO:0008097
Locus_118	Locus_118	IPR005485	Ribosomal protein L5 eukaryotic/L18 archaeal	FAMILY	GO:0003735
Locus_118	Locus_118	IPR005485	Ribosomal protein L5 eukaryotic/L18 archaeal	FAMILY	GO:0005840
Locus_118	Locus_118	IPR005485	Ribosomal protein L5 eukaryotic/L18 archaeal	FAMILY	GO:0006412
Locus_118	Locus_118	IPR025607	Ribosomal protein L5 eukaryotic/L18 archaeal, C-terminal	DOMAIN	PF14204 (PFAM)
Locus_118	Locus_118	IPR025607	Ribosomal protein L5 eukaryotic/L18 archaeal, C-terminal	DOMAIN
Locus_118	Locus_118	noIPR	Ribosomal protein L5 eukaryotic/L18 archaeal, C-terminal	DOMAIN	G3DSA:3.30.420.100 (GENE3D)
Locus_118	Locus_118	noIPR	Ribosomal protein L5 eukaryotic/L18 archaeal, C-terminal	DOMAIN
Locus_118	Locus_118	IPR005485	Ribosomal protein L5 eukaryotic/L18 archaeal	FAMILY	PTHR23410 (PANTHER)
Locus_118	Locus_118	IPR005485	Ribosomal protein L5 eukaryotic/L18 archaeal	FAMILY	GO:0005622
Locus_118	Locus_118	IPR005485	Ribosomal protein L5 eukaryotic/L18 archaeal	FAMILY	GO:0008097
Locus_118	Locus_118	IPR005485	Ribosomal protein L5 eukaryotic/L18 archaeal	FAMILY	GO:0003735
Locus_118	Locus_118	IPR005485	Ribosomal protein L5 eukaryotic/L18 archaeal	FAMILY	GO:0005840
Locus_118	Locus_118	IPR005485	Ribosomal protein L5 eukaryotic/L18 archaeal	FAMILY	GO:0006412
Locus_118	Locus_118	noIPR	Ribosomal protein L5 eukaryotic/L18 archaeal	FAMILY	TRANSMEMBRANE (PHOBIUS)
Locus_118	Locus_118	noIPR	Ribosomal protein L5 eukaryotic/L18 archaeal	FAMILY
Locus_118	Locus_118	noIPR	Ribosomal protein L5 eukaryotic/L18 archaeal	FAMILY	CYTOPLASMIC_DOMAIN (PHOBIUS)
Locus_118	Locus_118	noIPR	Ribosomal protein L5 eukaryotic/L18 archaeal	FAMILY
Locus_118	Locus_118	noIPR	Ribosomal protein L5 eukaryotic/L18 archaeal	FAMILY	NON_CYTOPLASMIC_DOMAIN (PHOBIUS)
Locus_118	Locus_118	noIPR	Ribosomal protein L5 eukaryotic/L18 archaeal	FAMILY
Locus_118	Locus_118	noIPR	Ribosomal protein L5 eukaryotic/L18 archaeal	FAMILY	SSF53137 (SUPERFAMILY)
Locus_118	Locus_118	noIPR	Ribosomal protein L5 eukaryotic/L18 archaeal	FAMILY
Locus_119	Locus_119	noIPR	null	null	Coil (COILS)
Locus_119	Locus_119	noIPR	null	null
Locus_119	Locus_119	IPR008160	Collagen triple helix repeat	REPEAT	PF01391 (PFAM)
Locus_119	Locus_119	IPR008160	Collagen triple helix repeat	REPEAT
Locus_119	Locus_119	noIPR	Collagen triple helix repeat	REPEAT	PTHR24023 (PANTHER)
Locus_119	Locus_119	noIPR	Collagen triple helix repeat	REPEAT
Locus_119	Locus_119	noIPR	Collagen triple helix repeat	REPEAT	PTHR24023:SF163 (PANTHER)
Locus_119	Locus_119	noIPR	Collagen triple helix repeat	REPEAT
Locus_119	Locus_119	noIPR	Collagen triple helix repeat	REPEAT	SIGNAL_PEPTIDE (PHOBIUS)
Locus_119	Locus_119	noIPR	Collagen triple helix repeat	REPEAT
Locus_119	Locus_119	noIPR	Collagen triple helix repeat	REPEAT	SIGNAL_PEPTIDE_H_REGION (PHOBIUS)
Locus_119	Locus_119	noIPR	Collagen triple helix repeat	REPEAT
Locus_119	Locus_119	noIPR	Collagen triple helix repeat	REPEAT	SIGNAL_PEPTIDE_C_REGION (PHOBIUS)
Locus_119	Locus_119	noIPR	Collagen triple helix repeat	REPEAT
Locus_119	Locus_119	noIPR	Collagen triple helix repeat	REPEAT	SIGNAL_PEPTIDE_N_REGION (PHOBIUS)
Locus_119	Locus_119	noIPR	Collagen triple helix repeat	REPEAT
Locus_119	Locus_119	noIPR	Collagen triple helix repeat	REPEAT	NON_CYTOPLASMIC_DOMAIN (PHOBIUS)
Locus_119	Locus_119	noIPR	Collagen triple helix repeat	REPEAT
Locus_119	Locus_119	noIPR	Collagen triple helix repeat	REPEAT	TMhelix (TMHMM)
Locus_119	Locus_119	noIPR	Collagen triple helix repeat	REPEAT
Locus_122	Locus_122	noIPR	null	null	SIGNAL_PEPTIDE_H_REGION (PHOBIUS)
Locus_122	Locus_122	noIPR	null	null
Locus_122	Locus_122	noIPR	null	null	SIGNAL_PEPTIDE_C_REGION (PHOBIUS)
Locus_122	Locus_122	noIPR	null	null
Locus_122	Locus_122	noIPR	null	null	NON_CYTOPLASMIC_DOMAIN (PHOBIUS)
Locus_122	Locus_122	noIPR	null	null
Locus_122	Locus_122	noIPR	null	null	SIGNAL_PEPTIDE (PHOBIUS)
Locus_122	Locus_122	noIPR	null	null
Locus_122	Locus_122	noIPR	null	null	SIGNAL_PEPTIDE_N_REGION (PHOBIUS)
Locus_122	Locus_122	noIPR	null	null
Locus_123	Locus_123	IPR001757	Cation-transporting P-type ATPase	FAMILY	PR00119 (PRINTS)
Locus_123	Locus_123	IPR001757	Cation-transporting P-type ATPase	FAMILY	GO:0006812
Locus_123	Locus_123	IPR001757	Cation-transporting P-type ATPase	FAMILY	GO:0019829
Locus_123	Locus_123	IPR001757	Cation-transporting P-type ATPase	FAMILY	GO:0016021
Locus_123	Locus_123	IPR001757	Cation-transporting P-type ATPase	FAMILY	PR00120 (PRINTS)
Locus_123	Locus_123	IPR001757	Cation-transporting P-type ATPase	FAMILY	GO:0006812
Locus_123	Locus_123	IPR001757	Cation-transporting P-type ATPase	FAMILY	GO:0019829
Locus_123	Locus_123	IPR001757	Cation-transporting P-type ATPase	FAMILY	GO:0016021
Locus_123	Locus_123	IPR023214	HAD-like domain	DOMAIN	PF00702 (PFAM)
Locus_123	Locus_123	IPR023214	HAD-like domain	DOMAIN
Locus_123	Locus_123	IPR023298	P-type ATPase,  transmembrane domain	DOMAIN	G3DSA:1.20.1110.10 (GENE3D)
Locus_123	Locus_123	IPR023298	P-type ATPase,  transmembrane domain	DOMAIN
Locus_123	Locus_123	IPR006068	Cation-transporting P-type ATPase, C-terminal	DOMAIN	PF00689 (PFAM)
Locus_123	Locus_123	IPR006068	Cation-transporting P-type ATPase, C-terminal	DOMAIN
Locus_123	Locus_123	IPR001757	Cation-transporting P-type ATPase	FAMILY	TIGR01494 (TIGRFAM)
Locus_123	Locus_123	IPR001757	Cation-transporting P-type ATPase	FAMILY	GO:0006812
Locus_123	Locus_123	IPR001757	Cation-transporting P-type ATPase	FAMILY	GO:0019829
Locus_123	Locus_123	IPR001757	Cation-transporting P-type ATPase	FAMILY	GO:0016021
Locus_123	Locus_123	noIPR	Cation-transporting P-type ATPase	FAMILY	PTHR24093 (PANTHER)
Locus_123	Locus_123	noIPR	Cation-transporting P-type ATPase	FAMILY
Locus_123	Locus_123	noIPR	Cation-transporting P-type ATPase	FAMILY	PTHR24093:SF64 (PANTHER)
Locus_123	Locus_123	noIPR	Cation-transporting P-type ATPase	FAMILY
Locus_123	Locus_123	noIPR	Cation-transporting P-type ATPase	FAMILY	NON_CYTOPLASMIC_DOMAIN (PHOBIUS)
Locus_123	Locus_123	noIPR	Cation-transporting P-type ATPase	FAMILY
Locus_123	Locus_123	noIPR	Cation-transporting P-type ATPase	FAMILY	TRANSMEMBRANE (PHOBIUS)
Locus_123	Locus_123	noIPR	Cation-transporting P-type ATPase	FAMILY
Locus_123	Locus_123	noIPR	Cation-transporting P-type ATPase	FAMILY	TRANSMEMBRANE (PHOBIUS)
Locus_123	Locus_123	noIPR	Cation-transporting P-type ATPase	FAMILY
Locus_123	Locus_123	noIPR	Cation-transporting P-type ATPase	FAMILY	CYTOPLASMIC_DOMAIN (PHOBIUS)
Locus_123	Locus_123	noIPR	Cation-transporting P-type ATPase	FAMILY
Locus_123	Locus_123	noIPR	Cation-transporting P-type ATPase	FAMILY	TRANSMEMBRANE (PHOBIUS)
Locus_123	Locus_123	noIPR	Cation-transporting P-type ATPase	FAMILY
Locus_123	Locus_123	noIPR	Cation-transporting P-type ATPase	FAMILY	NON_CYTOPLASMIC_DOMAIN (PHOBIUS)
Locus_123	Locus_123	noIPR	Cation-transporting P-type ATPase	FAMILY
Locus_123	Locus_123	noIPR	Cation-transporting P-type ATPase	FAMILY	CYTOPLASMIC_DOMAIN (PHOBIUS)
Locus_123	Locus_123	noIPR	Cation-transporting P-type ATPase	FAMILY
Locus_123	Locus_123	noIPR	Cation-transporting P-type ATPase	FAMILY	TRANSMEMBRANE (PHOBIUS)
Locus_123	Locus_123	noIPR	Cation-transporting P-type ATPase	FAMILY
Locus_123	Locus_123	noIPR	Cation-transporting P-type ATPase	FAMILY	CYTOPLASMIC_DOMAIN (PHOBIUS)
Locus_123	Locus_123	noIPR	Cation-transporting P-type ATPase	FAMILY
Locus_123	Locus_123	noIPR	Cation-transporting P-type ATPase	FAMILY	NON_CYTOPLASMIC_DOMAIN (PHOBIUS)
Locus_123	Locus_123	noIPR	Cation-transporting P-type ATPase	FAMILY
Locus_123	Locus_123	noIPR	Cation-transporting P-type ATPase	FAMILY	TRANSMEMBRANE (PHOBIUS)
Locus_123	Locus_123	noIPR	Cation-transporting P-type ATPase	FAMILY
Locus_123	Locus_123	noIPR	Cation-transporting P-type ATPase	FAMILY	SSF81665 (SUPERFAMILY)
Locus_123	Locus_123	noIPR	Cation-transporting P-type ATPase	FAMILY
Locus_123	Locus_123	IPR023214	HAD-like domain	DOMAIN	SSF56784 (SUPERFAMILY)
Locus_123	Locus_123	IPR023214	HAD-like domain	DOMAIN
Locus_123	Locus_123	noIPR	HAD-like domain	DOMAIN	TMhelix (TMHMM)
Locus_123	Locus_123	noIPR	HAD-like domain	DOMAIN
Locus_123	Locus_123	noIPR	HAD-like domain	DOMAIN	TMhelix (TMHMM)
Locus_123	Locus_123	noIPR	HAD-like domain	DOMAIN
Locus_123	Locus_123	noIPR	HAD-like domain	DOMAIN	TMhelix (TMHMM)
Locus_123	Locus_123	noIPR	HAD-like domain	DOMAIN
Locus_123	Locus_123	noIPR	HAD-like domain	DOMAIN	TMhelix (TMHMM)
Locus_123	Locus_123	noIPR	HAD-like domain	DOMAIN
Locus_123	Locus_123	noIPR	HAD-like domain	DOMAIN	TMhelix (TMHMM)
Locus_123	Locus_123	noIPR	HAD-like domain	DOMAIN
Locus_125	Locus_125	IPR012340	Nucleic acid-binding, OB-fold	DOMAIN	G3DSA:2.40.50.140 (GENE3D)
Locus_125	Locus_125	IPR012340	Nucleic acid-binding, OB-fold	DOMAIN
Locus_125	Locus_125	IPR000289	Ribosomal protein S28e	FAMILY	PF01200 (PFAM)
Locus_125	Locus_125	IPR000289	Ribosomal protein S28e	FAMILY	GO:0006412
Locus_125	Locus_125	IPR000289	Ribosomal protein S28e	FAMILY	GO:0005622
Locus_125	Locus_125	IPR000289	Ribosomal protein S28e	FAMILY	GO:0005840
Locus_125	Locus_125	IPR000289	Ribosomal protein S28e	FAMILY	GO:0003735
Locus_125	Locus_125	IPR000289	Ribosomal protein S28e	FAMILY	PTHR10769 (PANTHER)
Locus_125	Locus_125	IPR000289	Ribosomal protein S28e	FAMILY	GO:0006412
Locus_125	Locus_125	IPR000289	Ribosomal protein S28e	FAMILY	GO:0005622
Locus_125	Locus_125	IPR000289	Ribosomal protein S28e	FAMILY	GO:0005840
Locus_125	Locus_125	IPR000289	Ribosomal protein S28e	FAMILY	GO:0003735
Locus_125	Locus_125	IPR012340	Nucleic acid-binding, OB-fold	DOMAIN	SSF50249 (SUPERFAMILY)
Locus_125	Locus_125	IPR012340	Nucleic acid-binding, OB-fold	DOMAIN
Locus_127	Locus_127	noIPR	null	null	TRANSMEMBRANE (PHOBIUS)
Locus_127	Locus_127	noIPR	null	null
Locus_127	Locus_127	noIPR	null	null	NON_CYTOPLASMIC_DOMAIN (PHOBIUS)
Locus_127	Locus_127	noIPR	null	null
Locus_127	Locus_127	noIPR	null	null	CYTOPLASMIC_DOMAIN (PHOBIUS)
Locus_127	Locus_127	noIPR	null	null
Locus_128	Locus_128	noIPR	null	null	NON_CYTOPLASMIC_DOMAIN (PHOBIUS)
Locus_128	Locus_128	noIPR	null	null
Locus_128	Locus_128	noIPR	null	null	CYTOPLASMIC_DOMAIN (PHOBIUS)
Locus_128	Locus_128	noIPR	null	null
Locus_128	Locus_128	noIPR	null	null	TRANSMEMBRANE (PHOBIUS)
Locus_128	Locus_128	noIPR	null	null
Locus_128	Locus_128	noIPR	null	null	TMhelix (TMHMM)
Locus_128	Locus_128	noIPR	null	null
Locus_130	Locus_130	IPR015880	Zinc finger, C2H2-like	DOMAIN	SM00355 (SMART)
Locus_130	Locus_130	IPR015880	Zinc finger, C2H2-like	DOMAIN
Locus_130	Locus_130	IPR013087	Zinc finger C2H2-type/integrase DNA-binding domain	DOMAIN	G3DSA:3.30.160.60 (GENE3D)
Locus_130	Locus_130	IPR013087	Zinc finger C2H2-type/integrase DNA-binding domain	DOMAIN	GO:0003676
Locus_130	Locus_130	noIPR	Zinc finger C2H2-type/integrase DNA-binding domain	DOMAIN	PF13465 (PFAM)
Locus_130	Locus_130	noIPR	Zinc finger C2H2-type/integrase DNA-binding domain	DOMAIN
Locus_130	Locus_130	IPR013087	Zinc finger C2H2-type/integrase DNA-binding domain	DOMAIN	G3DSA:3.30.160.60 (GENE3D)
Locus_130	Locus_130	IPR013087	Zinc finger C2H2-type/integrase DNA-binding domain	DOMAIN	GO:0003676
Locus_130	Locus_130	noIPR	Zinc finger C2H2-type/integrase DNA-binding domain	DOMAIN	PTHR23223 (PANTHER)
Locus_130	Locus_130	noIPR	Zinc finger C2H2-type/integrase DNA-binding domain	DOMAIN
Locus_130	Locus_130	noIPR	Zinc finger C2H2-type/integrase DNA-binding domain	DOMAIN	PTHR23223:SF89 (PANTHER)
Locus_130	Locus_130	noIPR	Zinc finger C2H2-type/integrase DNA-binding domain	DOMAIN
Locus_130	Locus_130	IPR007087	Zinc finger, C2H2	DOMAIN	PS00028 (PROSITE_PATTERNS)
Locus_130	Locus_130	IPR007087	Zinc finger, C2H2	DOMAIN	GO:0046872
Locus_130	Locus_130	IPR007087	Zinc finger, C2H2	DOMAIN	PS00028 (PROSITE_PATTERNS)
Locus_130	Locus_130	IPR007087	Zinc finger, C2H2	DOMAIN	GO:0046872
Locus_130	Locus_130	IPR007087	Zinc finger, C2H2	DOMAIN	PS00028 (PROSITE_PATTERNS)
Locus_130	Locus_130	IPR007087	Zinc finger, C2H2	DOMAIN	GO:0046872
Locus_130	Locus_130	IPR007087	Zinc finger, C2H2	DOMAIN	PS50157 (PROSITE_PROFILES)
Locus_130	Locus_130	IPR007087	Zinc finger, C2H2	DOMAIN	GO:0046872
Locus_130	Locus_130	IPR007087	Zinc finger, C2H2	DOMAIN	PS50157 (PROSITE_PROFILES)
Locus_130	Locus_130	IPR007087	Zinc finger, C2H2	DOMAIN	GO:0046872
Locus_130	Locus_130	IPR007087	Zinc finger, C2H2	DOMAIN	PS50157 (PROSITE_PROFILES)
Locus_130	Locus_130	IPR007087	Zinc finger, C2H2	DOMAIN	GO:0046872
Locus_130	Locus_130	noIPR	Zinc finger, C2H2	DOMAIN	SSF57667 (SUPERFAMILY)
Locus_130	Locus_130	noIPR	Zinc finger, C2H2	DOMAIN
Locus_130	Locus_130	noIPR	Zinc finger, C2H2	DOMAIN	SSF57667 (SUPERFAMILY)
Locus_130	Locus_130	noIPR	Zinc finger, C2H2	DOMAIN
Locus_131	Locus_131	IPR023395	Mitochondrial carrier domain	DOMAIN	G3DSA:1.50.40.10 (GENE3D)
Locus_131	Locus_131	IPR023395	Mitochondrial carrier domain	DOMAIN
Locus_131	Locus_131	IPR018108	Mitochondrial substrate/solute carrier	REPEAT	PF00153 (PFAM)
Locus_131	Locus_131	IPR018108	Mitochondrial substrate/solute carrier	REPEAT
Locus_131	Locus_131	noIPR	Mitochondrial substrate/solute carrier	REPEAT	PTHR24089 (PANTHER)
Locus_131	Locus_131	noIPR	Mitochondrial substrate/solute carrier	REPEAT
Locus_131	Locus_131	noIPR	Mitochondrial substrate/solute carrier	REPEAT	PTHR24089:SF50 (PANTHER)
Locus_131	Locus_131	noIPR	Mitochondrial substrate/solute carrier	REPEAT
Locus_131	Locus_131	noIPR	Mitochondrial substrate/solute carrier	REPEAT	TRANSMEMBRANE (PHOBIUS)
Locus_131	Locus_131	noIPR	Mitochondrial substrate/solute carrier	REPEAT
Locus_131	Locus_131	noIPR	Mitochondrial substrate/solute carrier	REPEAT	NON_CYTOPLASMIC_DOMAIN (PHOBIUS)
Locus_131	Locus_131	noIPR	Mitochondrial substrate/solute carrier	REPEAT
Locus_131	Locus_131	noIPR	Mitochondrial substrate/solute carrier	REPEAT	TRANSMEMBRANE (PHOBIUS)
Locus_131	Locus_131	noIPR	Mitochondrial substrate/solute carrier	REPEAT
Locus_131	Locus_131	noIPR	Mitochondrial substrate/solute carrier	REPEAT	CYTOPLASMIC_DOMAIN (PHOBIUS)
Locus_131	Locus_131	noIPR	Mitochondrial substrate/solute carrier	REPEAT
Locus_131	Locus_131	noIPR	Mitochondrial substrate/solute carrier	REPEAT	TRANSMEMBRANE (PHOBIUS)
Locus_131	Locus_131	noIPR	Mitochondrial substrate/solute carrier	REPEAT
Locus_131	Locus_131	noIPR	Mitochondrial substrate/solute carrier	REPEAT	CYTOPLASMIC_DOMAIN (PHOBIUS)
Locus_131	Locus_131	noIPR	Mitochondrial substrate/solute carrier	REPEAT
Locus_131	Locus_131	noIPR	Mitochondrial substrate/solute carrier	REPEAT	NON_CYTOPLASMIC_DOMAIN (PHOBIUS)
Locus_131	Locus_131	noIPR	Mitochondrial substrate/solute carrier	REPEAT
Locus_131	Locus_131	IPR018108	Mitochondrial substrate/solute carrier	REPEAT	PS50920 (PROSITE_PROFILES)
Locus_131	Locus_131	IPR018108	Mitochondrial substrate/solute carrier	REPEAT
Locus_131	Locus_131	IPR018108	Mitochondrial substrate/solute carrier	REPEAT	PS50920 (PROSITE_PROFILES)
Locus_131	Locus_131	IPR018108	Mitochondrial substrate/solute carrier	REPEAT
Locus_131	Locus_131	IPR018108	Mitochondrial substrate/solute carrier	REPEAT	PS50920 (PROSITE_PROFILES)
Locus_131	Locus_131	IPR018108	Mitochondrial substrate/solute carrier	REPEAT
Locus_131	Locus_131	noIPR	Mitochondrial substrate/solute carrier	REPEAT	SignalP-noTM (SIGNALP_EUK)
Locus_131	Locus_131	noIPR	Mitochondrial substrate/solute carrier	REPEAT
Locus_131	Locus_131	IPR023395	Mitochondrial carrier domain	DOMAIN	SSF103506 (SUPERFAMILY)
Locus_131	Locus_131	IPR023395	Mitochondrial carrier domain	DOMAIN
Locus_131	Locus_131	noIPR	Mitochondrial carrier domain	DOMAIN	TMhelix (TMHMM)
Locus_131	Locus_131	noIPR	Mitochondrial carrier domain	DOMAIN
Locus_131	Locus_131	noIPR	Mitochondrial carrier domain	DOMAIN	TMhelix (TMHMM)
Locus_131	Locus_131	noIPR	Mitochondrial carrier domain	DOMAIN
Locus_133	Locus_133	noIPR	null	null	TRANSMEMBRANE (PHOBIUS)
Locus_133	Locus_133	noIPR	null	null
Locus_133	Locus_133	noIPR	null	null	CYTOPLASMIC_DOMAIN (PHOBIUS)
Locus_133	Locus_133	noIPR	null	null
Locus_133	Locus_133	noIPR	null	null	NON_CYTOPLASMIC_DOMAIN (PHOBIUS)
Locus_133	Locus_133	noIPR	null	null
Locus_133	Locus_133	noIPR	null	null	TMhelix (TMHMM)
Locus_133	Locus_133	noIPR	null	null
Locus_134	Locus_134	noIPR	null	null	NON_CYTOPLASMIC_DOMAIN (PHOBIUS)
Locus_134	Locus_134	noIPR	null	null
Locus_134	Locus_134	noIPR	null	null	CYTOPLASMIC_DOMAIN (PHOBIUS)
Locus_134	Locus_134	noIPR	null	null
Locus_134	Locus_134	noIPR	null	null	NON_CYTOPLASMIC_DOMAIN (PHOBIUS)
Locus_134	Locus_134	noIPR	null	null
Locus_134	Locus_134	noIPR	null	null	TRANSMEMBRANE (PHOBIUS)
Locus_134	Locus_134	noIPR	null	null
Locus_134	Locus_134	noIPR	null	null	TRANSMEMBRANE (PHOBIUS)
Locus_134	Locus_134	noIPR	null	null
Locus_134	Locus_134	noIPR	null	null	TMhelix (TMHMM)
Locus_134	Locus_134	noIPR	null	null
Locus_134	Locus_134	noIPR	null	null	TMhelix (TMHMM)
Locus_134	Locus_134	noIPR	null	null
Locus_135	Locus_135	noIPR	null	null	SIGNAL_PEPTIDE_C_REGION (PHOBIUS)
Locus_135	Locus_135	noIPR	null	null
Locus_135	Locus_135	noIPR	null	null	NON_CYTOPLASMIC_DOMAIN (PHOBIUS)
Locus_135	Locus_135	noIPR	null	null
Locus_135	Locus_135	noIPR	null	null	SIGNAL_PEPTIDE (PHOBIUS)
Locus_135	Locus_135	noIPR	null	null
Locus_135	Locus_135	noIPR	null	null	SIGNAL_PEPTIDE_H_REGION (PHOBIUS)
Locus_135	Locus_135	noIPR	null	null
Locus_135	Locus_135	noIPR	null	null	SIGNAL_PEPTIDE_N_REGION (PHOBIUS)
Locus_135	Locus_135	noIPR	null	null
Locus_135	Locus_135	noIPR	null	null	TMhelix (TMHMM)
Locus_135	Locus_135	noIPR	null	null
Locus_136	Locus_136	noIPR	null	null	Coil (COILS)
Locus_136	Locus_136	noIPR	null	null
Locus_136	Locus_136	noIPR	null	null	Coil (COILS)
Locus_136	Locus_136	noIPR	null	null
Locus_136	Locus_136	IPR007676	Ribophorin I	FAMILY	PF04597 (PFAM)
Locus_136	Locus_136	IPR007676	Ribophorin I	FAMILY	GO:0006486
Locus_136	Locus_136	IPR007676	Ribophorin I	FAMILY	GO:0005783
Locus_136	Locus_136	IPR007676	Ribophorin I	FAMILY	GO:0016021
Locus_136	Locus_136	IPR007676	Ribophorin I	FAMILY	GO:0004579
Locus_136	Locus_136	IPR007676	Ribophorin I	FAMILY	PTHR21049 (PANTHER)
Locus_136	Locus_136	IPR007676	Ribophorin I	FAMILY	GO:0006486
Locus_136	Locus_136	IPR007676	Ribophorin I	FAMILY	GO:0005783
Locus_136	Locus_136	IPR007676	Ribophorin I	FAMILY	GO:0016021
Locus_136	Locus_136	IPR007676	Ribophorin I	FAMILY	GO:0004579
Locus_136	Locus_136	noIPR	Ribophorin I	FAMILY	PTHR21049:SF0 (PANTHER)
Locus_136	Locus_136	noIPR	Ribophorin I	FAMILY
Locus_136	Locus_136	noIPR	Ribophorin I	FAMILY	NON_CYTOPLASMIC_DOMAIN (PHOBIUS)
Locus_136	Locus_136	noIPR	Ribophorin I	FAMILY
Locus_136	Locus_136	noIPR	Ribophorin I	FAMILY	SIGNAL_PEPTIDE_N_REGION (PHOBIUS)
Locus_136	Locus_136	noIPR	Ribophorin I	FAMILY
Locus_136	Locus_136	noIPR	Ribophorin I	FAMILY	CYTOPLASMIC_DOMAIN (PHOBIUS)
Locus_136	Locus_136	noIPR	Ribophorin I	FAMILY
Locus_136	Locus_136	noIPR	Ribophorin I	FAMILY	SIGNAL_PEPTIDE_C_REGION (PHOBIUS)
Locus_136	Locus_136	noIPR	Ribophorin I	FAMILY
Locus_136	Locus_136	noIPR	Ribophorin I	FAMILY	TRANSMEMBRANE (PHOBIUS)
Locus_136	Locus_136	noIPR	Ribophorin I	FAMILY
Locus_136	Locus_136	noIPR	Ribophorin I	FAMILY	SIGNAL_PEPTIDE (PHOBIUS)
Locus_136	Locus_136	noIPR	Ribophorin I	FAMILY
Locus_136	Locus_136	noIPR	Ribophorin I	FAMILY	SIGNAL_PEPTIDE_H_REGION (PHOBIUS)
Locus_136	Locus_136	noIPR	Ribophorin I	FAMILY
Locus_136	Locus_136	noIPR	Ribophorin I	FAMILY	SignalP-noTM (SIGNALP_EUK)
Locus_136	Locus_136	noIPR	Ribophorin I	FAMILY
Locus_136	Locus_136	noIPR	Ribophorin I	FAMILY	TMhelix (TMHMM)
Locus_136	Locus_136	noIPR	Ribophorin I	FAMILY
Locus_138	Locus_138	IPR013994	Carbohydrate-binding WSC, subgroup	DOMAIN	SM00321 (SMART)
Locus_138	Locus_138	IPR013994	Carbohydrate-binding WSC, subgroup	DOMAIN
Locus_138	Locus_138	IPR002889	Carbohydrate-binding WSC	DOMAIN	PF01822 (PFAM)
Locus_138	Locus_138	IPR002889	Carbohydrate-binding WSC	DOMAIN
Locus_138	Locus_138	noIPR	Carbohydrate-binding WSC	DOMAIN	PTHR19297 (PANTHER)
Locus_138	Locus_138	noIPR	Carbohydrate-binding WSC	DOMAIN
Locus_138	Locus_138	IPR002889	Carbohydrate-binding WSC	DOMAIN	PS51212 (PROSITE_PROFILES)
Locus_138	Locus_138	IPR002889	Carbohydrate-binding WSC	DOMAIN
Locus_139	Locus_139	IPR003674	Oligosaccharyl transferase, STT3 subunit	FAMILY	PF02516 (PFAM)
Locus_139	Locus_139	IPR003674	Oligosaccharyl transferase, STT3 subunit	FAMILY	GO:0016020
Locus_139	Locus_139	IPR003674	Oligosaccharyl transferase, STT3 subunit	FAMILY	GO:0006486
Locus_139	Locus_139	IPR003674	Oligosaccharyl transferase, STT3 subunit	FAMILY	GO:0004576
Locus_139	Locus_139	noIPR	Oligosaccharyl transferase, STT3 subunit	FAMILY	PTHR13872:SF12 (PANTHER)
Locus_139	Locus_139	noIPR	Oligosaccharyl transferase, STT3 subunit	FAMILY
Locus_139	Locus_139	noIPR	Oligosaccharyl transferase, STT3 subunit	FAMILY	PTHR13872 (PANTHER)
Locus_139	Locus_139	noIPR	Oligosaccharyl transferase, STT3 subunit	FAMILY
Locus_139	Locus_139	noIPR	Oligosaccharyl transferase, STT3 subunit	FAMILY	CYTOPLASMIC_DOMAIN (PHOBIUS)
Locus_139	Locus_139	noIPR	Oligosaccharyl transferase, STT3 subunit	FAMILY
Locus_139	Locus_139	noIPR	Oligosaccharyl transferase, STT3 subunit	FAMILY	NON_CYTOPLASMIC_DOMAIN (PHOBIUS)
Locus_139	Locus_139	noIPR	Oligosaccharyl transferase, STT3 subunit	FAMILY
Locus_139	Locus_139	noIPR	Oligosaccharyl transferase, STT3 subunit	FAMILY	CYTOPLASMIC_DOMAIN (PHOBIUS)
Locus_139	Locus_139	noIPR	Oligosaccharyl transferase, STT3 subunit	FAMILY
Locus_139	Locus_139	noIPR	Oligosaccharyl transferase, STT3 subunit	FAMILY	NON_CYTOPLASMIC_DOMAIN (PHOBIUS)
Locus_139	Locus_139	noIPR	Oligosaccharyl transferase, STT3 subunit	FAMILY
Locus_139	Locus_139	noIPR	Oligosaccharyl transferase, STT3 subunit	FAMILY	TRANSMEMBRANE (PHOBIUS)
Locus_139	Locus_139	noIPR	Oligosaccharyl transferase, STT3 subunit	FAMILY
Locus_139	Locus_139	noIPR	Oligosaccharyl transferase, STT3 subunit	FAMILY	NON_CYTOPLASMIC_DOMAIN (PHOBIUS)
Locus_139	Locus_139	noIPR	Oligosaccharyl transferase, STT3 subunit	FAMILY
Locus_139	Locus_139	noIPR	Oligosaccharyl transferase, STT3 subunit	FAMILY	CYTOPLASMIC_DOMAIN (PHOBIUS)
Locus_139	Locus_139	noIPR	Oligosaccharyl transferase, STT3 subunit	FAMILY
Locus_139	Locus_139	noIPR	Oligosaccharyl transferase, STT3 subunit	FAMILY	TRANSMEMBRANE (PHOBIUS)
Locus_139	Locus_139	noIPR	Oligosaccharyl transferase, STT3 subunit	FAMILY
Locus_139	Locus_139	noIPR	Oligosaccharyl transferase, STT3 subunit	FAMILY	CYTOPLASMIC_DOMAIN (PHOBIUS)
Locus_139	Locus_139	noIPR	Oligosaccharyl transferase, STT3 subunit	FAMILY
Locus_139	Locus_139	noIPR	Oligosaccharyl transferase, STT3 subunit	FAMILY	NON_CYTOPLASMIC_DOMAIN (PHOBIUS)
Locus_139	Locus_139	noIPR	Oligosaccharyl transferase, STT3 subunit	FAMILY
Locus_139	Locus_139	noIPR	Oligosaccharyl transferase, STT3 subunit	FAMILY	NON_CYTOPLASMIC_DOMAIN (PHOBIUS)
Locus_139	Locus_139	noIPR	Oligosaccharyl transferase, STT3 subunit	FAMILY
Locus_139	Locus_139	noIPR	Oligosaccharyl transferase, STT3 subunit	FAMILY	TRANSMEMBRANE (PHOBIUS)
Locus_139	Locus_139	noIPR	Oligosaccharyl transferase, STT3 subunit	FAMILY
Locus_139	Locus_139	noIPR	Oligosaccharyl transferase, STT3 subunit	FAMILY	TRANSMEMBRANE (PHOBIUS)
Locus_139	Locus_139	noIPR	Oligosaccharyl transferase, STT3 subunit	FAMILY
Locus_139	Locus_139	noIPR	Oligosaccharyl transferase, STT3 subunit	FAMILY	TRANSMEMBRANE (PHOBIUS)
Locus_139	Locus_139	noIPR	Oligosaccharyl transferase, STT3 subunit	FAMILY
Locus_139	Locus_139	noIPR	Oligosaccharyl transferase, STT3 subunit	FAMILY	TRANSMEMBRANE (PHOBIUS)
Locus_139	Locus_139	noIPR	Oligosaccharyl transferase, STT3 subunit	FAMILY
Locus_139	Locus_139	noIPR	Oligosaccharyl transferase, STT3 subunit	FAMILY	CYTOPLASMIC_DOMAIN (PHOBIUS)
Locus_139	Locus_139	noIPR	Oligosaccharyl transferase, STT3 subunit	FAMILY
Locus_139	Locus_139	noIPR	Oligosaccharyl transferase, STT3 subunit	FAMILY	TRANSMEMBRANE (PHOBIUS)
Locus_139	Locus_139	noIPR	Oligosaccharyl transferase, STT3 subunit	FAMILY
Locus_139	Locus_139	noIPR	Oligosaccharyl transferase, STT3 subunit	FAMILY	NON_CYTOPLASMIC_DOMAIN (PHOBIUS)
Locus_139	Locus_139	noIPR	Oligosaccharyl transferase, STT3 subunit	FAMILY
Locus_139	Locus_139	noIPR	Oligosaccharyl transferase, STT3 subunit	FAMILY	TRANSMEMBRANE (PHOBIUS)
Locus_139	Locus_139	noIPR	Oligosaccharyl transferase, STT3 subunit	FAMILY
Locus_139	Locus_139	noIPR	Oligosaccharyl transferase, STT3 subunit	FAMILY	TRANSMEMBRANE (PHOBIUS)
Locus_139	Locus_139	noIPR	Oligosaccharyl transferase, STT3 subunit	FAMILY
Locus_139	Locus_139	noIPR	Oligosaccharyl transferase, STT3 subunit	FAMILY	TRANSMEMBRANE (PHOBIUS)
Locus_139	Locus_139	noIPR	Oligosaccharyl transferase, STT3 subunit	FAMILY
Locus_139	Locus_139	noIPR	Oligosaccharyl transferase, STT3 subunit	FAMILY	NON_CYTOPLASMIC_DOMAIN (PHOBIUS)
Locus_139	Locus_139	noIPR	Oligosaccharyl transferase, STT3 subunit	FAMILY
Locus_139	Locus_139	noIPR	Oligosaccharyl transferase, STT3 subunit	FAMILY	CYTOPLASMIC_DOMAIN (PHOBIUS)
Locus_139	Locus_139	noIPR	Oligosaccharyl transferase, STT3 subunit	FAMILY
Locus_139	Locus_139	noIPR	Oligosaccharyl transferase, STT3 subunit	FAMILY	TRANSMEMBRANE (PHOBIUS)
Locus_139	Locus_139	noIPR	Oligosaccharyl transferase, STT3 subunit	FAMILY
Locus_139	Locus_139	noIPR	Oligosaccharyl transferase, STT3 subunit	FAMILY	TRANSMEMBRANE (PHOBIUS)
Locus_139	Locus_139	noIPR	Oligosaccharyl transferase, STT3 subunit	FAMILY
Locus_139	Locus_139	noIPR	Oligosaccharyl transferase, STT3 subunit	FAMILY	CYTOPLASMIC_DOMAIN (PHOBIUS)
Locus_139	Locus_139	noIPR	Oligosaccharyl transferase, STT3 subunit	FAMILY
Locus_139	Locus_139	noIPR	Oligosaccharyl transferase, STT3 subunit	FAMILY	TRANSMEMBRANE (PHOBIUS)
Locus_139	Locus_139	noIPR	Oligosaccharyl transferase, STT3 subunit	FAMILY
Locus_139	Locus_139	noIPR	Oligosaccharyl transferase, STT3 subunit	FAMILY	TMhelix (TMHMM)
Locus_139	Locus_139	noIPR	Oligosaccharyl transferase, STT3 subunit	FAMILY
Locus_139	Locus_139	noIPR	Oligosaccharyl transferase, STT3 subunit	FAMILY	TMhelix (TMHMM)
Locus_139	Locus_139	noIPR	Oligosaccharyl transferase, STT3 subunit	FAMILY
Locus_139	Locus_139	noIPR	Oligosaccharyl transferase, STT3 subunit	FAMILY	TMhelix (TMHMM)
Locus_139	Locus_139	noIPR	Oligosaccharyl transferase, STT3 subunit	FAMILY
Locus_139	Locus_139	noIPR	Oligosaccharyl transferase, STT3 subunit	FAMILY	TMhelix (TMHMM)
Locus_139	Locus_139	noIPR	Oligosaccharyl transferase, STT3 subunit	FAMILY
Locus_139	Locus_139	noIPR	Oligosaccharyl transferase, STT3 subunit	FAMILY	TMhelix (TMHMM)
Locus_139	Locus_139	noIPR	Oligosaccharyl transferase, STT3 subunit	FAMILY
Locus_139	Locus_139	noIPR	Oligosaccharyl transferase, STT3 subunit	FAMILY	TMhelix (TMHMM)
Locus_139	Locus_139	noIPR	Oligosaccharyl transferase, STT3 subunit	FAMILY
Locus_139	Locus_139	noIPR	Oligosaccharyl transferase, STT3 subunit	FAMILY	TMhelix (TMHMM)
Locus_139	Locus_139	noIPR	Oligosaccharyl transferase, STT3 subunit	FAMILY
Locus_139	Locus_139	noIPR	Oligosaccharyl transferase, STT3 subunit	FAMILY	TMhelix (TMHMM)
Locus_139	Locus_139	noIPR	Oligosaccharyl transferase, STT3 subunit	FAMILY
Locus_139	Locus_139	noIPR	Oligosaccharyl transferase, STT3 subunit	FAMILY	TMhelix (TMHMM)
Locus_139	Locus_139	noIPR	Oligosaccharyl transferase, STT3 subunit	FAMILY
Locus_139	Locus_139	noIPR	Oligosaccharyl transferase, STT3 subunit	FAMILY	TMhelix (TMHMM)
Locus_139	Locus_139	noIPR	Oligosaccharyl transferase, STT3 subunit	FAMILY
Locus_139	Locus_139	noIPR	Oligosaccharyl transferase, STT3 subunit	FAMILY	TMhelix (TMHMM)
Locus_139	Locus_139	noIPR	Oligosaccharyl transferase, STT3 subunit	FAMILY
Locus_139	Locus_139	noIPR	Oligosaccharyl transferase, STT3 subunit	FAMILY	TMhelix (TMHMM)
Locus_139	Locus_139	noIPR	Oligosaccharyl transferase, STT3 subunit	FAMILY
Locus_139	Locus_139	noIPR	Oligosaccharyl transferase, STT3 subunit	FAMILY	TMhelix (TMHMM)
Locus_139	Locus_139	noIPR	Oligosaccharyl transferase, STT3 subunit	FAMILY
Locus_140	Locus_140	noIPR	null	null	Coil (COILS)
Locus_140	Locus_140	noIPR	null	null
Locus_140	Locus_140	IPR006689	Small GTPase superfamily, ARF/SAR type	FAMILY	PR00328 (PRINTS)
Locus_140	Locus_140	IPR006689	Small GTPase superfamily, ARF/SAR type	FAMILY	GO:0005525
Locus_140	Locus_140	IPR006687	Small GTPase superfamily, SAR1-type	FAMILY	SM00178 (SMART)
Locus_140	Locus_140	IPR006687	Small GTPase superfamily, SAR1-type	FAMILY	GO:0005525
Locus_140	Locus_140	IPR006687	Small GTPase superfamily, SAR1-type	FAMILY	GO:0005622
Locus_140	Locus_140	IPR006687	Small GTPase superfamily, SAR1-type	FAMILY	GO:0006886
Locus_140	Locus_140	IPR003579	Small GTPase superfamily, Rab type	FAMILY	SM00175 (SMART)
Locus_140	Locus_140	IPR003579	Small GTPase superfamily, Rab type	FAMILY	GO:0015031
Locus_140	Locus_140	IPR003579	Small GTPase superfamily, Rab type	FAMILY	GO:0007264
Locus_140	Locus_140	IPR003579	Small GTPase superfamily, Rab type	FAMILY	GO:0005525
Locus_140	Locus_140	IPR024156	Small GTPase superfamily, ARF type	FAMILY	SM00177 (SMART)
Locus_140	Locus_140	IPR024156	Small GTPase superfamily, ARF type	FAMILY	GO:0005622
Locus_140	Locus_140	IPR024156	Small GTPase superfamily, ARF type	FAMILY	GO:0005525
Locus_140	Locus_140	IPR024156	Small GTPase superfamily, ARF type	FAMILY	GO:0007264
Locus_140	Locus_140	IPR006689	Small GTPase superfamily, ARF/SAR type	FAMILY	PF00025 (PFAM)
Locus_140	Locus_140	IPR006689	Small GTPase superfamily, ARF/SAR type	FAMILY	GO:0005525
Locus_140	Locus_140	IPR005225	Small GTP-binding protein domain	DOMAIN	TIGR00231 (TIGRFAM)
Locus_140	Locus_140	IPR005225	Small GTP-binding protein domain	DOMAIN	GO:0005525
Locus_140	Locus_140	noIPR	Small GTP-binding protein domain	DOMAIN	G3DSA:3.40.50.300 (GENE3D)
Locus_140	Locus_140	noIPR	Small GTP-binding protein domain	DOMAIN
Locus_140	Locus_140	noIPR	Small GTP-binding protein domain	DOMAIN	PTHR11711 (PANTHER)
Locus_140	Locus_140	noIPR	Small GTP-binding protein domain	DOMAIN
Locus_140	Locus_140	IPR024156	Small GTPase superfamily, ARF type	FAMILY	PS51417 (PROSITE_PROFILES)
Locus_140	Locus_140	IPR024156	Small GTPase superfamily, ARF type	FAMILY	GO:0005622
Locus_140	Locus_140	IPR024156	Small GTPase superfamily, ARF type	FAMILY	GO:0005525
Locus_140	Locus_140	IPR024156	Small GTPase superfamily, ARF type	FAMILY	GO:0007264
Locus_140	Locus_140	IPR027417	P-loop containing nucleoside triphosphate hydrolase	DOMAIN	SSF52540 (SUPERFAMILY)
Locus_140	Locus_140	IPR027417	P-loop containing nucleoside triphosphate hydrolase	DOMAIN
Locus_141	Locus_141	IPR001357	BRCT domain	DOMAIN	SM00292 (SMART)
Locus_141	Locus_141	IPR001357	BRCT domain	DOMAIN
Locus_141	Locus_141	IPR001357	BRCT domain	DOMAIN	G3DSA:3.40.50.10190 (GENE3D)
Locus_141	Locus_141	IPR001357	BRCT domain	DOMAIN
Locus_141	Locus_141	IPR001357	BRCT domain	DOMAIN	PF00533 (PFAM)
Locus_141	Locus_141	IPR001357	BRCT domain	DOMAIN
Locus_141	Locus_141	noIPR	BRCT domain	DOMAIN	PTHR12221 (PANTHER)
Locus_141	Locus_141	noIPR	BRCT domain	DOMAIN
Locus_141	Locus_141	IPR001357	BRCT domain	DOMAIN	PS50172 (PROSITE_PROFILES)
Locus_141	Locus_141	IPR001357	BRCT domain	DOMAIN
Locus_141	Locus_141	IPR001357	BRCT domain	DOMAIN	SSF52113 (SUPERFAMILY)
Locus_141	Locus_141	IPR001357	BRCT domain	DOMAIN
Locus_142	Locus_142	noIPR	null	null	PTHR15926:SF0 (PANTHER)
Locus_142	Locus_142	noIPR	null	null
Locus_142	Locus_142	noIPR	null	null	PTHR15926 (PANTHER)
Locus_142	Locus_142	noIPR	null	null
Locus_142	Locus_142	IPR013032	EGF-like, conserved site	CONSERVED_SITE	PS01186 (PROSITE_PATTERNS)
Locus_142	Locus_142	IPR013032	EGF-like, conserved site	CONSERVED_SITE
Locus_142	Locus_142	IPR013032	EGF-like, conserved site	CONSERVED_SITE	PS00022 (PROSITE_PATTERNS)
Locus_142	Locus_142	IPR013032	EGF-like, conserved site	CONSERVED_SITE
Locus_142	Locus_142	noIPR	EGF-like, conserved site	CONSERVED_SITE	TRANSMEMBRANE (PHOBIUS)
Locus_142	Locus_142	noIPR	EGF-like, conserved site	CONSERVED_SITE
Locus_142	Locus_142	noIPR	EGF-like, conserved site	CONSERVED_SITE	CYTOPLASMIC_DOMAIN (PHOBIUS)
Locus_142	Locus_142	noIPR	EGF-like, conserved site	CONSERVED_SITE
Locus_142	Locus_142	noIPR	EGF-like, conserved site	CONSERVED_SITE	NON_CYTOPLASMIC_DOMAIN (PHOBIUS)
Locus_142	Locus_142	noIPR	EGF-like, conserved site	CONSERVED_SITE
Locus_142	Locus_142	IPR000742	Epidermal growth factor-like domain	DOMAIN	PS50026 (PROSITE_PROFILES)
Locus_142	Locus_142	IPR000742	Epidermal growth factor-like domain	DOMAIN	GO:0005515
Locus_142	Locus_142	noIPR	Epidermal growth factor-like domain	DOMAIN	TMhelix (TMHMM)
Locus_142	Locus_142	noIPR	Epidermal growth factor-like domain	DOMAIN
Locus_143	Locus_143	IPR001895	Guanine-nucleotide dissociation stimulator CDC25	DOMAIN	SM00147 (SMART)
Locus_143	Locus_143	IPR001895	Guanine-nucleotide dissociation stimulator CDC25	DOMAIN	GO:0005622
Locus_143	Locus_143	IPR001895	Guanine-nucleotide dissociation stimulator CDC25	DOMAIN	GO:0005085
Locus_143	Locus_143	IPR001895	Guanine-nucleotide dissociation stimulator CDC25	DOMAIN	GO:0007264
Locus_143	Locus_143	IPR000651	Ras-like guanine nucleotide exchange factor, N-terminal	DOMAIN	SM00229 (SMART)
Locus_143	Locus_143	IPR000651	Ras-like guanine nucleotide exchange factor, N-terminal	DOMAIN	GO:0051056
Locus_143	Locus_143	IPR000651	Ras-like guanine nucleotide exchange factor, N-terminal	DOMAIN	GO:0005622
Locus_143	Locus_143	IPR000651	Ras-like guanine nucleotide exchange factor, N-terminal	DOMAIN	GO:0005085
Locus_143	Locus_143	IPR001895	Guanine-nucleotide dissociation stimulator CDC25	DOMAIN	PF00617 (PFAM)
Locus_143	Locus_143	IPR001895	Guanine-nucleotide dissociation stimulator CDC25	DOMAIN	GO:0005622
Locus_143	Locus_143	IPR001895	Guanine-nucleotide dissociation stimulator CDC25	DOMAIN	GO:0005085
Locus_143	Locus_143	IPR001895	Guanine-nucleotide dissociation stimulator CDC25	DOMAIN	GO:0007264
Locus_143	Locus_143	noIPR	Guanine-nucleotide dissociation stimulator CDC25	DOMAIN	G3DSA:1.20.870.10 (GENE3D)
Locus_143	Locus_143	noIPR	Guanine-nucleotide dissociation stimulator CDC25	DOMAIN
Locus_143	Locus_143	IPR000651	Ras-like guanine nucleotide exchange factor, N-terminal	DOMAIN	PF00618 (PFAM)
Locus_143	Locus_143	IPR000651	Ras-like guanine nucleotide exchange factor, N-terminal	DOMAIN	GO:0051056
Locus_143	Locus_143	IPR000651	Ras-like guanine nucleotide exchange factor, N-terminal	DOMAIN	GO:0005622
Locus_143	Locus_143	IPR000651	Ras-like guanine nucleotide exchange factor, N-terminal	DOMAIN	GO:0005085
Locus_143	Locus_143	IPR001895	Guanine-nucleotide dissociation stimulator CDC25	DOMAIN	G3DSA:1.10.840.10 (GENE3D)
Locus_143	Locus_143	IPR001895	Guanine-nucleotide dissociation stimulator CDC25	DOMAIN	GO:0005622
Locus_143	Locus_143	IPR001895	Guanine-nucleotide dissociation stimulator CDC25	DOMAIN	GO:0005085
Locus_143	Locus_143	IPR001895	Guanine-nucleotide dissociation stimulator CDC25	DOMAIN	GO:0007264
Locus_143	Locus_143	IPR008937	Ras guanine nucleotide exchange factor	FAMILY	PTHR23113 (PANTHER)
Locus_143	Locus_143	IPR008937	Ras guanine nucleotide exchange factor	FAMILY	GO:0007264
Locus_143	Locus_143	IPR008937	Ras guanine nucleotide exchange factor	FAMILY	GO:0005085
Locus_143	Locus_143	IPR008937	Ras guanine nucleotide exchange factor	FAMILY	GO:0005622
Locus_143	Locus_143	noIPR	Ras guanine nucleotide exchange factor	FAMILY	PTHR23113:SF20 (PANTHER)
Locus_143	Locus_143	noIPR	Ras guanine nucleotide exchange factor	FAMILY
Locus_143	Locus_143	IPR019804	Ras guanine-nucleotide exchange factor, conserved site	CONSERVED_SITE	PS00720 (PROSITE_PATTERNS)
Locus_143	Locus_143	IPR019804	Ras guanine-nucleotide exchange factor, conserved site	CONSERVED_SITE	GO:0005085
Locus_143	Locus_143	IPR019804	Ras guanine-nucleotide exchange factor, conserved site	CONSERVED_SITE	GO:0007264
Locus_143	Locus_143	IPR001895	Guanine-nucleotide dissociation stimulator CDC25	DOMAIN	PS50009 (PROSITE_PROFILES)
Locus_143	Locus_143	IPR001895	Guanine-nucleotide dissociation stimulator CDC25	DOMAIN	GO:0005622
Locus_143	Locus_143	IPR001895	Guanine-nucleotide dissociation stimulator CDC25	DOMAIN	GO:0005085
Locus_143	Locus_143	IPR001895	Guanine-nucleotide dissociation stimulator CDC25	DOMAIN	GO:0007264
Locus_143	Locus_143	IPR000651	Ras-like guanine nucleotide exchange factor, N-terminal	DOMAIN	PS50212 (PROSITE_PROFILES)
Locus_143	Locus_143	IPR000651	Ras-like guanine nucleotide exchange factor, N-terminal	DOMAIN	GO:0051056
Locus_143	Locus_143	IPR000651	Ras-like guanine nucleotide exchange factor, N-terminal	DOMAIN	GO:0005622
Locus_143	Locus_143	IPR000651	Ras-like guanine nucleotide exchange factor, N-terminal	DOMAIN	GO:0005085
Locus_143	Locus_143	IPR023578	Ras guanine nucleotide exchange factor, domain	DOMAIN	SSF48366 (SUPERFAMILY)
Locus_143	Locus_143	IPR023578	Ras guanine nucleotide exchange factor, domain	DOMAIN
Locus_144	Locus_144	IPR002130	Cyclophilin-like peptidyl-prolyl cis-trans isomerase domain	DOMAIN	PR00153 (PRINTS)
Locus_144	Locus_144	IPR002130	Cyclophilin-like peptidyl-prolyl cis-trans isomerase domain	DOMAIN	GO:0003755
Locus_144	Locus_144	IPR002130	Cyclophilin-like peptidyl-prolyl cis-trans isomerase domain	DOMAIN	GO:0006457
Locus_144	Locus_144	IPR002130	Cyclophilin-like peptidyl-prolyl cis-trans isomerase domain	DOMAIN	PF00160 (PFAM)
Locus_144	Locus_144	IPR002130	Cyclophilin-like peptidyl-prolyl cis-trans isomerase domain	DOMAIN	GO:0003755
Locus_144	Locus_144	IPR002130	Cyclophilin-like peptidyl-prolyl cis-trans isomerase domain	DOMAIN	GO:0006457
Locus_144	Locus_144	noIPR	Cyclophilin-like peptidyl-prolyl cis-trans isomerase domain	DOMAIN	G3DSA:2.40.100.10 (GENE3D)
Locus_144	Locus_144	noIPR	Cyclophilin-like peptidyl-prolyl cis-trans isomerase domain	DOMAIN
Locus_144	Locus_144	noIPR	Cyclophilin-like peptidyl-prolyl cis-trans isomerase domain	DOMAIN	PTHR11071 (PANTHER)
Locus_144	Locus_144	noIPR	Cyclophilin-like peptidyl-prolyl cis-trans isomerase domain	DOMAIN
Locus_144	Locus_144	IPR002130	Cyclophilin-like peptidyl-prolyl cis-trans isomerase domain	DOMAIN	PS50072 (PROSITE_PROFILES)
Locus_144	Locus_144	IPR002130	Cyclophilin-like peptidyl-prolyl cis-trans isomerase domain	DOMAIN	GO:0003755
Locus_144	Locus_144	IPR002130	Cyclophilin-like peptidyl-prolyl cis-trans isomerase domain	DOMAIN	GO:0006457
Locus_144	Locus_144	IPR002130	Cyclophilin-like peptidyl-prolyl cis-trans isomerase domain	DOMAIN	SSF50891 (SUPERFAMILY)
Locus_144	Locus_144	IPR002130	Cyclophilin-like peptidyl-prolyl cis-trans isomerase domain	DOMAIN	GO:0003755
Locus_144	Locus_144	IPR002130	Cyclophilin-like peptidyl-prolyl cis-trans isomerase domain	DOMAIN	GO:0006457
Locus_145	Locus_145	IPR001304	C-type lectin	DOMAIN	SM00034 (SMART)
Locus_145	Locus_145	IPR001304	C-type lectin	DOMAIN	GO:0030246
Locus_145	Locus_145	IPR001304	C-type lectin	DOMAIN	PF00059 (PFAM)
Locus_145	Locus_145	IPR001304	C-type lectin	DOMAIN	GO:0030246
Locus_145	Locus_145	IPR016186	C-type lectin-like	DOMAIN	G3DSA:3.10.100.10 (GENE3D)
Locus_145	Locus_145	IPR016186	C-type lectin-like	DOMAIN
Locus_145	Locus_145	noIPR	C-type lectin-like	DOMAIN	PTHR22802 (PANTHER)
Locus_145	Locus_145	noIPR	C-type lectin-like	DOMAIN
Locus_145	Locus_145	IPR018378	C-type lectin, conserved site	CONSERVED_SITE	PS00615 (PROSITE_PATTERNS)
Locus_145	Locus_145	IPR018378	C-type lectin, conserved site	CONSERVED_SITE
Locus_145	Locus_145	IPR001304	C-type lectin	DOMAIN	PS50041 (PROSITE_PROFILES)
Locus_145	Locus_145	IPR001304	C-type lectin	DOMAIN	GO:0030246
Locus_145	Locus_145	IPR016187	C-type lectin fold	DOMAIN	SSF56436 (SUPERFAMILY)
Locus_145	Locus_145	IPR016187	C-type lectin fold	DOMAIN
Locus_146	Locus_146	noIPR	null	null	Coil (COILS)
Locus_146	Locus_146	noIPR	null	null
Locus_148	Locus_148	IPR002181	Fibrinogen, alpha/beta/gamma chain, C-terminal globular domain	DOMAIN	SM00186 (SMART)
Locus_148	Locus_148	IPR002181	Fibrinogen, alpha/beta/gamma chain, C-terminal globular domain	DOMAIN
Locus_148	Locus_148	IPR002181	Fibrinogen, alpha/beta/gamma chain, C-terminal globular domain	DOMAIN	PF00147 (PFAM)
Locus_148	Locus_148	IPR002181	Fibrinogen, alpha/beta/gamma chain, C-terminal globular domain	DOMAIN
Locus_148	Locus_148	IPR014715	Fibrinogen, alpha/beta/gamma chain, C-terminal globular, subdomain 2	DOMAIN	G3DSA:4.10.530.10 (GENE3D)
Locus_148	Locus_148	IPR014715	Fibrinogen, alpha/beta/gamma chain, C-terminal globular, subdomain 2	DOMAIN
Locus_148	Locus_148	noIPR	Fibrinogen, alpha/beta/gamma chain, C-terminal globular, subdomain 2	DOMAIN	PTHR19143 (PANTHER)
Locus_148	Locus_148	noIPR	Fibrinogen, alpha/beta/gamma chain, C-terminal globular, subdomain 2	DOMAIN
Locus_148	Locus_148	noIPR	Fibrinogen, alpha/beta/gamma chain, C-terminal globular, subdomain 2	DOMAIN	PTHR19143:SF14 (PANTHER)
Locus_148	Locus_148	noIPR	Fibrinogen, alpha/beta/gamma chain, C-terminal globular, subdomain 2	DOMAIN
Locus_148	Locus_148	IPR020837	Fibrinogen, conserved site	CONSERVED_SITE	PS00514 (PROSITE_PATTERNS)
Locus_148	Locus_148	IPR020837	Fibrinogen, conserved site	CONSERVED_SITE
Locus_148	Locus_148	IPR002181	Fibrinogen, alpha/beta/gamma chain, C-terminal globular domain	DOMAIN	PS51406 (PROSITE_PROFILES)
Locus_148	Locus_148	IPR002181	Fibrinogen, alpha/beta/gamma chain, C-terminal globular domain	DOMAIN
Locus_148	Locus_148	IPR002181	Fibrinogen, alpha/beta/gamma chain, C-terminal globular domain	DOMAIN	SSF56496 (SUPERFAMILY)
Locus_148	Locus_148	IPR002181	Fibrinogen, alpha/beta/gamma chain, C-terminal globular domain	DOMAIN
Locus_149	Locus_149	IPR006202	Neurotransmitter-gated ion-channel ligand-binding	DOMAIN	G3DSA:2.70.170.10 (GENE3D)
Locus_149	Locus_149	IPR006202	Neurotransmitter-gated ion-channel ligand-binding	DOMAIN	GO:0006810
Locus_149	Locus_149	IPR006202	Neurotransmitter-gated ion-channel ligand-binding	DOMAIN	GO:0016020
Locus_149	Locus_149	IPR006202	Neurotransmitter-gated ion-channel ligand-binding	DOMAIN	GO:0005230
Locus_149	Locus_149	IPR006202	Neurotransmitter-gated ion-channel ligand-binding	DOMAIN	PF02931 (PFAM)
Locus_149	Locus_149	IPR006202	Neurotransmitter-gated ion-channel ligand-binding	DOMAIN	GO:0006810
Locus_149	Locus_149	IPR006202	Neurotransmitter-gated ion-channel ligand-binding	DOMAIN	GO:0016020
Locus_149	Locus_149	IPR006202	Neurotransmitter-gated ion-channel ligand-binding	DOMAIN	GO:0005230
Locus_149	Locus_149	IPR006201	Neurotransmitter-gated ion-channel	FAMILY	PTHR18945 (PANTHER)
Locus_149	Locus_149	IPR006201	Neurotransmitter-gated ion-channel	FAMILY	GO:0016021
Locus_149	Locus_149	IPR006201	Neurotransmitter-gated ion-channel	FAMILY	GO:0006811
Locus_149	Locus_149	IPR006202	Neurotransmitter-gated ion-channel ligand-binding	DOMAIN	SSF63712 (SUPERFAMILY)
Locus_149	Locus_149	IPR006202	Neurotransmitter-gated ion-channel ligand-binding	DOMAIN	GO:0006810
Locus_149	Locus_149	IPR006202	Neurotransmitter-gated ion-channel ligand-binding	DOMAIN	GO:0016020
Locus_149	Locus_149	IPR006202	Neurotransmitter-gated ion-channel ligand-binding	DOMAIN	GO:0005230
Locus_150	Locus_150	IPR014001	Helicase, superfamily 1/2, ATP-binding domain	DOMAIN	SM00487 (SMART)
Locus_150	Locus_150	IPR014001	Helicase, superfamily 1/2, ATP-binding domain	DOMAIN
Locus_150	Locus_150	noIPR	Helicase, superfamily 1/2, ATP-binding domain	DOMAIN	G3DSA:3.40.50.300 (GENE3D)
Locus_150	Locus_150	noIPR	Helicase, superfamily 1/2, ATP-binding domain	DOMAIN
Locus_150	Locus_150	noIPR	Helicase, superfamily 1/2, ATP-binding domain	DOMAIN	G3DSA:3.40.50.300 (GENE3D)
Locus_150	Locus_150	noIPR	Helicase, superfamily 1/2, ATP-binding domain	DOMAIN
Locus_150	Locus_150	IPR011545	DNA/RNA helicase, DEAD/DEAH box type, N-terminal	DOMAIN	PF00270 (PFAM)
Locus_150	Locus_150	IPR011545	DNA/RNA helicase, DEAD/DEAH box type, N-terminal	DOMAIN	GO:0003676
Locus_150	Locus_150	IPR011545	DNA/RNA helicase, DEAD/DEAH box type, N-terminal	DOMAIN	GO:0005524
Locus_150	Locus_150	IPR011545	DNA/RNA helicase, DEAD/DEAH box type, N-terminal	DOMAIN	GO:0008026
Locus_150	Locus_150	noIPR	DNA/RNA helicase, DEAD/DEAH box type, N-terminal	DOMAIN	PTHR24031 (PANTHER)
Locus_150	Locus_150	noIPR	DNA/RNA helicase, DEAD/DEAH box type, N-terminal	DOMAIN
Locus_150	Locus_150	IPR000629	RNA helicase, ATP-dependent, DEAD-box, conserved site	CONSERVED_SITE	PS00039 (PROSITE_PATTERNS)
Locus_150	Locus_150	IPR000629	RNA helicase, ATP-dependent, DEAD-box, conserved site	CONSERVED_SITE	GO:0008026
Locus_150	Locus_150	IPR000629	RNA helicase, ATP-dependent, DEAD-box, conserved site	CONSERVED_SITE	GO:0003676
Locus_150	Locus_150	IPR000629	RNA helicase, ATP-dependent, DEAD-box, conserved site	CONSERVED_SITE	GO:0005524
Locus_150	Locus_150	IPR014001	Helicase, superfamily 1/2, ATP-binding domain	DOMAIN	PS51192 (PROSITE_PROFILES)
Locus_150	Locus_150	IPR014001	Helicase, superfamily 1/2, ATP-binding domain	DOMAIN
Locus_150	Locus_150	IPR027417	P-loop containing nucleoside triphosphate hydrolase	DOMAIN	SSF52540 (SUPERFAMILY)
Locus_150	Locus_150	IPR027417	P-loop containing nucleoside triphosphate hydrolase	DOMAIN
Locus_150	Locus_150	IPR027417	P-loop containing nucleoside triphosphate hydrolase	DOMAIN	SSF52540 (SUPERFAMILY)
Locus_150	Locus_150	IPR027417	P-loop containing nucleoside triphosphate hydrolase	DOMAIN
Locus_151	Locus_151	noIPR	null	null	CYTOPLASMIC_DOMAIN (PHOBIUS)
Locus_151	Locus_151	noIPR	null	null
Locus_151	Locus_151	noIPR	null	null	TRANSMEMBRANE (PHOBIUS)
Locus_151	Locus_151	noIPR	null	null
Locus_151	Locus_151	noIPR	null	null	NON_CYTOPLASMIC_DOMAIN (PHOBIUS)
Locus_151	Locus_151	noIPR	null	null
Locus_151	Locus_151	noIPR	null	null	TMhelix (TMHMM)
Locus_151	Locus_151	noIPR	null	null
Locus_154	Locus_154	noIPR	null	null	TRANSMEMBRANE (PHOBIUS)
Locus_154	Locus_154	noIPR	null	null
Locus_154	Locus_154	noIPR	null	null	TRANSMEMBRANE (PHOBIUS)
Locus_154	Locus_154	noIPR	null	null
Locus_154	Locus_154	noIPR	null	null	CYTOPLASMIC_DOMAIN (PHOBIUS)
Locus_154	Locus_154	noIPR	null	null
Locus_154	Locus_154	noIPR	null	null	NON_CYTOPLASMIC_DOMAIN (PHOBIUS)
Locus_154	Locus_154	noIPR	null	null
Locus_154	Locus_154	noIPR	null	null	NON_CYTOPLASMIC_DOMAIN (PHOBIUS)
Locus_154	Locus_154	noIPR	null	null
Locus_154	Locus_154	noIPR	null	null	SignalP-noTM (SIGNALP_EUK)
Locus_154	Locus_154	noIPR	null	null
Locus_156	Locus_156	noIPR	null	null	CYTOPLASMIC_DOMAIN (PHOBIUS)
Locus_156	Locus_156	noIPR	null	null
Locus_156	Locus_156	noIPR	null	null	TRANSMEMBRANE (PHOBIUS)
Locus_156	Locus_156	noIPR	null	null
Locus_156	Locus_156	noIPR	null	null	NON_CYTOPLASMIC_DOMAIN (PHOBIUS)
Locus_156	Locus_156	noIPR	null	null
Locus_156	Locus_156	noIPR	null	null	TMhelix (TMHMM)
Locus_156	Locus_156	noIPR	null	null
Locus_157	Locus_157	noIPR	null	null	Coil (COILS)
Locus_157	Locus_157	noIPR	null	null
Locus_157	Locus_157	IPR002048	EF-hand domain	DOMAIN	SM00054 (SMART)
Locus_157	Locus_157	IPR002048	EF-hand domain	DOMAIN	GO:0005509
Locus_157	Locus_157	IPR013121	Ferric reductase, NAD binding	DOMAIN	PF08030 (PFAM)
Locus_157	Locus_157	IPR013121	Ferric reductase, NAD binding	DOMAIN	GO:0055114
Locus_157	Locus_157	IPR013121	Ferric reductase, NAD binding	DOMAIN	GO:0016491
Locus_157	Locus_157	noIPR	Ferric reductase, NAD binding	DOMAIN	G3DSA:2.40.30.10 (GENE3D)
Locus_157	Locus_157	noIPR	Ferric reductase, NAD binding	DOMAIN
Locus_157	Locus_157	IPR013112	FAD-binding 8	DOMAIN	PF08022 (PFAM)
Locus_157	Locus_157	IPR013112	FAD-binding 8	DOMAIN	GO:0016491
Locus_157	Locus_157	IPR013112	FAD-binding 8	DOMAIN	GO:0055114
Locus_157	Locus_157	IPR002007	Haem peroxidase, animal	FAMILY	G3DSA:1.10.640.10 (GENE3D)
Locus_157	Locus_157	IPR002007	Haem peroxidase, animal	FAMILY	GO:0020037
Locus_157	Locus_157	IPR002007	Haem peroxidase, animal	FAMILY	GO:0055114
Locus_157	Locus_157	IPR002007	Haem peroxidase, animal	FAMILY	GO:0004601
Locus_157	Locus_157	IPR002007	Haem peroxidase, animal	FAMILY	GO:0006979
Locus_157	Locus_157	IPR013130	Ferric reductase transmembrane component-like domain	DOMAIN	PF01794 (PFAM)
Locus_157	Locus_157	IPR013130	Ferric reductase transmembrane component-like domain	DOMAIN
Locus_157	Locus_157	IPR011992	EF-hand domain pair	DOMAIN	G3DSA:1.10.238.10 (GENE3D)
Locus_157	Locus_157	IPR011992	EF-hand domain pair	DOMAIN	GO:0005509
Locus_157	Locus_157	IPR002007	Haem peroxidase, animal	FAMILY	PF03098 (PFAM)
Locus_157	Locus_157	IPR002007	Haem peroxidase, animal	FAMILY	GO:0020037
Locus_157	Locus_157	IPR002007	Haem peroxidase, animal	FAMILY	GO:0055114
Locus_157	Locus_157	IPR002007	Haem peroxidase, animal	FAMILY	GO:0004601
Locus_157	Locus_157	IPR002007	Haem peroxidase, animal	FAMILY	GO:0006979
Locus_157	Locus_157	noIPR	Haem peroxidase, animal	FAMILY	G3DSA:3.40.50.80 (GENE3D)
Locus_157	Locus_157	noIPR	Haem peroxidase, animal	FAMILY
Locus_157	Locus_157	noIPR	Haem peroxidase, animal	FAMILY	PTHR11972:SF6 (PANTHER)
Locus_157	Locus_157	noIPR	Haem peroxidase, animal	FAMILY
Locus_157	Locus_157	noIPR	Haem peroxidase, animal	FAMILY	PTHR11972 (PANTHER)
Locus_157	Locus_157	noIPR	Haem peroxidase, animal	FAMILY
Locus_157	Locus_157	IPR018247	EF-Hand 1, calcium-binding site	BINDING_SITE	PS00018 (PROSITE_PATTERNS)
Locus_157	Locus_157	IPR018247	EF-Hand 1, calcium-binding site	BINDING_SITE
Locus_157	Locus_157	noIPR	EF-Hand 1, calcium-binding site	BINDING_SITE	TRANSMEMBRANE (PHOBIUS)
Locus_157	Locus_157	noIPR	EF-Hand 1, calcium-binding site	BINDING_SITE
Locus_157	Locus_157	noIPR	EF-Hand 1, calcium-binding site	BINDING_SITE	NON_CYTOPLASMIC_DOMAIN (PHOBIUS)
Locus_157	Locus_157	noIPR	EF-Hand 1, calcium-binding site	BINDING_SITE
Locus_157	Locus_157	noIPR	EF-Hand 1, calcium-binding site	BINDING_SITE	CYTOPLASMIC_DOMAIN (PHOBIUS)
Locus_157	Locus_157	noIPR	EF-Hand 1, calcium-binding site	BINDING_SITE
Locus_157	Locus_157	noIPR	EF-Hand 1, calcium-binding site	BINDING_SITE	CYTOPLASMIC_DOMAIN (PHOBIUS)
Locus_157	Locus_157	noIPR	EF-Hand 1, calcium-binding site	BINDING_SITE
Locus_157	Locus_157	noIPR	EF-Hand 1, calcium-binding site	BINDING_SITE	TRANSMEMBRANE (PHOBIUS)
Locus_157	Locus_157	noIPR	EF-Hand 1, calcium-binding site	BINDING_SITE
Locus_157	Locus_157	noIPR	EF-Hand 1, calcium-binding site	BINDING_SITE	CYTOPLASMIC_DOMAIN (PHOBIUS)
Locus_157	Locus_157	noIPR	EF-Hand 1, calcium-binding site	BINDING_SITE
Locus_157	Locus_157	noIPR	EF-Hand 1, calcium-binding site	BINDING_SITE	NON_CYTOPLASMIC_DOMAIN (PHOBIUS)
Locus_157	Locus_157	noIPR	EF-Hand 1, calcium-binding site	BINDING_SITE
Locus_157	Locus_157	noIPR	EF-Hand 1, calcium-binding site	BINDING_SITE	NON_CYTOPLASMIC_DOMAIN (PHOBIUS)
Locus_157	Locus_157	noIPR	EF-Hand 1, calcium-binding site	BINDING_SITE
Locus_157	Locus_157	noIPR	EF-Hand 1, calcium-binding site	BINDING_SITE	CYTOPLASMIC_DOMAIN (PHOBIUS)
Locus_157	Locus_157	noIPR	EF-Hand 1, calcium-binding site	BINDING_SITE
Locus_157	Locus_157	noIPR	EF-Hand 1, calcium-binding site	BINDING_SITE	TRANSMEMBRANE (PHOBIUS)
Locus_157	Locus_157	noIPR	EF-Hand 1, calcium-binding site	BINDING_SITE
Locus_157	Locus_157	noIPR	EF-Hand 1, calcium-binding site	BINDING_SITE	TRANSMEMBRANE (PHOBIUS)
Locus_157	Locus_157	noIPR	EF-Hand 1, calcium-binding site	BINDING_SITE
Locus_157	Locus_157	noIPR	EF-Hand 1, calcium-binding site	BINDING_SITE	NON_CYTOPLASMIC_DOMAIN (PHOBIUS)
Locus_157	Locus_157	noIPR	EF-Hand 1, calcium-binding site	BINDING_SITE
Locus_157	Locus_157	noIPR	EF-Hand 1, calcium-binding site	BINDING_SITE	TRANSMEMBRANE (PHOBIUS)
Locus_157	Locus_157	noIPR	EF-Hand 1, calcium-binding site	BINDING_SITE
Locus_157	Locus_157	noIPR	EF-Hand 1, calcium-binding site	BINDING_SITE	TRANSMEMBRANE (PHOBIUS)
Locus_157	Locus_157	noIPR	EF-Hand 1, calcium-binding site	BINDING_SITE
Locus_157	Locus_157	noIPR	EF-Hand 1, calcium-binding site	BINDING_SITE	TRANSMEMBRANE (PHOBIUS)
Locus_157	Locus_157	noIPR	EF-Hand 1, calcium-binding site	BINDING_SITE
Locus_157	Locus_157	IPR017927	Ferredoxin reductase-type FAD-binding domain	DOMAIN	PS51384 (PROSITE_PROFILES)
Locus_157	Locus_157	IPR017927	Ferredoxin reductase-type FAD-binding domain	DOMAIN	GO:0016491
Locus_157	Locus_157	IPR017927	Ferredoxin reductase-type FAD-binding domain	DOMAIN	GO:0055114
Locus_157	Locus_157	IPR002048	EF-hand domain	DOMAIN	PS50222 (PROSITE_PROFILES)
Locus_157	Locus_157	IPR002048	EF-hand domain	DOMAIN	GO:0005509
Locus_157	Locus_157	IPR002048	EF-hand domain	DOMAIN	PS50222 (PROSITE_PROFILES)
Locus_157	Locus_157	IPR002048	EF-hand domain	DOMAIN	GO:0005509
Locus_157	Locus_157	IPR002007	Haem peroxidase, animal	FAMILY	PS50292 (PROSITE_PROFILES)
Locus_157	Locus_157	IPR002007	Haem peroxidase, animal	FAMILY	GO:0020037
Locus_157	Locus_157	IPR002007	Haem peroxidase, animal	FAMILY	GO:0055114
Locus_157	Locus_157	IPR002007	Haem peroxidase, animal	FAMILY	GO:0004601
Locus_157	Locus_157	IPR002007	Haem peroxidase, animal	FAMILY	GO:0006979
Locus_157	Locus_157	IPR017938	Riboflavin synthase-like beta-barrel	DOMAIN	SSF63380 (SUPERFAMILY)
Locus_157	Locus_157	IPR017938	Riboflavin synthase-like beta-barrel	DOMAIN	GO:0016491
Locus_157	Locus_157	IPR017938	Riboflavin synthase-like beta-barrel	DOMAIN	GO:0055114
Locus_157	Locus_157	noIPR	Riboflavin synthase-like beta-barrel	DOMAIN	SSF52343 (SUPERFAMILY)
Locus_157	Locus_157	noIPR	Riboflavin synthase-like beta-barrel	DOMAIN
Locus_157	Locus_157	IPR010255	Haem peroxidase	FAMILY	SSF48113 (SUPERFAMILY)
Locus_157	Locus_157	IPR010255	Haem peroxidase	FAMILY	GO:0004601
Locus_157	Locus_157	IPR010255	Haem peroxidase	FAMILY	GO:0055114
Locus_157	Locus_157	IPR010255	Haem peroxidase	FAMILY	GO:0006979
Locus_157	Locus_157	IPR010255	Haem peroxidase	FAMILY	GO:0020037
Locus_157	Locus_157	noIPR	Haem peroxidase	FAMILY	SSF47473 (SUPERFAMILY)
Locus_157	Locus_157	noIPR	Haem peroxidase	FAMILY
Locus_157	Locus_157	noIPR	Haem peroxidase	FAMILY	TMhelix (TMHMM)
Locus_157	Locus_157	noIPR	Haem peroxidase	FAMILY
Locus_157	Locus_157	noIPR	Haem peroxidase	FAMILY	TMhelix (TMHMM)
Locus_157	Locus_157	noIPR	Haem peroxidase	FAMILY
Locus_157	Locus_157	noIPR	Haem peroxidase	FAMILY	TMhelix (TMHMM)
Locus_157	Locus_157	noIPR	Haem peroxidase	FAMILY
Locus_157	Locus_157	noIPR	Haem peroxidase	FAMILY	TMhelix (TMHMM)
Locus_157	Locus_157	noIPR	Haem peroxidase	FAMILY
Locus_157	Locus_157	noIPR	Haem peroxidase	FAMILY	TMhelix (TMHMM)
Locus_157	Locus_157	noIPR	Haem peroxidase	FAMILY
Locus_157	Locus_157	noIPR	Haem peroxidase	FAMILY	TMhelix (TMHMM)
Locus_157	Locus_157	noIPR	Haem peroxidase	FAMILY
Locus_160	Locus_160	IPR001915	Peptidase M48	FAMILY	PF01435 (PFAM)
Locus_160	Locus_160	IPR001915	Peptidase M48	FAMILY	GO:0004222
Locus_160	Locus_160	IPR001915	Peptidase M48	FAMILY	GO:0006508
Locus_160	Locus_160	IPR001915	Peptidase M48	FAMILY	GO:0016020
Locus_160	Locus_160	noIPR	Peptidase M48	FAMILY	G3DSA:3.30.2010.10 (GENE3D)
Locus_160	Locus_160	noIPR	Peptidase M48	FAMILY
Locus_160	Locus_160	IPR027057	CAAX prenyl protease 1	FAMILY	PTHR10120:SF17 (PANTHER)
Locus_160	Locus_160	IPR027057	CAAX prenyl protease 1	FAMILY	GO:0008233
Locus_160	Locus_160	IPR027057	CAAX prenyl protease 1	FAMILY	GO:0071586
Locus_160	Locus_160	noIPR	CAAX prenyl protease 1	FAMILY	PTHR10120 (PANTHER)
Locus_160	Locus_160	noIPR	CAAX prenyl protease 1	FAMILY
Locus_160	Locus_160	noIPR	CAAX prenyl protease 1	FAMILY	TRANSMEMBRANE (PHOBIUS)
Locus_160	Locus_160	noIPR	CAAX prenyl protease 1	FAMILY
Locus_160	Locus_160	noIPR	CAAX prenyl protease 1	FAMILY	CYTOPLASMIC_DOMAIN (PHOBIUS)
Locus_160	Locus_160	noIPR	CAAX prenyl protease 1	FAMILY
Locus_160	Locus_160	noIPR	CAAX prenyl protease 1	FAMILY	CYTOPLASMIC_DOMAIN (PHOBIUS)
Locus_160	Locus_160	noIPR	CAAX prenyl protease 1	FAMILY
Locus_160	Locus_160	noIPR	CAAX prenyl protease 1	FAMILY	TRANSMEMBRANE (PHOBIUS)
Locus_160	Locus_160	noIPR	CAAX prenyl protease 1	FAMILY
Locus_160	Locus_160	noIPR	CAAX prenyl protease 1	FAMILY	TRANSMEMBRANE (PHOBIUS)
Locus_160	Locus_160	noIPR	CAAX prenyl protease 1	FAMILY
Locus_160	Locus_160	noIPR	CAAX prenyl protease 1	FAMILY	TRANSMEMBRANE (PHOBIUS)
Locus_160	Locus_160	noIPR	CAAX prenyl protease 1	FAMILY
Locus_160	Locus_160	noIPR	CAAX prenyl protease 1	FAMILY	CYTOPLASMIC_DOMAIN (PHOBIUS)
Locus_160	Locus_160	noIPR	CAAX prenyl protease 1	FAMILY
Locus_160	Locus_160	noIPR	CAAX prenyl protease 1	FAMILY	TRANSMEMBRANE (PHOBIUS)
Locus_160	Locus_160	noIPR	CAAX prenyl protease 1	FAMILY
Locus_160	Locus_160	noIPR	CAAX prenyl protease 1	FAMILY	TRANSMEMBRANE (PHOBIUS)
Locus_160	Locus_160	noIPR	CAAX prenyl protease 1	FAMILY
Locus_160	Locus_160	noIPR	CAAX prenyl protease 1	FAMILY	NON_CYTOPLASMIC_DOMAIN (PHOBIUS)
Locus_160	Locus_160	noIPR	CAAX prenyl protease 1	FAMILY
Locus_160	Locus_160	noIPR	CAAX prenyl protease 1	FAMILY	NON_CYTOPLASMIC_DOMAIN (PHOBIUS)
Locus_160	Locus_160	noIPR	CAAX prenyl protease 1	FAMILY
Locus_160	Locus_160	noIPR	CAAX prenyl protease 1	FAMILY	NON_CYTOPLASMIC_DOMAIN (PHOBIUS)
Locus_160	Locus_160	noIPR	CAAX prenyl protease 1	FAMILY
Locus_160	Locus_160	noIPR	CAAX prenyl protease 1	FAMILY	CYTOPLASMIC_DOMAIN (PHOBIUS)
Locus_160	Locus_160	noIPR	CAAX prenyl protease 1	FAMILY
Locus_160	Locus_160	noIPR	CAAX prenyl protease 1	FAMILY	TMhelix (TMHMM)
Locus_160	Locus_160	noIPR	CAAX prenyl protease 1	FAMILY
Locus_160	Locus_160	noIPR	CAAX prenyl protease 1	FAMILY	TMhelix (TMHMM)
Locus_160	Locus_160	noIPR	CAAX prenyl protease 1	FAMILY
Locus_160	Locus_160	noIPR	CAAX prenyl protease 1	FAMILY	TMhelix (TMHMM)
Locus_160	Locus_160	noIPR	CAAX prenyl protease 1	FAMILY
Locus_160	Locus_160	noIPR	CAAX prenyl protease 1	FAMILY	TMhelix (TMHMM)
Locus_160	Locus_160	noIPR	CAAX prenyl protease 1	FAMILY
Locus_163	Locus_163	noIPR	null	null	SIGNAL_PEPTIDE_H_REGION (PHOBIUS)
Locus_163	Locus_163	noIPR	null	null
Locus_163	Locus_163	noIPR	null	null	SIGNAL_PEPTIDE_C_REGION (PHOBIUS)
Locus_163	Locus_163	noIPR	null	null
Locus_163	Locus_163	noIPR	null	null	SIGNAL_PEPTIDE_N_REGION (PHOBIUS)
Locus_163	Locus_163	noIPR	null	null
Locus_163	Locus_163	noIPR	null	null	TRANSMEMBRANE (PHOBIUS)
Locus_163	Locus_163	noIPR	null	null
Locus_163	Locus_163	noIPR	null	null	CYTOPLASMIC_DOMAIN (PHOBIUS)
Locus_163	Locus_163	noIPR	null	null
Locus_163	Locus_163	noIPR	null	null	SIGNAL_PEPTIDE (PHOBIUS)
Locus_163	Locus_163	noIPR	null	null
Locus_163	Locus_163	noIPR	null	null	NON_CYTOPLASMIC_DOMAIN (PHOBIUS)
Locus_163	Locus_163	noIPR	null	null
Locus_165	Locus_165	IPR002415	H/ACA ribonucleoprotein complex, subunit Nhp2, eukaryote	FAMILY	PR00883 (PRINTS)
Locus_165	Locus_165	IPR002415	H/ACA ribonucleoprotein complex, subunit Nhp2, eukaryote	FAMILY	GO:0005730
Locus_165	Locus_165	IPR002415	H/ACA ribonucleoprotein complex, subunit Nhp2, eukaryote	FAMILY	GO:0003723
Locus_165	Locus_165	IPR018492	Ribosomal protein L7Ae/L8/Nhp2 family	FAMILY	PR00881 (PRINTS)
Locus_165	Locus_165	IPR018492	Ribosomal protein L7Ae/L8/Nhp2 family	FAMILY
Locus_165	Locus_165	IPR004038	Ribosomal protein L7Ae/L30e/S12e/Gadd45	DOMAIN	PF01248 (PFAM)
Locus_165	Locus_165	IPR004038	Ribosomal protein L7Ae/L30e/S12e/Gadd45	DOMAIN
Locus_165	Locus_165	noIPR	Ribosomal protein L7Ae/L30e/S12e/Gadd45	DOMAIN	G3DSA:3.30.1330.30 (GENE3D)
Locus_165	Locus_165	noIPR	Ribosomal protein L7Ae/L30e/S12e/Gadd45	DOMAIN
Locus_165	Locus_165	noIPR	Ribosomal protein L7Ae/L30e/S12e/Gadd45	DOMAIN	PTHR23105 (PANTHER)
Locus_165	Locus_165	noIPR	Ribosomal protein L7Ae/L30e/S12e/Gadd45	DOMAIN
Locus_165	Locus_165	IPR004037	Ribosomal protein L7Ae conserved site	CONSERVED_SITE	PS01082 (PROSITE_PATTERNS)
Locus_165	Locus_165	IPR004037	Ribosomal protein L7Ae conserved site	CONSERVED_SITE	GO:0042254
Locus_165	Locus_165	IPR004037	Ribosomal protein L7Ae conserved site	CONSERVED_SITE	GO:0030529
Locus_165	Locus_165	noIPR	Ribosomal protein L7Ae conserved site	CONSERVED_SITE	SSF55315 (SUPERFAMILY)
Locus_165	Locus_165	noIPR	Ribosomal protein L7Ae conserved site	CONSERVED_SITE
Locus_167	Locus_167	noIPR	null	null	Coil (COILS)
Locus_167	Locus_167	noIPR	null	null
Locus_167	Locus_167	IPR001580	Calreticulin/calnexin	FAMILY	PR00626 (PRINTS)
Locus_167	Locus_167	IPR001580	Calreticulin/calnexin	FAMILY	GO:0005509
Locus_167	Locus_167	IPR001580	Calreticulin/calnexin	FAMILY	GO:0006457
Locus_167	Locus_167	IPR001580	Calreticulin/calnexin	FAMILY	GO:0051082
Locus_167	Locus_167	IPR001580	Calreticulin/calnexin	FAMILY	GO:0005783
Locus_167	Locus_167	IPR001580	Calreticulin/calnexin	FAMILY	PF00262 (PFAM)
Locus_167	Locus_167	IPR001580	Calreticulin/calnexin	FAMILY	GO:0005509
Locus_167	Locus_167	IPR001580	Calreticulin/calnexin	FAMILY	GO:0006457
Locus_167	Locus_167	IPR001580	Calreticulin/calnexin	FAMILY	GO:0051082
Locus_167	Locus_167	IPR001580	Calreticulin/calnexin	FAMILY	GO:0005783
Locus_167	Locus_167	IPR009033	Calreticulin/calnexin, P domain	DOMAIN	G3DSA:2.10.250.10 (GENE3D)
Locus_167	Locus_167	IPR009033	Calreticulin/calnexin, P domain	DOMAIN	GO:0005515
Locus_167	Locus_167	IPR009033	Calreticulin/calnexin, P domain	DOMAIN	GO:0005509
Locus_167	Locus_167	IPR013320	Concanavalin A-like lectin/glucanase, subgroup	DOMAIN	G3DSA:2.60.120.200 (GENE3D)
Locus_167	Locus_167	IPR013320	Concanavalin A-like lectin/glucanase, subgroup	DOMAIN
Locus_167	Locus_167	IPR001580	Calreticulin/calnexin	FAMILY	PTHR11073 (PANTHER)
Locus_167	Locus_167	IPR001580	Calreticulin/calnexin	FAMILY	GO:0005509
Locus_167	Locus_167	IPR001580	Calreticulin/calnexin	FAMILY	GO:0006457
Locus_167	Locus_167	IPR001580	Calreticulin/calnexin	FAMILY	GO:0051082
Locus_167	Locus_167	IPR001580	Calreticulin/calnexin	FAMILY	GO:0005783
Locus_167	Locus_167	IPR018124	Calreticulin/calnexin, conserved site	CONSERVED_SITE	PS00805 (PROSITE_PATTERNS)
Locus_167	Locus_167	IPR018124	Calreticulin/calnexin, conserved site	CONSERVED_SITE	GO:0005509
Locus_167	Locus_167	IPR018124	Calreticulin/calnexin, conserved site	CONSERVED_SITE	PS00805 (PROSITE_PATTERNS)
Locus_167	Locus_167	IPR018124	Calreticulin/calnexin, conserved site	CONSERVED_SITE	GO:0005509
Locus_167	Locus_167	IPR018124	Calreticulin/calnexin, conserved site	CONSERVED_SITE	PS00804 (PROSITE_PATTERNS)
Locus_167	Locus_167	IPR018124	Calreticulin/calnexin, conserved site	CONSERVED_SITE	GO:0005509
Locus_167	Locus_167	IPR009033	Calreticulin/calnexin, P domain	DOMAIN	SSF63887 (SUPERFAMILY)
Locus_167	Locus_167	IPR009033	Calreticulin/calnexin, P domain	DOMAIN	GO:0005515
Locus_167	Locus_167	IPR009033	Calreticulin/calnexin, P domain	DOMAIN	GO:0005509
Locus_167	Locus_167	IPR008985	Concanavalin A-like lectin/glucanases superfamily	DOMAIN	SSF49899 (SUPERFAMILY)
Locus_167	Locus_167	IPR008985	Concanavalin A-like lectin/glucanases superfamily	DOMAIN
Locus_169	Locus_169	noIPR	null	null	TMhelix (TMHMM)
Locus_169	Locus_169	noIPR	null	null
Locus_172	Locus_172	noIPR	null	null	PTHR11652:SF3 (PANTHER)
Locus_172	Locus_172	noIPR	null	null
Locus_172	Locus_172	IPR006032	Ribosomal protein S12/S23	FAMILY	PTHR11652 (PANTHER)
Locus_172	Locus_172	IPR006032	Ribosomal protein S12/S23	FAMILY	GO:0005622
Locus_172	Locus_172	IPR006032	Ribosomal protein S12/S23	FAMILY	GO:0003735
Locus_172	Locus_172	IPR006032	Ribosomal protein S12/S23	FAMILY	GO:0006412
Locus_172	Locus_172	IPR006032	Ribosomal protein S12/S23	FAMILY	GO:0005840
Locus_172	Locus_172	noIPR	Ribosomal protein S12/S23	FAMILY	SIGNAL_PEPTIDE_N_REGION (PHOBIUS)
Locus_172	Locus_172	noIPR	Ribosomal protein S12/S23	FAMILY
Locus_172	Locus_172	noIPR	Ribosomal protein S12/S23	FAMILY	SIGNAL_PEPTIDE (PHOBIUS)
Locus_172	Locus_172	noIPR	Ribosomal protein S12/S23	FAMILY
Locus_172	Locus_172	noIPR	Ribosomal protein S12/S23	FAMILY	NON_CYTOPLASMIC_DOMAIN (PHOBIUS)
Locus_172	Locus_172	noIPR	Ribosomal protein S12/S23	FAMILY
Locus_172	Locus_172	noIPR	Ribosomal protein S12/S23	FAMILY	SIGNAL_PEPTIDE_C_REGION (PHOBIUS)
Locus_172	Locus_172	noIPR	Ribosomal protein S12/S23	FAMILY
Locus_172	Locus_172	noIPR	Ribosomal protein S12/S23	FAMILY	SIGNAL_PEPTIDE_H_REGION (PHOBIUS)
Locus_172	Locus_172	noIPR	Ribosomal protein S12/S23	FAMILY
Locus_173	Locus_173	noIPR	null	null	Coil (COILS)
Locus_173	Locus_173	noIPR	null	null
Locus_173	Locus_173	IPR001841	Zinc finger, RING-type	DOMAIN	SM00184 (SMART)
Locus_173	Locus_173	IPR001841	Zinc finger, RING-type	DOMAIN	GO:0008270
Locus_173	Locus_173	IPR001841	Zinc finger, RING-type	DOMAIN	GO:0005515
Locus_173	Locus_173	IPR000315	Zinc finger, B-box	DOMAIN	SM00336 (SMART)
Locus_173	Locus_173	IPR000315	Zinc finger, B-box	DOMAIN	GO:0008270
Locus_173	Locus_173	IPR000315	Zinc finger, B-box	DOMAIN	GO:0005622
Locus_173	Locus_173	noIPR	Zinc finger, B-box	DOMAIN	G3DSA:2.60.40.790 (GENE3D)
Locus_173	Locus_173	noIPR	Zinc finger, B-box	DOMAIN
Locus_173	Locus_173	IPR013083	Zinc finger, RING/FYVE/PHD-type	DOMAIN	G3DSA:3.30.40.10 (GENE3D)
Locus_173	Locus_173	IPR013083	Zinc finger, RING/FYVE/PHD-type	DOMAIN
Locus_173	Locus_173	IPR000315	Zinc finger, B-box	DOMAIN	PF00643 (PFAM)
Locus_173	Locus_173	IPR000315	Zinc finger, B-box	DOMAIN	GO:0008270
Locus_173	Locus_173	IPR000315	Zinc finger, B-box	DOMAIN	GO:0005622
Locus_173	Locus_173	noIPR	Zinc finger, B-box	DOMAIN	PF15227 (PFAM)
Locus_173	Locus_173	noIPR	Zinc finger, B-box	DOMAIN
Locus_173	Locus_173	IPR000315	Zinc finger, B-box	DOMAIN	G3DSA:4.10.45.10 (GENE3D)
Locus_173	Locus_173	IPR000315	Zinc finger, B-box	DOMAIN	GO:0008270
Locus_173	Locus_173	IPR000315	Zinc finger, B-box	DOMAIN	GO:0005622
Locus_173	Locus_173	noIPR	Zinc finger, B-box	DOMAIN	PTHR24103:SF220 (PANTHER)
Locus_173	Locus_173	noIPR	Zinc finger, B-box	DOMAIN
Locus_173	Locus_173	noIPR	Zinc finger, B-box	DOMAIN	PTHR24103 (PANTHER)
Locus_173	Locus_173	noIPR	Zinc finger, B-box	DOMAIN
Locus_173	Locus_173	IPR017907	Zinc finger, RING-type, conserved site	CONSERVED_SITE	PS00518 (PROSITE_PATTERNS)
Locus_173	Locus_173	IPR017907	Zinc finger, RING-type, conserved site	CONSERVED_SITE
Locus_173	Locus_173	IPR000315	Zinc finger, B-box	DOMAIN	PS50119 (PROSITE_PROFILES)
Locus_173	Locus_173	IPR000315	Zinc finger, B-box	DOMAIN	GO:0008270
Locus_173	Locus_173	IPR000315	Zinc finger, B-box	DOMAIN	GO:0005622
Locus_173	Locus_173	IPR007052	CS domain	DOMAIN	PS51203 (PROSITE_PROFILES)
Locus_173	Locus_173	IPR007052	CS domain	DOMAIN
Locus_173	Locus_173	IPR001841	Zinc finger, RING-type	DOMAIN	PS50089 (PROSITE_PROFILES)
Locus_173	Locus_173	IPR001841	Zinc finger, RING-type	DOMAIN	GO:0008270
Locus_173	Locus_173	IPR001841	Zinc finger, RING-type	DOMAIN	GO:0005515
Locus_173	Locus_173	noIPR	Zinc finger, RING-type	DOMAIN	SSF57850 (SUPERFAMILY)
Locus_173	Locus_173	noIPR	Zinc finger, RING-type	DOMAIN
Locus_173	Locus_173	IPR008978	HSP20-like chaperone	DOMAIN	SSF49764 (SUPERFAMILY)
Locus_173	Locus_173	IPR008978	HSP20-like chaperone	DOMAIN
Locus_173	Locus_173	noIPR	HSP20-like chaperone	DOMAIN	SSF57845 (SUPERFAMILY)
Locus_173	Locus_173	noIPR	HSP20-like chaperone	DOMAIN
Locus_174	Locus_174	IPR000509	Ribosomal protein L36e	FAMILY	PF01158 (PFAM)
Locus_174	Locus_174	IPR000509	Ribosomal protein L36e	FAMILY	GO:0006412
Locus_174	Locus_174	IPR000509	Ribosomal protein L36e	FAMILY	GO:0005622
Locus_174	Locus_174	IPR000509	Ribosomal protein L36e	FAMILY	GO:0005840
Locus_174	Locus_174	IPR000509	Ribosomal protein L36e	FAMILY	GO:0003735
Locus_174	Locus_174	IPR000509	Ribosomal protein L36e	FAMILY	PTHR10114 (PANTHER)
Locus_174	Locus_174	IPR000509	Ribosomal protein L36e	FAMILY	GO:0006412
Locus_174	Locus_174	IPR000509	Ribosomal protein L36e	FAMILY	GO:0005622
Locus_174	Locus_174	IPR000509	Ribosomal protein L36e	FAMILY	GO:0005840
Locus_174	Locus_174	IPR000509	Ribosomal protein L36e	FAMILY	GO:0003735
Locus_175	Locus_175	IPR000668	Peptidase C1A, papain C-terminal	DOMAIN	PR00705 (PRINTS)
Locus_175	Locus_175	IPR000668	Peptidase C1A, papain C-terminal	DOMAIN	GO:0008234
Locus_175	Locus_175	IPR000668	Peptidase C1A, papain C-terminal	DOMAIN	GO:0006508
Locus_175	Locus_175	IPR013201	Proteinase inhibitor I29, cathepsin propeptide	DOMAIN	SM00848 (SMART)
Locus_175	Locus_175	IPR013201	Proteinase inhibitor I29, cathepsin propeptide	DOMAIN
Locus_175	Locus_175	IPR000668	Peptidase C1A, papain C-terminal	DOMAIN	SM00645 (SMART)
Locus_175	Locus_175	IPR000668	Peptidase C1A, papain C-terminal	DOMAIN	GO:0008234
Locus_175	Locus_175	IPR000668	Peptidase C1A, papain C-terminal	DOMAIN	GO:0006508
Locus_175	Locus_175	IPR013201	Proteinase inhibitor I29, cathepsin propeptide	DOMAIN	PF08246 (PFAM)
Locus_175	Locus_175	IPR013201	Proteinase inhibitor I29, cathepsin propeptide	DOMAIN
Locus_175	Locus_175	noIPR	Proteinase inhibitor I29, cathepsin propeptide	DOMAIN	G3DSA:3.90.70.10 (GENE3D)
Locus_175	Locus_175	noIPR	Proteinase inhibitor I29, cathepsin propeptide	DOMAIN
Locus_175	Locus_175	IPR000668	Peptidase C1A, papain C-terminal	DOMAIN	PF00112 (PFAM)
Locus_175	Locus_175	IPR000668	Peptidase C1A, papain C-terminal	DOMAIN	GO:0008234
Locus_175	Locus_175	IPR000668	Peptidase C1A, papain C-terminal	DOMAIN	GO:0006508
Locus_175	Locus_175	noIPR	Peptidase C1A, papain C-terminal	DOMAIN	PTHR12411:SF149 (PANTHER)
Locus_175	Locus_175	noIPR	Peptidase C1A, papain C-terminal	DOMAIN
Locus_175	Locus_175	IPR013128	Peptidase C1A, papain	FAMILY	PTHR12411 (PANTHER)
Locus_175	Locus_175	IPR013128	Peptidase C1A, papain	FAMILY	GO:0008234
Locus_175	Locus_175	IPR025661	Cysteine peptidase, asparagine active site	ACTIVE_SITE	PS00640 (PROSITE_PATTERNS)
Locus_175	Locus_175	IPR025661	Cysteine peptidase, asparagine active site	ACTIVE_SITE
Locus_175	Locus_175	IPR000169	Cysteine peptidase, cysteine active site	ACTIVE_SITE	PS00139 (PROSITE_PATTERNS)
Locus_175	Locus_175	IPR000169	Cysteine peptidase, cysteine active site	ACTIVE_SITE
Locus_175	Locus_175	noIPR	Cysteine peptidase, cysteine active site	ACTIVE_SITE	SIGNAL_PEPTIDE_N_REGION (PHOBIUS)
Locus_175	Locus_175	noIPR	Cysteine peptidase, cysteine active site	ACTIVE_SITE
Locus_175	Locus_175	noIPR	Cysteine peptidase, cysteine active site	ACTIVE_SITE	SIGNAL_PEPTIDE_H_REGION (PHOBIUS)
Locus_175	Locus_175	noIPR	Cysteine peptidase, cysteine active site	ACTIVE_SITE
Locus_175	Locus_175	noIPR	Cysteine peptidase, cysteine active site	ACTIVE_SITE	SIGNAL_PEPTIDE_C_REGION (PHOBIUS)
Locus_175	Locus_175	noIPR	Cysteine peptidase, cysteine active site	ACTIVE_SITE
Locus_175	Locus_175	noIPR	Cysteine peptidase, cysteine active site	ACTIVE_SITE	NON_CYTOPLASMIC_DOMAIN (PHOBIUS)
Locus_175	Locus_175	noIPR	Cysteine peptidase, cysteine active site	ACTIVE_SITE
Locus_175	Locus_175	noIPR	Cysteine peptidase, cysteine active site	ACTIVE_SITE	SIGNAL_PEPTIDE (PHOBIUS)
Locus_175	Locus_175	noIPR	Cysteine peptidase, cysteine active site	ACTIVE_SITE
Locus_175	Locus_175	noIPR	Cysteine peptidase, cysteine active site	ACTIVE_SITE	SignalP-noTM (SIGNALP_EUK)
Locus_175	Locus_175	noIPR	Cysteine peptidase, cysteine active site	ACTIVE_SITE
Locus_175	Locus_175	noIPR	Cysteine peptidase, cysteine active site	ACTIVE_SITE	SSF54001 (SUPERFAMILY)
Locus_175	Locus_175	noIPR	Cysteine peptidase, cysteine active site	ACTIVE_SITE
Locus_175	Locus_175	noIPR	Cysteine peptidase, cysteine active site	ACTIVE_SITE	SSF54001 (SUPERFAMILY)
Locus_175	Locus_175	noIPR	Cysteine peptidase, cysteine active site	ACTIVE_SITE
Locus_176	Locus_176	IPR008814	Dolichyl-diphosphooligosaccharide--protein glycosyltransferase subunit Swp1	FAMILY	PF05817 (PFAM)
Locus_176	Locus_176	IPR008814	Dolichyl-diphosphooligosaccharide--protein glycosyltransferase subunit Swp1	FAMILY	GO:0016021
Locus_176	Locus_176	IPR008814	Dolichyl-diphosphooligosaccharide--protein glycosyltransferase subunit Swp1	FAMILY	GO:0008250
Locus_176	Locus_176	IPR008814	Dolichyl-diphosphooligosaccharide--protein glycosyltransferase subunit Swp1	FAMILY	GO:0006487
Locus_176	Locus_176	IPR008814	Dolichyl-diphosphooligosaccharide--protein glycosyltransferase subunit Swp1	FAMILY	PTHR12640:SF0 (PANTHER)
Locus_176	Locus_176	IPR008814	Dolichyl-diphosphooligosaccharide--protein glycosyltransferase subunit Swp1	FAMILY	GO:0016021
Locus_176	Locus_176	IPR008814	Dolichyl-diphosphooligosaccharide--protein glycosyltransferase subunit Swp1	FAMILY	GO:0008250
Locus_176	Locus_176	IPR008814	Dolichyl-diphosphooligosaccharide--protein glycosyltransferase subunit Swp1	FAMILY	GO:0006487
Locus_176	Locus_176	noIPR	Dolichyl-diphosphooligosaccharide--protein glycosyltransferase subunit Swp1	FAMILY	PTHR12640 (PANTHER)
Locus_176	Locus_176	noIPR	Dolichyl-diphosphooligosaccharide--protein glycosyltransferase subunit Swp1	FAMILY
Locus_176	Locus_176	noIPR	Dolichyl-diphosphooligosaccharide--protein glycosyltransferase subunit Swp1	FAMILY	TRANSMEMBRANE (PHOBIUS)
Locus_176	Locus_176	noIPR	Dolichyl-diphosphooligosaccharide--protein glycosyltransferase subunit Swp1	FAMILY
Locus_176	Locus_176	noIPR	Dolichyl-diphosphooligosaccharide--protein glycosyltransferase subunit Swp1	FAMILY	CYTOPLASMIC_DOMAIN (PHOBIUS)
Locus_176	Locus_176	noIPR	Dolichyl-diphosphooligosaccharide--protein glycosyltransferase subunit Swp1	FAMILY
Locus_176	Locus_176	noIPR	Dolichyl-diphosphooligosaccharide--protein glycosyltransferase subunit Swp1	FAMILY	NON_CYTOPLASMIC_DOMAIN (PHOBIUS)
Locus_176	Locus_176	noIPR	Dolichyl-diphosphooligosaccharide--protein glycosyltransferase subunit Swp1	FAMILY
Locus_176	Locus_176	noIPR	Dolichyl-diphosphooligosaccharide--protein glycosyltransferase subunit Swp1	FAMILY	TMhelix (TMHMM)
Locus_176	Locus_176	noIPR	Dolichyl-diphosphooligosaccharide--protein glycosyltransferase subunit Swp1	FAMILY
Locus_177	Locus_177	noIPR	null	null	G3DSA:3.40.50.300 (GENE3D)
Locus_177	Locus_177	noIPR	null	null
Locus_177	Locus_177	IPR006571	TLDc	DOMAIN	PF07534 (PFAM)
Locus_177	Locus_177	IPR006571	TLDc	DOMAIN
Locus_177	Locus_177	IPR024644	Interferon-induced protein 44 family	FAMILY	PTHR14241 (PANTHER)
Locus_177	Locus_177	IPR024644	Interferon-induced protein 44 family	FAMILY
Locus_177	Locus_177	noIPR	Interferon-induced protein 44 family	FAMILY	PTHR14241:SF4 (PANTHER)
Locus_177	Locus_177	noIPR	Interferon-induced protein 44 family	FAMILY
Locus_177	Locus_177	IPR027417	P-loop containing nucleoside triphosphate hydrolase	DOMAIN	SSF52540 (SUPERFAMILY)
Locus_177	Locus_177	IPR027417	P-loop containing nucleoside triphosphate hydrolase	DOMAIN
Locus_178	Locus_178	noIPR	null	null	NON_CYTOPLASMIC_DOMAIN (PHOBIUS)
Locus_178	Locus_178	noIPR	null	null
Locus_178	Locus_178	noIPR	null	null	CYTOPLASMIC_DOMAIN (PHOBIUS)
Locus_178	Locus_178	noIPR	null	null
Locus_178	Locus_178	noIPR	null	null	TRANSMEMBRANE (PHOBIUS)
Locus_178	Locus_178	noIPR	null	null
Locus_178	Locus_178	noIPR	null	null	TMhelix (TMHMM)
Locus_178	Locus_178	noIPR	null	null
Locus_179	Locus_179	noIPR	null	null	TMhelix (TMHMM)
Locus_179	Locus_179	noIPR	null	null
Locus_180	Locus_180	IPR015880	Zinc finger, C2H2-like	DOMAIN	SM00355 (SMART)
Locus_180	Locus_180	IPR015880	Zinc finger, C2H2-like	DOMAIN
Locus_180	Locus_180	IPR013087	Zinc finger C2H2-type/integrase DNA-binding domain	DOMAIN	G3DSA:3.30.160.60 (GENE3D)
Locus_180	Locus_180	IPR013087	Zinc finger C2H2-type/integrase DNA-binding domain	DOMAIN	GO:0003676
Locus_180	Locus_180	IPR007087	Zinc finger, C2H2	DOMAIN	PF00096 (PFAM)
Locus_180	Locus_180	IPR007087	Zinc finger, C2H2	DOMAIN	GO:0046872
Locus_180	Locus_180	noIPR	Zinc finger, C2H2	DOMAIN	PF13894 (PFAM)
Locus_180	Locus_180	noIPR	Zinc finger, C2H2	DOMAIN
Locus_180	Locus_180	IPR013087	Zinc finger C2H2-type/integrase DNA-binding domain	DOMAIN	G3DSA:3.30.160.60 (GENE3D)
Locus_180	Locus_180	IPR013087	Zinc finger C2H2-type/integrase DNA-binding domain	DOMAIN	GO:0003676
Locus_180	Locus_180	noIPR	Zinc finger C2H2-type/integrase DNA-binding domain	DOMAIN	PTHR11389 (PANTHER)
Locus_180	Locus_180	noIPR	Zinc finger C2H2-type/integrase DNA-binding domain	DOMAIN
Locus_180	Locus_180	IPR007087	Zinc finger, C2H2	DOMAIN	PS00028 (PROSITE_PATTERNS)
Locus_180	Locus_180	IPR007087	Zinc finger, C2H2	DOMAIN	GO:0046872
Locus_180	Locus_180	IPR007087	Zinc finger, C2H2	DOMAIN	PS00028 (PROSITE_PATTERNS)
Locus_180	Locus_180	IPR007087	Zinc finger, C2H2	DOMAIN	GO:0046872
Locus_180	Locus_180	IPR007087	Zinc finger, C2H2	DOMAIN	PS00028 (PROSITE_PATTERNS)
Locus_180	Locus_180	IPR007087	Zinc finger, C2H2	DOMAIN	GO:0046872
Locus_180	Locus_180	IPR007087	Zinc finger, C2H2	DOMAIN	PS00028 (PROSITE_PATTERNS)
Locus_180	Locus_180	IPR007087	Zinc finger, C2H2	DOMAIN	GO:0046872
Locus_180	Locus_180	IPR007087	Zinc finger, C2H2	DOMAIN	PS00028 (PROSITE_PATTERNS)
Locus_180	Locus_180	IPR007087	Zinc finger, C2H2	DOMAIN	GO:0046872
Locus_180	Locus_180	IPR007087	Zinc finger, C2H2	DOMAIN	PS00028 (PROSITE_PATTERNS)
Locus_180	Locus_180	IPR007087	Zinc finger, C2H2	DOMAIN	GO:0046872
Locus_180	Locus_180	IPR007087	Zinc finger, C2H2	DOMAIN	PS50157 (PROSITE_PROFILES)
Locus_180	Locus_180	IPR007087	Zinc finger, C2H2	DOMAIN	GO:0046872
Locus_180	Locus_180	IPR007087	Zinc finger, C2H2	DOMAIN	PS50157 (PROSITE_PROFILES)
Locus_180	Locus_180	IPR007087	Zinc finger, C2H2	DOMAIN	GO:0046872
Locus_180	Locus_180	IPR007087	Zinc finger, C2H2	DOMAIN	PS50157 (PROSITE_PROFILES)
Locus_180	Locus_180	IPR007087	Zinc finger, C2H2	DOMAIN	GO:0046872
Locus_180	Locus_180	IPR007087	Zinc finger, C2H2	DOMAIN	PS50157 (PROSITE_PROFILES)
Locus_180	Locus_180	IPR007087	Zinc finger, C2H2	DOMAIN	GO:0046872
Locus_180	Locus_180	IPR007087	Zinc finger, C2H2	DOMAIN	PS50157 (PROSITE_PROFILES)
Locus_180	Locus_180	IPR007087	Zinc finger, C2H2	DOMAIN	GO:0046872
Locus_180	Locus_180	IPR007087	Zinc finger, C2H2	DOMAIN	PS50157 (PROSITE_PROFILES)
Locus_180	Locus_180	IPR007087	Zinc finger, C2H2	DOMAIN	GO:0046872
Locus_180	Locus_180	noIPR	Zinc finger, C2H2	DOMAIN	SSF57667 (SUPERFAMILY)
Locus_180	Locus_180	noIPR	Zinc finger, C2H2	DOMAIN
Locus_180	Locus_180	noIPR	Zinc finger, C2H2	DOMAIN	SSF57667 (SUPERFAMILY)
Locus_180	Locus_180	noIPR	Zinc finger, C2H2	DOMAIN
Locus_180	Locus_180	noIPR	Zinc finger, C2H2	DOMAIN	SSF57667 (SUPERFAMILY)
Locus_180	Locus_180	noIPR	Zinc finger, C2H2	DOMAIN
Locus_180	Locus_180	noIPR	Zinc finger, C2H2	DOMAIN	SSF57667 (SUPERFAMILY)
Locus_180	Locus_180	noIPR	Zinc finger, C2H2	DOMAIN
Locus_181	Locus_181	noIPR	null	null	CYTOPLASMIC_DOMAIN (PHOBIUS)
Locus_181	Locus_181	noIPR	null	null
Locus_181	Locus_181	noIPR	null	null	NON_CYTOPLASMIC_DOMAIN (PHOBIUS)
Locus_181	Locus_181	noIPR	null	null
Locus_181	Locus_181	noIPR	null	null	TRANSMEMBRANE (PHOBIUS)
Locus_181	Locus_181	noIPR	null	null
Locus_181	Locus_181	noIPR	null	null	TMhelix (TMHMM)
Locus_181	Locus_181	noIPR	null	null
Locus_182	Locus_182	noIPR	null	null	TRANSMEMBRANE (PHOBIUS)
Locus_182	Locus_182	noIPR	null	null
Locus_182	Locus_182	noIPR	null	null	NON_CYTOPLASMIC_DOMAIN (PHOBIUS)
Locus_182	Locus_182	noIPR	null	null
Locus_182	Locus_182	noIPR	null	null	CYTOPLASMIC_DOMAIN (PHOBIUS)
Locus_182	Locus_182	noIPR	null	null
Locus_182	Locus_182	noIPR	null	null	TMhelix (TMHMM)
Locus_182	Locus_182	noIPR	null	null
Locus_183	Locus_183	IPR020831	Glyceraldehyde/Erythrose phosphate dehydrogenase family	FAMILY	PR00078 (PRINTS)
Locus_183	Locus_183	IPR020831	Glyceraldehyde/Erythrose phosphate dehydrogenase family	FAMILY	GO:0055114
Locus_183	Locus_183	IPR020831	Glyceraldehyde/Erythrose phosphate dehydrogenase family	FAMILY	GO:0016620
Locus_183	Locus_183	IPR020828	Glyceraldehyde 3-phosphate dehydrogenase, NAD(P) binding domain	DOMAIN	SM00846 (SMART)
Locus_183	Locus_183	IPR020828	Glyceraldehyde 3-phosphate dehydrogenase, NAD(P) binding domain	DOMAIN	GO:0016620
Locus_183	Locus_183	IPR020828	Glyceraldehyde 3-phosphate dehydrogenase, NAD(P) binding domain	DOMAIN	GO:0055114
Locus_183	Locus_183	IPR016040	NAD(P)-binding domain	DOMAIN	G3DSA:3.40.50.720 (GENE3D)
Locus_183	Locus_183	IPR016040	NAD(P)-binding domain	DOMAIN
Locus_183	Locus_183	noIPR	NAD(P)-binding domain	DOMAIN	G3DSA:3.30.360.10 (GENE3D)
Locus_183	Locus_183	noIPR	NAD(P)-binding domain	DOMAIN
Locus_183	Locus_183	IPR020828	Glyceraldehyde 3-phosphate dehydrogenase, NAD(P) binding domain	DOMAIN	PF00044 (PFAM)
Locus_183	Locus_183	IPR020828	Glyceraldehyde 3-phosphate dehydrogenase, NAD(P) binding domain	DOMAIN	GO:0016620
Locus_183	Locus_183	IPR020828	Glyceraldehyde 3-phosphate dehydrogenase, NAD(P) binding domain	DOMAIN	GO:0055114
Locus_183	Locus_183	IPR020829	Glyceraldehyde 3-phosphate dehydrogenase, catalytic domain	DOMAIN	PF02800 (PFAM)
Locus_183	Locus_183	IPR020829	Glyceraldehyde 3-phosphate dehydrogenase, catalytic domain	DOMAIN	GO:0016620
Locus_183	Locus_183	IPR020829	Glyceraldehyde 3-phosphate dehydrogenase, catalytic domain	DOMAIN	GO:0055114
Locus_183	Locus_183	IPR020831	Glyceraldehyde/Erythrose phosphate dehydrogenase family	FAMILY	PTHR10836 (PANTHER)
Locus_183	Locus_183	IPR020831	Glyceraldehyde/Erythrose phosphate dehydrogenase family	FAMILY	GO:0055114
Locus_183	Locus_183	IPR020831	Glyceraldehyde/Erythrose phosphate dehydrogenase family	FAMILY	GO:0016620
Locus_183	Locus_183	IPR020830	Glyceraldehyde 3-phosphate dehydrogenase, active site	ACTIVE_SITE	PS00071 (PROSITE_PATTERNS)
Locus_183	Locus_183	IPR020830	Glyceraldehyde 3-phosphate dehydrogenase, active site	ACTIVE_SITE	GO:0016620
Locus_183	Locus_183	IPR020830	Glyceraldehyde 3-phosphate dehydrogenase, active site	ACTIVE_SITE	GO:0055114
Locus_183	Locus_183	noIPR	Glyceraldehyde 3-phosphate dehydrogenase, active site	ACTIVE_SITE	SSF51735 (SUPERFAMILY)
Locus_183	Locus_183	noIPR	Glyceraldehyde 3-phosphate dehydrogenase, active site	ACTIVE_SITE
Locus_183	Locus_183	noIPR	Glyceraldehyde 3-phosphate dehydrogenase, active site	ACTIVE_SITE	SSF55347 (SUPERFAMILY)
Locus_183	Locus_183	noIPR	Glyceraldehyde 3-phosphate dehydrogenase, active site	ACTIVE_SITE
Locus_184	Locus_184	noIPR	null	null	Coil (COILS)
Locus_184	Locus_184	noIPR	null	null
Locus_184	Locus_184	IPR005343	Nucleolar complex protein 2	FAMILY	PF03715 (PFAM)
Locus_184	Locus_184	IPR005343	Nucleolar complex protein 2	FAMILY
Locus_184	Locus_184	noIPR	Nucleolar complex protein 2	FAMILY	PTHR12687:SF4 (PANTHER)
Locus_184	Locus_184	noIPR	Nucleolar complex protein 2	FAMILY
Locus_184	Locus_184	IPR005343	Nucleolar complex protein 2	FAMILY	PTHR12687 (PANTHER)
Locus_184	Locus_184	IPR005343	Nucleolar complex protein 2	FAMILY
Locus_184	Locus_184	IPR016024	Armadillo-type fold	DOMAIN	SSF48371 (SUPERFAMILY)
Locus_184	Locus_184	IPR016024	Armadillo-type fold	DOMAIN	GO:0005488
Locus_185	Locus_185	IPR004087	K Homology domain	DOMAIN	SM00322 (SMART)
Locus_185	Locus_185	IPR004087	K Homology domain	DOMAIN	GO:0003723
Locus_185	Locus_185	noIPR	K Homology domain	DOMAIN	G3DSA:3.30.1370.10 (GENE3D)
Locus_185	Locus_185	noIPR	K Homology domain	DOMAIN
Locus_185	Locus_185	noIPR	K Homology domain	DOMAIN	G3DSA:3.30.1370.10 (GENE3D)
Locus_185	Locus_185	noIPR	K Homology domain	DOMAIN
Locus_185	Locus_185	noIPR	K Homology domain	DOMAIN	G3DSA:3.30.1370.10 (GENE3D)
Locus_185	Locus_185	noIPR	K Homology domain	DOMAIN
Locus_185	Locus_185	IPR004088	K Homology domain, type 1	DOMAIN	PF00013 (PFAM)
Locus_185	Locus_185	IPR004088	K Homology domain, type 1	DOMAIN	GO:0003723
Locus_185	Locus_185	IPR015096	Domain of unknown function DUF1897	DOMAIN	PF09005 (PFAM)
Locus_185	Locus_185	IPR015096	Domain of unknown function DUF1897	DOMAIN
Locus_185	Locus_185	noIPR	Domain of unknown function DUF1897	DOMAIN	PTHR10288:SF57 (PANTHER)
Locus_185	Locus_185	noIPR	Domain of unknown function DUF1897	DOMAIN
Locus_185	Locus_185	noIPR	Domain of unknown function DUF1897	DOMAIN	PTHR10288 (PANTHER)
Locus_185	Locus_185	noIPR	Domain of unknown function DUF1897	DOMAIN
Locus_185	Locus_185	IPR004088	K Homology domain, type 1	DOMAIN	PS50084 (PROSITE_PROFILES)
Locus_185	Locus_185	IPR004088	K Homology domain, type 1	DOMAIN	GO:0003723
Locus_185	Locus_185	IPR004088	K Homology domain, type 1	DOMAIN	PS50084 (PROSITE_PROFILES)
Locus_185	Locus_185	IPR004088	K Homology domain, type 1	DOMAIN	GO:0003723
Locus_185	Locus_185	IPR004088	K Homology domain, type 1	DOMAIN	PS50084 (PROSITE_PROFILES)
Locus_185	Locus_185	IPR004088	K Homology domain, type 1	DOMAIN	GO:0003723
Locus_185	Locus_185	IPR004088	K Homology domain, type 1	DOMAIN	PS50084 (PROSITE_PROFILES)
Locus_185	Locus_185	IPR004088	K Homology domain, type 1	DOMAIN	GO:0003723
Locus_185	Locus_185	noIPR	K Homology domain, type 1	DOMAIN	SSF54791 (SUPERFAMILY)
Locus_185	Locus_185	noIPR	K Homology domain, type 1	DOMAIN
Locus_185	Locus_185	noIPR	K Homology domain, type 1	DOMAIN	SSF54791 (SUPERFAMILY)
Locus_185	Locus_185	noIPR	K Homology domain, type 1	DOMAIN
Locus_185	Locus_185	noIPR	K Homology domain, type 1	DOMAIN	SSF54791 (SUPERFAMILY)
Locus_185	Locus_185	noIPR	K Homology domain, type 1	DOMAIN
Locus_185	Locus_185	noIPR	K Homology domain, type 1	DOMAIN	SSF54791 (SUPERFAMILY)
Locus_185	Locus_185	noIPR	K Homology domain, type 1	DOMAIN
Locus_186	Locus_186	IPR000742	Epidermal growth factor-like domain	DOMAIN	SM00181 (SMART)
Locus_186	Locus_186	IPR000742	Epidermal growth factor-like domain	DOMAIN	GO:0005515
Locus_186	Locus_186	IPR010294	ADAM-TS Spacer 1	DOMAIN	PF05986 (PFAM)
Locus_186	Locus_186	IPR010294	ADAM-TS Spacer 1	DOMAIN	GO:0031012
Locus_186	Locus_186	IPR010294	ADAM-TS Spacer 1	DOMAIN	GO:0004222
Locus_186	Locus_186	noIPR	ADAM-TS Spacer 1	DOMAIN	PTHR13723:SF4 (PANTHER)
Locus_186	Locus_186	noIPR	ADAM-TS Spacer 1	DOMAIN
Locus_186	Locus_186	noIPR	ADAM-TS Spacer 1	DOMAIN	PTHR13723 (PANTHER)
Locus_186	Locus_186	noIPR	ADAM-TS Spacer 1	DOMAIN
Locus_186	Locus_186	IPR013032	EGF-like, conserved site	CONSERVED_SITE	PS00022 (PROSITE_PATTERNS)
Locus_186	Locus_186	IPR013032	EGF-like, conserved site	CONSERVED_SITE
Locus_186	Locus_186	IPR013032	EGF-like, conserved site	CONSERVED_SITE	PS00022 (PROSITE_PATTERNS)
Locus_186	Locus_186	IPR013032	EGF-like, conserved site	CONSERVED_SITE
Locus_186	Locus_186	IPR013032	EGF-like, conserved site	CONSERVED_SITE	PS00022 (PROSITE_PATTERNS)
Locus_186	Locus_186	IPR013032	EGF-like, conserved site	CONSERVED_SITE
Locus_186	Locus_186	IPR013032	EGF-like, conserved site	CONSERVED_SITE	PS00022 (PROSITE_PATTERNS)
Locus_186	Locus_186	IPR013032	EGF-like, conserved site	CONSERVED_SITE
Locus_186	Locus_186	noIPR	EGF-like, conserved site	CONSERVED_SITE	TRANSMEMBRANE (PHOBIUS)
Locus_186	Locus_186	noIPR	EGF-like, conserved site	CONSERVED_SITE
Locus_186	Locus_186	noIPR	EGF-like, conserved site	CONSERVED_SITE	NON_CYTOPLASMIC_DOMAIN (PHOBIUS)
Locus_186	Locus_186	noIPR	EGF-like, conserved site	CONSERVED_SITE
Locus_186	Locus_186	noIPR	EGF-like, conserved site	CONSERVED_SITE	CYTOPLASMIC_DOMAIN (PHOBIUS)
Locus_186	Locus_186	noIPR	EGF-like, conserved site	CONSERVED_SITE
Locus_186	Locus_186	IPR000742	Epidermal growth factor-like domain	DOMAIN	PS50026 (PROSITE_PROFILES)
Locus_186	Locus_186	IPR000742	Epidermal growth factor-like domain	DOMAIN	GO:0005515
Locus_188	Locus_188	IPR017998	Chaperone tailless complex polypeptide 1 (TCP-1)	FAMILY	PR00304 (PRINTS)
Locus_188	Locus_188	IPR017998	Chaperone tailless complex polypeptide 1 (TCP-1)	FAMILY
Locus_188	Locus_188	IPR027410	TCP-1-like chaperonin intermediate domain	DOMAIN	G3DSA:3.30.260.10 (GENE3D)
Locus_188	Locus_188	IPR027410	TCP-1-like chaperonin intermediate domain	DOMAIN
Locus_188	Locus_188	IPR027409	GroEL-like apical domain	DOMAIN	G3DSA:3.50.7.10 (GENE3D)
Locus_188	Locus_188	IPR027409	GroEL-like apical domain	DOMAIN
Locus_188	Locus_188	IPR012722	T-complex protein 1, zeta subunit	FAMILY	TIGR02347 (TIGRFAM)
Locus_188	Locus_188	IPR012722	T-complex protein 1, zeta subunit	FAMILY	GO:0005524
Locus_188	Locus_188	IPR012722	T-complex protein 1, zeta subunit	FAMILY	GO:0006457
Locus_188	Locus_188	IPR012722	T-complex protein 1, zeta subunit	FAMILY	GO:0051082
Locus_188	Locus_188	IPR002423	Chaperonin Cpn60/TCP-1	FAMILY	PF00118 (PFAM)
Locus_188	Locus_188	IPR002423	Chaperonin Cpn60/TCP-1	FAMILY	GO:0005524
Locus_188	Locus_188	IPR002423	Chaperonin Cpn60/TCP-1	FAMILY	GO:0044267
Locus_188	Locus_188	IPR027413	GroEL-like equatorial domain	DOMAIN	G3DSA:1.10.560.10 (GENE3D)
Locus_188	Locus_188	IPR027413	GroEL-like equatorial domain	DOMAIN
Locus_188	Locus_188	IPR002423	Chaperonin Cpn60/TCP-1	FAMILY	PTHR11353 (PANTHER)
Locus_188	Locus_188	IPR002423	Chaperonin Cpn60/TCP-1	FAMILY	GO:0005524
Locus_188	Locus_188	IPR002423	Chaperonin Cpn60/TCP-1	FAMILY	GO:0044267
Locus_188	Locus_188	IPR012722	T-complex protein 1, zeta subunit	FAMILY	PTHR11353:SF21 (PANTHER)
Locus_188	Locus_188	IPR012722	T-complex protein 1, zeta subunit	FAMILY	GO:0005524
Locus_188	Locus_188	IPR012722	T-complex protein 1, zeta subunit	FAMILY	GO:0006457
Locus_188	Locus_188	IPR012722	T-complex protein 1, zeta subunit	FAMILY	GO:0051082
Locus_188	Locus_188	IPR002194	Chaperonin TCP-1, conserved site	CONSERVED_SITE	PS00751 (PROSITE_PATTERNS)
Locus_188	Locus_188	IPR002194	Chaperonin TCP-1, conserved site	CONSERVED_SITE	GO:0051082
Locus_188	Locus_188	IPR002194	Chaperonin TCP-1, conserved site	CONSERVED_SITE	GO:0005524
Locus_188	Locus_188	IPR002194	Chaperonin TCP-1, conserved site	CONSERVED_SITE	GO:0006457
Locus_188	Locus_188	IPR002194	Chaperonin TCP-1, conserved site	CONSERVED_SITE	PS00995 (PROSITE_PATTERNS)
Locus_188	Locus_188	IPR002194	Chaperonin TCP-1, conserved site	CONSERVED_SITE	GO:0051082
Locus_188	Locus_188	IPR002194	Chaperonin TCP-1, conserved site	CONSERVED_SITE	GO:0005524
Locus_188	Locus_188	IPR002194	Chaperonin TCP-1, conserved site	CONSERVED_SITE	GO:0006457
Locus_188	Locus_188	IPR002194	Chaperonin TCP-1, conserved site	CONSERVED_SITE	PS00750 (PROSITE_PATTERNS)
Locus_188	Locus_188	IPR002194	Chaperonin TCP-1, conserved site	CONSERVED_SITE	GO:0051082
Locus_188	Locus_188	IPR002194	Chaperonin TCP-1, conserved site	CONSERVED_SITE	GO:0005524
Locus_188	Locus_188	IPR002194	Chaperonin TCP-1, conserved site	CONSERVED_SITE	GO:0006457
Locus_188	Locus_188	noIPR	Chaperonin TCP-1, conserved site	CONSERVED_SITE	SSF54849 (SUPERFAMILY)
Locus_188	Locus_188	noIPR	Chaperonin TCP-1, conserved site	CONSERVED_SITE
Locus_188	Locus_188	IPR002423	Chaperonin Cpn60/TCP-1	FAMILY	SSF48592 (SUPERFAMILY)
Locus_188	Locus_188	IPR002423	Chaperonin Cpn60/TCP-1	FAMILY	GO:0005524
Locus_188	Locus_188	IPR002423	Chaperonin Cpn60/TCP-1	FAMILY	GO:0044267
Locus_188	Locus_188	IPR027409	GroEL-like apical domain	DOMAIN	SSF52029 (SUPERFAMILY)
Locus_188	Locus_188	IPR027409	GroEL-like apical domain	DOMAIN
Locus_190	Locus_190	noIPR	null	null	NON_CYTOPLASMIC_DOMAIN (PHOBIUS)
Locus_190	Locus_190	noIPR	null	null
Locus_190	Locus_190	noIPR	null	null	CYTOPLASMIC_DOMAIN (PHOBIUS)
Locus_190	Locus_190	noIPR	null	null
Locus_190	Locus_190	noIPR	null	null	TRANSMEMBRANE (PHOBIUS)
Locus_190	Locus_190	noIPR	null	null
Locus_190	Locus_190	noIPR	null	null	TMhelix (TMHMM)
Locus_190	Locus_190	noIPR	null	null
Locus_191	Locus_191	noIPR	null	null	TMhelix (TMHMM)
Locus_191	Locus_191	noIPR	null	null
Locus_195	Locus_195	IPR000626	Ubiquitin domain	DOMAIN	SM00213 (SMART)
Locus_195	Locus_195	IPR000626	Ubiquitin domain	DOMAIN	GO:0005515
Locus_195	Locus_195	noIPR	Ubiquitin domain	DOMAIN	G3DSA:3.10.20.90 (GENE3D)
Locus_195	Locus_195	noIPR	Ubiquitin domain	DOMAIN
Locus_195	Locus_195	IPR006846	Ribosomal protein S30	FAMILY	PF04758 (PFAM)
Locus_195	Locus_195	IPR006846	Ribosomal protein S30	FAMILY	GO:0003735
Locus_195	Locus_195	IPR006846	Ribosomal protein S30	FAMILY	GO:0006412
Locus_195	Locus_195	IPR006846	Ribosomal protein S30	FAMILY	GO:0005840
Locus_195	Locus_195	IPR006846	Ribosomal protein S30	FAMILY	GO:0005622
Locus_195	Locus_195	IPR000626	Ubiquitin domain	DOMAIN	PF00240 (PFAM)
Locus_195	Locus_195	IPR000626	Ubiquitin domain	DOMAIN	GO:0005515
Locus_195	Locus_195	noIPR	Ubiquitin domain	DOMAIN	PTHR12650 (PANTHER)
Locus_195	Locus_195	noIPR	Ubiquitin domain	DOMAIN
Locus_195	Locus_195	IPR000626	Ubiquitin domain	DOMAIN	PS50053 (PROSITE_PROFILES)
Locus_195	Locus_195	IPR000626	Ubiquitin domain	DOMAIN	GO:0005515
Locus_195	Locus_195	noIPR	Ubiquitin domain	DOMAIN	SSF54236 (SUPERFAMILY)
Locus_195	Locus_195	noIPR	Ubiquitin domain	DOMAIN
Locus_196	Locus_196	IPR005746	Thioredoxin	FAMILY	PR00421 (PRINTS)
Locus_196	Locus_196	IPR005746	Thioredoxin	FAMILY	GO:0045454
Locus_196	Locus_196	IPR005746	Thioredoxin	FAMILY	GO:0015035
Locus_196	Locus_196	IPR005746	Thioredoxin	FAMILY	GO:0006662
Locus_196	Locus_196	noIPR	Thioredoxin	FAMILY	PF13848 (PFAM)
Locus_196	Locus_196	noIPR	Thioredoxin	FAMILY
Locus_196	Locus_196	IPR013766	Thioredoxin domain	DOMAIN	PF00085 (PFAM)
Locus_196	Locus_196	IPR013766	Thioredoxin domain	DOMAIN	GO:0045454
Locus_196	Locus_196	IPR005788	Disulphide isomerase	DOMAIN	TIGR01126 (TIGRFAM)
Locus_196	Locus_196	IPR005788	Disulphide isomerase	DOMAIN	GO:0016853
Locus_196	Locus_196	IPR012336	Thioredoxin-like fold	DOMAIN	G3DSA:3.40.30.10 (GENE3D)
Locus_196	Locus_196	IPR012336	Thioredoxin-like fold	DOMAIN
Locus_196	Locus_196	IPR012336	Thioredoxin-like fold	DOMAIN	G3DSA:3.40.30.10 (GENE3D)
Locus_196	Locus_196	IPR012336	Thioredoxin-like fold	DOMAIN
Locus_196	Locus_196	IPR005792	Protein disulphide isomerase	FAMILY	TIGR01130 (TIGRFAM)
Locus_196	Locus_196	IPR005792	Protein disulphide isomerase	FAMILY	GO:0005783
Locus_196	Locus_196	IPR005792	Protein disulphide isomerase	FAMILY	GO:0016853
Locus_196	Locus_196	noIPR	Protein disulphide isomerase	FAMILY	PTHR18929:SF32 (PANTHER)
Locus_196	Locus_196	noIPR	Protein disulphide isomerase	FAMILY
Locus_196	Locus_196	noIPR	Protein disulphide isomerase	FAMILY	PTHR18929 (PANTHER)
Locus_196	Locus_196	noIPR	Protein disulphide isomerase	FAMILY
Locus_196	Locus_196	IPR017937	Thioredoxin, conserved site	CONSERVED_SITE	PS00194 (PROSITE_PATTERNS)
Locus_196	Locus_196	IPR017937	Thioredoxin, conserved site	CONSERVED_SITE	GO:0045454
Locus_196	Locus_196	IPR012336	Thioredoxin-like fold	DOMAIN	PS51352 (PROSITE_PROFILES)
Locus_196	Locus_196	IPR012336	Thioredoxin-like fold	DOMAIN
Locus_196	Locus_196	IPR012336	Thioredoxin-like fold	DOMAIN	SSF52833 (SUPERFAMILY)
Locus_196	Locus_196	IPR012336	Thioredoxin-like fold	DOMAIN
Locus_196	Locus_196	IPR012336	Thioredoxin-like fold	DOMAIN	SSF52833 (SUPERFAMILY)
Locus_196	Locus_196	IPR012336	Thioredoxin-like fold	DOMAIN
Locus_196	Locus_196	IPR012336	Thioredoxin-like fold	DOMAIN	SSF52833 (SUPERFAMILY)
Locus_196	Locus_196	IPR012336	Thioredoxin-like fold	DOMAIN
Locus_196	Locus_196	IPR012336	Thioredoxin-like fold	DOMAIN	SSF52833 (SUPERFAMILY)
Locus_196	Locus_196	IPR012336	Thioredoxin-like fold	DOMAIN
Locus_197	Locus_197	IPR002347	Glucose/ribitol dehydrogenase	FAMILY	PR00081 (PRINTS)
Locus_197	Locus_197	IPR002347	Glucose/ribitol dehydrogenase	FAMILY
Locus_197	Locus_197	IPR002198	Short-chain dehydrogenase/reductase SDR	FAMILY	PF00106 (PFAM)
Locus_197	Locus_197	IPR002198	Short-chain dehydrogenase/reductase SDR	FAMILY	GO:0016491
Locus_197	Locus_197	IPR002198	Short-chain dehydrogenase/reductase SDR	FAMILY	GO:0008152
Locus_197	Locus_197	IPR016040	NAD(P)-binding domain	DOMAIN	G3DSA:3.40.50.720 (GENE3D)
Locus_197	Locus_197	IPR016040	NAD(P)-binding domain	DOMAIN
Locus_197	Locus_197	noIPR	NAD(P)-binding domain	DOMAIN	PTHR24316 (PANTHER)
Locus_197	Locus_197	noIPR	NAD(P)-binding domain	DOMAIN
Locus_197	Locus_197	noIPR	NAD(P)-binding domain	DOMAIN	PTHR24316:SF34 (PANTHER)
Locus_197	Locus_197	noIPR	NAD(P)-binding domain	DOMAIN
Locus_197	Locus_197	IPR020904	Short-chain dehydrogenase/reductase, conserved site	CONSERVED_SITE	PS00061 (PROSITE_PATTERNS)
Locus_197	Locus_197	IPR020904	Short-chain dehydrogenase/reductase, conserved site	CONSERVED_SITE	GO:0016491
Locus_197	Locus_197	noIPR	Short-chain dehydrogenase/reductase, conserved site	CONSERVED_SITE	NON_CYTOPLASMIC_DOMAIN (PHOBIUS)
Locus_197	Locus_197	noIPR	Short-chain dehydrogenase/reductase, conserved site	CONSERVED_SITE
Locus_197	Locus_197	noIPR	Short-chain dehydrogenase/reductase, conserved site	CONSERVED_SITE	CYTOPLASMIC_DOMAIN (PHOBIUS)
Locus_197	Locus_197	noIPR	Short-chain dehydrogenase/reductase, conserved site	CONSERVED_SITE
Locus_197	Locus_197	noIPR	Short-chain dehydrogenase/reductase, conserved site	CONSERVED_SITE	TRANSMEMBRANE (PHOBIUS)
Locus_197	Locus_197	noIPR	Short-chain dehydrogenase/reductase, conserved site	CONSERVED_SITE
Locus_197	Locus_197	noIPR	Short-chain dehydrogenase/reductase, conserved site	CONSERVED_SITE	SSF51735 (SUPERFAMILY)
Locus_197	Locus_197	noIPR	Short-chain dehydrogenase/reductase, conserved site	CONSERVED_SITE
Locus_197	Locus_197	noIPR	Short-chain dehydrogenase/reductase, conserved site	CONSERVED_SITE	TMhelix (TMHMM)
Locus_197	Locus_197	noIPR	Short-chain dehydrogenase/reductase, conserved site	CONSERVED_SITE
Locus_198	Locus_198	IPR001925	Porin, eukaryotic type	FAMILY	PR00185 (PRINTS)
Locus_198	Locus_198	IPR001925	Porin, eukaryotic type	FAMILY	GO:0005741
Locus_198	Locus_198	IPR001925	Porin, eukaryotic type	FAMILY	GO:0008308
Locus_198	Locus_198	IPR001925	Porin, eukaryotic type	FAMILY	GO:0044070
Locus_198	Locus_198	IPR001925	Porin, eukaryotic type	FAMILY	GO:0006820
Locus_198	Locus_198	IPR001925	Porin, eukaryotic type	FAMILY	GO:0055085
Locus_198	Locus_198	IPR027246	Eukaryotic porin/Tom40	FAMILY	PF01459 (PFAM)
Locus_198	Locus_198	IPR027246	Eukaryotic porin/Tom40	FAMILY	GO:0055085
Locus_198	Locus_198	IPR027246	Eukaryotic porin/Tom40	FAMILY	GO:0005741
Locus_198	Locus_198	IPR023614	Porin domain	DOMAIN	G3DSA:2.40.160.10 (GENE3D)
Locus_198	Locus_198	IPR023614	Porin domain	DOMAIN
Locus_198	Locus_198	noIPR	Porin domain	DOMAIN	PTHR11743 (PANTHER)
Locus_198	Locus_198	noIPR	Porin domain	DOMAIN
Locus_198	Locus_198	noIPR	Porin domain	DOMAIN	PTHR11743:SF11 (PANTHER)
Locus_198	Locus_198	noIPR	Porin domain	DOMAIN
Locus_199	Locus_199	IPR002453	Beta tubulin	FAMILY	PR01163 (PRINTS)
Locus_199	Locus_199	IPR002453	Beta tubulin	FAMILY	GO:0005874
Locus_199	Locus_199	IPR002453	Beta tubulin	FAMILY	GO:0005200
Locus_199	Locus_199	IPR002453	Beta tubulin	FAMILY	GO:0005525
Locus_199	Locus_199	IPR000217	Tubulin	FAMILY	PR01161 (PRINTS)
Locus_199	Locus_199	IPR000217	Tubulin	FAMILY	GO:0007017
Locus_199	Locus_199	IPR000217	Tubulin	FAMILY	GO:0005874
Locus_199	Locus_199	IPR003008	Tubulin/FtsZ, GTPase domain	DOMAIN	SM00864 (SMART)
Locus_199	Locus_199	IPR003008	Tubulin/FtsZ, GTPase domain	DOMAIN
Locus_199	Locus_199	IPR003008	Tubulin/FtsZ, GTPase domain	DOMAIN	G3DSA:3.40.50.1440 (GENE3D)
Locus_199	Locus_199	IPR003008	Tubulin/FtsZ, GTPase domain	DOMAIN
Locus_199	Locus_199	IPR003008	Tubulin/FtsZ, GTPase domain	DOMAIN	G3DSA:3.40.50.1440 (GENE3D)
Locus_199	Locus_199	IPR003008	Tubulin/FtsZ, GTPase domain	DOMAIN
Locus_199	Locus_199	IPR003008	Tubulin/FtsZ, GTPase domain	DOMAIN	PF00091 (PFAM)
Locus_199	Locus_199	IPR003008	Tubulin/FtsZ, GTPase domain	DOMAIN
Locus_199	Locus_199	IPR000217	Tubulin	FAMILY	PTHR11588 (PANTHER)
Locus_199	Locus_199	IPR000217	Tubulin	FAMILY	GO:0007017
Locus_199	Locus_199	IPR000217	Tubulin	FAMILY	GO:0005874
Locus_199	Locus_199	IPR017975	Tubulin, conserved site	CONSERVED_SITE	PS00227 (PROSITE_PATTERNS)
Locus_199	Locus_199	IPR017975	Tubulin, conserved site	CONSERVED_SITE	GO:0005874
Locus_199	Locus_199	IPR017975	Tubulin, conserved site	CONSERVED_SITE	GO:0005525
Locus_199	Locus_199	IPR017975	Tubulin, conserved site	CONSERVED_SITE	GO:0007017
Locus_199	Locus_199	IPR003008	Tubulin/FtsZ, GTPase domain	DOMAIN	SSF52490 (SUPERFAMILY)
Locus_199	Locus_199	IPR003008	Tubulin/FtsZ, GTPase domain	DOMAIN
Locus_199	Locus_199	IPR003008	Tubulin/FtsZ, GTPase domain	DOMAIN	SSF52490 (SUPERFAMILY)
Locus_199	Locus_199	IPR003008	Tubulin/FtsZ, GTPase domain	DOMAIN
Locus_199	Locus_199	IPR003008	Tubulin/FtsZ, GTPase domain	DOMAIN	SSF52490 (SUPERFAMILY)
Locus_199	Locus_199	IPR003008	Tubulin/FtsZ, GTPase domain	DOMAIN
Locus_200	Locus_200	noIPR	null	null	CYTOPLASMIC_DOMAIN (PHOBIUS)
Locus_200	Locus_200	noIPR	null	null
Locus_200	Locus_200	noIPR	null	null	NON_CYTOPLASMIC_DOMAIN (PHOBIUS)
Locus_200	Locus_200	noIPR	null	null
Locus_200	Locus_200	noIPR	null	null	TRANSMEMBRANE (PHOBIUS)
Locus_200	Locus_200	noIPR	null	null
Locus_200	Locus_200	noIPR	null	null	TMhelix (TMHMM)
Locus_200	Locus_200	noIPR	null	null
Locus_201	Locus_201	IPR002222	Ribosomal protein S19/S15	FAMILY	PF00203 (PFAM)
Locus_201	Locus_201	IPR002222	Ribosomal protein S19/S15	FAMILY	GO:0005840
Locus_201	Locus_201	IPR002222	Ribosomal protein S19/S15	FAMILY	GO:0006412
Locus_201	Locus_201	IPR002222	Ribosomal protein S19/S15	FAMILY	GO:0003735
Locus_201	Locus_201	IPR023575	Ribosomal protein S19, superfamily	DOMAIN	G3DSA:3.30.860.10 (GENE3D)
Locus_201	Locus_201	IPR023575	Ribosomal protein S19, superfamily	DOMAIN	GO:0003735
Locus_201	Locus_201	IPR023575	Ribosomal protein S19, superfamily	DOMAIN	GO:0005840
Locus_201	Locus_201	IPR023575	Ribosomal protein S19, superfamily	DOMAIN	GO:0006412
Locus_201	Locus_201	noIPR	Ribosomal protein S19, superfamily	DOMAIN	PTHR11880:SF2 (PANTHER)
Locus_201	Locus_201	noIPR	Ribosomal protein S19, superfamily	DOMAIN
Locus_201	Locus_201	IPR002222	Ribosomal protein S19/S15	FAMILY	PTHR11880 (PANTHER)
Locus_201	Locus_201	IPR002222	Ribosomal protein S19/S15	FAMILY	GO:0005840
Locus_201	Locus_201	IPR002222	Ribosomal protein S19/S15	FAMILY	GO:0006412
Locus_201	Locus_201	IPR002222	Ribosomal protein S19/S15	FAMILY	GO:0003735
Locus_201	Locus_201	IPR023575	Ribosomal protein S19, superfamily	DOMAIN	SSF54570 (SUPERFAMILY)
Locus_201	Locus_201	IPR023575	Ribosomal protein S19, superfamily	DOMAIN	GO:0003735
Locus_201	Locus_201	IPR023575	Ribosomal protein S19, superfamily	DOMAIN	GO:0005840
Locus_201	Locus_201	IPR023575	Ribosomal protein S19, superfamily	DOMAIN	GO:0006412
Locus_202	Locus_202	noIPR	null	null	Coil (COILS)
Locus_202	Locus_202	noIPR	null	null
Locus_202	Locus_202	IPR006055	Exonuclease	DOMAIN	SM00479 (SMART)
Locus_202	Locus_202	IPR006055	Exonuclease	DOMAIN	GO:0004527
Locus_202	Locus_202	IPR001394	Ubiquitin carboxyl-terminal hydrolases family 2	DOMAIN	PF13423 (PFAM)
Locus_202	Locus_202	IPR001394	Ubiquitin carboxyl-terminal hydrolases family 2	DOMAIN	GO:0004221
Locus_202	Locus_202	IPR001394	Ubiquitin carboxyl-terminal hydrolases family 2	DOMAIN	GO:0006511
Locus_202	Locus_202	noIPR	Ubiquitin carboxyl-terminal hydrolases family 2	DOMAIN	G3DSA:3.30.420.10 (GENE3D)
Locus_202	Locus_202	noIPR	Ubiquitin carboxyl-terminal hydrolases family 2	DOMAIN
Locus_202	Locus_202	IPR015943	WD40/YVTN repeat-like-containing domain	DOMAIN	G3DSA:2.130.10.10 (GENE3D)
Locus_202	Locus_202	IPR015943	WD40/YVTN repeat-like-containing domain	DOMAIN	GO:0005515
Locus_202	Locus_202	IPR013520	Exonuclease, RNase T/DNA polymerase III	DOMAIN	PF00929 (PFAM)
Locus_202	Locus_202	IPR013520	Exonuclease, RNase T/DNA polymerase III	DOMAIN
Locus_202	Locus_202	noIPR	Exonuclease, RNase T/DNA polymerase III	DOMAIN	PTHR15728:SF0 (PANTHER)
Locus_202	Locus_202	noIPR	Exonuclease, RNase T/DNA polymerase III	DOMAIN
Locus_202	Locus_202	noIPR	Exonuclease, RNase T/DNA polymerase III	DOMAIN	PTHR15728 (PANTHER)
Locus_202	Locus_202	noIPR	Exonuclease, RNase T/DNA polymerase III	DOMAIN
Locus_202	Locus_202	IPR001394	Ubiquitin carboxyl-terminal hydrolases family 2	DOMAIN	PS50235 (PROSITE_PROFILES)
Locus_202	Locus_202	IPR001394	Ubiquitin carboxyl-terminal hydrolases family 2	DOMAIN	GO:0004221
Locus_202	Locus_202	IPR001394	Ubiquitin carboxyl-terminal hydrolases family 2	DOMAIN	GO:0006511
Locus_202	Locus_202	IPR017986	WD40-repeat-containing domain	DOMAIN	SSF50978 (SUPERFAMILY)
Locus_202	Locus_202	IPR017986	WD40-repeat-containing domain	DOMAIN	GO:0005515
Locus_202	Locus_202	IPR012337	Ribonuclease H-like domain	DOMAIN	SSF53098 (SUPERFAMILY)
Locus_202	Locus_202	IPR012337	Ribonuclease H-like domain	DOMAIN	GO:0003676
Locus_202	Locus_202	noIPR	Ribonuclease H-like domain	DOMAIN	SSF54001 (SUPERFAMILY)
Locus_202	Locus_202	noIPR	Ribonuclease H-like domain	DOMAIN
Locus_203	Locus_203	noIPR	null	null	TRANSMEMBRANE (PHOBIUS)
Locus_203	Locus_203	noIPR	null	null
Locus_203	Locus_203	noIPR	null	null	CYTOPLASMIC_DOMAIN (PHOBIUS)
Locus_203	Locus_203	noIPR	null	null
Locus_203	Locus_203	noIPR	null	null	NON_CYTOPLASMIC_DOMAIN (PHOBIUS)
Locus_203	Locus_203	noIPR	null	null
Locus_203	Locus_203	noIPR	null	null	TMhelix (TMHMM)
Locus_203	Locus_203	noIPR	null	null
Locus_206	Locus_206	noIPR	null	null	NON_CYTOPLASMIC_DOMAIN (PHOBIUS)
Locus_206	Locus_206	noIPR	null	null
Locus_206	Locus_206	noIPR	null	null	TRANSMEMBRANE (PHOBIUS)
Locus_206	Locus_206	noIPR	null	null
Locus_206	Locus_206	noIPR	null	null	CYTOPLASMIC_DOMAIN (PHOBIUS)
Locus_206	Locus_206	noIPR	null	null
Locus_207	Locus_207	noIPR	null	null	CYTOPLASMIC_DOMAIN (PHOBIUS)
Locus_207	Locus_207	noIPR	null	null
Locus_207	Locus_207	noIPR	null	null	TRANSMEMBRANE (PHOBIUS)
Locus_207	Locus_207	noIPR	null	null
Locus_207	Locus_207	noIPR	null	null	NON_CYTOPLASMIC_DOMAIN (PHOBIUS)
Locus_207	Locus_207	noIPR	null	null
Locus_207	Locus_207	noIPR	null	null	TMhelix (TMHMM)
Locus_207	Locus_207	noIPR	null	null
Locus_208	Locus_208	IPR006052	Tumour necrosis factor domain	DOMAIN	SM00207 (SMART)
Locus_208	Locus_208	IPR006052	Tumour necrosis factor domain	DOMAIN	GO:0005164
Locus_208	Locus_208	IPR006052	Tumour necrosis factor domain	DOMAIN	GO:0006955
Locus_208	Locus_208	IPR006052	Tumour necrosis factor domain	DOMAIN	GO:0016020
Locus_208	Locus_208	IPR006052	Tumour necrosis factor domain	DOMAIN	PF00229 (PFAM)
Locus_208	Locus_208	IPR006052	Tumour necrosis factor domain	DOMAIN	GO:0005164
Locus_208	Locus_208	IPR006052	Tumour necrosis factor domain	DOMAIN	GO:0006955
Locus_208	Locus_208	IPR006052	Tumour necrosis factor domain	DOMAIN	GO:0016020
Locus_208	Locus_208	IPR008983	Tumour necrosis factor-like domain	DOMAIN	G3DSA:2.60.120.40 (GENE3D)
Locus_208	Locus_208	IPR008983	Tumour necrosis factor-like domain	DOMAIN	GO:0005515
Locus_208	Locus_208	noIPR	Tumour necrosis factor-like domain	DOMAIN	PTHR11471:SF2 (PANTHER)
Locus_208	Locus_208	noIPR	Tumour necrosis factor-like domain	DOMAIN
Locus_208	Locus_208	noIPR	Tumour necrosis factor-like domain	DOMAIN	PTHR11471 (PANTHER)
Locus_208	Locus_208	noIPR	Tumour necrosis factor-like domain	DOMAIN
Locus_208	Locus_208	noIPR	Tumour necrosis factor-like domain	DOMAIN	CYTOPLASMIC_DOMAIN (PHOBIUS)
Locus_208	Locus_208	noIPR	Tumour necrosis factor-like domain	DOMAIN
Locus_208	Locus_208	noIPR	Tumour necrosis factor-like domain	DOMAIN	NON_CYTOPLASMIC_DOMAIN (PHOBIUS)
Locus_208	Locus_208	noIPR	Tumour necrosis factor-like domain	DOMAIN
Locus_208	Locus_208	noIPR	Tumour necrosis factor-like domain	DOMAIN	TRANSMEMBRANE (PHOBIUS)
Locus_208	Locus_208	noIPR	Tumour necrosis factor-like domain	DOMAIN
Locus_208	Locus_208	IPR006052	Tumour necrosis factor domain	DOMAIN	PS50049 (PROSITE_PROFILES)
Locus_208	Locus_208	IPR006052	Tumour necrosis factor domain	DOMAIN	GO:0005164
Locus_208	Locus_208	IPR006052	Tumour necrosis factor domain	DOMAIN	GO:0006955
Locus_208	Locus_208	IPR006052	Tumour necrosis factor domain	DOMAIN	GO:0016020
Locus_208	Locus_208	IPR008983	Tumour necrosis factor-like domain	DOMAIN	SSF49842 (SUPERFAMILY)
Locus_208	Locus_208	IPR008983	Tumour necrosis factor-like domain	DOMAIN	GO:0005515
Locus_208	Locus_208	noIPR	Tumour necrosis factor-like domain	DOMAIN	TMhelix (TMHMM)
Locus_208	Locus_208	noIPR	Tumour necrosis factor-like domain	DOMAIN
Locus_209	Locus_209	noIPR	null	null	SignalP-noTM (SIGNALP_EUK)
Locus_209	Locus_209	noIPR	null	null
Locus_210	Locus_210	IPR006649	Ribonucleoprotein LSM domain, eukaryotic/archaea-type	DOMAIN	SM00651 (SMART)
Locus_210	Locus_210	IPR006649	Ribonucleoprotein LSM domain, eukaryotic/archaea-type	DOMAIN
Locus_210	Locus_210	noIPR	Ribonucleoprotein LSM domain, eukaryotic/archaea-type	DOMAIN	G3DSA:2.30.30.100 (GENE3D)
Locus_210	Locus_210	noIPR	Ribonucleoprotein LSM domain, eukaryotic/archaea-type	DOMAIN
Locus_210	Locus_210	IPR001163	Ribonucleoprotein LSM domain	DOMAIN	PF01423 (PFAM)
Locus_210	Locus_210	IPR001163	Ribonucleoprotein LSM domain	DOMAIN
Locus_210	Locus_210	noIPR	Ribonucleoprotein LSM domain	DOMAIN	PTHR11193:SF0 (PANTHER)
Locus_210	Locus_210	noIPR	Ribonucleoprotein LSM domain	DOMAIN
Locus_210	Locus_210	IPR027078	Small nuclear ribonucleoprotein E	FAMILY	PTHR11193 (PANTHER)
Locus_210	Locus_210	IPR027078	Small nuclear ribonucleoprotein E	FAMILY	GO:0000398
Locus_210	Locus_210	IPR027078	Small nuclear ribonucleoprotein E	FAMILY	GO:0005681
Locus_210	Locus_210	IPR010920	Like-Sm (LSM) domain	DOMAIN	SSF50182 (SUPERFAMILY)
Locus_210	Locus_210	IPR010920	Like-Sm (LSM) domain	DOMAIN
Locus_211	Locus_211	IPR002784	Ribosomal protein L14	DOMAIN	PF01929 (PFAM)
Locus_211	Locus_211	IPR002784	Ribosomal protein L14	DOMAIN	GO:0006412
Locus_211	Locus_211	IPR002784	Ribosomal protein L14	DOMAIN	GO:0005840
Locus_211	Locus_211	IPR002784	Ribosomal protein L14	DOMAIN	GO:0005622
Locus_211	Locus_211	IPR002784	Ribosomal protein L14	DOMAIN	GO:0003735
Locus_211	Locus_211	IPR014722	Ribosomal protein L2 domain 2	DOMAIN	G3DSA:2.30.30.30 (GENE3D)
Locus_211	Locus_211	IPR014722	Ribosomal protein L2 domain 2	DOMAIN
Locus_211	Locus_211	noIPR	Ribosomal protein L2 domain 2	DOMAIN	PTHR11127 (PANTHER)
Locus_211	Locus_211	noIPR	Ribosomal protein L2 domain 2	DOMAIN
Locus_211	Locus_211	noIPR	Ribosomal protein L2 domain 2	DOMAIN	SIGNAL_PEPTIDE_N_REGION (PHOBIUS)
Locus_211	Locus_211	noIPR	Ribosomal protein L2 domain 2	DOMAIN
Locus_211	Locus_211	noIPR	Ribosomal protein L2 domain 2	DOMAIN	NON_CYTOPLASMIC_DOMAIN (PHOBIUS)
Locus_211	Locus_211	noIPR	Ribosomal protein L2 domain 2	DOMAIN
Locus_211	Locus_211	noIPR	Ribosomal protein L2 domain 2	DOMAIN	SIGNAL_PEPTIDE (PHOBIUS)
Locus_211	Locus_211	noIPR	Ribosomal protein L2 domain 2	DOMAIN
Locus_211	Locus_211	noIPR	Ribosomal protein L2 domain 2	DOMAIN	SIGNAL_PEPTIDE_C_REGION (PHOBIUS)
Locus_211	Locus_211	noIPR	Ribosomal protein L2 domain 2	DOMAIN
Locus_211	Locus_211	noIPR	Ribosomal protein L2 domain 2	DOMAIN	SIGNAL_PEPTIDE_H_REGION (PHOBIUS)
Locus_211	Locus_211	noIPR	Ribosomal protein L2 domain 2	DOMAIN
Locus_211	Locus_211	noIPR	Ribosomal protein L2 domain 2	DOMAIN	SignalP-noTM (SIGNALP_EUK)
Locus_211	Locus_211	noIPR	Ribosomal protein L2 domain 2	DOMAIN
Locus_211	Locus_211	IPR008991	Translation protein SH3-like domain	DOMAIN	SSF50104 (SUPERFAMILY)
Locus_211	Locus_211	IPR008991	Translation protein SH3-like domain	DOMAIN
Locus_212	Locus_212	IPR004000	Actin-related protein	FAMILY	PR00190 (PRINTS)
Locus_212	Locus_212	IPR004000	Actin-related protein	FAMILY
Locus_212	Locus_212	IPR004000	Actin-related protein	FAMILY	SM00268 (SMART)
Locus_212	Locus_212	IPR004000	Actin-related protein	FAMILY
Locus_212	Locus_212	IPR004000	Actin-related protein	FAMILY	PF00022 (PFAM)
Locus_212	Locus_212	IPR004000	Actin-related protein	FAMILY
Locus_212	Locus_212	noIPR	Actin-related protein	FAMILY	G3DSA:3.90.640.10 (GENE3D)
Locus_212	Locus_212	noIPR	Actin-related protein	FAMILY
Locus_212	Locus_212	noIPR	Actin-related protein	FAMILY	G3DSA:3.30.420.40 (GENE3D)
Locus_212	Locus_212	noIPR	Actin-related protein	FAMILY
Locus_212	Locus_212	noIPR	Actin-related protein	FAMILY	G3DSA:3.30.420.40 (GENE3D)
Locus_212	Locus_212	noIPR	Actin-related protein	FAMILY
Locus_212	Locus_212	noIPR	Actin-related protein	FAMILY	PTHR11937:SF122 (PANTHER)
Locus_212	Locus_212	noIPR	Actin-related protein	FAMILY
Locus_212	Locus_212	IPR004000	Actin-related protein	FAMILY	PTHR11937 (PANTHER)
Locus_212	Locus_212	IPR004000	Actin-related protein	FAMILY
Locus_212	Locus_212	IPR004001	Actin, conserved site	CONSERVED_SITE	PS00406 (PROSITE_PATTERNS)
Locus_212	Locus_212	IPR004001	Actin, conserved site	CONSERVED_SITE
Locus_212	Locus_212	IPR020902	Actin/actin-like conserved site	CONSERVED_SITE	PS01132 (PROSITE_PATTERNS)
Locus_212	Locus_212	IPR020902	Actin/actin-like conserved site	CONSERVED_SITE
Locus_212	Locus_212	IPR004001	Actin, conserved site	CONSERVED_SITE	PS00432 (PROSITE_PATTERNS)
Locus_212	Locus_212	IPR004001	Actin, conserved site	CONSERVED_SITE
Locus_212	Locus_212	noIPR	Actin, conserved site	CONSERVED_SITE	SSF53067 (SUPERFAMILY)
Locus_212	Locus_212	noIPR	Actin, conserved site	CONSERVED_SITE
Locus_212	Locus_212	noIPR	Actin, conserved site	CONSERVED_SITE	SSF53067 (SUPERFAMILY)
Locus_212	Locus_212	noIPR	Actin, conserved site	CONSERVED_SITE
Locus_213	Locus_213	noIPR	null	null	Coil (COILS)
Locus_213	Locus_213	noIPR	null	null
Locus_213	Locus_213	IPR001164	Arf GTPase activating protein	FAMILY	PR00405 (PRINTS)
Locus_213	Locus_213	IPR001164	Arf GTPase activating protein	FAMILY	GO:0032312
Locus_213	Locus_213	IPR001164	Arf GTPase activating protein	FAMILY	GO:0008270
Locus_213	Locus_213	IPR001164	Arf GTPase activating protein	FAMILY	GO:0008060
Locus_213	Locus_213	IPR001164	Arf GTPase activating protein	FAMILY	SM00105 (SMART)
Locus_213	Locus_213	IPR001164	Arf GTPase activating protein	FAMILY	GO:0032312
Locus_213	Locus_213	IPR001164	Arf GTPase activating protein	FAMILY	GO:0008270
Locus_213	Locus_213	IPR001164	Arf GTPase activating protein	FAMILY	GO:0008060
Locus_213	Locus_213	IPR001164	Arf GTPase activating protein	FAMILY	PF01412 (PFAM)
Locus_213	Locus_213	IPR001164	Arf GTPase activating protein	FAMILY	GO:0032312
Locus_213	Locus_213	IPR001164	Arf GTPase activating protein	FAMILY	GO:0008270
Locus_213	Locus_213	IPR001164	Arf GTPase activating protein	FAMILY	GO:0008060
Locus_213	Locus_213	noIPR	Arf GTPase activating protein	FAMILY	PTHR23180 (PANTHER)
Locus_213	Locus_213	noIPR	Arf GTPase activating protein	FAMILY
Locus_213	Locus_213	noIPR	Arf GTPase activating protein	FAMILY	PTHR23180:SF16 (PANTHER)
Locus_213	Locus_213	noIPR	Arf GTPase activating protein	FAMILY
Locus_213	Locus_213	IPR001164	Arf GTPase activating protein	FAMILY	PS50115 (PROSITE_PROFILES)
Locus_213	Locus_213	IPR001164	Arf GTPase activating protein	FAMILY	GO:0032312
Locus_213	Locus_213	IPR001164	Arf GTPase activating protein	FAMILY	GO:0008270
Locus_213	Locus_213	IPR001164	Arf GTPase activating protein	FAMILY	GO:0008060
Locus_213	Locus_213	noIPR	Arf GTPase activating protein	FAMILY	SSF57863 (SUPERFAMILY)
Locus_213	Locus_213	noIPR	Arf GTPase activating protein	FAMILY
Locus_214	Locus_214	noIPR	null	null	CYTOPLASMIC_DOMAIN (PHOBIUS)
Locus_214	Locus_214	noIPR	null	null
Locus_214	Locus_214	noIPR	null	null	TRANSMEMBRANE (PHOBIUS)
Locus_214	Locus_214	noIPR	null	null
Locus_214	Locus_214	noIPR	null	null	NON_CYTOPLASMIC_DOMAIN (PHOBIUS)
Locus_214	Locus_214	noIPR	null	null
Locus_214	Locus_214	noIPR	null	null	TMhelix (TMHMM)
Locus_214	Locus_214	noIPR	null	null
Locus_216	Locus_216	noIPR	null	null	SIGNAL_PEPTIDE_C_REGION (PHOBIUS)
Locus_216	Locus_216	noIPR	null	null
Locus_216	Locus_216	noIPR	null	null	NON_CYTOPLASMIC_DOMAIN (PHOBIUS)
Locus_216	Locus_216	noIPR	null	null
Locus_216	Locus_216	noIPR	null	null	SIGNAL_PEPTIDE_N_REGION (PHOBIUS)
Locus_216	Locus_216	noIPR	null	null
Locus_216	Locus_216	noIPR	null	null	SIGNAL_PEPTIDE (PHOBIUS)
Locus_216	Locus_216	noIPR	null	null
Locus_216	Locus_216	noIPR	null	null	SIGNAL_PEPTIDE_H_REGION (PHOBIUS)
Locus_216	Locus_216	noIPR	null	null
Locus_216	Locus_216	noIPR	null	null	SignalP-TM (SIGNALP_GRAM_POSITIVE)
Locus_216	Locus_216	noIPR	null	null
Locus_217	Locus_217	IPR001747	Lipid transport protein, N-terminal	DOMAIN	SM00638 (SMART)
Locus_217	Locus_217	IPR001747	Lipid transport protein, N-terminal	DOMAIN	GO:0006869
Locus_217	Locus_217	IPR001747	Lipid transport protein, N-terminal	DOMAIN	GO:0005319
Locus_217	Locus_217	IPR009454	Lipid transport, open beta-sheet	DOMAIN	PF06448 (PFAM)
Locus_217	Locus_217	IPR009454	Lipid transport, open beta-sheet	DOMAIN	GO:0005319
Locus_217	Locus_217	IPR009454	Lipid transport, open beta-sheet	DOMAIN	GO:0006869
Locus_217	Locus_217	IPR015816	Vitellinogen, beta-sheet N-terminal	DOMAIN	G3DSA:2.30.230.10 (GENE3D)
Locus_217	Locus_217	IPR015816	Vitellinogen, beta-sheet N-terminal	DOMAIN	GO:0006869
Locus_217	Locus_217	IPR015816	Vitellinogen, beta-sheet N-terminal	DOMAIN	GO:0005319
Locus_217	Locus_217	IPR011030	Vitellinogen, superhelical	DOMAIN	G3DSA:1.25.10.20 (GENE3D)
Locus_217	Locus_217	IPR011030	Vitellinogen, superhelical	DOMAIN	GO:0006869
Locus_217	Locus_217	IPR011030	Vitellinogen, superhelical	DOMAIN	GO:0005319
Locus_217	Locus_217	IPR015255	Vitellinogen, open beta-sheet	DOMAIN	PF09172 (PFAM)
Locus_217	Locus_217	IPR015255	Vitellinogen, open beta-sheet	DOMAIN	GO:0006869
Locus_217	Locus_217	IPR015255	Vitellinogen, open beta-sheet	DOMAIN	GO:0005319
Locus_217	Locus_217	IPR015817	Vitellinogen, open beta-sheet, subdomain 1	DOMAIN	G3DSA:2.20.50.20 (GENE3D)
Locus_217	Locus_217	IPR015817	Vitellinogen, open beta-sheet, subdomain 1	DOMAIN	GO:0005319
Locus_217	Locus_217	IPR015817	Vitellinogen, open beta-sheet, subdomain 1	DOMAIN	GO:0006869
Locus_217	Locus_217	IPR015818	Vitellinogen, open beta-sheet, subdomain 2	DOMAIN	G3DSA:2.20.80.10 (GENE3D)
Locus_217	Locus_217	IPR015818	Vitellinogen, open beta-sheet, subdomain 2	DOMAIN	GO:0006869
Locus_217	Locus_217	IPR015818	Vitellinogen, open beta-sheet, subdomain 2	DOMAIN	GO:0005319
Locus_217	Locus_217	IPR001747	Lipid transport protein, N-terminal	DOMAIN	PF01347 (PFAM)
Locus_217	Locus_217	IPR001747	Lipid transport protein, N-terminal	DOMAIN	GO:0006869
Locus_217	Locus_217	IPR001747	Lipid transport protein, N-terminal	DOMAIN	GO:0005319
Locus_217	Locus_217	noIPR	Lipid transport protein, N-terminal	DOMAIN	PTHR23345:SF1 (PANTHER)
Locus_217	Locus_217	noIPR	Lipid transport protein, N-terminal	DOMAIN
Locus_217	Locus_217	noIPR	Lipid transport protein, N-terminal	DOMAIN	PTHR23345 (PANTHER)
Locus_217	Locus_217	noIPR	Lipid transport protein, N-terminal	DOMAIN
Locus_217	Locus_217	IPR001747	Lipid transport protein, N-terminal	DOMAIN	PS51211 (PROSITE_PROFILES)
Locus_217	Locus_217	IPR001747	Lipid transport protein, N-terminal	DOMAIN	GO:0006869
Locus_217	Locus_217	IPR001747	Lipid transport protein, N-terminal	DOMAIN	GO:0005319
Locus_217	Locus_217	IPR011030	Vitellinogen, superhelical	DOMAIN	SSF48431 (SUPERFAMILY)
Locus_217	Locus_217	IPR011030	Vitellinogen, superhelical	DOMAIN	GO:0006869
Locus_217	Locus_217	IPR011030	Vitellinogen, superhelical	DOMAIN	GO:0005319
Locus_217	Locus_217	IPR015819	Lipid transport protein, beta-sheet shell	DOMAIN	SSF56968 (SUPERFAMILY)
Locus_217	Locus_217	IPR015819	Lipid transport protein, beta-sheet shell	DOMAIN	GO:0005319
Locus_217	Locus_217	IPR015819	Lipid transport protein, beta-sheet shell	DOMAIN	GO:0006869
Locus_217	Locus_217	IPR015819	Lipid transport protein, beta-sheet shell	DOMAIN	SSF56968 (SUPERFAMILY)
Locus_217	Locus_217	IPR015819	Lipid transport protein, beta-sheet shell	DOMAIN	GO:0005319
Locus_217	Locus_217	IPR015819	Lipid transport protein, beta-sheet shell	DOMAIN	GO:0006869
Locus_219	Locus_219	noIPR	null	null	Coil (COILS)
Locus_219	Locus_219	noIPR	null	null
Locus_220	Locus_220	IPR023572	Archease domain	DOMAIN	G3DSA:3.55.10.10 (GENE3D)
Locus_220	Locus_220	IPR023572	Archease domain	DOMAIN
Locus_220	Locus_220	IPR023572	Archease domain	DOMAIN	PF01951 (PFAM)
Locus_220	Locus_220	IPR023572	Archease domain	DOMAIN
Locus_220	Locus_220	noIPR	Archease domain	DOMAIN	PTHR12682:SF8 (PANTHER)
Locus_220	Locus_220	noIPR	Archease domain	DOMAIN
Locus_220	Locus_220	IPR002804	Archease	FAMILY	PTHR12682 (PANTHER)
Locus_220	Locus_220	IPR002804	Archease	FAMILY
Locus_220	Locus_220	IPR023572	Archease domain	DOMAIN	SSF69819 (SUPERFAMILY)
Locus_220	Locus_220	IPR023572	Archease domain	DOMAIN
Locus_223	Locus_223	noIPR	null	null	CYTOPLASMIC_DOMAIN (PHOBIUS)
Locus_223	Locus_223	noIPR	null	null
Locus_223	Locus_223	noIPR	null	null	NON_CYTOPLASMIC_DOMAIN (PHOBIUS)
Locus_223	Locus_223	noIPR	null	null
Locus_223	Locus_223	noIPR	null	null	TRANSMEMBRANE (PHOBIUS)
Locus_223	Locus_223	noIPR	null	null
Locus_225	Locus_225	IPR020575	Heat shock protein Hsp90, N-terminal	DOMAIN	PR00775 (PRINTS)
Locus_225	Locus_225	IPR020575	Heat shock protein Hsp90, N-terminal	DOMAIN
Locus_225	Locus_225	IPR003594	Histidine kinase-like ATPase, ATP-binding domain	DOMAIN	SM00387 (SMART)
Locus_225	Locus_225	IPR003594	Histidine kinase-like ATPase, ATP-binding domain	DOMAIN	GO:0005524
Locus_225	Locus_225	IPR003594	Histidine kinase-like ATPase, ATP-binding domain	DOMAIN	G3DSA:3.30.565.10 (GENE3D)
Locus_225	Locus_225	IPR003594	Histidine kinase-like ATPase, ATP-binding domain	DOMAIN	GO:0005524
Locus_225	Locus_225	IPR003594	Histidine kinase-like ATPase, ATP-binding domain	DOMAIN	PF02518 (PFAM)
Locus_225	Locus_225	IPR003594	Histidine kinase-like ATPase, ATP-binding domain	DOMAIN	GO:0005524
Locus_225	Locus_225	IPR001404	Heat shock protein Hsp90 family	FAMILY	PTHR11528 (PANTHER)
Locus_225	Locus_225	IPR001404	Heat shock protein Hsp90 family	FAMILY	GO:0005524
Locus_225	Locus_225	IPR001404	Heat shock protein Hsp90 family	FAMILY	GO:0006950
Locus_225	Locus_225	IPR001404	Heat shock protein Hsp90 family	FAMILY	GO:0006457
Locus_225	Locus_225	IPR001404	Heat shock protein Hsp90 family	FAMILY	GO:0051082
Locus_225	Locus_225	IPR019805	Heat shock protein Hsp90, conserved site	CONSERVED_SITE	PS00298 (PROSITE_PATTERNS)
Locus_225	Locus_225	IPR019805	Heat shock protein Hsp90, conserved site	CONSERVED_SITE	GO:0051082
Locus_225	Locus_225	IPR019805	Heat shock protein Hsp90, conserved site	CONSERVED_SITE	GO:0005524
Locus_225	Locus_225	IPR019805	Heat shock protein Hsp90, conserved site	CONSERVED_SITE	GO:0006457
Locus_225	Locus_225	IPR019805	Heat shock protein Hsp90, conserved site	CONSERVED_SITE	GO:0006950
Locus_225	Locus_225	IPR003594	Histidine kinase-like ATPase, ATP-binding domain	DOMAIN	SSF55874 (SUPERFAMILY)
Locus_225	Locus_225	IPR003594	Histidine kinase-like ATPase, ATP-binding domain	DOMAIN	GO:0005524
Locus_228	Locus_228	IPR001312	Hexokinase	FAMILY	PR00475 (PRINTS)
Locus_228	Locus_228	IPR001312	Hexokinase	FAMILY	GO:0005524
Locus_228	Locus_228	IPR001312	Hexokinase	FAMILY	GO:0005975
Locus_228	Locus_228	IPR001312	Hexokinase	FAMILY	GO:0016773
Locus_228	Locus_228	noIPR	Hexokinase	FAMILY	G3DSA:3.40.367.20 (GENE3D)
Locus_228	Locus_228	noIPR	Hexokinase	FAMILY
Locus_228	Locus_228	IPR022673	Hexokinase, C-terminal	DOMAIN	PF03727 (PFAM)
Locus_228	Locus_228	IPR022673	Hexokinase, C-terminal	DOMAIN	GO:0005975
Locus_228	Locus_228	IPR022673	Hexokinase, C-terminal	DOMAIN	GO:0005524
Locus_228	Locus_228	IPR022673	Hexokinase, C-terminal	DOMAIN	GO:0016773
Locus_228	Locus_228	IPR022672	Hexokinase, N-terminal	DOMAIN	PF00349 (PFAM)
Locus_228	Locus_228	IPR022672	Hexokinase, N-terminal	DOMAIN	GO:0005975
Locus_228	Locus_228	IPR022672	Hexokinase, N-terminal	DOMAIN	GO:0005524
Locus_228	Locus_228	IPR022672	Hexokinase, N-terminal	DOMAIN	GO:0016773
Locus_228	Locus_228	noIPR	Hexokinase, N-terminal	DOMAIN	G3DSA:3.30.420.40 (GENE3D)
Locus_228	Locus_228	noIPR	Hexokinase, N-terminal	DOMAIN
Locus_228	Locus_228	IPR001312	Hexokinase	FAMILY	PTHR19443 (PANTHER)
Locus_228	Locus_228	IPR001312	Hexokinase	FAMILY	GO:0005524
Locus_228	Locus_228	IPR001312	Hexokinase	FAMILY	GO:0005975
Locus_228	Locus_228	IPR001312	Hexokinase	FAMILY	GO:0016773
Locus_228	Locus_228	noIPR	Hexokinase	FAMILY	SSF53067 (SUPERFAMILY)
Locus_228	Locus_228	noIPR	Hexokinase	FAMILY
Locus_228	Locus_228	noIPR	Hexokinase	FAMILY	SSF53067 (SUPERFAMILY)
Locus_228	Locus_228	noIPR	Hexokinase	FAMILY
Locus_230	Locus_230	noIPR	null	null	TRANSMEMBRANE (PHOBIUS)
Locus_230	Locus_230	noIPR	null	null
Locus_230	Locus_230	noIPR	null	null	NON_CYTOPLASMIC_DOMAIN (PHOBIUS)
Locus_230	Locus_230	noIPR	null	null
Locus_230	Locus_230	noIPR	null	null	CYTOPLASMIC_DOMAIN (PHOBIUS)
Locus_230	Locus_230	noIPR	null	null
Locus_230	Locus_230	noIPR	null	null	CYTOPLASMIC_DOMAIN (PHOBIUS)
Locus_230	Locus_230	noIPR	null	null
Locus_230	Locus_230	noIPR	null	null	TRANSMEMBRANE (PHOBIUS)
Locus_230	Locus_230	noIPR	null	null
Locus_230	Locus_230	noIPR	null	null	TMhelix (TMHMM)
Locus_230	Locus_230	noIPR	null	null
Locus_236	Locus_236	noIPR	null	null	NON_CYTOPLASMIC_DOMAIN (PHOBIUS)
Locus_236	Locus_236	noIPR	null	null
Locus_236	Locus_236	noIPR	null	null	NON_CYTOPLASMIC_DOMAIN (PHOBIUS)
Locus_236	Locus_236	noIPR	null	null
Locus_236	Locus_236	noIPR	null	null	CYTOPLASMIC_DOMAIN (PHOBIUS)
Locus_236	Locus_236	noIPR	null	null
Locus_236	Locus_236	noIPR	null	null	TRANSMEMBRANE (PHOBIUS)
Locus_236	Locus_236	noIPR	null	null
Locus_236	Locus_236	noIPR	null	null	TRANSMEMBRANE (PHOBIUS)
Locus_236	Locus_236	noIPR	null	null
Locus_236	Locus_236	noIPR	null	null	TMhelix (TMHMM)
Locus_236	Locus_236	noIPR	null	null
Locus_236	Locus_236	noIPR	null	null	TMhelix (TMHMM)
Locus_236	Locus_236	noIPR	null	null
Locus_237	Locus_237	noIPR	null	null	Coil (COILS)
Locus_237	Locus_237	noIPR	null	null
Locus_237	Locus_237	noIPR	null	null	Coil (COILS)
Locus_237	Locus_237	noIPR	null	null
Locus_237	Locus_237	IPR002999	Tudor domain	DOMAIN	SM00333 (SMART)
Locus_237	Locus_237	IPR002999	Tudor domain	DOMAIN
Locus_237	Locus_237	IPR016685	RNA-induced silencing complex, nuclease component Tudor-SN	FAMILY	PIRSF017179 (PIRSF)
Locus_237	Locus_237	IPR016685	RNA-induced silencing complex, nuclease component Tudor-SN	FAMILY	GO:0031047
Locus_237	Locus_237	IPR016685	RNA-induced silencing complex, nuclease component Tudor-SN	FAMILY	GO:0016442
Locus_237	Locus_237	IPR016071	Staphylococcal nuclease (SNase-like), OB-fold	DOMAIN	SM00318 (SMART)
Locus_237	Locus_237	IPR016071	Staphylococcal nuclease (SNase-like), OB-fold	DOMAIN	GO:0003676
Locus_237	Locus_237	IPR016071	Staphylococcal nuclease (SNase-like), OB-fold	DOMAIN	GO:0016788
Locus_237	Locus_237	IPR002999	Tudor domain	DOMAIN	PF00567 (PFAM)
Locus_237	Locus_237	IPR002999	Tudor domain	DOMAIN
Locus_237	Locus_237	IPR016071	Staphylococcal nuclease (SNase-like), OB-fold	DOMAIN	G3DSA:2.40.50.90 (GENE3D)
Locus_237	Locus_237	IPR016071	Staphylococcal nuclease (SNase-like), OB-fold	DOMAIN	GO:0003676
Locus_237	Locus_237	IPR016071	Staphylococcal nuclease (SNase-like), OB-fold	DOMAIN	GO:0016788
Locus_237	Locus_237	IPR016071	Staphylococcal nuclease (SNase-like), OB-fold	DOMAIN	PF00565 (PFAM)
Locus_237	Locus_237	IPR016071	Staphylococcal nuclease (SNase-like), OB-fold	DOMAIN	GO:0003676
Locus_237	Locus_237	IPR016071	Staphylococcal nuclease (SNase-like), OB-fold	DOMAIN	GO:0016788
Locus_237	Locus_237	IPR016071	Staphylococcal nuclease (SNase-like), OB-fold	DOMAIN	G3DSA:2.40.50.90 (GENE3D)
Locus_237	Locus_237	IPR016071	Staphylococcal nuclease (SNase-like), OB-fold	DOMAIN	GO:0003676
Locus_237	Locus_237	IPR016071	Staphylococcal nuclease (SNase-like), OB-fold	DOMAIN	GO:0016788
Locus_237	Locus_237	noIPR	Staphylococcal nuclease (SNase-like), OB-fold	DOMAIN	G3DSA:2.30.30.140 (GENE3D)
Locus_237	Locus_237	noIPR	Staphylococcal nuclease (SNase-like), OB-fold	DOMAIN
Locus_237	Locus_237	noIPR	Staphylococcal nuclease (SNase-like), OB-fold	DOMAIN	PTHR12302 (PANTHER)
Locus_237	Locus_237	noIPR	Staphylococcal nuclease (SNase-like), OB-fold	DOMAIN
Locus_237	Locus_237	noIPR	Staphylococcal nuclease (SNase-like), OB-fold	DOMAIN	PTHR12302:SF0 (PANTHER)
Locus_237	Locus_237	noIPR	Staphylococcal nuclease (SNase-like), OB-fold	DOMAIN
Locus_237	Locus_237	IPR016071	Staphylococcal nuclease (SNase-like), OB-fold	DOMAIN	PS50830 (PROSITE_PROFILES)
Locus_237	Locus_237	IPR016071	Staphylococcal nuclease (SNase-like), OB-fold	DOMAIN	GO:0003676
Locus_237	Locus_237	IPR016071	Staphylococcal nuclease (SNase-like), OB-fold	DOMAIN	GO:0016788
Locus_237	Locus_237	IPR016071	Staphylococcal nuclease (SNase-like), OB-fold	DOMAIN	PS50830 (PROSITE_PROFILES)
Locus_237	Locus_237	IPR016071	Staphylococcal nuclease (SNase-like), OB-fold	DOMAIN	GO:0003676
Locus_237	Locus_237	IPR016071	Staphylococcal nuclease (SNase-like), OB-fold	DOMAIN	GO:0016788
Locus_237	Locus_237	IPR016071	Staphylococcal nuclease (SNase-like), OB-fold	DOMAIN	PS50830 (PROSITE_PROFILES)
Locus_237	Locus_237	IPR016071	Staphylococcal nuclease (SNase-like), OB-fold	DOMAIN	GO:0003676
Locus_237	Locus_237	IPR016071	Staphylococcal nuclease (SNase-like), OB-fold	DOMAIN	GO:0016788
Locus_237	Locus_237	IPR002999	Tudor domain	DOMAIN	PS50304 (PROSITE_PROFILES)
Locus_237	Locus_237	IPR002999	Tudor domain	DOMAIN
Locus_237	Locus_237	IPR016071	Staphylococcal nuclease (SNase-like), OB-fold	DOMAIN	PS50830 (PROSITE_PROFILES)
Locus_237	Locus_237	IPR016071	Staphylococcal nuclease (SNase-like), OB-fold	DOMAIN	GO:0003676
Locus_237	Locus_237	IPR016071	Staphylococcal nuclease (SNase-like), OB-fold	DOMAIN	GO:0016788
Locus_237	Locus_237	noIPR	Staphylococcal nuclease (SNase-like), OB-fold	DOMAIN	SSF63748 (SUPERFAMILY)
Locus_237	Locus_237	noIPR	Staphylococcal nuclease (SNase-like), OB-fold	DOMAIN
Locus_237	Locus_237	IPR016071	Staphylococcal nuclease (SNase-like), OB-fold	DOMAIN	SSF50199 (SUPERFAMILY)
Locus_237	Locus_237	IPR016071	Staphylococcal nuclease (SNase-like), OB-fold	DOMAIN	GO:0003676
Locus_237	Locus_237	IPR016071	Staphylococcal nuclease (SNase-like), OB-fold	DOMAIN	GO:0016788
Locus_237	Locus_237	IPR016071	Staphylococcal nuclease (SNase-like), OB-fold	DOMAIN	SSF50199 (SUPERFAMILY)
Locus_237	Locus_237	IPR016071	Staphylococcal nuclease (SNase-like), OB-fold	DOMAIN	GO:0003676
Locus_237	Locus_237	IPR016071	Staphylococcal nuclease (SNase-like), OB-fold	DOMAIN	GO:0016788
Locus_237	Locus_237	IPR016071	Staphylococcal nuclease (SNase-like), OB-fold	DOMAIN	SSF50199 (SUPERFAMILY)
Locus_237	Locus_237	IPR016071	Staphylococcal nuclease (SNase-like), OB-fold	DOMAIN	GO:0003676
Locus_237	Locus_237	IPR016071	Staphylococcal nuclease (SNase-like), OB-fold	DOMAIN	GO:0016788
Locus_237	Locus_237	IPR016071	Staphylococcal nuclease (SNase-like), OB-fold	DOMAIN	SSF50199 (SUPERFAMILY)
Locus_237	Locus_237	IPR016071	Staphylococcal nuclease (SNase-like), OB-fold	DOMAIN	GO:0003676
Locus_237	Locus_237	IPR016071	Staphylococcal nuclease (SNase-like), OB-fold	DOMAIN	GO:0016788
Locus_237	Locus_237	IPR016071	Staphylococcal nuclease (SNase-like), OB-fold	DOMAIN	SSF50199 (SUPERFAMILY)
Locus_237	Locus_237	IPR016071	Staphylococcal nuclease (SNase-like), OB-fold	DOMAIN	GO:0003676
Locus_237	Locus_237	IPR016071	Staphylococcal nuclease (SNase-like), OB-fold	DOMAIN	GO:0016788
Locus_238	Locus_238	IPR002715	Nascent polypeptide-associated complex NAC domain	DOMAIN	PF01849 (PFAM)
Locus_238	Locus_238	IPR002715	Nascent polypeptide-associated complex NAC domain	DOMAIN
Locus_238	Locus_238	noIPR	Nascent polypeptide-associated complex NAC domain	DOMAIN	PTHR10351 (PANTHER)
Locus_238	Locus_238	noIPR	Nascent polypeptide-associated complex NAC domain	DOMAIN
Locus_238	Locus_238	IPR002715	Nascent polypeptide-associated complex NAC domain	DOMAIN	PS51151 (PROSITE_PROFILES)
Locus_238	Locus_238	IPR002715	Nascent polypeptide-associated complex NAC domain	DOMAIN
Locus_239	Locus_239	IPR006913	Glutathione-dependent formaldehyde-activating enzyme/centromere protein V	DOMAIN	G3DSA:3.90.1590.10 (GENE3D)
Locus_239	Locus_239	IPR006913	Glutathione-dependent formaldehyde-activating enzyme/centromere protein V	DOMAIN	GO:0016846
Locus_239	Locus_239	IPR006913	Glutathione-dependent formaldehyde-activating enzyme/centromere protein V	DOMAIN	GO:0008152
Locus_239	Locus_239	IPR006913	Glutathione-dependent formaldehyde-activating enzyme/centromere protein V	DOMAIN	PF04828 (PFAM)
Locus_239	Locus_239	IPR006913	Glutathione-dependent formaldehyde-activating enzyme/centromere protein V	DOMAIN	GO:0016846
Locus_239	Locus_239	IPR006913	Glutathione-dependent formaldehyde-activating enzyme/centromere protein V	DOMAIN	GO:0008152
Locus_239	Locus_239	IPR011057	Mss4-like	DOMAIN	SSF51316 (SUPERFAMILY)
Locus_239	Locus_239	IPR011057	Mss4-like	DOMAIN
Locus_240	Locus_240	IPR001806	Small GTPase superfamily	FAMILY	PR00449 (PRINTS)
Locus_240	Locus_240	IPR001806	Small GTPase superfamily	FAMILY	GO:0007264
Locus_240	Locus_240	IPR001806	Small GTPase superfamily	FAMILY	GO:0005525
Locus_240	Locus_240	IPR002041	Ran GTPase	FAMILY	SM00176 (SMART)
Locus_240	Locus_240	IPR002041	Ran GTPase	FAMILY	GO:0006184
Locus_240	Locus_240	IPR002041	Ran GTPase	FAMILY	GO:0005525
Locus_240	Locus_240	IPR002041	Ran GTPase	FAMILY	GO:0007165
Locus_240	Locus_240	IPR002041	Ran GTPase	FAMILY	GO:0006886
Locus_240	Locus_240	IPR002041	Ran GTPase	FAMILY	GO:0003924
Locus_240	Locus_240	IPR002041	Ran GTPase	FAMILY	GO:0006913
Locus_240	Locus_240	IPR020849	Small GTPase superfamily, Ras type	FAMILY	SM00173 (SMART)
Locus_240	Locus_240	IPR020849	Small GTPase superfamily, Ras type	FAMILY	GO:0005525
Locus_240	Locus_240	IPR020849	Small GTPase superfamily, Ras type	FAMILY	GO:0007165
Locus_240	Locus_240	IPR020849	Small GTPase superfamily, Ras type	FAMILY	GO:0016020
Locus_240	Locus_240	IPR020849	Small GTPase superfamily, Ras type	FAMILY	GO:0003924
Locus_240	Locus_240	IPR020849	Small GTPase superfamily, Ras type	FAMILY	GO:0006184
Locus_240	Locus_240	IPR003579	Small GTPase superfamily, Rab type	FAMILY	SM00175 (SMART)
Locus_240	Locus_240	IPR003579	Small GTPase superfamily, Rab type	FAMILY	GO:0007264
Locus_240	Locus_240	IPR003579	Small GTPase superfamily, Rab type	FAMILY	GO:0005525
Locus_240	Locus_240	IPR003579	Small GTPase superfamily, Rab type	FAMILY	GO:0015031
Locus_240	Locus_240	IPR003578	Small GTPase superfamily, Rho type	FAMILY	SM00174 (SMART)
Locus_240	Locus_240	IPR003578	Small GTPase superfamily, Rho type	FAMILY	GO:0005525
Locus_240	Locus_240	IPR003578	Small GTPase superfamily, Rho type	FAMILY	GO:0005622
Locus_240	Locus_240	IPR003578	Small GTPase superfamily, Rho type	FAMILY	GO:0007264
Locus_240	Locus_240	noIPR	Small GTPase superfamily, Rho type	FAMILY	G3DSA:3.40.50.300 (GENE3D)
Locus_240	Locus_240	noIPR	Small GTPase superfamily, Rho type	FAMILY
Locus_240	Locus_240	IPR001806	Small GTPase superfamily	FAMILY	PF00071 (PFAM)
Locus_240	Locus_240	IPR001806	Small GTPase superfamily	FAMILY	GO:0007264
Locus_240	Locus_240	IPR001806	Small GTPase superfamily	FAMILY	GO:0005525
Locus_240	Locus_240	IPR005225	Small GTP-binding protein domain	DOMAIN	TIGR00231 (TIGRFAM)
Locus_240	Locus_240	IPR005225	Small GTP-binding protein domain	DOMAIN	GO:0005525
Locus_240	Locus_240	noIPR	Small GTP-binding protein domain	DOMAIN	PTHR24073:SF13 (PANTHER)
Locus_240	Locus_240	noIPR	Small GTP-binding protein domain	DOMAIN
Locus_240	Locus_240	noIPR	Small GTP-binding protein domain	DOMAIN	PTHR24073 (PANTHER)
Locus_240	Locus_240	noIPR	Small GTP-binding protein domain	DOMAIN
Locus_240	Locus_240	noIPR	Small GTP-binding protein domain	DOMAIN	PS51419 (PROSITE_PROFILES)
Locus_240	Locus_240	noIPR	Small GTP-binding protein domain	DOMAIN
Locus_240	Locus_240	IPR027417	P-loop containing nucleoside triphosphate hydrolase	DOMAIN	SSF52540 (SUPERFAMILY)
Locus_240	Locus_240	IPR027417	P-loop containing nucleoside triphosphate hydrolase	DOMAIN
Locus_242	Locus_242	noIPR	null	null	NON_CYTOPLASMIC_DOMAIN (PHOBIUS)
Locus_242	Locus_242	noIPR	null	null
Locus_242	Locus_242	noIPR	null	null	CYTOPLASMIC_DOMAIN (PHOBIUS)
Locus_242	Locus_242	noIPR	null	null
Locus_242	Locus_242	noIPR	null	null	TRANSMEMBRANE (PHOBIUS)
Locus_242	Locus_242	noIPR	null	null
Locus_242	Locus_242	noIPR	null	null	TRANSMEMBRANE (PHOBIUS)
Locus_242	Locus_242	noIPR	null	null
Locus_242	Locus_242	noIPR	null	null	NON_CYTOPLASMIC_DOMAIN (PHOBIUS)
Locus_242	Locus_242	noIPR	null	null
Locus_242	Locus_242	noIPR	null	null	TRANSMEMBRANE (PHOBIUS)
Locus_242	Locus_242	noIPR	null	null
Locus_242	Locus_242	noIPR	null	null	NON_CYTOPLASMIC_DOMAIN (PHOBIUS)
Locus_242	Locus_242	noIPR	null	null
Locus_242	Locus_242	noIPR	null	null	CYTOPLASMIC_DOMAIN (PHOBIUS)
Locus_242	Locus_242	noIPR	null	null
Locus_242	Locus_242	noIPR	null	null	TRANSMEMBRANE (PHOBIUS)
Locus_242	Locus_242	noIPR	null	null
Locus_242	Locus_242	noIPR	null	null	NON_CYTOPLASMIC_DOMAIN (PHOBIUS)
Locus_242	Locus_242	noIPR	null	null
Locus_242	Locus_242	noIPR	null	null	TRANSMEMBRANE (PHOBIUS)
Locus_242	Locus_242	noIPR	null	null
Locus_242	Locus_242	noIPR	null	null	TRANSMEMBRANE (PHOBIUS)
Locus_242	Locus_242	noIPR	null	null
Locus_242	Locus_242	noIPR	null	null	TRANSMEMBRANE (PHOBIUS)
Locus_242	Locus_242	noIPR	null	null
Locus_242	Locus_242	noIPR	null	null	TRANSMEMBRANE (PHOBIUS)
Locus_242	Locus_242	noIPR	null	null
Locus_242	Locus_242	noIPR	null	null	TRANSMEMBRANE (PHOBIUS)
Locus_242	Locus_242	noIPR	null	null
Locus_242	Locus_242	noIPR	null	null	CYTOPLASMIC_DOMAIN (PHOBIUS)
Locus_242	Locus_242	noIPR	null	null
Locus_242	Locus_242	noIPR	null	null	CYTOPLASMIC_DOMAIN (PHOBIUS)
Locus_242	Locus_242	noIPR	null	null
Locus_242	Locus_242	noIPR	null	null	NON_CYTOPLASMIC_DOMAIN (PHOBIUS)
Locus_242	Locus_242	noIPR	null	null
Locus_242	Locus_242	noIPR	null	null	CYTOPLASMIC_DOMAIN (PHOBIUS)
Locus_242	Locus_242	noIPR	null	null
Locus_242	Locus_242	noIPR	null	null	TMhelix (TMHMM)
Locus_242	Locus_242	noIPR	null	null
Locus_242	Locus_242	noIPR	null	null	TMhelix (TMHMM)
Locus_242	Locus_242	noIPR	null	null
Locus_242	Locus_242	noIPR	null	null	TMhelix (TMHMM)
Locus_242	Locus_242	noIPR	null	null
Locus_242	Locus_242	noIPR	null	null	TMhelix (TMHMM)
Locus_242	Locus_242	noIPR	null	null
Locus_242	Locus_242	noIPR	null	null	TMhelix (TMHMM)
Locus_242	Locus_242	noIPR	null	null
Locus_242	Locus_242	noIPR	null	null	TMhelix (TMHMM)
Locus_242	Locus_242	noIPR	null	null
Locus_242	Locus_242	noIPR	null	null	TMhelix (TMHMM)
Locus_242	Locus_242	noIPR	null	null
Locus_242	Locus_242	noIPR	null	null	TMhelix (TMHMM)
Locus_242	Locus_242	noIPR	null	null
Locus_242	Locus_242	noIPR	null	null	TMhelix (TMHMM)
Locus_242	Locus_242	noIPR	null	null
Locus_242	Locus_242	noIPR	null	null	TMhelix (TMHMM)
Locus_242	Locus_242	noIPR	null	null
Locus_244	Locus_244	IPR011017	TRASH domain	DOMAIN	SM00746 (SMART)
Locus_244	Locus_244	IPR011017	TRASH domain	DOMAIN
Locus_244	Locus_244	IPR000988	Ribosomal protein L24e-related	FAMILY	PF01246 (PFAM)
Locus_244	Locus_244	IPR000988	Ribosomal protein L24e-related	FAMILY
Locus_244	Locus_244	IPR023441	Ribosomal protein L24e domain	DOMAIN	G3DSA:2.30.170.20 (GENE3D)
Locus_244	Locus_244	IPR023441	Ribosomal protein L24e domain	DOMAIN
Locus_244	Locus_244	IPR024546	Ribosome biogenesis protein RLP24	FAMILY	PTHR10792:SF2 (PANTHER)
Locus_244	Locus_244	IPR024546	Ribosome biogenesis protein RLP24	FAMILY	GO:0042254
Locus_244	Locus_244	IPR000988	Ribosomal protein L24e-related	FAMILY	PTHR10792 (PANTHER)
Locus_244	Locus_244	IPR000988	Ribosomal protein L24e-related	FAMILY
Locus_244	Locus_244	IPR023442	Ribosomal protein L24e, conserved site	CONSERVED_SITE	PS01073 (PROSITE_PATTERNS)
Locus_244	Locus_244	IPR023442	Ribosomal protein L24e, conserved site	CONSERVED_SITE
Locus_244	Locus_244	noIPR	Ribosomal protein L24e, conserved site	CONSERVED_SITE	SSF57716 (SUPERFAMILY)
Locus_244	Locus_244	noIPR	Ribosomal protein L24e, conserved site	CONSERVED_SITE
Locus_245	Locus_245	noIPR	null	null	TRANSMEMBRANE (PHOBIUS)
Locus_245	Locus_245	noIPR	null	null
Locus_245	Locus_245	noIPR	null	null	NON_CYTOPLASMIC_DOMAIN (PHOBIUS)
Locus_245	Locus_245	noIPR	null	null
Locus_245	Locus_245	noIPR	null	null	CYTOPLASMIC_DOMAIN (PHOBIUS)
Locus_245	Locus_245	noIPR	null	null
Locus_245	Locus_245	noIPR	null	null	TMhelix (TMHMM)
Locus_245	Locus_245	noIPR	null	null
Locus_249	Locus_249	noIPR	null	null	Coil (COILS)
Locus_249	Locus_249	noIPR	null	null
Locus_249	Locus_249	IPR004827	Basic-leucine zipper domain	DOMAIN	SM00338 (SMART)
Locus_249	Locus_249	IPR004827	Basic-leucine zipper domain	DOMAIN	GO:0006355
Locus_249	Locus_249	IPR004827	Basic-leucine zipper domain	DOMAIN	GO:0003700
Locus_249	Locus_249	IPR004827	Basic-leucine zipper domain	DOMAIN	GO:0043565
Locus_249	Locus_249	IPR008917	Transcription factor, Skn-1-like, DNA-binding domain	DOMAIN	G3DSA:1.10.880.10 (GENE3D)
Locus_249	Locus_249	IPR008917	Transcription factor, Skn-1-like, DNA-binding domain	DOMAIN	GO:0006355
Locus_249	Locus_249	IPR008917	Transcription factor, Skn-1-like, DNA-binding domain	DOMAIN	GO:0003677
Locus_249	Locus_249	noIPR	Transcription factor, Skn-1-like, DNA-binding domain	DOMAIN	G3DSA:1.20.5.170 (GENE3D)
Locus_249	Locus_249	noIPR	Transcription factor, Skn-1-like, DNA-binding domain	DOMAIN
Locus_249	Locus_249	IPR004826	Basic leucine zipper domain, Maf-type	DOMAIN	PF03131 (PFAM)
Locus_249	Locus_249	IPR004826	Basic leucine zipper domain, Maf-type	DOMAIN	GO:0006355
Locus_249	Locus_249	IPR004826	Basic leucine zipper domain, Maf-type	DOMAIN	GO:0005634
Locus_249	Locus_249	IPR004826	Basic leucine zipper domain, Maf-type	DOMAIN	GO:0003677
Locus_249	Locus_249	noIPR	Basic leucine zipper domain, Maf-type	DOMAIN	PTHR10129:SF4 (PANTHER)
Locus_249	Locus_249	noIPR	Basic leucine zipper domain, Maf-type	DOMAIN
Locus_249	Locus_249	IPR024874	Transcription factor Maf	FAMILY	PTHR10129 (PANTHER)
Locus_249	Locus_249	IPR024874	Transcription factor Maf	FAMILY	GO:0005634
Locus_249	Locus_249	IPR024874	Transcription factor Maf	FAMILY	GO:0006355
Locus_249	Locus_249	IPR024874	Transcription factor Maf	FAMILY	GO:0003700
Locus_249	Locus_249	IPR004827	Basic-leucine zipper domain	DOMAIN	PS50217 (PROSITE_PROFILES)
Locus_249	Locus_249	IPR004827	Basic-leucine zipper domain	DOMAIN	GO:0006355
Locus_249	Locus_249	IPR004827	Basic-leucine zipper domain	DOMAIN	GO:0003700
Locus_249	Locus_249	IPR004827	Basic-leucine zipper domain	DOMAIN	GO:0043565
Locus_249	Locus_249	IPR008917	Transcription factor, Skn-1-like, DNA-binding domain	DOMAIN	SSF47454 (SUPERFAMILY)
Locus_249	Locus_249	IPR008917	Transcription factor, Skn-1-like, DNA-binding domain	DOMAIN	GO:0006355
Locus_249	Locus_249	IPR008917	Transcription factor, Skn-1-like, DNA-binding domain	DOMAIN	GO:0003677
Locus_249	Locus_249	noIPR	Transcription factor, Skn-1-like, DNA-binding domain	DOMAIN	SSF57959 (SUPERFAMILY)
Locus_249	Locus_249	noIPR	Transcription factor, Skn-1-like, DNA-binding domain	DOMAIN
Locus_250	Locus_250	noIPR	null	null	TRANSMEMBRANE (PHOBIUS)
Locus_250	Locus_250	noIPR	null	null
Locus_250	Locus_250	noIPR	null	null	NON_CYTOPLASMIC_DOMAIN (PHOBIUS)
Locus_250	Locus_250	noIPR	null	null
Locus_250	Locus_250	noIPR	null	null	CYTOPLASMIC_DOMAIN (PHOBIUS)
Locus_250	Locus_250	noIPR	null	null
Locus_250	Locus_250	noIPR	null	null	TMhelix (TMHMM)
Locus_250	Locus_250	noIPR	null	null
Locus_251	Locus_251	noIPR	null	null	TMhelix (TMHMM)
Locus_251	Locus_251	noIPR	null	null
Locus_252	Locus_252	IPR000217	Tubulin	FAMILY	PR01161 (PRINTS)
Locus_252	Locus_252	IPR000217	Tubulin	FAMILY	GO:0005874
Locus_252	Locus_252	IPR000217	Tubulin	FAMILY	GO:0007017
Locus_252	Locus_252	IPR002452	Alpha tubulin	FAMILY	PR01162 (PRINTS)
Locus_252	Locus_252	IPR002452	Alpha tubulin	FAMILY	GO:0005874
Locus_252	Locus_252	IPR002452	Alpha tubulin	FAMILY	GO:0005525
Locus_252	Locus_252	IPR002452	Alpha tubulin	FAMILY	GO:0005200
Locus_252	Locus_252	IPR018316	Tubulin/FtsZ, 2-layer sandwich domain	DOMAIN	SM00865 (SMART)
Locus_252	Locus_252	IPR018316	Tubulin/FtsZ, 2-layer sandwich domain	DOMAIN	GO:0051258
Locus_252	Locus_252	IPR018316	Tubulin/FtsZ, 2-layer sandwich domain	DOMAIN	GO:0043234
Locus_252	Locus_252	IPR018316	Tubulin/FtsZ, 2-layer sandwich domain	DOMAIN	GO:0006184
Locus_252	Locus_252	IPR018316	Tubulin/FtsZ, 2-layer sandwich domain	DOMAIN	GO:0005525
Locus_252	Locus_252	IPR018316	Tubulin/FtsZ, 2-layer sandwich domain	DOMAIN	GO:0003924
Locus_252	Locus_252	IPR003008	Tubulin/FtsZ, GTPase domain	DOMAIN	SM00864 (SMART)
Locus_252	Locus_252	IPR003008	Tubulin/FtsZ, GTPase domain	DOMAIN
Locus_252	Locus_252	IPR023123	Tubulin, C-terminal	DOMAIN	G3DSA:1.10.287.600 (GENE3D)
Locus_252	Locus_252	IPR023123	Tubulin, C-terminal	DOMAIN
Locus_252	Locus_252	IPR003008	Tubulin/FtsZ, GTPase domain	DOMAIN	PF00091 (PFAM)
Locus_252	Locus_252	IPR003008	Tubulin/FtsZ, GTPase domain	DOMAIN
Locus_252	Locus_252	IPR018316	Tubulin/FtsZ, 2-layer sandwich domain	DOMAIN	G3DSA:3.30.1330.20 (GENE3D)
Locus_252	Locus_252	IPR018316	Tubulin/FtsZ, 2-layer sandwich domain	DOMAIN	GO:0051258
Locus_252	Locus_252	IPR018316	Tubulin/FtsZ, 2-layer sandwich domain	DOMAIN	GO:0043234
Locus_252	Locus_252	IPR018316	Tubulin/FtsZ, 2-layer sandwich domain	DOMAIN	GO:0006184
Locus_252	Locus_252	IPR018316	Tubulin/FtsZ, 2-layer sandwich domain	DOMAIN	GO:0005525
Locus_252	Locus_252	IPR018316	Tubulin/FtsZ, 2-layer sandwich domain	DOMAIN	GO:0003924
Locus_252	Locus_252	IPR003008	Tubulin/FtsZ, GTPase domain	DOMAIN	G3DSA:3.40.50.1440 (GENE3D)
Locus_252	Locus_252	IPR003008	Tubulin/FtsZ, GTPase domain	DOMAIN
Locus_252	Locus_252	IPR018316	Tubulin/FtsZ, 2-layer sandwich domain	DOMAIN	PF03953 (PFAM)
Locus_252	Locus_252	IPR018316	Tubulin/FtsZ, 2-layer sandwich domain	DOMAIN	GO:0051258
Locus_252	Locus_252	IPR018316	Tubulin/FtsZ, 2-layer sandwich domain	DOMAIN	GO:0043234
Locus_252	Locus_252	IPR018316	Tubulin/FtsZ, 2-layer sandwich domain	DOMAIN	GO:0006184
Locus_252	Locus_252	IPR018316	Tubulin/FtsZ, 2-layer sandwich domain	DOMAIN	GO:0005525
Locus_252	Locus_252	IPR018316	Tubulin/FtsZ, 2-layer sandwich domain	DOMAIN	GO:0003924
Locus_252	Locus_252	IPR000217	Tubulin	FAMILY	PTHR11588 (PANTHER)
Locus_252	Locus_252	IPR000217	Tubulin	FAMILY	GO:0005874
Locus_252	Locus_252	IPR000217	Tubulin	FAMILY	GO:0007017
Locus_252	Locus_252	noIPR	Tubulin	FAMILY	PTHR11588:SF41 (PANTHER)
Locus_252	Locus_252	noIPR	Tubulin	FAMILY
Locus_252	Locus_252	IPR017975	Tubulin, conserved site	CONSERVED_SITE	PS00227 (PROSITE_PATTERNS)
Locus_252	Locus_252	IPR017975	Tubulin, conserved site	CONSERVED_SITE	GO:0005874
Locus_252	Locus_252	IPR017975	Tubulin, conserved site	CONSERVED_SITE	GO:0007017
Locus_252	Locus_252	IPR017975	Tubulin, conserved site	CONSERVED_SITE	GO:0005525
Locus_252	Locus_252	IPR008280	Tubulin/FtsZ, C-terminal	DOMAIN	SSF55307 (SUPERFAMILY)
Locus_252	Locus_252	IPR008280	Tubulin/FtsZ, C-terminal	DOMAIN	GO:0003924
Locus_252	Locus_252	IPR008280	Tubulin/FtsZ, C-terminal	DOMAIN	GO:0006184
Locus_252	Locus_252	IPR008280	Tubulin/FtsZ, C-terminal	DOMAIN	GO:0005525
Locus_252	Locus_252	IPR008280	Tubulin/FtsZ, C-terminal	DOMAIN	GO:0051258
Locus_252	Locus_252	IPR008280	Tubulin/FtsZ, C-terminal	DOMAIN	GO:0043234
Locus_252	Locus_252	IPR003008	Tubulin/FtsZ, GTPase domain	DOMAIN	SSF52490 (SUPERFAMILY)
Locus_252	Locus_252	IPR003008	Tubulin/FtsZ, GTPase domain	DOMAIN
Locus_255	Locus_255	noIPR	null	null	Coil (COILS)
Locus_255	Locus_255	noIPR	null	null
Locus_255	Locus_255	noIPR	null	null	Coil (COILS)
Locus_255	Locus_255	noIPR	null	null
Locus_255	Locus_255	noIPR	null	null	G3DSA:1.10.287.370 (GENE3D)
Locus_255	Locus_255	noIPR	null	null
Locus_255	Locus_255	IPR002777	Prefoldin beta-like	DOMAIN	PF01920 (PFAM)
Locus_255	Locus_255	IPR002777	Prefoldin beta-like	DOMAIN	GO:0016272
Locus_255	Locus_255	IPR002777	Prefoldin beta-like	DOMAIN	GO:0051082
Locus_255	Locus_255	IPR002777	Prefoldin beta-like	DOMAIN	GO:0006457
Locus_255	Locus_255	noIPR	Prefoldin beta-like	DOMAIN	PTHR21100:SF4 (PANTHER)
Locus_255	Locus_255	noIPR	Prefoldin beta-like	DOMAIN
Locus_255	Locus_255	IPR016661	Prefoldin, subunit 4	FAMILY	PTHR21100 (PANTHER)
Locus_255	Locus_255	IPR016661	Prefoldin, subunit 4	FAMILY	GO:0016272
Locus_255	Locus_255	IPR016661	Prefoldin, subunit 4	FAMILY	GO:0006457
Locus_255	Locus_255	IPR009053	Prefoldin	DOMAIN	SSF46579 (SUPERFAMILY)
Locus_255	Locus_255	IPR009053	Prefoldin	DOMAIN
Locus_257	Locus_257	IPR002344	Lupus La protein	FAMILY	PR00302 (PRINTS)
Locus_257	Locus_257	IPR002344	Lupus La protein	FAMILY	GO:0005634
Locus_257	Locus_257	IPR002344	Lupus La protein	FAMILY	GO:0006396
Locus_257	Locus_257	IPR002344	Lupus La protein	FAMILY	GO:0030529
Locus_257	Locus_257	IPR002344	Lupus La protein	FAMILY	GO:0003723
Locus_257	Locus_257	IPR006630	RNA-binding protein Lupus La	DOMAIN	SM00715 (SMART)
Locus_257	Locus_257	IPR006630	RNA-binding protein Lupus La	DOMAIN
Locus_257	Locus_257	IPR006607	Protein of unknown function DM15	REPEAT	SM00684 (SMART)
Locus_257	Locus_257	IPR006607	Protein of unknown function DM15	REPEAT
Locus_257	Locus_257	IPR011991	Winged helix-turn-helix DNA-binding domain	DOMAIN	G3DSA:1.10.10.10 (GENE3D)
Locus_257	Locus_257	IPR011991	Winged helix-turn-helix DNA-binding domain	DOMAIN
Locus_257	Locus_257	IPR006630	RNA-binding protein Lupus La	DOMAIN	PF05383 (PFAM)
Locus_257	Locus_257	IPR006630	RNA-binding protein Lupus La	DOMAIN
Locus_257	Locus_257	noIPR	RNA-binding protein Lupus La	DOMAIN	PTHR22792:SF5 (PANTHER)
Locus_257	Locus_257	noIPR	RNA-binding protein Lupus La	DOMAIN
Locus_257	Locus_257	noIPR	RNA-binding protein Lupus La	DOMAIN	PTHR22792 (PANTHER)
Locus_257	Locus_257	noIPR	RNA-binding protein Lupus La	DOMAIN
Locus_257	Locus_257	IPR006630	RNA-binding protein Lupus La	DOMAIN	PS50961 (PROSITE_PROFILES)
Locus_257	Locus_257	IPR006630	RNA-binding protein Lupus La	DOMAIN
Locus_257	Locus_257	noIPR	RNA-binding protein Lupus La	DOMAIN	SSF46785 (SUPERFAMILY)
Locus_257	Locus_257	noIPR	RNA-binding protein Lupus La	DOMAIN
Locus_259	Locus_259	noIPR	null	null	TRANSMEMBRANE (PHOBIUS)
Locus_259	Locus_259	noIPR	null	null
Locus_259	Locus_259	noIPR	null	null	NON_CYTOPLASMIC_DOMAIN (PHOBIUS)
Locus_259	Locus_259	noIPR	null	null
Locus_259	Locus_259	noIPR	null	null	CYTOPLASMIC_DOMAIN (PHOBIUS)
Locus_259	Locus_259	noIPR	null	null
Locus_259	Locus_259	noIPR	null	null	TMhelix (TMHMM)
Locus_259	Locus_259	noIPR	null	null
Locus_261	Locus_261	noIPR	null	null	PF14893 (PFAM)
Locus_261	Locus_261	noIPR	null	null
Locus_261	Locus_261	noIPR	null	null	PTHR10178:SF26 (PANTHER)
Locus_261	Locus_261	noIPR	null	null
Locus_261	Locus_261	noIPR	null	null	PTHR10178 (PANTHER)
Locus_261	Locus_261	noIPR	null	null
Locus_263	Locus_263	IPR016181	Acyl-CoA N-acyltransferase	DOMAIN	G3DSA:3.40.630.30 (GENE3D)
Locus_263	Locus_263	IPR016181	Acyl-CoA N-acyltransferase	DOMAIN
Locus_263	Locus_263	IPR000182	GNAT domain	DOMAIN	PF00583 (PFAM)
Locus_263	Locus_263	IPR000182	GNAT domain	DOMAIN	GO:0008080
Locus_263	Locus_263	IPR000182	GNAT domain	DOMAIN	PS51186 (PROSITE_PROFILES)
Locus_263	Locus_263	IPR000182	GNAT domain	DOMAIN	GO:0008080
Locus_263	Locus_263	IPR016181	Acyl-CoA N-acyltransferase	DOMAIN	SSF55729 (SUPERFAMILY)
Locus_263	Locus_263	IPR016181	Acyl-CoA N-acyltransferase	DOMAIN
Locus_264	Locus_264	noIPR	null	null	PTHR12934:SF1 (PANTHER)
Locus_264	Locus_264	noIPR	null	null
Locus_264	Locus_264	IPR005749	Ribosomal protein L15, bacterial-type	FAMILY	PTHR12934 (PANTHER)
Locus_264	Locus_264	IPR005749	Ribosomal protein L15, bacterial-type	FAMILY	GO:0003735
Locus_264	Locus_264	IPR005749	Ribosomal protein L15, bacterial-type	FAMILY	GO:0015934
Locus_264	Locus_264	IPR005749	Ribosomal protein L15, bacterial-type	FAMILY	GO:0006412
Locus_264	Locus_264	IPR021131	Ribosomal protein L18e/L15P	DOMAIN	SSF52080 (SUPERFAMILY)
Locus_264	Locus_264	IPR021131	Ribosomal protein L18e/L15P	DOMAIN
Locus_267	Locus_267	noIPR	null	null	G3DSA:1.20.1250.20 (GENE3D)
Locus_267	Locus_267	noIPR	null	null
Locus_267	Locus_267	IPR011701	Major facilitator superfamily	FAMILY	PF07690 (PFAM)
Locus_267	Locus_267	IPR011701	Major facilitator superfamily	FAMILY	GO:0055085
Locus_267	Locus_267	IPR011701	Major facilitator superfamily	FAMILY	GO:0016021
Locus_267	Locus_267	noIPR	Major facilitator superfamily	FAMILY	PTHR11360 (PANTHER)
Locus_267	Locus_267	noIPR	Major facilitator superfamily	FAMILY
Locus_267	Locus_267	noIPR	Major facilitator superfamily	FAMILY	PTHR11360:SF3 (PANTHER)
Locus_267	Locus_267	noIPR	Major facilitator superfamily	FAMILY
Locus_267	Locus_267	noIPR	Major facilitator superfamily	FAMILY	TRANSMEMBRANE (PHOBIUS)
Locus_267	Locus_267	noIPR	Major facilitator superfamily	FAMILY
Locus_267	Locus_267	noIPR	Major facilitator superfamily	FAMILY	CYTOPLASMIC_DOMAIN (PHOBIUS)
Locus_267	Locus_267	noIPR	Major facilitator superfamily	FAMILY
Locus_267	Locus_267	noIPR	Major facilitator superfamily	FAMILY	TRANSMEMBRANE (PHOBIUS)
Locus_267	Locus_267	noIPR	Major facilitator superfamily	FAMILY
Locus_267	Locus_267	noIPR	Major facilitator superfamily	FAMILY	NON_CYTOPLASMIC_DOMAIN (PHOBIUS)
Locus_267	Locus_267	noIPR	Major facilitator superfamily	FAMILY
Locus_267	Locus_267	noIPR	Major facilitator superfamily	FAMILY	NON_CYTOPLASMIC_DOMAIN (PHOBIUS)
Locus_267	Locus_267	noIPR	Major facilitator superfamily	FAMILY
Locus_267	Locus_267	noIPR	Major facilitator superfamily	FAMILY	TRANSMEMBRANE (PHOBIUS)
Locus_267	Locus_267	noIPR	Major facilitator superfamily	FAMILY
Locus_267	Locus_267	noIPR	Major facilitator superfamily	FAMILY	CYTOPLASMIC_DOMAIN (PHOBIUS)
Locus_267	Locus_267	noIPR	Major facilitator superfamily	FAMILY
Locus_267	Locus_267	noIPR	Major facilitator superfamily	FAMILY	TRANSMEMBRANE (PHOBIUS)
Locus_267	Locus_267	noIPR	Major facilitator superfamily	FAMILY
Locus_267	Locus_267	noIPR	Major facilitator superfamily	FAMILY	CYTOPLASMIC_DOMAIN (PHOBIUS)
Locus_267	Locus_267	noIPR	Major facilitator superfamily	FAMILY
Locus_267	Locus_267	noIPR	Major facilitator superfamily	FAMILY	TRANSMEMBRANE (PHOBIUS)
Locus_267	Locus_267	noIPR	Major facilitator superfamily	FAMILY
Locus_267	Locus_267	noIPR	Major facilitator superfamily	FAMILY	NON_CYTOPLASMIC_DOMAIN (PHOBIUS)
Locus_267	Locus_267	noIPR	Major facilitator superfamily	FAMILY
Locus_267	Locus_267	noIPR	Major facilitator superfamily	FAMILY	TRANSMEMBRANE (PHOBIUS)
Locus_267	Locus_267	noIPR	Major facilitator superfamily	FAMILY
Locus_267	Locus_267	noIPR	Major facilitator superfamily	FAMILY	NON_CYTOPLASMIC_DOMAIN (PHOBIUS)
Locus_267	Locus_267	noIPR	Major facilitator superfamily	FAMILY
Locus_267	Locus_267	noIPR	Major facilitator superfamily	FAMILY	TRANSMEMBRANE (PHOBIUS)
Locus_267	Locus_267	noIPR	Major facilitator superfamily	FAMILY
Locus_267	Locus_267	noIPR	Major facilitator superfamily	FAMILY	CYTOPLASMIC_DOMAIN (PHOBIUS)
Locus_267	Locus_267	noIPR	Major facilitator superfamily	FAMILY
Locus_267	Locus_267	noIPR	Major facilitator superfamily	FAMILY	TRANSMEMBRANE (PHOBIUS)
Locus_267	Locus_267	noIPR	Major facilitator superfamily	FAMILY
Locus_267	Locus_267	noIPR	Major facilitator superfamily	FAMILY	TRANSMEMBRANE (PHOBIUS)
Locus_267	Locus_267	noIPR	Major facilitator superfamily	FAMILY
Locus_267	Locus_267	noIPR	Major facilitator superfamily	FAMILY	NON_CYTOPLASMIC_DOMAIN (PHOBIUS)
Locus_267	Locus_267	noIPR	Major facilitator superfamily	FAMILY
Locus_267	Locus_267	noIPR	Major facilitator superfamily	FAMILY	CYTOPLASMIC_DOMAIN (PHOBIUS)
Locus_267	Locus_267	noIPR	Major facilitator superfamily	FAMILY
Locus_267	Locus_267	IPR020846	Major facilitator superfamily domain	DOMAIN	PS50850 (PROSITE_PROFILES)
Locus_267	Locus_267	IPR020846	Major facilitator superfamily domain	DOMAIN
Locus_267	Locus_267	IPR016196	Major facilitator superfamily domain, general substrate transporter	DOMAIN	SSF103473 (SUPERFAMILY)
Locus_267	Locus_267	IPR016196	Major facilitator superfamily domain, general substrate transporter	DOMAIN
Locus_267	Locus_267	noIPR	Major facilitator superfamily domain, general substrate transporter	DOMAIN	TMhelix (TMHMM)
Locus_267	Locus_267	noIPR	Major facilitator superfamily domain, general substrate transporter	DOMAIN
Locus_267	Locus_267	noIPR	Major facilitator superfamily domain, general substrate transporter	DOMAIN	TMhelix (TMHMM)
Locus_267	Locus_267	noIPR	Major facilitator superfamily domain, general substrate transporter	DOMAIN
Locus_267	Locus_267	noIPR	Major facilitator superfamily domain, general substrate transporter	DOMAIN	TMhelix (TMHMM)
Locus_267	Locus_267	noIPR	Major facilitator superfamily domain, general substrate transporter	DOMAIN
Locus_267	Locus_267	noIPR	Major facilitator superfamily domain, general substrate transporter	DOMAIN	TMhelix (TMHMM)
Locus_267	Locus_267	noIPR	Major facilitator superfamily domain, general substrate transporter	DOMAIN
Locus_267	Locus_267	noIPR	Major facilitator superfamily domain, general substrate transporter	DOMAIN	TMhelix (TMHMM)
Locus_267	Locus_267	noIPR	Major facilitator superfamily domain, general substrate transporter	DOMAIN
Locus_267	Locus_267	noIPR	Major facilitator superfamily domain, general substrate transporter	DOMAIN	TMhelix (TMHMM)
Locus_267	Locus_267	noIPR	Major facilitator superfamily domain, general substrate transporter	DOMAIN
Locus_267	Locus_267	noIPR	Major facilitator superfamily domain, general substrate transporter	DOMAIN	TMhelix (TMHMM)
Locus_267	Locus_267	noIPR	Major facilitator superfamily domain, general substrate transporter	DOMAIN
Locus_267	Locus_267	noIPR	Major facilitator superfamily domain, general substrate transporter	DOMAIN	TMhelix (TMHMM)
Locus_267	Locus_267	noIPR	Major facilitator superfamily domain, general substrate transporter	DOMAIN
Locus_267	Locus_267	noIPR	Major facilitator superfamily domain, general substrate transporter	DOMAIN	TMhelix (TMHMM)
Locus_267	Locus_267	noIPR	Major facilitator superfamily domain, general substrate transporter	DOMAIN
Locus_268	Locus_268	IPR006212	Furin-like repeat	REPEAT	SM00261 (SMART)
Locus_268	Locus_268	IPR006212	Furin-like repeat	REPEAT
Locus_268	Locus_268	noIPR	Furin-like repeat	REPEAT	G3DSA:2.10.220.10 (GENE3D)
Locus_268	Locus_268	noIPR	Furin-like repeat	REPEAT
Locus_268	Locus_268	noIPR	Furin-like repeat	REPEAT	TRANSMEMBRANE (PHOBIUS)
Locus_268	Locus_268	noIPR	Furin-like repeat	REPEAT
Locus_268	Locus_268	noIPR	Furin-like repeat	REPEAT	NON_CYTOPLASMIC_DOMAIN (PHOBIUS)
Locus_268	Locus_268	noIPR	Furin-like repeat	REPEAT
Locus_268	Locus_268	noIPR	Furin-like repeat	REPEAT	CYTOPLASMIC_DOMAIN (PHOBIUS)
Locus_268	Locus_268	noIPR	Furin-like repeat	REPEAT
Locus_268	Locus_268	IPR009030	Insulin-like growth factor binding protein, N-terminal	DOMAIN	SSF57184 (SUPERFAMILY)
Locus_268	Locus_268	IPR009030	Insulin-like growth factor binding protein, N-terminal	DOMAIN
Locus_268	Locus_268	noIPR	Insulin-like growth factor binding protein, N-terminal	DOMAIN	TMhelix (TMHMM)
Locus_268	Locus_268	noIPR	Insulin-like growth factor binding protein, N-terminal	DOMAIN
Locus_272	Locus_272	IPR023214	HAD-like domain	DOMAIN	G3DSA:3.40.50.1000 (GENE3D)
Locus_272	Locus_272	IPR023214	HAD-like domain	DOMAIN
Locus_272	Locus_272	IPR023198	Phosphoglycolate phosphatase, domain 2	DOMAIN	G3DSA:1.10.150.240 (GENE3D)
Locus_272	Locus_272	IPR023198	Phosphoglycolate phosphatase, domain 2	DOMAIN
Locus_272	Locus_272	IPR006323	Phosphonoacetaldehyde hydrolase	FAMILY	TIGR01422 (TIGRFAM)
Locus_272	Locus_272	IPR006323	Phosphonoacetaldehyde hydrolase	FAMILY	GO:0050194
Locus_272	Locus_272	IPR006323	Phosphonoacetaldehyde hydrolase	FAMILY	GO:0019700
Locus_272	Locus_272	IPR023214	HAD-like domain	DOMAIN	PF13419 (PFAM)
Locus_272	Locus_272	IPR023214	HAD-like domain	DOMAIN
Locus_272	Locus_272	IPR006323	Phosphonoacetaldehyde hydrolase	FAMILY	MF_01375 (HAMAP)
Locus_272	Locus_272	IPR006323	Phosphonoacetaldehyde hydrolase	FAMILY	GO:0050194
Locus_272	Locus_272	IPR006323	Phosphonoacetaldehyde hydrolase	FAMILY	GO:0019700
Locus_272	Locus_272	IPR023214	HAD-like domain	DOMAIN	SSF56784 (SUPERFAMILY)
Locus_272	Locus_272	IPR023214	HAD-like domain	DOMAIN
Locus_273	Locus_273	noIPR	null	null	SignalP-noTM (SIGNALP_EUK)
Locus_273	Locus_273	noIPR	null	null
Locus_274	Locus_274	IPR013995	Vacuolar sorting protein 9, subgroup	DOMAIN	SM00167 (SMART)
Locus_274	Locus_274	IPR013995	Vacuolar sorting protein 9, subgroup	DOMAIN
Locus_274	Locus_274	IPR003123	Vacuolar sorting protein 9	DOMAIN	PF02204 (PFAM)
Locus_274	Locus_274	IPR003123	Vacuolar sorting protein 9	DOMAIN
Locus_274	Locus_274	noIPR	Vacuolar sorting protein 9	DOMAIN	PTHR23101:SF2 (PANTHER)
Locus_274	Locus_274	noIPR	Vacuolar sorting protein 9	DOMAIN
Locus_274	Locus_274	noIPR	Vacuolar sorting protein 9	DOMAIN	PTHR23101 (PANTHER)
Locus_274	Locus_274	noIPR	Vacuolar sorting protein 9	DOMAIN
Locus_274	Locus_274	IPR003123	Vacuolar sorting protein 9	DOMAIN	PS51205 (PROSITE_PROFILES)
Locus_274	Locus_274	IPR003123	Vacuolar sorting protein 9	DOMAIN
Locus_274	Locus_274	noIPR	Vacuolar sorting protein 9	DOMAIN	SSF109993 (SUPERFAMILY)
Locus_274	Locus_274	noIPR	Vacuolar sorting protein 9	DOMAIN
Locus_275	Locus_275	IPR011992	EF-hand domain pair	DOMAIN	G3DSA:1.10.238.10 (GENE3D)
Locus_275	Locus_275	IPR011992	EF-hand domain pair	DOMAIN	GO:0005509
Locus_275	Locus_275	IPR011992	EF-hand domain pair	DOMAIN	G3DSA:1.10.238.10 (GENE3D)
Locus_275	Locus_275	IPR011992	EF-hand domain pair	DOMAIN	GO:0005509
Locus_275	Locus_275	IPR018247	EF-Hand 1, calcium-binding site	BINDING_SITE	PS00018 (PROSITE_PATTERNS)
Locus_275	Locus_275	IPR018247	EF-Hand 1, calcium-binding site	BINDING_SITE
Locus_275	Locus_275	IPR002048	EF-hand domain	DOMAIN	PS50222 (PROSITE_PROFILES)
Locus_275	Locus_275	IPR002048	EF-hand domain	DOMAIN	GO:0005509
Locus_275	Locus_275	IPR002048	EF-hand domain	DOMAIN	PS50222 (PROSITE_PROFILES)
Locus_275	Locus_275	IPR002048	EF-hand domain	DOMAIN	GO:0005509
Locus_275	Locus_275	noIPR	EF-hand domain	DOMAIN	SSF47473 (SUPERFAMILY)
Locus_275	Locus_275	noIPR	EF-hand domain	DOMAIN
Locus_277	Locus_277	IPR003781	CoA-binding	DOMAIN	SM00881 (SMART)
Locus_277	Locus_277	IPR003781	CoA-binding	DOMAIN	GO:0048037
Locus_277	Locus_277	IPR016143	Citrate synthase-like, small alpha subdomain	DOMAIN	G3DSA:1.10.230.10 (GENE3D)
Locus_277	Locus_277	IPR016143	Citrate synthase-like, small alpha subdomain	DOMAIN	GO:0044262
Locus_277	Locus_277	IPR016143	Citrate synthase-like, small alpha subdomain	DOMAIN	GO:0046912
Locus_277	Locus_277	IPR016102	Succinyl-CoA synthetase-like	DOMAIN	G3DSA:3.40.50.261 (GENE3D)
Locus_277	Locus_277	IPR016102	Succinyl-CoA synthetase-like	DOMAIN
Locus_277	Locus_277	IPR016102	Succinyl-CoA synthetase-like	DOMAIN	G3DSA:3.40.50.261 (GENE3D)
Locus_277	Locus_277	IPR016102	Succinyl-CoA synthetase-like	DOMAIN
Locus_277	Locus_277	IPR016040	NAD(P)-binding domain	DOMAIN	G3DSA:3.40.50.720 (GENE3D)
Locus_277	Locus_277	IPR016040	NAD(P)-binding domain	DOMAIN
Locus_277	Locus_277	IPR003781	CoA-binding	DOMAIN	PF02629 (PFAM)
Locus_277	Locus_277	IPR003781	CoA-binding	DOMAIN	GO:0048037
Locus_277	Locus_277	IPR002020	Citrate synthase-like	FAMILY	PF00285 (PFAM)
Locus_277	Locus_277	IPR002020	Citrate synthase-like	FAMILY	GO:0046912
Locus_277	Locus_277	IPR002020	Citrate synthase-like	FAMILY	GO:0044262
Locus_277	Locus_277	IPR005811	ATP-citrate lyase/succinyl-CoA ligase	DOMAIN	PF00549 (PFAM)
Locus_277	Locus_277	IPR005811	ATP-citrate lyase/succinyl-CoA ligase	DOMAIN	GO:0008152
Locus_277	Locus_277	IPR005811	ATP-citrate lyase/succinyl-CoA ligase	DOMAIN	GO:0003824
Locus_277	Locus_277	IPR016142	Citrate synthase-like, large alpha subdomain	DOMAIN	G3DSA:1.10.580.10 (GENE3D)
Locus_277	Locus_277	IPR016142	Citrate synthase-like, large alpha subdomain	DOMAIN	GO:0046912
Locus_277	Locus_277	IPR016142	Citrate synthase-like, large alpha subdomain	DOMAIN	GO:0044262
Locus_277	Locus_277	IPR013816	ATP-grasp fold, subdomain 2	DOMAIN	G3DSA:3.30.470.20 (GENE3D)
Locus_277	Locus_277	IPR013816	ATP-grasp fold, subdomain 2	DOMAIN	GO:0005524
Locus_277	Locus_277	noIPR	ATP-grasp fold, subdomain 2	DOMAIN	PTHR23118 (PANTHER)
Locus_277	Locus_277	noIPR	ATP-grasp fold, subdomain 2	DOMAIN
Locus_277	Locus_277	IPR005810	Succinyl-CoA ligase, alpha subunit	FAMILY	PS01216 (PROSITE_PATTERNS)
Locus_277	Locus_277	IPR005810	Succinyl-CoA ligase, alpha subunit	FAMILY	GO:0008152
Locus_277	Locus_277	IPR005810	Succinyl-CoA ligase, alpha subunit	FAMILY	GO:0003824
Locus_277	Locus_277	IPR017440	ATP-citrate lyase/succinyl-CoA ligase, active site	ACTIVE_SITE	PS00399 (PROSITE_PATTERNS)
Locus_277	Locus_277	IPR017440	ATP-citrate lyase/succinyl-CoA ligase, active site	ACTIVE_SITE	GO:0004775
Locus_277	Locus_277	IPR017440	ATP-citrate lyase/succinyl-CoA ligase, active site	ACTIVE_SITE	GO:0003878
Locus_277	Locus_277	IPR017440	ATP-citrate lyase/succinyl-CoA ligase, active site	ACTIVE_SITE	GO:0008152
Locus_277	Locus_277	IPR017440	ATP-citrate lyase/succinyl-CoA ligase, active site	ACTIVE_SITE	GO:0003824
Locus_277	Locus_277	IPR017866	Succinyl-CoA synthetase, beta subunit, conserved site	CONSERVED_SITE	PS01217 (PROSITE_PATTERNS)
Locus_277	Locus_277	IPR017866	Succinyl-CoA synthetase, beta subunit, conserved site	CONSERVED_SITE
Locus_277	Locus_277	noIPR	Succinyl-CoA synthetase, beta subunit, conserved site	CONSERVED_SITE	SSF51735 (SUPERFAMILY)
Locus_277	Locus_277	noIPR	Succinyl-CoA synthetase, beta subunit, conserved site	CONSERVED_SITE
Locus_277	Locus_277	IPR016141	Citrate synthase-like, core	DOMAIN	SSF48256 (SUPERFAMILY)
Locus_277	Locus_277	IPR016141	Citrate synthase-like, core	DOMAIN	GO:0044262
Locus_277	Locus_277	IPR016141	Citrate synthase-like, core	DOMAIN	GO:0046912
Locus_277	Locus_277	IPR016102	Succinyl-CoA synthetase-like	DOMAIN	SSF52210 (SUPERFAMILY)
Locus_277	Locus_277	IPR016102	Succinyl-CoA synthetase-like	DOMAIN
Locus_277	Locus_277	noIPR	Succinyl-CoA synthetase-like	DOMAIN	SSF56059 (SUPERFAMILY)
Locus_277	Locus_277	noIPR	Succinyl-CoA synthetase-like	DOMAIN
Locus_279	Locus_279	noIPR	null	null	TRANSMEMBRANE (PHOBIUS)
Locus_279	Locus_279	noIPR	null	null
Locus_279	Locus_279	noIPR	null	null	CYTOPLASMIC_DOMAIN (PHOBIUS)
Locus_279	Locus_279	noIPR	null	null
Locus_279	Locus_279	noIPR	null	null	TRANSMEMBRANE (PHOBIUS)
Locus_279	Locus_279	noIPR	null	null
Locus_279	Locus_279	noIPR	null	null	NON_CYTOPLASMIC_DOMAIN (PHOBIUS)
Locus_279	Locus_279	noIPR	null	null
Locus_279	Locus_279	noIPR	null	null	CYTOPLASMIC_DOMAIN (PHOBIUS)
Locus_279	Locus_279	noIPR	null	null
Locus_279	Locus_279	noIPR	null	null	TMhelix (TMHMM)
Locus_279	Locus_279	noIPR	null	null
Locus_279	Locus_279	noIPR	null	null	TMhelix (TMHMM)
Locus_279	Locus_279	noIPR	null	null
Locus_280	Locus_280	IPR019321	Nucleoporin Nup88	FAMILY	PF10168 (PFAM)
Locus_280	Locus_280	IPR019321	Nucleoporin Nup88	FAMILY
Locus_280	Locus_280	noIPR	Nucleoporin Nup88	FAMILY	PTHR13257 (PANTHER)
Locus_280	Locus_280	noIPR	Nucleoporin Nup88	FAMILY
Locus_280	Locus_280	noIPR	Nucleoporin Nup88	FAMILY	PTHR13257:SF0 (PANTHER)
Locus_280	Locus_280	noIPR	Nucleoporin Nup88	FAMILY
Locus_281	Locus_281	noIPR	null	null	Coil (COILS)
Locus_281	Locus_281	noIPR	null	null
Locus_281	Locus_281	IPR012976	NOSIC	DOMAIN	SM00931 (SMART)
Locus_281	Locus_281	IPR012976	NOSIC	DOMAIN
Locus_281	Locus_281	IPR002687	Nop domain	DOMAIN	PF01798 (PFAM)
Locus_281	Locus_281	IPR002687	Nop domain	DOMAIN
Locus_281	Locus_281	IPR012974	NOP5, N-terminal	DOMAIN	PF08156 (PFAM)
Locus_281	Locus_281	IPR012974	NOP5, N-terminal	DOMAIN
Locus_281	Locus_281	IPR012976	NOSIC	DOMAIN	PF08060 (PFAM)
Locus_281	Locus_281	IPR012976	NOSIC	DOMAIN
Locus_281	Locus_281	noIPR	NOSIC	DOMAIN	PTHR10894 (PANTHER)
Locus_281	Locus_281	noIPR	NOSIC	DOMAIN
Locus_281	Locus_281	IPR002687	Nop domain	DOMAIN	PS51358 (PROSITE_PROFILES)
Locus_281	Locus_281	IPR002687	Nop domain	DOMAIN
Locus_281	Locus_281	noIPR	Nop domain	DOMAIN	SSF89124 (SUPERFAMILY)
Locus_281	Locus_281	noIPR	Nop domain	DOMAIN
Locus_282	Locus_282	IPR006357	HAD-superfamily hydrolase, subfamily IIA	FAMILY	TIGR01460 (TIGRFAM)
Locus_282	Locus_282	IPR006357	HAD-superfamily hydrolase, subfamily IIA	FAMILY
Locus_282	Locus_282	IPR023214	HAD-like domain	DOMAIN	G3DSA:3.40.50.1000 (GENE3D)
Locus_282	Locus_282	IPR023214	HAD-like domain	DOMAIN
Locus_282	Locus_282	IPR006357	HAD-superfamily hydrolase, subfamily IIA	FAMILY	PF13344 (PFAM)
Locus_282	Locus_282	IPR006357	HAD-superfamily hydrolase, subfamily IIA	FAMILY
Locus_282	Locus_282	IPR006353	HAD-superfamily hydrolase, subfamily IIA, CECR5	FAMILY	TIGR01456 (TIGRFAM)
Locus_282	Locus_282	IPR006353	HAD-superfamily hydrolase, subfamily IIA, CECR5	FAMILY
Locus_282	Locus_282	noIPR	HAD-superfamily hydrolase, subfamily IIA, CECR5	FAMILY	PTHR14269 (PANTHER)
Locus_282	Locus_282	noIPR	HAD-superfamily hydrolase, subfamily IIA, CECR5	FAMILY
Locus_282	Locus_282	noIPR	HAD-superfamily hydrolase, subfamily IIA, CECR5	FAMILY	PTHR14269:SF2 (PANTHER)
Locus_282	Locus_282	noIPR	HAD-superfamily hydrolase, subfamily IIA, CECR5	FAMILY
Locus_282	Locus_282	IPR023214	HAD-like domain	DOMAIN	SSF56784 (SUPERFAMILY)
Locus_282	Locus_282	IPR023214	HAD-like domain	DOMAIN
Locus_284	Locus_284	IPR002452	Alpha tubulin	FAMILY	PR01162 (PRINTS)
Locus_284	Locus_284	IPR002452	Alpha tubulin	FAMILY	GO:0005525
Locus_284	Locus_284	IPR002452	Alpha tubulin	FAMILY	GO:0005200
Locus_284	Locus_284	IPR002452	Alpha tubulin	FAMILY	GO:0005874
Locus_284	Locus_284	IPR000217	Tubulin	FAMILY	PR01161 (PRINTS)
Locus_284	Locus_284	IPR000217	Tubulin	FAMILY	GO:0005874
Locus_284	Locus_284	IPR000217	Tubulin	FAMILY	GO:0007017
Locus_284	Locus_284	IPR003008	Tubulin/FtsZ, GTPase domain	DOMAIN	SM00864 (SMART)
Locus_284	Locus_284	IPR003008	Tubulin/FtsZ, GTPase domain	DOMAIN
Locus_284	Locus_284	IPR003008	Tubulin/FtsZ, GTPase domain	DOMAIN	G3DSA:3.40.50.1440 (GENE3D)
Locus_284	Locus_284	IPR003008	Tubulin/FtsZ, GTPase domain	DOMAIN
Locus_284	Locus_284	IPR003008	Tubulin/FtsZ, GTPase domain	DOMAIN	PF00091 (PFAM)
Locus_284	Locus_284	IPR003008	Tubulin/FtsZ, GTPase domain	DOMAIN
Locus_284	Locus_284	noIPR	Tubulin/FtsZ, GTPase domain	DOMAIN	PTHR11588:SF41 (PANTHER)
Locus_284	Locus_284	noIPR	Tubulin/FtsZ, GTPase domain	DOMAIN
Locus_284	Locus_284	IPR000217	Tubulin	FAMILY	PTHR11588 (PANTHER)
Locus_284	Locus_284	IPR000217	Tubulin	FAMILY	GO:0005874
Locus_284	Locus_284	IPR000217	Tubulin	FAMILY	GO:0007017
Locus_284	Locus_284	IPR017975	Tubulin, conserved site	CONSERVED_SITE	PS00227 (PROSITE_PATTERNS)
Locus_284	Locus_284	IPR017975	Tubulin, conserved site	CONSERVED_SITE	GO:0007017
Locus_284	Locus_284	IPR017975	Tubulin, conserved site	CONSERVED_SITE	GO:0005874
Locus_284	Locus_284	IPR017975	Tubulin, conserved site	CONSERVED_SITE	GO:0005525
Locus_284	Locus_284	IPR003008	Tubulin/FtsZ, GTPase domain	DOMAIN	SSF52490 (SUPERFAMILY)
Locus_284	Locus_284	IPR003008	Tubulin/FtsZ, GTPase domain	DOMAIN
Locus_285	Locus_285	IPR005805	Rieske iron-sulphur protein, C-terminal	DOMAIN	PR00162 (PRINTS)
Locus_285	Locus_285	IPR005805	Rieske iron-sulphur protein, C-terminal	DOMAIN	GO:0055114
Locus_285	Locus_285	IPR005805	Rieske iron-sulphur protein, C-terminal	DOMAIN	GO:0016020
Locus_285	Locus_285	IPR005805	Rieske iron-sulphur protein, C-terminal	DOMAIN	GO:0008121
Locus_285	Locus_285	IPR004192	Ubiquinol cytochrome reductase, transmembrane domain	DOMAIN	PF02921 (PFAM)
Locus_285	Locus_285	IPR004192	Ubiquinol cytochrome reductase, transmembrane domain	DOMAIN	GO:0008121
Locus_285	Locus_285	IPR004192	Ubiquinol cytochrome reductase, transmembrane domain	DOMAIN	GO:0055114
Locus_285	Locus_285	IPR017941	Rieske [2Fe-2S] iron-sulphur domain	DOMAIN	G3DSA:2.102.10.10 (GENE3D)
Locus_285	Locus_285	IPR017941	Rieske [2Fe-2S] iron-sulphur domain	DOMAIN	GO:0055114
Locus_285	Locus_285	IPR017941	Rieske [2Fe-2S] iron-sulphur domain	DOMAIN	GO:0051537
Locus_285	Locus_285	IPR017941	Rieske [2Fe-2S] iron-sulphur domain	DOMAIN	GO:0016491
Locus_285	Locus_285	IPR006317	Ubiquinol-cytochrome c reductase, iron-sulphur subunit	DOMAIN	TIGR01416 (TIGRFAM)
Locus_285	Locus_285	IPR006317	Ubiquinol-cytochrome c reductase, iron-sulphur subunit	DOMAIN	GO:0055114
Locus_285	Locus_285	IPR006317	Ubiquinol-cytochrome c reductase, iron-sulphur subunit	DOMAIN	GO:0008121
Locus_285	Locus_285	IPR004192	Ubiquinol cytochrome reductase, transmembrane domain	DOMAIN	G3DSA:1.20.5.270 (GENE3D)
Locus_285	Locus_285	IPR004192	Ubiquinol cytochrome reductase, transmembrane domain	DOMAIN	GO:0008121
Locus_285	Locus_285	IPR004192	Ubiquinol cytochrome reductase, transmembrane domain	DOMAIN	GO:0055114
Locus_285	Locus_285	IPR017941	Rieske [2Fe-2S] iron-sulphur domain	DOMAIN	PF00355 (PFAM)
Locus_285	Locus_285	IPR017941	Rieske [2Fe-2S] iron-sulphur domain	DOMAIN	GO:0055114
Locus_285	Locus_285	IPR017941	Rieske [2Fe-2S] iron-sulphur domain	DOMAIN	GO:0051537
Locus_285	Locus_285	IPR017941	Rieske [2Fe-2S] iron-sulphur domain	DOMAIN	GO:0016491
Locus_285	Locus_285	noIPR	Rieske [2Fe-2S] iron-sulphur domain	DOMAIN	PTHR10134:SF0 (PANTHER)
Locus_285	Locus_285	noIPR	Rieske [2Fe-2S] iron-sulphur domain	DOMAIN
Locus_285	Locus_285	IPR014349	Rieske iron-sulphur protein	FAMILY	PTHR10134 (PANTHER)
Locus_285	Locus_285	IPR014349	Rieske iron-sulphur protein	FAMILY	GO:0055114
Locus_285	Locus_285	IPR014349	Rieske iron-sulphur protein	FAMILY	GO:0016679
Locus_285	Locus_285	IPR017941	Rieske [2Fe-2S] iron-sulphur domain	DOMAIN	PS51296 (PROSITE_PROFILES)
Locus_285	Locus_285	IPR017941	Rieske [2Fe-2S] iron-sulphur domain	DOMAIN	GO:0055114
Locus_285	Locus_285	IPR017941	Rieske [2Fe-2S] iron-sulphur domain	DOMAIN	GO:0051537
Locus_285	Locus_285	IPR017941	Rieske [2Fe-2S] iron-sulphur domain	DOMAIN	GO:0016491
Locus_285	Locus_285	noIPR	Rieske [2Fe-2S] iron-sulphur domain	DOMAIN	SSF81502 (SUPERFAMILY)
Locus_285	Locus_285	noIPR	Rieske [2Fe-2S] iron-sulphur domain	DOMAIN
Locus_285	Locus_285	IPR017941	Rieske [2Fe-2S] iron-sulphur domain	DOMAIN	SSF50022 (SUPERFAMILY)
Locus_285	Locus_285	IPR017941	Rieske [2Fe-2S] iron-sulphur domain	DOMAIN	GO:0055114
Locus_285	Locus_285	IPR017941	Rieske [2Fe-2S] iron-sulphur domain	DOMAIN	GO:0051537
Locus_285	Locus_285	IPR017941	Rieske [2Fe-2S] iron-sulphur domain	DOMAIN	GO:0016491
Locus_287	Locus_287	noIPR	null	null	PTHR15976 (PANTHER)
Locus_287	Locus_287	noIPR	null	null
Locus_287	Locus_287	noIPR	null	null	PTHR15976:SF9 (PANTHER)
Locus_287	Locus_287	noIPR	null	null
Locus_287	Locus_287	noIPR	null	null	SSF88723 (SUPERFAMILY)
Locus_287	Locus_287	noIPR	null	null
Locus_289	Locus_289	IPR002059	Cold-shock protein, DNA-binding	DOMAIN	PR00050 (PRINTS)
Locus_289	Locus_289	IPR002059	Cold-shock protein, DNA-binding	DOMAIN	GO:0003677
Locus_289	Locus_289	IPR002059	Cold-shock protein, DNA-binding	DOMAIN	GO:0006355
Locus_289	Locus_289	IPR011129	Cold shock protein	DOMAIN	SM00357 (SMART)
Locus_289	Locus_289	IPR011129	Cold shock protein	DOMAIN	GO:0003676
Locus_289	Locus_289	IPR002059	Cold-shock protein, DNA-binding	DOMAIN	PF00313 (PFAM)
Locus_289	Locus_289	IPR002059	Cold-shock protein, DNA-binding	DOMAIN	GO:0003677
Locus_289	Locus_289	IPR002059	Cold-shock protein, DNA-binding	DOMAIN	GO:0006355
Locus_289	Locus_289	IPR012340	Nucleic acid-binding, OB-fold	DOMAIN	G3DSA:2.40.50.140 (GENE3D)
Locus_289	Locus_289	IPR012340	Nucleic acid-binding, OB-fold	DOMAIN
Locus_289	Locus_289	noIPR	Nucleic acid-binding, OB-fold	DOMAIN	PTHR11544 (PANTHER)
Locus_289	Locus_289	noIPR	Nucleic acid-binding, OB-fold	DOMAIN
Locus_289	Locus_289	IPR019844	Cold-shock conserved site	CONSERVED_SITE	PS00352 (PROSITE_PATTERNS)
Locus_289	Locus_289	IPR019844	Cold-shock conserved site	CONSERVED_SITE
Locus_289	Locus_289	IPR012340	Nucleic acid-binding, OB-fold	DOMAIN	SSF50249 (SUPERFAMILY)
Locus_289	Locus_289	IPR012340	Nucleic acid-binding, OB-fold	DOMAIN
Locus_290	Locus_290	noIPR	null	null	NON_CYTOPLASMIC_DOMAIN (PHOBIUS)
Locus_290	Locus_290	noIPR	null	null
Locus_290	Locus_290	noIPR	null	null	TRANSMEMBRANE (PHOBIUS)
Locus_290	Locus_290	noIPR	null	null
Locus_290	Locus_290	noIPR	null	null	CYTOPLASMIC_DOMAIN (PHOBIUS)
Locus_290	Locus_290	noIPR	null	null
Locus_290	Locus_290	noIPR	null	null	TMhelix (TMHMM)
Locus_290	Locus_290	noIPR	null	null
Locus_291	Locus_291	IPR000504	RNA recognition motif domain	DOMAIN	SM00360 (SMART)
Locus_291	Locus_291	IPR000504	RNA recognition motif domain	DOMAIN	GO:0003676
Locus_291	Locus_291	IPR012677	Nucleotide-binding, alpha-beta plait	DOMAIN	G3DSA:3.30.70.330 (GENE3D)
Locus_291	Locus_291	IPR012677	Nucleotide-binding, alpha-beta plait	DOMAIN	GO:0000166
Locus_291	Locus_291	noIPR	Nucleotide-binding, alpha-beta plait	DOMAIN	G3DSA:3.10.450.50 (GENE3D)
Locus_291	Locus_291	noIPR	Nucleotide-binding, alpha-beta plait	DOMAIN
Locus_291	Locus_291	IPR002075	Nuclear transport factor 2	DOMAIN	PF02136 (PFAM)
Locus_291	Locus_291	IPR002075	Nuclear transport factor 2	DOMAIN	GO:0005622
Locus_291	Locus_291	IPR002075	Nuclear transport factor 2	DOMAIN	GO:0006810
Locus_291	Locus_291	IPR000504	RNA recognition motif domain	DOMAIN	PF00076 (PFAM)
Locus_291	Locus_291	IPR000504	RNA recognition motif domain	DOMAIN	GO:0003676
Locus_291	Locus_291	noIPR	RNA recognition motif domain	DOMAIN	PTHR10693 (PANTHER)
Locus_291	Locus_291	noIPR	RNA recognition motif domain	DOMAIN
Locus_291	Locus_291	IPR000504	RNA recognition motif domain	DOMAIN	PS50102 (PROSITE_PROFILES)
Locus_291	Locus_291	IPR000504	RNA recognition motif domain	DOMAIN	GO:0003676
Locus_291	Locus_291	IPR018222	Nuclear transport factor 2, eukaryote	DOMAIN	PS50177 (PROSITE_PROFILES)
Locus_291	Locus_291	IPR018222	Nuclear transport factor 2, eukaryote	DOMAIN
Locus_291	Locus_291	noIPR	Nuclear transport factor 2, eukaryote	DOMAIN	SSF54928 (SUPERFAMILY)
Locus_291	Locus_291	noIPR	Nuclear transport factor 2, eukaryote	DOMAIN
Locus_291	Locus_291	noIPR	Nuclear transport factor 2, eukaryote	DOMAIN	SSF54427 (SUPERFAMILY)
Locus_291	Locus_291	noIPR	Nuclear transport factor 2, eukaryote	DOMAIN
Locus_292	Locus_292	noIPR	null	null	TRANSMEMBRANE (PHOBIUS)
Locus_292	Locus_292	noIPR	null	null
Locus_292	Locus_292	noIPR	null	null	CYTOPLASMIC_DOMAIN (PHOBIUS)
Locus_292	Locus_292	noIPR	null	null
Locus_292	Locus_292	noIPR	null	null	NON_CYTOPLASMIC_DOMAIN (PHOBIUS)
Locus_292	Locus_292	noIPR	null	null
Locus_293	Locus_293	noIPR	null	null	Coil (COILS)
Locus_293	Locus_293	noIPR	null	null
Locus_293	Locus_293	noIPR	null	null	Coil (COILS)
Locus_293	Locus_293	noIPR	null	null
Locus_293	Locus_293	noIPR	null	null	Coil (COILS)
Locus_293	Locus_293	noIPR	null	null
Locus_293	Locus_293	noIPR	null	null	Coil (COILS)
Locus_293	Locus_293	noIPR	null	null
Locus_293	Locus_293	IPR003593	AAA+ ATPase domain	DOMAIN	SM00382 (SMART)
Locus_293	Locus_293	IPR003593	AAA+ ATPase domain	DOMAIN	GO:0017111
Locus_293	Locus_293	IPR003593	AAA+ ATPase domain	DOMAIN	GO:0000166
Locus_293	Locus_293	noIPR	AAA+ ATPase domain	DOMAIN	G3DSA:3.40.50.300 (GENE3D)
Locus_293	Locus_293	noIPR	AAA+ ATPase domain	DOMAIN
Locus_293	Locus_293	noIPR	AAA+ ATPase domain	DOMAIN	PF12848 (PFAM)
Locus_293	Locus_293	noIPR	AAA+ ATPase domain	DOMAIN
Locus_293	Locus_293	noIPR	AAA+ ATPase domain	DOMAIN	G3DSA:3.40.50.300 (GENE3D)
Locus_293	Locus_293	noIPR	AAA+ ATPase domain	DOMAIN
Locus_293	Locus_293	noIPR	AAA+ ATPase domain	DOMAIN	G3DSA:3.40.50.300 (GENE3D)
Locus_293	Locus_293	noIPR	AAA+ ATPase domain	DOMAIN
Locus_293	Locus_293	noIPR	AAA+ ATPase domain	DOMAIN	G3DSA:3.40.50.300 (GENE3D)
Locus_293	Locus_293	noIPR	AAA+ ATPase domain	DOMAIN
Locus_293	Locus_293	IPR003439	ABC transporter-like	DOMAIN	PF00005 (PFAM)
Locus_293	Locus_293	IPR003439	ABC transporter-like	DOMAIN	GO:0005524
Locus_293	Locus_293	IPR003439	ABC transporter-like	DOMAIN	GO:0016887
Locus_293	Locus_293	noIPR	ABC transporter-like	DOMAIN	PTHR19211 (PANTHER)
Locus_293	Locus_293	noIPR	ABC transporter-like	DOMAIN
Locus_293	Locus_293	noIPR	ABC transporter-like	DOMAIN	PTHR19211:SF14 (PANTHER)
Locus_293	Locus_293	noIPR	ABC transporter-like	DOMAIN
Locus_293	Locus_293	IPR017871	ABC transporter, conserved site	CONSERVED_SITE	PS00211 (PROSITE_PATTERNS)
Locus_293	Locus_293	IPR017871	ABC transporter, conserved site	CONSERVED_SITE	GO:0016887
Locus_293	Locus_293	IPR017871	ABC transporter, conserved site	CONSERVED_SITE	GO:0005524
Locus_293	Locus_293	IPR003439	ABC transporter-like	DOMAIN	PS50893 (PROSITE_PROFILES)
Locus_293	Locus_293	IPR003439	ABC transporter-like	DOMAIN	GO:0005524
Locus_293	Locus_293	IPR003439	ABC transporter-like	DOMAIN	GO:0016887
Locus_293	Locus_293	IPR003439	ABC transporter-like	DOMAIN	PS50893 (PROSITE_PROFILES)
Locus_293	Locus_293	IPR003439	ABC transporter-like	DOMAIN	GO:0005524
Locus_293	Locus_293	IPR003439	ABC transporter-like	DOMAIN	GO:0016887
Locus_293	Locus_293	IPR027417	P-loop containing nucleoside triphosphate hydrolase	DOMAIN	SSF52540 (SUPERFAMILY)
Locus_293	Locus_293	IPR027417	P-loop containing nucleoside triphosphate hydrolase	DOMAIN
Locus_293	Locus_293	IPR027417	P-loop containing nucleoside triphosphate hydrolase	DOMAIN	SSF52540 (SUPERFAMILY)
Locus_293	Locus_293	IPR027417	P-loop containing nucleoside triphosphate hydrolase	DOMAIN
Locus_294	Locus_294	IPR000504	RNA recognition motif domain	DOMAIN	SM00360 (SMART)
Locus_294	Locus_294	IPR000504	RNA recognition motif domain	DOMAIN	GO:0003676
Locus_294	Locus_294	IPR003954	RNA recognition motif domain, eukaryote	DOMAIN	SM00361 (SMART)
Locus_294	Locus_294	IPR003954	RNA recognition motif domain, eukaryote	DOMAIN	GO:0003676
Locus_294	Locus_294	IPR012677	Nucleotide-binding, alpha-beta plait	DOMAIN	G3DSA:3.30.70.330 (GENE3D)
Locus_294	Locus_294	IPR012677	Nucleotide-binding, alpha-beta plait	DOMAIN	GO:0000166
Locus_294	Locus_294	IPR012677	Nucleotide-binding, alpha-beta plait	DOMAIN	G3DSA:3.30.70.330 (GENE3D)
Locus_294	Locus_294	IPR012677	Nucleotide-binding, alpha-beta plait	DOMAIN	GO:0000166
Locus_294	Locus_294	IPR000504	RNA recognition motif domain	DOMAIN	PF00076 (PFAM)
Locus_294	Locus_294	IPR000504	RNA recognition motif domain	DOMAIN	GO:0003676
Locus_294	Locus_294	noIPR	RNA recognition motif domain	DOMAIN	PTHR24011:SF165 (PANTHER)
Locus_294	Locus_294	noIPR	RNA recognition motif domain	DOMAIN
Locus_294	Locus_294	noIPR	RNA recognition motif domain	DOMAIN	PTHR24011 (PANTHER)
Locus_294	Locus_294	noIPR	RNA recognition motif domain	DOMAIN
Locus_294	Locus_294	IPR000504	RNA recognition motif domain	DOMAIN	PS50102 (PROSITE_PROFILES)
Locus_294	Locus_294	IPR000504	RNA recognition motif domain	DOMAIN	GO:0003676
Locus_294	Locus_294	IPR000504	RNA recognition motif domain	DOMAIN	PS50102 (PROSITE_PROFILES)
Locus_294	Locus_294	IPR000504	RNA recognition motif domain	DOMAIN	GO:0003676
Locus_294	Locus_294	IPR000504	RNA recognition motif domain	DOMAIN	PS50102 (PROSITE_PROFILES)
Locus_294	Locus_294	IPR000504	RNA recognition motif domain	DOMAIN	GO:0003676
Locus_294	Locus_294	IPR000504	RNA recognition motif domain	DOMAIN	PS50102 (PROSITE_PROFILES)
Locus_294	Locus_294	IPR000504	RNA recognition motif domain	DOMAIN	GO:0003676
Locus_294	Locus_294	noIPR	RNA recognition motif domain	DOMAIN	SSF54928 (SUPERFAMILY)
Locus_294	Locus_294	noIPR	RNA recognition motif domain	DOMAIN
Locus_294	Locus_294	noIPR	RNA recognition motif domain	DOMAIN	SSF54928 (SUPERFAMILY)
Locus_294	Locus_294	noIPR	RNA recognition motif domain	DOMAIN
Locus_295	Locus_295	IPR002671	Ribosomal protein L22e	FAMILY	PF01776 (PFAM)
Locus_295	Locus_295	IPR002671	Ribosomal protein L22e	FAMILY	GO:0006412
Locus_295	Locus_295	IPR002671	Ribosomal protein L22e	FAMILY	GO:0005622
Locus_295	Locus_295	IPR002671	Ribosomal protein L22e	FAMILY	GO:0005840
Locus_295	Locus_295	IPR002671	Ribosomal protein L22e	FAMILY	GO:0003735
Locus_295	Locus_295	IPR002671	Ribosomal protein L22e	FAMILY	PTHR10064 (PANTHER)
Locus_295	Locus_295	IPR002671	Ribosomal protein L22e	FAMILY	GO:0006412
Locus_295	Locus_295	IPR002671	Ribosomal protein L22e	FAMILY	GO:0005622
Locus_295	Locus_295	IPR002671	Ribosomal protein L22e	FAMILY	GO:0005840
Locus_295	Locus_295	IPR002671	Ribosomal protein L22e	FAMILY	GO:0003735
Locus_296	Locus_296	noIPR	null	null	Coil (COILS)
Locus_296	Locus_296	noIPR	null	null
Locus_296	Locus_296	noIPR	null	null	Coil (COILS)
Locus_296	Locus_296	noIPR	null	null
Locus_296	Locus_296	noIPR	null	null	Coil (COILS)
Locus_296	Locus_296	noIPR	null	null
Locus_296	Locus_296	IPR022771	Wings apart-like protein	FAMILY	PF07814 (PFAM)
Locus_296	Locus_296	IPR022771	Wings apart-like protein	FAMILY
Locus_296	Locus_296	noIPR	Wings apart-like protein	FAMILY	PTHR22100 (PANTHER)
Locus_296	Locus_296	noIPR	Wings apart-like protein	FAMILY
Locus_296	Locus_296	noIPR	Wings apart-like protein	FAMILY	PTHR22100:SF6 (PANTHER)
Locus_296	Locus_296	noIPR	Wings apart-like protein	FAMILY
Locus_296	Locus_296	IPR012502	Wings apart-like, metazoan/plants	FAMILY	PS51271 (PROSITE_PROFILES)
Locus_296	Locus_296	IPR012502	Wings apart-like, metazoan/plants	FAMILY
Locus_296	Locus_296	IPR016024	Armadillo-type fold	DOMAIN	SSF48371 (SUPERFAMILY)
Locus_296	Locus_296	IPR016024	Armadillo-type fold	DOMAIN	GO:0005488
Locus_297	Locus_297	IPR000504	RNA recognition motif domain	DOMAIN	SM00360 (SMART)
Locus_297	Locus_297	IPR000504	RNA recognition motif domain	DOMAIN	GO:0003676
Locus_297	Locus_297	IPR000504	RNA recognition motif domain	DOMAIN	PF00076 (PFAM)
Locus_297	Locus_297	IPR000504	RNA recognition motif domain	DOMAIN	GO:0003676
Locus_297	Locus_297	IPR012677	Nucleotide-binding, alpha-beta plait	DOMAIN	G3DSA:3.30.70.330 (GENE3D)
Locus_297	Locus_297	IPR012677	Nucleotide-binding, alpha-beta plait	DOMAIN	GO:0000166
Locus_297	Locus_297	noIPR	Nucleotide-binding, alpha-beta plait	DOMAIN	PTHR24012:SF88 (PANTHER)
Locus_297	Locus_297	noIPR	Nucleotide-binding, alpha-beta plait	DOMAIN
Locus_297	Locus_297	noIPR	Nucleotide-binding, alpha-beta plait	DOMAIN	PTHR24012 (PANTHER)
Locus_297	Locus_297	noIPR	Nucleotide-binding, alpha-beta plait	DOMAIN
Locus_297	Locus_297	IPR000504	RNA recognition motif domain	DOMAIN	PS50102 (PROSITE_PROFILES)
Locus_297	Locus_297	IPR000504	RNA recognition motif domain	DOMAIN	GO:0003676
Locus_297	Locus_297	noIPR	RNA recognition motif domain	DOMAIN	SSF54928 (SUPERFAMILY)
Locus_297	Locus_297	noIPR	RNA recognition motif domain	DOMAIN
Locus_298	Locus_298	noIPR	null	null	TRANSMEMBRANE (PHOBIUS)
Locus_298	Locus_298	noIPR	null	null
Locus_298	Locus_298	noIPR	null	null	TRANSMEMBRANE (PHOBIUS)
Locus_298	Locus_298	noIPR	null	null
Locus_298	Locus_298	noIPR	null	null	TRANSMEMBRANE (PHOBIUS)
Locus_298	Locus_298	noIPR	null	null
Locus_298	Locus_298	noIPR	null	null	CYTOPLASMIC_DOMAIN (PHOBIUS)
Locus_298	Locus_298	noIPR	null	null
Locus_298	Locus_298	noIPR	null	null	TRANSMEMBRANE (PHOBIUS)
Locus_298	Locus_298	noIPR	null	null
Locus_298	Locus_298	noIPR	null	null	CYTOPLASMIC_DOMAIN (PHOBIUS)
Locus_298	Locus_298	noIPR	null	null
Locus_298	Locus_298	noIPR	null	null	TRANSMEMBRANE (PHOBIUS)
Locus_298	Locus_298	noIPR	null	null
Locus_298	Locus_298	noIPR	null	null	NON_CYTOPLASMIC_DOMAIN (PHOBIUS)
Locus_298	Locus_298	noIPR	null	null
Locus_298	Locus_298	noIPR	null	null	CYTOPLASMIC_DOMAIN (PHOBIUS)
Locus_298	Locus_298	noIPR	null	null
Locus_298	Locus_298	noIPR	null	null	NON_CYTOPLASMIC_DOMAIN (PHOBIUS)
Locus_298	Locus_298	noIPR	null	null
Locus_298	Locus_298	noIPR	null	null	NON_CYTOPLASMIC_DOMAIN (PHOBIUS)
Locus_298	Locus_298	noIPR	null	null
Locus_298	Locus_298	noIPR	null	null	TMhelix (TMHMM)
Locus_298	Locus_298	noIPR	null	null
Locus_298	Locus_298	noIPR	null	null	TMhelix (TMHMM)
Locus_298	Locus_298	noIPR	null	null
Locus_298	Locus_298	noIPR	null	null	TMhelix (TMHMM)
Locus_298	Locus_298	noIPR	null	null
Locus_300	Locus_300	IPR003698	Lipoyl synthase	FAMILY	PIRSF005963 (PIRSF)
Locus_300	Locus_300	IPR003698	Lipoyl synthase	FAMILY	GO:0016992
Locus_300	Locus_300	IPR003698	Lipoyl synthase	FAMILY	GO:0051539
Locus_300	Locus_300	IPR003698	Lipoyl synthase	FAMILY	GO:0009107
Locus_300	Locus_300	IPR006638	Elongator protein 3/MiaB/NifB	DOMAIN	SM00729 (SMART)
Locus_300	Locus_300	IPR006638	Elongator protein 3/MiaB/NifB	DOMAIN	GO:0003824
Locus_300	Locus_300	IPR006638	Elongator protein 3/MiaB/NifB	DOMAIN	GO:0051536
Locus_300	Locus_300	IPR013785	Aldolase-type TIM barrel	DOMAIN	G3DSA:3.20.20.70 (GENE3D)
Locus_300	Locus_300	IPR013785	Aldolase-type TIM barrel	DOMAIN	GO:0003824
Locus_300	Locus_300	IPR007197	Radical SAM	DOMAIN	PF04055 (PFAM)
Locus_300	Locus_300	IPR007197	Radical SAM	DOMAIN	GO:0051536
Locus_300	Locus_300	IPR007197	Radical SAM	DOMAIN	GO:0003824
Locus_300	Locus_300	IPR003698	Lipoyl synthase	FAMILY	TIGR00510 (TIGRFAM)
Locus_300	Locus_300	IPR003698	Lipoyl synthase	FAMILY	GO:0016992
Locus_300	Locus_300	IPR003698	Lipoyl synthase	FAMILY	GO:0051539
Locus_300	Locus_300	IPR003698	Lipoyl synthase	FAMILY	GO:0009107
Locus_300	Locus_300	noIPR	Lipoyl synthase	FAMILY	PTHR10949:SF0 (PANTHER)
Locus_300	Locus_300	noIPR	Lipoyl synthase	FAMILY
Locus_300	Locus_300	IPR003698	Lipoyl synthase	FAMILY	PTHR10949 (PANTHER)
Locus_300	Locus_300	IPR003698	Lipoyl synthase	FAMILY	GO:0016992
Locus_300	Locus_300	IPR003698	Lipoyl synthase	FAMILY	GO:0051539
Locus_300	Locus_300	IPR003698	Lipoyl synthase	FAMILY	GO:0009107
Locus_300	Locus_300	IPR003698	Lipoyl synthase	FAMILY	MF_00206 (HAMAP)
Locus_300	Locus_300	IPR003698	Lipoyl synthase	FAMILY	GO:0016992
Locus_300	Locus_300	IPR003698	Lipoyl synthase	FAMILY	GO:0051539
Locus_300	Locus_300	IPR003698	Lipoyl synthase	FAMILY	GO:0009107
Locus_300	Locus_300	noIPR	Lipoyl synthase	FAMILY	SSF102114 (SUPERFAMILY)
Locus_300	Locus_300	noIPR	Lipoyl synthase	FAMILY
Locus_301	Locus_301	noIPR	null	null	PR00018 (PRINTS)
Locus_301	Locus_301	noIPR	null	null
Locus_301	Locus_301	IPR000001	Kringle	DOMAIN	SM00130 (SMART)
Locus_301	Locus_301	IPR000001	Kringle	DOMAIN
Locus_301	Locus_301	IPR000884	Thrombospondin, type 1 repeat	REPEAT	SM00209 (SMART)
Locus_301	Locus_301	IPR000884	Thrombospondin, type 1 repeat	REPEAT
Locus_301	Locus_301	IPR001846	von Willebrand factor, type D domain	DOMAIN	SM00216 (SMART)
Locus_301	Locus_301	IPR001846	von Willebrand factor, type D domain	DOMAIN
Locus_301	Locus_301	IPR014853	Uncharacterised domain, cysteine-rich	DOMAIN	SM00832 (SMART)
Locus_301	Locus_301	IPR014853	Uncharacterised domain, cysteine-rich	DOMAIN
Locus_301	Locus_301	IPR002919	Trypsin Inhibitor-like, cysteine rich domain	DOMAIN	PF01826 (PFAM)
Locus_301	Locus_301	IPR002919	Trypsin Inhibitor-like, cysteine rich domain	DOMAIN
Locus_301	Locus_301	IPR000001	Kringle	DOMAIN	G3DSA:2.40.20.10 (GENE3D)
Locus_301	Locus_301	IPR000001	Kringle	DOMAIN
Locus_301	Locus_301	IPR000001	Kringle	DOMAIN	G3DSA:2.40.20.10 (GENE3D)
Locus_301	Locus_301	IPR000001	Kringle	DOMAIN
Locus_301	Locus_301	IPR000884	Thrombospondin, type 1 repeat	REPEAT	PF00090 (PFAM)
Locus_301	Locus_301	IPR000884	Thrombospondin, type 1 repeat	REPEAT
Locus_301	Locus_301	IPR000001	Kringle	DOMAIN	PF00051 (PFAM)
Locus_301	Locus_301	IPR000001	Kringle	DOMAIN
Locus_301	Locus_301	noIPR	Kringle	DOMAIN	G3DSA:2.20.100.10 (GENE3D)
Locus_301	Locus_301	noIPR	Kringle	DOMAIN
Locus_301	Locus_301	noIPR	Kringle	DOMAIN	G3DSA:2.10.25.10 (GENE3D)
Locus_301	Locus_301	noIPR	Kringle	DOMAIN
Locus_301	Locus_301	IPR001846	von Willebrand factor, type D domain	DOMAIN	PF00094 (PFAM)
Locus_301	Locus_301	IPR001846	von Willebrand factor, type D domain	DOMAIN
Locus_301	Locus_301	noIPR	von Willebrand factor, type D domain	DOMAIN	PTHR24259:SF57 (PANTHER)
Locus_301	Locus_301	noIPR	von Willebrand factor, type D domain	DOMAIN
Locus_301	Locus_301	noIPR	von Willebrand factor, type D domain	DOMAIN	PTHR24259 (PANTHER)
Locus_301	Locus_301	noIPR	von Willebrand factor, type D domain	DOMAIN
Locus_301	Locus_301	IPR018056	Kringle, conserved site	CONSERVED_SITE	PS00021 (PROSITE_PATTERNS)
Locus_301	Locus_301	IPR018056	Kringle, conserved site	CONSERVED_SITE
Locus_301	Locus_301	IPR018056	Kringle, conserved site	CONSERVED_SITE	PS00021 (PROSITE_PATTERNS)
Locus_301	Locus_301	IPR018056	Kringle, conserved site	CONSERVED_SITE
Locus_301	Locus_301	IPR018056	Kringle, conserved site	CONSERVED_SITE	PS00021 (PROSITE_PATTERNS)
Locus_301	Locus_301	IPR018056	Kringle, conserved site	CONSERVED_SITE
Locus_301	Locus_301	IPR000001	Kringle	DOMAIN	PS50070 (PROSITE_PROFILES)
Locus_301	Locus_301	IPR000001	Kringle	DOMAIN
Locus_301	Locus_301	IPR001846	von Willebrand factor, type D domain	DOMAIN	PS51233 (PROSITE_PROFILES)
Locus_301	Locus_301	IPR001846	von Willebrand factor, type D domain	DOMAIN
Locus_301	Locus_301	IPR000001	Kringle	DOMAIN	PS50070 (PROSITE_PROFILES)
Locus_301	Locus_301	IPR000001	Kringle	DOMAIN
Locus_301	Locus_301	IPR000884	Thrombospondin, type 1 repeat	REPEAT	PS50092 (PROSITE_PROFILES)
Locus_301	Locus_301	IPR000884	Thrombospondin, type 1 repeat	REPEAT
Locus_301	Locus_301	IPR000884	Thrombospondin, type 1 repeat	REPEAT	PS50092 (PROSITE_PROFILES)
Locus_301	Locus_301	IPR000884	Thrombospondin, type 1 repeat	REPEAT
Locus_301	Locus_301	IPR000001	Kringle	DOMAIN	PS50070 (PROSITE_PROFILES)
Locus_301	Locus_301	IPR000001	Kringle	DOMAIN
Locus_301	Locus_301	IPR000884	Thrombospondin, type 1 repeat	REPEAT	PS50092 (PROSITE_PROFILES)
Locus_301	Locus_301	IPR000884	Thrombospondin, type 1 repeat	REPEAT
Locus_301	Locus_301	IPR000884	Thrombospondin, type 1 repeat	REPEAT	SSF82895 (SUPERFAMILY)
Locus_301	Locus_301	IPR000884	Thrombospondin, type 1 repeat	REPEAT
Locus_301	Locus_301	IPR013806	Kringle-like fold	DOMAIN	SSF57440 (SUPERFAMILY)
Locus_301	Locus_301	IPR013806	Kringle-like fold	DOMAIN
Locus_301	Locus_301	IPR000884	Thrombospondin, type 1 repeat	REPEAT	SSF82895 (SUPERFAMILY)
Locus_301	Locus_301	IPR000884	Thrombospondin, type 1 repeat	REPEAT
Locus_301	Locus_301	IPR002919	Trypsin Inhibitor-like, cysteine rich domain	DOMAIN	SSF57567 (SUPERFAMILY)
Locus_301	Locus_301	IPR002919	Trypsin Inhibitor-like, cysteine rich domain	DOMAIN
Locus_301	Locus_301	IPR000884	Thrombospondin, type 1 repeat	REPEAT	SSF82895 (SUPERFAMILY)
Locus_301	Locus_301	IPR000884	Thrombospondin, type 1 repeat	REPEAT
Locus_301	Locus_301	IPR000884	Thrombospondin, type 1 repeat	REPEAT	SSF82895 (SUPERFAMILY)
Locus_301	Locus_301	IPR000884	Thrombospondin, type 1 repeat	REPEAT
Locus_301	Locus_301	IPR013806	Kringle-like fold	DOMAIN	SSF57440 (SUPERFAMILY)
Locus_301	Locus_301	IPR013806	Kringle-like fold	DOMAIN
Locus_301	Locus_301	IPR013806	Kringle-like fold	DOMAIN	SSF57440 (SUPERFAMILY)
Locus_301	Locus_301	IPR013806	Kringle-like fold	DOMAIN
Locus_302	Locus_302	noIPR	null	null	TRANSMEMBRANE (PHOBIUS)
Locus_302	Locus_302	noIPR	null	null
Locus_302	Locus_302	noIPR	null	null	CYTOPLASMIC_DOMAIN (PHOBIUS)
Locus_302	Locus_302	noIPR	null	null
Locus_302	Locus_302	noIPR	null	null	NON_CYTOPLASMIC_DOMAIN (PHOBIUS)
Locus_302	Locus_302	noIPR	null	null
Locus_303	Locus_303	noIPR	null	null	NON_CYTOPLASMIC_DOMAIN (PHOBIUS)
Locus_303	Locus_303	noIPR	null	null
Locus_303	Locus_303	noIPR	null	null	CYTOPLASMIC_DOMAIN (PHOBIUS)
Locus_303	Locus_303	noIPR	null	null
Locus_303	Locus_303	noIPR	null	null	TRANSMEMBRANE (PHOBIUS)
Locus_303	Locus_303	noIPR	null	null
Locus_303	Locus_303	noIPR	null	null	CYTOPLASMIC_DOMAIN (PHOBIUS)
Locus_303	Locus_303	noIPR	null	null
Locus_303	Locus_303	noIPR	null	null	TRANSMEMBRANE (PHOBIUS)
Locus_303	Locus_303	noIPR	null	null
Locus_303	Locus_303	noIPR	null	null	TMhelix (TMHMM)
Locus_303	Locus_303	noIPR	null	null
Locus_303	Locus_303	noIPR	null	null	TMhelix (TMHMM)
Locus_303	Locus_303	noIPR	null	null
Locus_305	Locus_305	noIPR	null	null	Coil (COILS)
Locus_305	Locus_305	noIPR	null	null
Locus_305	Locus_305	noIPR	null	null	Coil (COILS)
Locus_305	Locus_305	noIPR	null	null
Locus_305	Locus_305	noIPR	null	null	Coil (COILS)
Locus_305	Locus_305	noIPR	null	null
Locus_305	Locus_305	noIPR	null	null	Coil (COILS)
Locus_305	Locus_305	noIPR	null	null
Locus_305	Locus_305	noIPR	null	null	Coil (COILS)
Locus_305	Locus_305	noIPR	null	null
Locus_305	Locus_305	noIPR	null	null	Coil (COILS)
Locus_305	Locus_305	noIPR	null	null
Locus_305	Locus_305	noIPR	null	null	Coil (COILS)
Locus_305	Locus_305	noIPR	null	null
Locus_305	Locus_305	noIPR	null	null	Coil (COILS)
Locus_305	Locus_305	noIPR	null	null
Locus_305	Locus_305	noIPR	null	null	Coil (COILS)
Locus_305	Locus_305	noIPR	null	null
Locus_305	Locus_305	IPR018477	Bicaudal-D protein, microtubule-associated	FAMILY	PF09730 (PFAM)
Locus_305	Locus_305	IPR018477	Bicaudal-D protein, microtubule-associated	FAMILY	GO:0005794
Locus_305	Locus_305	IPR018477	Bicaudal-D protein, microtubule-associated	FAMILY	GO:0006810
Locus_305	Locus_305	IPR018477	Bicaudal-D protein, microtubule-associated	FAMILY	PTHR31233 (PANTHER)
Locus_305	Locus_305	IPR018477	Bicaudal-D protein, microtubule-associated	FAMILY	GO:0005794
Locus_305	Locus_305	IPR018477	Bicaudal-D protein, microtubule-associated	FAMILY	GO:0006810
Locus_306	Locus_306	noIPR	null	null	TRANSMEMBRANE (PHOBIUS)
Locus_306	Locus_306	noIPR	null	null
Locus_306	Locus_306	noIPR	null	null	CYTOPLASMIC_DOMAIN (PHOBIUS)
Locus_306	Locus_306	noIPR	null	null
Locus_306	Locus_306	noIPR	null	null	NON_CYTOPLASMIC_DOMAIN (PHOBIUS)
Locus_306	Locus_306	noIPR	null	null
Locus_306	Locus_306	noIPR	null	null	TMhelix (TMHMM)
Locus_306	Locus_306	noIPR	null	null
Locus_307	Locus_307	IPR000217	Tubulin	FAMILY	PR01161 (PRINTS)
Locus_307	Locus_307	IPR000217	Tubulin	FAMILY	GO:0007017
Locus_307	Locus_307	IPR000217	Tubulin	FAMILY	GO:0005874
Locus_307	Locus_307	IPR002452	Alpha tubulin	FAMILY	PR01162 (PRINTS)
Locus_307	Locus_307	IPR002452	Alpha tubulin	FAMILY	GO:0005525
Locus_307	Locus_307	IPR002452	Alpha tubulin	FAMILY	GO:0005874
Locus_307	Locus_307	IPR002452	Alpha tubulin	FAMILY	GO:0005200
Locus_307	Locus_307	IPR003008	Tubulin/FtsZ, GTPase domain	DOMAIN	SM00864 (SMART)
Locus_307	Locus_307	IPR003008	Tubulin/FtsZ, GTPase domain	DOMAIN
Locus_307	Locus_307	IPR018316	Tubulin/FtsZ, 2-layer sandwich domain	DOMAIN	G3DSA:3.30.1330.20 (GENE3D)
Locus_307	Locus_307	IPR018316	Tubulin/FtsZ, 2-layer sandwich domain	DOMAIN	GO:0005525
Locus_307	Locus_307	IPR018316	Tubulin/FtsZ, 2-layer sandwich domain	DOMAIN	GO:0003924
Locus_307	Locus_307	IPR018316	Tubulin/FtsZ, 2-layer sandwich domain	DOMAIN	GO:0043234
Locus_307	Locus_307	IPR018316	Tubulin/FtsZ, 2-layer sandwich domain	DOMAIN	GO:0006184
Locus_307	Locus_307	IPR018316	Tubulin/FtsZ, 2-layer sandwich domain	DOMAIN	GO:0051258
Locus_307	Locus_307	IPR003008	Tubulin/FtsZ, GTPase domain	DOMAIN	PF00091 (PFAM)
Locus_307	Locus_307	IPR003008	Tubulin/FtsZ, GTPase domain	DOMAIN
Locus_307	Locus_307	IPR003008	Tubulin/FtsZ, GTPase domain	DOMAIN	G3DSA:3.40.50.1440 (GENE3D)
Locus_307	Locus_307	IPR003008	Tubulin/FtsZ, GTPase domain	DOMAIN
Locus_307	Locus_307	IPR018316	Tubulin/FtsZ, 2-layer sandwich domain	DOMAIN	PF03953 (PFAM)
Locus_307	Locus_307	IPR018316	Tubulin/FtsZ, 2-layer sandwich domain	DOMAIN	GO:0005525
Locus_307	Locus_307	IPR018316	Tubulin/FtsZ, 2-layer sandwich domain	DOMAIN	GO:0003924
Locus_307	Locus_307	IPR018316	Tubulin/FtsZ, 2-layer sandwich domain	DOMAIN	GO:0043234
Locus_307	Locus_307	IPR018316	Tubulin/FtsZ, 2-layer sandwich domain	DOMAIN	GO:0006184
Locus_307	Locus_307	IPR018316	Tubulin/FtsZ, 2-layer sandwich domain	DOMAIN	GO:0051258
Locus_307	Locus_307	noIPR	Tubulin/FtsZ, 2-layer sandwich domain	DOMAIN	PTHR11588:SF41 (PANTHER)
Locus_307	Locus_307	noIPR	Tubulin/FtsZ, 2-layer sandwich domain	DOMAIN
Locus_307	Locus_307	IPR000217	Tubulin	FAMILY	PTHR11588 (PANTHER)
Locus_307	Locus_307	IPR000217	Tubulin	FAMILY	GO:0007017
Locus_307	Locus_307	IPR000217	Tubulin	FAMILY	GO:0005874
Locus_307	Locus_307	IPR017975	Tubulin, conserved site	CONSERVED_SITE	PS00227 (PROSITE_PATTERNS)
Locus_307	Locus_307	IPR017975	Tubulin, conserved site	CONSERVED_SITE	GO:0005874
Locus_307	Locus_307	IPR017975	Tubulin, conserved site	CONSERVED_SITE	GO:0007017
Locus_307	Locus_307	IPR017975	Tubulin, conserved site	CONSERVED_SITE	GO:0005525
Locus_307	Locus_307	IPR003008	Tubulin/FtsZ, GTPase domain	DOMAIN	SSF52490 (SUPERFAMILY)
Locus_307	Locus_307	IPR003008	Tubulin/FtsZ, GTPase domain	DOMAIN
Locus_307	Locus_307	IPR008280	Tubulin/FtsZ, C-terminal	DOMAIN	SSF55307 (SUPERFAMILY)
Locus_307	Locus_307	IPR008280	Tubulin/FtsZ, C-terminal	DOMAIN	GO:0003924
Locus_307	Locus_307	IPR008280	Tubulin/FtsZ, C-terminal	DOMAIN	GO:0051258
Locus_307	Locus_307	IPR008280	Tubulin/FtsZ, C-terminal	DOMAIN	GO:0006184
Locus_307	Locus_307	IPR008280	Tubulin/FtsZ, C-terminal	DOMAIN	GO:0043234
Locus_307	Locus_307	IPR008280	Tubulin/FtsZ, C-terminal	DOMAIN	GO:0005525
Locus_308	Locus_308	noIPR	null	null	CYTOPLASMIC_DOMAIN (PHOBIUS)
Locus_308	Locus_308	noIPR	null	null
Locus_308	Locus_308	noIPR	null	null	NON_CYTOPLASMIC_DOMAIN (PHOBIUS)
Locus_308	Locus_308	noIPR	null	null
Locus_308	Locus_308	noIPR	null	null	TRANSMEMBRANE (PHOBIUS)
Locus_308	Locus_308	noIPR	null	null
Locus_308	Locus_308	noIPR	null	null	TMhelix (TMHMM)
Locus_308	Locus_308	noIPR	null	null
Locus_309	Locus_309	noIPR	null	null	TRANSMEMBRANE (PHOBIUS)
Locus_309	Locus_309	noIPR	null	null
Locus_309	Locus_309	noIPR	null	null	CYTOPLASMIC_DOMAIN (PHOBIUS)
Locus_309	Locus_309	noIPR	null	null
Locus_309	Locus_309	noIPR	null	null	NON_CYTOPLASMIC_DOMAIN (PHOBIUS)
Locus_309	Locus_309	noIPR	null	null
Locus_309	Locus_309	noIPR	null	null	TMhelix (TMHMM)
Locus_309	Locus_309	noIPR	null	null
Locus_310	Locus_310	noIPR	null	null	Coil (COILS)
Locus_310	Locus_310	noIPR	null	null
Locus_310	Locus_310	IPR002300	Aminoacyl-tRNA synthetase, class Ia	DOMAIN	PF00133 (PFAM)
Locus_310	Locus_310	IPR002300	Aminoacyl-tRNA synthetase, class Ia	DOMAIN	GO:0005524
Locus_310	Locus_310	IPR002300	Aminoacyl-tRNA synthetase, class Ia	DOMAIN	GO:0000166
Locus_310	Locus_310	IPR002300	Aminoacyl-tRNA synthetase, class Ia	DOMAIN	GO:0004812
Locus_310	Locus_310	IPR002300	Aminoacyl-tRNA synthetase, class Ia	DOMAIN	GO:0006418
Locus_310	Locus_310	noIPR	Aminoacyl-tRNA synthetase, class Ia	DOMAIN	G3DSA:1.10.730.10 (GENE3D)
Locus_310	Locus_310	noIPR	Aminoacyl-tRNA synthetase, class Ia	DOMAIN
Locus_310	Locus_310	IPR009008	Valyl/Leucyl/Isoleucyl-tRNA synthetase, editing domain	DOMAIN	G3DSA:3.90.740.10 (GENE3D)
Locus_310	Locus_310	IPR009008	Valyl/Leucyl/Isoleucyl-tRNA synthetase, editing domain	DOMAIN	GO:0002161
Locus_310	Locus_310	IPR009008	Valyl/Leucyl/Isoleucyl-tRNA synthetase, editing domain	DOMAIN	GO:0006418
Locus_310	Locus_310	IPR004493	Leucyl-tRNA synthetase, class Ia, archaeal/eukaryotic cytosolic	FAMILY	TIGR00395 (TIGRFAM)
Locus_310	Locus_310	IPR004493	Leucyl-tRNA synthetase, class Ia, archaeal/eukaryotic cytosolic	FAMILY	GO:0006429
Locus_310	Locus_310	IPR004493	Leucyl-tRNA synthetase, class Ia, archaeal/eukaryotic cytosolic	FAMILY	GO:0005524
Locus_310	Locus_310	IPR004493	Leucyl-tRNA synthetase, class Ia, archaeal/eukaryotic cytosolic	FAMILY	GO:0004823
Locus_310	Locus_310	IPR004493	Leucyl-tRNA synthetase, class Ia, archaeal/eukaryotic cytosolic	FAMILY	GO:0000166
Locus_310	Locus_310	IPR004493	Leucyl-tRNA synthetase, class Ia, archaeal/eukaryotic cytosolic	FAMILY	GO:0005737
Locus_310	Locus_310	IPR013155	Valyl/Leucyl/Isoleucyl-tRNA synthetase, class I, anticodon-binding	DOMAIN	PF08264 (PFAM)
Locus_310	Locus_310	IPR013155	Valyl/Leucyl/Isoleucyl-tRNA synthetase, class I, anticodon-binding	DOMAIN	GO:0000166
Locus_310	Locus_310	IPR013155	Valyl/Leucyl/Isoleucyl-tRNA synthetase, class I, anticodon-binding	DOMAIN	GO:0006418
Locus_310	Locus_310	IPR014729	Rossmann-like alpha/beta/alpha sandwich fold	DOMAIN	G3DSA:3.40.50.620 (GENE3D)
Locus_310	Locus_310	IPR014729	Rossmann-like alpha/beta/alpha sandwich fold	DOMAIN
Locus_310	Locus_310	noIPR	Rossmann-like alpha/beta/alpha sandwich fold	DOMAIN	PTHR11946:SF10 (PANTHER)
Locus_310	Locus_310	noIPR	Rossmann-like alpha/beta/alpha sandwich fold	DOMAIN
Locus_310	Locus_310	noIPR	Rossmann-like alpha/beta/alpha sandwich fold	DOMAIN	PTHR11946 (PANTHER)
Locus_310	Locus_310	noIPR	Rossmann-like alpha/beta/alpha sandwich fold	DOMAIN
Locus_310	Locus_310	IPR009080	Aminoacyl-tRNA synthetase, class 1a, anticodon-binding	DOMAIN	SSF47323 (SUPERFAMILY)
Locus_310	Locus_310	IPR009080	Aminoacyl-tRNA synthetase, class 1a, anticodon-binding	DOMAIN	GO:0004812
Locus_310	Locus_310	IPR009080	Aminoacyl-tRNA synthetase, class 1a, anticodon-binding	DOMAIN	GO:0005524
Locus_310	Locus_310	IPR009080	Aminoacyl-tRNA synthetase, class 1a, anticodon-binding	DOMAIN	GO:0006418
Locus_310	Locus_310	IPR009080	Aminoacyl-tRNA synthetase, class 1a, anticodon-binding	DOMAIN	GO:0000166
Locus_310	Locus_310	IPR009008	Valyl/Leucyl/Isoleucyl-tRNA synthetase, editing domain	DOMAIN	SSF50677 (SUPERFAMILY)
Locus_310	Locus_310	IPR009008	Valyl/Leucyl/Isoleucyl-tRNA synthetase, editing domain	DOMAIN	GO:0002161
Locus_310	Locus_310	IPR009008	Valyl/Leucyl/Isoleucyl-tRNA synthetase, editing domain	DOMAIN	GO:0006418
Locus_310	Locus_310	noIPR	Valyl/Leucyl/Isoleucyl-tRNA synthetase, editing domain	DOMAIN	SSF52374 (SUPERFAMILY)
Locus_310	Locus_310	noIPR	Valyl/Leucyl/Isoleucyl-tRNA synthetase, editing domain	DOMAIN
Locus_312	Locus_312	noIPR	null	null	CYTOPLASMIC_DOMAIN (PHOBIUS)
Locus_312	Locus_312	noIPR	null	null
Locus_312	Locus_312	noIPR	null	null	NON_CYTOPLASMIC_DOMAIN (PHOBIUS)
Locus_312	Locus_312	noIPR	null	null
Locus_312	Locus_312	noIPR	null	null	TRANSMEMBRANE (PHOBIUS)
Locus_312	Locus_312	noIPR	null	null
Locus_312	Locus_312	noIPR	null	null	TRANSMEMBRANE (PHOBIUS)
Locus_312	Locus_312	noIPR	null	null
Locus_312	Locus_312	noIPR	null	null	CYTOPLASMIC_DOMAIN (PHOBIUS)
Locus_312	Locus_312	noIPR	null	null
Locus_313	Locus_313	noIPR	null	null	Coil (COILS)
Locus_313	Locus_313	noIPR	null	null
Locus_314	Locus_314	noIPR	null	null	Coil (COILS)
Locus_314	Locus_314	noIPR	null	null
Locus_314	Locus_314	IPR002350	Kazal domain	DOMAIN	SM00280 (SMART)
Locus_314	Locus_314	IPR002350	Kazal domain	DOMAIN	GO:0005515
Locus_314	Locus_314	noIPR	Kazal domain	DOMAIN	G3DSA:3.30.60.30 (GENE3D)
Locus_314	Locus_314	noIPR	Kazal domain	DOMAIN
Locus_314	Locus_314	IPR002350	Kazal domain	DOMAIN	PF00050 (PFAM)
Locus_314	Locus_314	IPR002350	Kazal domain	DOMAIN	GO:0005515
Locus_314	Locus_314	noIPR	Kazal domain	DOMAIN	PTHR10913 (PANTHER)
Locus_314	Locus_314	noIPR	Kazal domain	DOMAIN
Locus_314	Locus_314	noIPR	Kazal domain	DOMAIN	PTHR10913:SF21 (PANTHER)
Locus_314	Locus_314	noIPR	Kazal domain	DOMAIN
Locus_314	Locus_314	IPR002350	Kazal domain	DOMAIN	PS51465 (PROSITE_PROFILES)
Locus_314	Locus_314	IPR002350	Kazal domain	DOMAIN	GO:0005515
Locus_314	Locus_314	noIPR	Kazal domain	DOMAIN	SSF100895 (SUPERFAMILY)
Locus_314	Locus_314	noIPR	Kazal domain	DOMAIN
Locus_315	Locus_315	noIPR	null	null	CYTOPLASMIC_DOMAIN (PHOBIUS)
Locus_315	Locus_315	noIPR	null	null
Locus_315	Locus_315	noIPR	null	null	NON_CYTOPLASMIC_DOMAIN (PHOBIUS)
Locus_315	Locus_315	noIPR	null	null
Locus_315	Locus_315	noIPR	null	null	TRANSMEMBRANE (PHOBIUS)
Locus_315	Locus_315	noIPR	null	null
Locus_316	Locus_316	IPR002048	EF-hand domain	DOMAIN	SM00054 (SMART)
Locus_316	Locus_316	IPR002048	EF-hand domain	DOMAIN	GO:0005509
Locus_316	Locus_316	IPR011992	EF-hand domain pair	DOMAIN	PF13499 (PFAM)
Locus_316	Locus_316	IPR011992	EF-hand domain pair	DOMAIN	GO:0005509
Locus_316	Locus_316	IPR011992	EF-hand domain pair	DOMAIN	G3DSA:1.10.238.10 (GENE3D)
Locus_316	Locus_316	IPR011992	EF-hand domain pair	DOMAIN	GO:0005509
Locus_316	Locus_316	noIPR	EF-hand domain pair	DOMAIN	PTHR23050 (PANTHER)
Locus_316	Locus_316	noIPR	EF-hand domain pair	DOMAIN
Locus_316	Locus_316	IPR018247	EF-Hand 1, calcium-binding site	BINDING_SITE	PS00018 (PROSITE_PATTERNS)
Locus_316	Locus_316	IPR018247	EF-Hand 1, calcium-binding site	BINDING_SITE
Locus_316	Locus_316	IPR002048	EF-hand domain	DOMAIN	PS50222 (PROSITE_PROFILES)
Locus_316	Locus_316	IPR002048	EF-hand domain	DOMAIN	GO:0005509
Locus_316	Locus_316	noIPR	EF-hand domain	DOMAIN	SSF47473 (SUPERFAMILY)
Locus_316	Locus_316	noIPR	EF-hand domain	DOMAIN
Locus_319	Locus_319	noIPR	null	null	G3DSA:3.90.550.10 (GENE3D)
Locus_319	Locus_319	noIPR	null	null
Locus_319	Locus_319	IPR001173	Glycosyl transferase, family 2	DOMAIN	PF00535 (PFAM)
Locus_319	Locus_319	IPR001173	Glycosyl transferase, family 2	DOMAIN
Locus_319	Locus_319	noIPR	Glycosyl transferase, family 2	DOMAIN	PTHR22916 (PANTHER)
Locus_319	Locus_319	noIPR	Glycosyl transferase, family 2	DOMAIN
Locus_319	Locus_319	noIPR	Glycosyl transferase, family 2	DOMAIN	SSF53448 (SUPERFAMILY)
Locus_319	Locus_319	noIPR	Glycosyl transferase, family 2	DOMAIN
Locus_320	Locus_320	noIPR	null	null	TRANSMEMBRANE (PHOBIUS)
Locus_320	Locus_320	noIPR	null	null
Locus_320	Locus_320	noIPR	null	null	CYTOPLASMIC_DOMAIN (PHOBIUS)
Locus_320	Locus_320	noIPR	null	null
Locus_320	Locus_320	noIPR	null	null	CYTOPLASMIC_DOMAIN (PHOBIUS)
Locus_320	Locus_320	noIPR	null	null
Locus_320	Locus_320	noIPR	null	null	NON_CYTOPLASMIC_DOMAIN (PHOBIUS)
Locus_320	Locus_320	noIPR	null	null
Locus_320	Locus_320	noIPR	null	null	TRANSMEMBRANE (PHOBIUS)
Locus_320	Locus_320	noIPR	null	null
Locus_320	Locus_320	noIPR	null	null	TMhelix (TMHMM)
Locus_320	Locus_320	noIPR	null	null
Locus_320	Locus_320	noIPR	null	null	TMhelix (TMHMM)
Locus_320	Locus_320	noIPR	null	null
Locus_321	Locus_321	noIPR	null	null	Coil (COILS)
Locus_321	Locus_321	noIPR	null	null
Locus_321	Locus_321	noIPR	null	null	Coil (COILS)
Locus_321	Locus_321	noIPR	null	null
Locus_321	Locus_321	noIPR	null	null	Coil (COILS)
Locus_321	Locus_321	noIPR	null	null
Locus_321	Locus_321	noIPR	null	null	Coil (COILS)
Locus_321	Locus_321	noIPR	null	null
Locus_321	Locus_321	IPR004087	K Homology domain	DOMAIN	SM00322 (SMART)
Locus_321	Locus_321	IPR004087	K Homology domain	DOMAIN	GO:0003723
Locus_321	Locus_321	noIPR	K Homology domain	DOMAIN	G3DSA:3.30.1370.10 (GENE3D)
Locus_321	Locus_321	noIPR	K Homology domain	DOMAIN
Locus_321	Locus_321	IPR004088	K Homology domain, type 1	DOMAIN	PF00013 (PFAM)
Locus_321	Locus_321	IPR004088	K Homology domain, type 1	DOMAIN	GO:0003723
Locus_321	Locus_321	noIPR	K Homology domain, type 1	DOMAIN	PTHR10627 (PANTHER)
Locus_321	Locus_321	noIPR	K Homology domain, type 1	DOMAIN
Locus_321	Locus_321	noIPR	K Homology domain, type 1	DOMAIN	PTHR10627:SF9 (PANTHER)
Locus_321	Locus_321	noIPR	K Homology domain, type 1	DOMAIN
Locus_321	Locus_321	IPR004088	K Homology domain, type 1	DOMAIN	PS50084 (PROSITE_PROFILES)
Locus_321	Locus_321	IPR004088	K Homology domain, type 1	DOMAIN	GO:0003723
Locus_321	Locus_321	IPR004088	K Homology domain, type 1	DOMAIN	PS50084 (PROSITE_PROFILES)
Locus_321	Locus_321	IPR004088	K Homology domain, type 1	DOMAIN	GO:0003723
Locus_321	Locus_321	IPR004088	K Homology domain, type 1	DOMAIN	PS50084 (PROSITE_PROFILES)
Locus_321	Locus_321	IPR004088	K Homology domain, type 1	DOMAIN	GO:0003723
Locus_321	Locus_321	IPR004088	K Homology domain, type 1	DOMAIN	PS50084 (PROSITE_PROFILES)
Locus_321	Locus_321	IPR004088	K Homology domain, type 1	DOMAIN	GO:0003723
Locus_321	Locus_321	IPR004088	K Homology domain, type 1	DOMAIN	PS50084 (PROSITE_PROFILES)
Locus_321	Locus_321	IPR004088	K Homology domain, type 1	DOMAIN	GO:0003723
Locus_321	Locus_321	IPR004088	K Homology domain, type 1	DOMAIN	PS50084 (PROSITE_PROFILES)
Locus_321	Locus_321	IPR004088	K Homology domain, type 1	DOMAIN	GO:0003723
Locus_321	Locus_321	noIPR	K Homology domain, type 1	DOMAIN	SSF54791 (SUPERFAMILY)
Locus_321	Locus_321	noIPR	K Homology domain, type 1	DOMAIN
Locus_321	Locus_321	noIPR	K Homology domain, type 1	DOMAIN	SSF54791 (SUPERFAMILY)
Locus_321	Locus_321	noIPR	K Homology domain, type 1	DOMAIN
Locus_321	Locus_321	noIPR	K Homology domain, type 1	DOMAIN	SSF54791 (SUPERFAMILY)
Locus_321	Locus_321	noIPR	K Homology domain, type 1	DOMAIN
Locus_321	Locus_321	noIPR	K Homology domain, type 1	DOMAIN	SSF54791 (SUPERFAMILY)
Locus_321	Locus_321	noIPR	K Homology domain, type 1	DOMAIN
Locus_321	Locus_321	noIPR	K Homology domain, type 1	DOMAIN	SSF54791 (SUPERFAMILY)
Locus_321	Locus_321	noIPR	K Homology domain, type 1	DOMAIN
Locus_321	Locus_321	noIPR	K Homology domain, type 1	DOMAIN	SSF54791 (SUPERFAMILY)
Locus_321	Locus_321	noIPR	K Homology domain, type 1	DOMAIN
Locus_323	Locus_323	IPR001564	Nucleoside diphosphate kinase	FAMILY	PR01243 (PRINTS)
Locus_323	Locus_323	IPR001564	Nucleoside diphosphate kinase	FAMILY	GO:0006183
Locus_323	Locus_323	IPR001564	Nucleoside diphosphate kinase	FAMILY	GO:0004550
Locus_323	Locus_323	IPR001564	Nucleoside diphosphate kinase	FAMILY	GO:0005524
Locus_323	Locus_323	IPR001564	Nucleoside diphosphate kinase	FAMILY	GO:0006165
Locus_323	Locus_323	IPR001564	Nucleoside diphosphate kinase	FAMILY	GO:0006241
Locus_323	Locus_323	IPR001564	Nucleoside diphosphate kinase	FAMILY	GO:0006228
Locus_323	Locus_323	IPR001564	Nucleoside diphosphate kinase	FAMILY	SM00562 (SMART)
Locus_323	Locus_323	IPR001564	Nucleoside diphosphate kinase	FAMILY	GO:0006183
Locus_323	Locus_323	IPR001564	Nucleoside diphosphate kinase	FAMILY	GO:0004550
Locus_323	Locus_323	IPR001564	Nucleoside diphosphate kinase	FAMILY	GO:0005524
Locus_323	Locus_323	IPR001564	Nucleoside diphosphate kinase	FAMILY	GO:0006165
Locus_323	Locus_323	IPR001564	Nucleoside diphosphate kinase	FAMILY	GO:0006241
Locus_323	Locus_323	IPR001564	Nucleoside diphosphate kinase	FAMILY	GO:0006228
Locus_323	Locus_323	IPR001564	Nucleoside diphosphate kinase	FAMILY	G3DSA:3.30.70.141 (GENE3D)
Locus_323	Locus_323	IPR001564	Nucleoside diphosphate kinase	FAMILY	GO:0006183
Locus_323	Locus_323	IPR001564	Nucleoside diphosphate kinase	FAMILY	GO:0004550
Locus_323	Locus_323	IPR001564	Nucleoside diphosphate kinase	FAMILY	GO:0005524
Locus_323	Locus_323	IPR001564	Nucleoside diphosphate kinase	FAMILY	GO:0006165
Locus_323	Locus_323	IPR001564	Nucleoside diphosphate kinase	FAMILY	GO:0006241
Locus_323	Locus_323	IPR001564	Nucleoside diphosphate kinase	FAMILY	GO:0006228
Locus_323	Locus_323	IPR001564	Nucleoside diphosphate kinase	FAMILY	PF00334 (PFAM)
Locus_323	Locus_323	IPR001564	Nucleoside diphosphate kinase	FAMILY	GO:0006183
Locus_323	Locus_323	IPR001564	Nucleoside diphosphate kinase	FAMILY	GO:0004550
Locus_323	Locus_323	IPR001564	Nucleoside diphosphate kinase	FAMILY	GO:0005524
Locus_323	Locus_323	IPR001564	Nucleoside diphosphate kinase	FAMILY	GO:0006165
Locus_323	Locus_323	IPR001564	Nucleoside diphosphate kinase	FAMILY	GO:0006241
Locus_323	Locus_323	IPR001564	Nucleoside diphosphate kinase	FAMILY	GO:0006228
Locus_323	Locus_323	noIPR	Nucleoside diphosphate kinase	FAMILY	PTHR11349 (PANTHER)
Locus_323	Locus_323	noIPR	Nucleoside diphosphate kinase	FAMILY
Locus_323	Locus_323	IPR023005	Nucleoside diphosphate kinase, active site	ACTIVE_SITE	PS00469 (PROSITE_PATTERNS)
Locus_323	Locus_323	IPR023005	Nucleoside diphosphate kinase, active site	ACTIVE_SITE
Locus_323	Locus_323	IPR001564	Nucleoside diphosphate kinase	FAMILY	SSF54919 (SUPERFAMILY)
Locus_323	Locus_323	IPR001564	Nucleoside diphosphate kinase	FAMILY	GO:0006183
Locus_323	Locus_323	IPR001564	Nucleoside diphosphate kinase	FAMILY	GO:0004550
Locus_323	Locus_323	IPR001564	Nucleoside diphosphate kinase	FAMILY	GO:0005524
Locus_323	Locus_323	IPR001564	Nucleoside diphosphate kinase	FAMILY	GO:0006165
Locus_323	Locus_323	IPR001564	Nucleoside diphosphate kinase	FAMILY	GO:0006241
Locus_323	Locus_323	IPR001564	Nucleoside diphosphate kinase	FAMILY	GO:0006228
Locus_324	Locus_324	IPR003961	Fibronectin, type III	DOMAIN	SM00060 (SMART)
Locus_324	Locus_324	IPR003961	Fibronectin, type III	DOMAIN	GO:0005515
Locus_324	Locus_324	IPR013783	Immunoglobulin-like fold	DOMAIN	G3DSA:2.60.40.10 (GENE3D)
Locus_324	Locus_324	IPR013783	Immunoglobulin-like fold	DOMAIN
Locus_324	Locus_324	IPR003961	Fibronectin, type III	DOMAIN	PF00041 (PFAM)
Locus_324	Locus_324	IPR003961	Fibronectin, type III	DOMAIN	GO:0005515
Locus_324	Locus_324	noIPR	Fibronectin, type III	DOMAIN	SIGNAL_PEPTIDE_N_REGION (PHOBIUS)
Locus_324	Locus_324	noIPR	Fibronectin, type III	DOMAIN
Locus_324	Locus_324	noIPR	Fibronectin, type III	DOMAIN	SIGNAL_PEPTIDE_H_REGION (PHOBIUS)
Locus_324	Locus_324	noIPR	Fibronectin, type III	DOMAIN
Locus_324	Locus_324	noIPR	Fibronectin, type III	DOMAIN	NON_CYTOPLASMIC_DOMAIN (PHOBIUS)
Locus_324	Locus_324	noIPR	Fibronectin, type III	DOMAIN
Locus_324	Locus_324	noIPR	Fibronectin, type III	DOMAIN	SIGNAL_PEPTIDE (PHOBIUS)
Locus_324	Locus_324	noIPR	Fibronectin, type III	DOMAIN
Locus_324	Locus_324	noIPR	Fibronectin, type III	DOMAIN	SIGNAL_PEPTIDE_C_REGION (PHOBIUS)
Locus_324	Locus_324	noIPR	Fibronectin, type III	DOMAIN
Locus_324	Locus_324	IPR003961	Fibronectin, type III	DOMAIN	PS50853 (PROSITE_PROFILES)
Locus_324	Locus_324	IPR003961	Fibronectin, type III	DOMAIN	GO:0005515
Locus_324	Locus_324	noIPR	Fibronectin, type III	DOMAIN	SignalP-noTM (SIGNALP_EUK)
Locus_324	Locus_324	noIPR	Fibronectin, type III	DOMAIN
Locus_324	Locus_324	noIPR	Fibronectin, type III	DOMAIN	SignalP-TM (SIGNALP_GRAM_POSITIVE)
Locus_324	Locus_324	noIPR	Fibronectin, type III	DOMAIN
Locus_324	Locus_324	IPR003961	Fibronectin, type III	DOMAIN	SSF49265 (SUPERFAMILY)
Locus_324	Locus_324	IPR003961	Fibronectin, type III	DOMAIN	GO:0005515
Locus_325	Locus_325	noIPR	null	null	SIGNAL_PEPTIDE_N_REGION (PHOBIUS)
Locus_325	Locus_325	noIPR	null	null
Locus_325	Locus_325	noIPR	null	null	SIGNAL_PEPTIDE_H_REGION (PHOBIUS)
Locus_325	Locus_325	noIPR	null	null
Locus_325	Locus_325	noIPR	null	null	SIGNAL_PEPTIDE (PHOBIUS)
Locus_325	Locus_325	noIPR	null	null
Locus_325	Locus_325	noIPR	null	null	SIGNAL_PEPTIDE_C_REGION (PHOBIUS)
Locus_325	Locus_325	noIPR	null	null
Locus_325	Locus_325	noIPR	null	null	NON_CYTOPLASMIC_DOMAIN (PHOBIUS)
Locus_325	Locus_325	noIPR	null	null
Locus_325	Locus_325	noIPR	null	null	SignalP-noTM (SIGNALP_EUK)
Locus_325	Locus_325	noIPR	null	null
Locus_327	Locus_327	IPR013035	Phosphoenolpyruvate carboxykinase, C-terminal	DOMAIN	G3DSA:3.90.228.20 (GENE3D)
Locus_327	Locus_327	IPR013035	Phosphoenolpyruvate carboxykinase, C-terminal	DOMAIN	GO:0006094
Locus_327	Locus_327	IPR013035	Phosphoenolpyruvate carboxykinase, C-terminal	DOMAIN	GO:0017076
Locus_327	Locus_327	IPR013035	Phosphoenolpyruvate carboxykinase, C-terminal	DOMAIN	GO:0004611
Locus_327	Locus_327	IPR008209	Phosphoenolpyruvate carboxykinase, GTP-utilising	FAMILY	PF00821 (PFAM)
Locus_327	Locus_327	IPR008209	Phosphoenolpyruvate carboxykinase, GTP-utilising	FAMILY	GO:0004611
Locus_327	Locus_327	IPR008209	Phosphoenolpyruvate carboxykinase, GTP-utilising	FAMILY	GO:0005525
Locus_327	Locus_327	IPR008209	Phosphoenolpyruvate carboxykinase, GTP-utilising	FAMILY	GO:0006094
Locus_327	Locus_327	IPR008209	Phosphoenolpyruvate carboxykinase, GTP-utilising	FAMILY	PTHR11561 (PANTHER)
Locus_327	Locus_327	IPR008209	Phosphoenolpyruvate carboxykinase, GTP-utilising	FAMILY	GO:0004611
Locus_327	Locus_327	IPR008209	Phosphoenolpyruvate carboxykinase, GTP-utilising	FAMILY	GO:0005525
Locus_327	Locus_327	IPR008209	Phosphoenolpyruvate carboxykinase, GTP-utilising	FAMILY	GO:0006094
Locus_327	Locus_327	noIPR	Phosphoenolpyruvate carboxykinase, GTP-utilising	FAMILY	SSF53795 (SUPERFAMILY)
Locus_327	Locus_327	noIPR	Phosphoenolpyruvate carboxykinase, GTP-utilising	FAMILY
Locus_328	Locus_328	IPR006073	GTP binding domain	DOMAIN	PR00326 (PRINTS)
Locus_328	Locus_328	IPR006073	GTP binding domain	DOMAIN	GO:0005525
Locus_328	Locus_328	IPR010674	Nucleolar GTP-binding protein 1, Rossman-fold domain	DOMAIN	PF06858 (PFAM)
Locus_328	Locus_328	IPR010674	Nucleolar GTP-binding protein 1, Rossman-fold domain	DOMAIN	GO:0005525
Locus_328	Locus_328	IPR005225	Small GTP-binding protein domain	DOMAIN	TIGR00231 (TIGRFAM)
Locus_328	Locus_328	IPR005225	Small GTP-binding protein domain	DOMAIN	GO:0005525
Locus_328	Locus_328	noIPR	Small GTP-binding protein domain	DOMAIN	G3DSA:3.40.50.300 (GENE3D)
Locus_328	Locus_328	noIPR	Small GTP-binding protein domain	DOMAIN
Locus_328	Locus_328	noIPR	Small GTP-binding protein domain	DOMAIN	PTHR11702:SF4 (PANTHER)
Locus_328	Locus_328	noIPR	Small GTP-binding protein domain	DOMAIN
Locus_328	Locus_328	noIPR	Small GTP-binding protein domain	DOMAIN	PTHR11702 (PANTHER)
Locus_328	Locus_328	noIPR	Small GTP-binding protein domain	DOMAIN
Locus_328	Locus_328	IPR027417	P-loop containing nucleoside triphosphate hydrolase	DOMAIN	SSF52540 (SUPERFAMILY)
Locus_328	Locus_328	IPR027417	P-loop containing nucleoside triphosphate hydrolase	DOMAIN
Locus_329	Locus_329	noIPR	null	null	Coil (COILS)
Locus_329	Locus_329	noIPR	null	null
Locus_329	Locus_329	noIPR	null	null	Coil (COILS)
Locus_329	Locus_329	noIPR	null	null
Locus_329	Locus_329	IPR003649	B-box, C-terminal	DOMAIN	SM00502 (SMART)
Locus_329	Locus_329	IPR003649	B-box, C-terminal	DOMAIN	GO:0005622
Locus_329	Locus_329	IPR001841	Zinc finger, RING-type	DOMAIN	SM00184 (SMART)
Locus_329	Locus_329	IPR001841	Zinc finger, RING-type	DOMAIN	GO:0008270
Locus_329	Locus_329	IPR001841	Zinc finger, RING-type	DOMAIN	GO:0005515
Locus_329	Locus_329	IPR000315	Zinc finger, B-box	DOMAIN	SM00336 (SMART)
Locus_329	Locus_329	IPR000315	Zinc finger, B-box	DOMAIN	GO:0008270
Locus_329	Locus_329	IPR000315	Zinc finger, B-box	DOMAIN	GO:0005622
Locus_329	Locus_329	IPR013783	Immunoglobulin-like fold	DOMAIN	G3DSA:2.60.40.10 (GENE3D)
Locus_329	Locus_329	IPR013783	Immunoglobulin-like fold	DOMAIN
Locus_329	Locus_329	IPR000315	Zinc finger, B-box	DOMAIN	PF00643 (PFAM)
Locus_329	Locus_329	IPR000315	Zinc finger, B-box	DOMAIN	GO:0008270
Locus_329	Locus_329	IPR000315	Zinc finger, B-box	DOMAIN	GO:0005622
Locus_329	Locus_329	IPR000315	Zinc finger, B-box	DOMAIN	G3DSA:4.10.45.10 (GENE3D)
Locus_329	Locus_329	IPR000315	Zinc finger, B-box	DOMAIN	GO:0008270
Locus_329	Locus_329	IPR000315	Zinc finger, B-box	DOMAIN	GO:0005622
Locus_329	Locus_329	IPR013083	Zinc finger, RING/FYVE/PHD-type	DOMAIN	G3DSA:3.30.40.10 (GENE3D)
Locus_329	Locus_329	IPR013083	Zinc finger, RING/FYVE/PHD-type	DOMAIN
Locus_329	Locus_329	IPR018957	Zinc finger, C3HC4 RING-type	DOMAIN	PF00097 (PFAM)
Locus_329	Locus_329	IPR018957	Zinc finger, C3HC4 RING-type	DOMAIN	GO:0046872
Locus_329	Locus_329	noIPR	Zinc finger, C3HC4 RING-type	DOMAIN	PTHR24103 (PANTHER)
Locus_329	Locus_329	noIPR	Zinc finger, C3HC4 RING-type	DOMAIN
Locus_329	Locus_329	noIPR	Zinc finger, C3HC4 RING-type	DOMAIN	PTHR24103:SF134 (PANTHER)
Locus_329	Locus_329	noIPR	Zinc finger, C3HC4 RING-type	DOMAIN
Locus_329	Locus_329	IPR017907	Zinc finger, RING-type, conserved site	CONSERVED_SITE	PS00518 (PROSITE_PATTERNS)
Locus_329	Locus_329	IPR017907	Zinc finger, RING-type, conserved site	CONSERVED_SITE
Locus_329	Locus_329	IPR001870	B30.2/SPRY domain	DOMAIN	PS50188 (PROSITE_PROFILES)
Locus_329	Locus_329	IPR001870	B30.2/SPRY domain	DOMAIN
Locus_329	Locus_329	IPR017868	Filamin/ABP280 repeat-like	REPEAT	PS50194 (PROSITE_PROFILES)
Locus_329	Locus_329	IPR017868	Filamin/ABP280 repeat-like	REPEAT
Locus_329	Locus_329	IPR000315	Zinc finger, B-box	DOMAIN	PS50119 (PROSITE_PROFILES)
Locus_329	Locus_329	IPR000315	Zinc finger, B-box	DOMAIN	GO:0008270
Locus_329	Locus_329	IPR000315	Zinc finger, B-box	DOMAIN	GO:0005622
Locus_329	Locus_329	IPR001841	Zinc finger, RING-type	DOMAIN	PS50089 (PROSITE_PROFILES)
Locus_329	Locus_329	IPR001841	Zinc finger, RING-type	DOMAIN	GO:0008270
Locus_329	Locus_329	IPR001841	Zinc finger, RING-type	DOMAIN	GO:0005515
Locus_329	Locus_329	noIPR	Zinc finger, RING-type	DOMAIN	SSF57850 (SUPERFAMILY)
Locus_329	Locus_329	noIPR	Zinc finger, RING-type	DOMAIN
Locus_329	Locus_329	IPR008985	Concanavalin A-like lectin/glucanases superfamily	DOMAIN	SSF49899 (SUPERFAMILY)
Locus_329	Locus_329	IPR008985	Concanavalin A-like lectin/glucanases superfamily	DOMAIN
Locus_329	Locus_329	IPR014756	Immunoglobulin E-set	DOMAIN	SSF81296 (SUPERFAMILY)
Locus_329	Locus_329	IPR014756	Immunoglobulin E-set	DOMAIN
Locus_329	Locus_329	noIPR	Immunoglobulin E-set	DOMAIN	SSF57845 (SUPERFAMILY)
Locus_329	Locus_329	noIPR	Immunoglobulin E-set	DOMAIN
Locus_330	Locus_330	noIPR	null	null	Coil (COILS)
Locus_330	Locus_330	noIPR	null	null
Locus_330	Locus_330	noIPR	null	null	Coil (COILS)
Locus_330	Locus_330	noIPR	null	null
Locus_330	Locus_330	noIPR	null	null	Coil (COILS)
Locus_330	Locus_330	noIPR	null	null
Locus_330	Locus_330	noIPR	null	null	Coil (COILS)
Locus_330	Locus_330	noIPR	null	null
Locus_330	Locus_330	noIPR	null	null	Coil (COILS)
Locus_330	Locus_330	noIPR	null	null
Locus_330	Locus_330	noIPR	null	null	G3DSA:1.20.5.170 (GENE3D)
Locus_330	Locus_330	noIPR	null	null
Locus_330	Locus_330	noIPR	null	null	PTHR31122 (PANTHER)
Locus_330	Locus_330	noIPR	null	null
Locus_330	Locus_330	noIPR	null	null	PTHR31122:SF0 (PANTHER)
Locus_330	Locus_330	noIPR	null	null
Locus_331	Locus_331	IPR002290	Serine/threonine- / dual specificity protein kinase, catalytic  domain	DOMAIN	SM00220 (SMART)
Locus_331	Locus_331	IPR002290	Serine/threonine- / dual specificity protein kinase, catalytic  domain	DOMAIN	GO:0004672
Locus_331	Locus_331	IPR002290	Serine/threonine- / dual specificity protein kinase, catalytic  domain	DOMAIN	GO:0005524
Locus_331	Locus_331	IPR002290	Serine/threonine- / dual specificity protein kinase, catalytic  domain	DOMAIN	GO:0006468
Locus_331	Locus_331	noIPR	Serine/threonine- / dual specificity protein kinase, catalytic  domain	DOMAIN	G3DSA:1.10.510.10 (GENE3D)
Locus_331	Locus_331	noIPR	Serine/threonine- / dual specificity protein kinase, catalytic  domain	DOMAIN
Locus_331	Locus_331	noIPR	Serine/threonine- / dual specificity protein kinase, catalytic  domain	DOMAIN	G3DSA:3.30.200.20 (GENE3D)
Locus_331	Locus_331	noIPR	Serine/threonine- / dual specificity protein kinase, catalytic  domain	DOMAIN
Locus_331	Locus_331	IPR000719	Protein kinase domain	DOMAIN	PF00069 (PFAM)
Locus_331	Locus_331	IPR000719	Protein kinase domain	DOMAIN	GO:0005524
Locus_331	Locus_331	IPR000719	Protein kinase domain	DOMAIN	GO:0004672
Locus_331	Locus_331	IPR000719	Protein kinase domain	DOMAIN	GO:0006468
Locus_331	Locus_331	noIPR	Protein kinase domain	DOMAIN	PTHR24349:SF61 (PANTHER)
Locus_331	Locus_331	noIPR	Protein kinase domain	DOMAIN
Locus_331	Locus_331	noIPR	Protein kinase domain	DOMAIN	PTHR24349 (PANTHER)
Locus_331	Locus_331	noIPR	Protein kinase domain	DOMAIN
Locus_331	Locus_331	IPR008271	Serine/threonine-protein kinase, active site	ACTIVE_SITE	PS00108 (PROSITE_PATTERNS)
Locus_331	Locus_331	IPR008271	Serine/threonine-protein kinase, active site	ACTIVE_SITE	GO:0004674
Locus_331	Locus_331	IPR008271	Serine/threonine-protein kinase, active site	ACTIVE_SITE	GO:0006468
Locus_331	Locus_331	IPR000719	Protein kinase domain	DOMAIN	PS50011 (PROSITE_PROFILES)
Locus_331	Locus_331	IPR000719	Protein kinase domain	DOMAIN	GO:0005524
Locus_331	Locus_331	IPR000719	Protein kinase domain	DOMAIN	GO:0004672
Locus_331	Locus_331	IPR000719	Protein kinase domain	DOMAIN	GO:0006468
Locus_331	Locus_331	IPR011009	Protein kinase-like domain	DOMAIN	SSF56112 (SUPERFAMILY)
Locus_331	Locus_331	IPR011009	Protein kinase-like domain	DOMAIN	GO:0016772
Locus_332	Locus_332	noIPR	null	null	PR00011 (PRINTS)
Locus_332	Locus_332	noIPR	null	null
Locus_332	Locus_332	IPR001881	EGF-like calcium-binding domain	DOMAIN	SM00179 (SMART)
Locus_332	Locus_332	IPR001881	EGF-like calcium-binding domain	DOMAIN	GO:0005509
Locus_332	Locus_332	IPR000742	Epidermal growth factor-like domain	DOMAIN	SM00181 (SMART)
Locus_332	Locus_332	IPR000742	Epidermal growth factor-like domain	DOMAIN	GO:0005515
Locus_332	Locus_332	noIPR	Epidermal growth factor-like domain	DOMAIN	G3DSA:2.10.25.10 (GENE3D)
Locus_332	Locus_332	noIPR	Epidermal growth factor-like domain	DOMAIN
Locus_332	Locus_332	IPR001881	EGF-like calcium-binding domain	DOMAIN	PF07645 (PFAM)
Locus_332	Locus_332	IPR001881	EGF-like calcium-binding domain	DOMAIN	GO:0005509
Locus_332	Locus_332	IPR000082	SEA domain	DOMAIN	PF01390 (PFAM)
Locus_332	Locus_332	IPR000082	SEA domain	DOMAIN
Locus_332	Locus_332	noIPR	SEA domain	DOMAIN	G3DSA:2.10.25.10 (GENE3D)
Locus_332	Locus_332	noIPR	SEA domain	DOMAIN
Locus_332	Locus_332	noIPR	SEA domain	DOMAIN	PTHR24048 (PANTHER)
Locus_332	Locus_332	noIPR	SEA domain	DOMAIN
Locus_332	Locus_332	IPR013032	EGF-like, conserved site	CONSERVED_SITE	PS01186 (PROSITE_PATTERNS)
Locus_332	Locus_332	IPR013032	EGF-like, conserved site	CONSERVED_SITE
Locus_332	Locus_332	IPR013032	EGF-like, conserved site	CONSERVED_SITE	PS01186 (PROSITE_PATTERNS)
Locus_332	Locus_332	IPR013032	EGF-like, conserved site	CONSERVED_SITE
Locus_332	Locus_332	IPR000152	EGF-type aspartate/asparagine hydroxylation site	PTM	PS00010 (PROSITE_PATTERNS)
Locus_332	Locus_332	IPR000152	EGF-type aspartate/asparagine hydroxylation site	PTM
Locus_332	Locus_332	IPR018097	EGF-like calcium-binding, conserved site	CONSERVED_SITE	PS01187 (PROSITE_PATTERNS)
Locus_332	Locus_332	IPR018097	EGF-like calcium-binding, conserved site	CONSERVED_SITE	GO:0005509
Locus_332	Locus_332	IPR000152	EGF-type aspartate/asparagine hydroxylation site	PTM	PS00010 (PROSITE_PATTERNS)
Locus_332	Locus_332	IPR000152	EGF-type aspartate/asparagine hydroxylation site	PTM
Locus_332	Locus_332	IPR018097	EGF-like calcium-binding, conserved site	CONSERVED_SITE	PS01187 (PROSITE_PATTERNS)
Locus_332	Locus_332	IPR018097	EGF-like calcium-binding, conserved site	CONSERVED_SITE	GO:0005509
Locus_332	Locus_332	IPR013032	EGF-like, conserved site	CONSERVED_SITE	PS01186 (PROSITE_PATTERNS)
Locus_332	Locus_332	IPR013032	EGF-like, conserved site	CONSERVED_SITE
Locus_332	Locus_332	IPR013032	EGF-like, conserved site	CONSERVED_SITE	PS01186 (PROSITE_PATTERNS)
Locus_332	Locus_332	IPR013032	EGF-like, conserved site	CONSERVED_SITE
Locus_332	Locus_332	IPR013032	EGF-like, conserved site	CONSERVED_SITE	PS01186 (PROSITE_PATTERNS)
Locus_332	Locus_332	IPR013032	EGF-like, conserved site	CONSERVED_SITE
Locus_332	Locus_332	IPR000152	EGF-type aspartate/asparagine hydroxylation site	PTM	PS00010 (PROSITE_PATTERNS)
Locus_332	Locus_332	IPR000152	EGF-type aspartate/asparagine hydroxylation site	PTM
Locus_332	Locus_332	IPR018097	EGF-like calcium-binding, conserved site	CONSERVED_SITE	PS01187 (PROSITE_PATTERNS)
Locus_332	Locus_332	IPR018097	EGF-like calcium-binding, conserved site	CONSERVED_SITE	GO:0005509
Locus_332	Locus_332	noIPR	EGF-like calcium-binding, conserved site	CONSERVED_SITE	CYTOPLASMIC_DOMAIN (PHOBIUS)
Locus_332	Locus_332	noIPR	EGF-like calcium-binding, conserved site	CONSERVED_SITE
Locus_332	Locus_332	noIPR	EGF-like calcium-binding, conserved site	CONSERVED_SITE	TRANSMEMBRANE (PHOBIUS)
Locus_332	Locus_332	noIPR	EGF-like calcium-binding, conserved site	CONSERVED_SITE
Locus_332	Locus_332	noIPR	EGF-like calcium-binding, conserved site	CONSERVED_SITE	NON_CYTOPLASMIC_DOMAIN (PHOBIUS)
Locus_332	Locus_332	noIPR	EGF-like calcium-binding, conserved site	CONSERVED_SITE
Locus_332	Locus_332	IPR000742	Epidermal growth factor-like domain	DOMAIN	PS50026 (PROSITE_PROFILES)
Locus_332	Locus_332	IPR000742	Epidermal growth factor-like domain	DOMAIN	GO:0005515
Locus_332	Locus_332	IPR000082	SEA domain	DOMAIN	PS50024 (PROSITE_PROFILES)
Locus_332	Locus_332	IPR000082	SEA domain	DOMAIN
Locus_332	Locus_332	IPR000742	Epidermal growth factor-like domain	DOMAIN	PS50026 (PROSITE_PROFILES)
Locus_332	Locus_332	IPR000742	Epidermal growth factor-like domain	DOMAIN	GO:0005515
Locus_332	Locus_332	IPR000742	Epidermal growth factor-like domain	DOMAIN	PS50026 (PROSITE_PROFILES)
Locus_332	Locus_332	IPR000742	Epidermal growth factor-like domain	DOMAIN	GO:0005515
Locus_332	Locus_332	IPR009030	Insulin-like growth factor binding protein, N-terminal	DOMAIN	SSF57184 (SUPERFAMILY)
Locus_332	Locus_332	IPR009030	Insulin-like growth factor binding protein, N-terminal	DOMAIN
Locus_332	Locus_332	noIPR	Insulin-like growth factor binding protein, N-terminal	DOMAIN	SSF57196 (SUPERFAMILY)
Locus_332	Locus_332	noIPR	Insulin-like growth factor binding protein, N-terminal	DOMAIN
Locus_332	Locus_332	noIPR	Insulin-like growth factor binding protein, N-terminal	DOMAIN	TMhelix (TMHMM)
Locus_332	Locus_332	noIPR	Insulin-like growth factor binding protein, N-terminal	DOMAIN
Locus_333	Locus_333	IPR010987	Glutathione S-transferase, C-terminal-like	DOMAIN	G3DSA:1.20.1050.10 (GENE3D)
Locus_333	Locus_333	IPR010987	Glutathione S-transferase, C-terminal-like	DOMAIN
Locus_333	Locus_333	IPR004046	Glutathione S-transferase, C-terminal	DOMAIN	PF00043 (PFAM)
Locus_333	Locus_333	IPR004046	Glutathione S-transferase, C-terminal	DOMAIN
Locus_333	Locus_333	noIPR	Glutathione S-transferase, C-terminal	DOMAIN	PTHR11571 (PANTHER)
Locus_333	Locus_333	noIPR	Glutathione S-transferase, C-terminal	DOMAIN
Locus_333	Locus_333	noIPR	Glutathione S-transferase, C-terminal	DOMAIN	PTHR11571:SF3 (PANTHER)
Locus_333	Locus_333	noIPR	Glutathione S-transferase, C-terminal	DOMAIN
Locus_333	Locus_333	IPR010987	Glutathione S-transferase, C-terminal-like	DOMAIN	PS50405 (PROSITE_PROFILES)
Locus_333	Locus_333	IPR010987	Glutathione S-transferase, C-terminal-like	DOMAIN
Locus_333	Locus_333	IPR010987	Glutathione S-transferase, C-terminal-like	DOMAIN	SSF47616 (SUPERFAMILY)
Locus_333	Locus_333	IPR010987	Glutathione S-transferase, C-terminal-like	DOMAIN
Locus_336	Locus_336	noIPR	null	null	NON_CYTOPLASMIC_DOMAIN (PHOBIUS)
Locus_336	Locus_336	noIPR	null	null
Locus_336	Locus_336	noIPR	null	null	TRANSMEMBRANE (PHOBIUS)
Locus_336	Locus_336	noIPR	null	null
Locus_336	Locus_336	noIPR	null	null	CYTOPLASMIC_DOMAIN (PHOBIUS)
Locus_336	Locus_336	noIPR	null	null
Locus_336	Locus_336	noIPR	null	null	CYTOPLASMIC_DOMAIN (PHOBIUS)
Locus_336	Locus_336	noIPR	null	null
Locus_336	Locus_336	noIPR	null	null	TRANSMEMBRANE (PHOBIUS)
Locus_336	Locus_336	noIPR	null	null
Locus_336	Locus_336	noIPR	null	null	TMhelix (TMHMM)
Locus_336	Locus_336	noIPR	null	null
Locus_336	Locus_336	noIPR	null	null	TMhelix (TMHMM)
Locus_336	Locus_336	noIPR	null	null
Locus_338	Locus_338	noIPR	null	null	Coil (COILS)
Locus_338	Locus_338	noIPR	null	null
Locus_338	Locus_338	IPR002453	Beta tubulin	FAMILY	PR01163 (PRINTS)
Locus_338	Locus_338	IPR002453	Beta tubulin	FAMILY	GO:0005200
Locus_338	Locus_338	IPR002453	Beta tubulin	FAMILY	GO:0005874
Locus_338	Locus_338	IPR002453	Beta tubulin	FAMILY	GO:0005525
Locus_338	Locus_338	IPR023123	Tubulin, C-terminal	DOMAIN	G3DSA:1.10.287.600 (GENE3D)
Locus_338	Locus_338	IPR023123	Tubulin, C-terminal	DOMAIN
Locus_338	Locus_338	IPR000217	Tubulin	FAMILY	PTHR11588 (PANTHER)
Locus_338	Locus_338	IPR000217	Tubulin	FAMILY	GO:0007017
Locus_338	Locus_338	IPR000217	Tubulin	FAMILY	GO:0005874
Locus_338	Locus_338	IPR008280	Tubulin/FtsZ, C-terminal	DOMAIN	SSF55307 (SUPERFAMILY)
Locus_338	Locus_338	IPR008280	Tubulin/FtsZ, C-terminal	DOMAIN	GO:0043234
Locus_338	Locus_338	IPR008280	Tubulin/FtsZ, C-terminal	DOMAIN	GO:0051258
Locus_338	Locus_338	IPR008280	Tubulin/FtsZ, C-terminal	DOMAIN	GO:0003924
Locus_338	Locus_338	IPR008280	Tubulin/FtsZ, C-terminal	DOMAIN	GO:0006184
Locus_338	Locus_338	IPR008280	Tubulin/FtsZ, C-terminal	DOMAIN	GO:0005525
Locus_339	Locus_339	IPR013783	Immunoglobulin-like fold	DOMAIN	G3DSA:2.60.40.10 (GENE3D)
Locus_339	Locus_339	IPR013783	Immunoglobulin-like fold	DOMAIN
Locus_339	Locus_339	noIPR	Immunoglobulin-like fold	DOMAIN	PTHR23278 (PANTHER)
Locus_339	Locus_339	noIPR	Immunoglobulin-like fold	DOMAIN
Locus_339	Locus_339	noIPR	Immunoglobulin-like fold	DOMAIN	CYTOPLASMIC_DOMAIN (PHOBIUS)
Locus_339	Locus_339	noIPR	Immunoglobulin-like fold	DOMAIN
Locus_339	Locus_339	noIPR	Immunoglobulin-like fold	DOMAIN	TRANSMEMBRANE (PHOBIUS)
Locus_339	Locus_339	noIPR	Immunoglobulin-like fold	DOMAIN
Locus_339	Locus_339	noIPR	Immunoglobulin-like fold	DOMAIN	NON_CYTOPLASMIC_DOMAIN (PHOBIUS)
Locus_339	Locus_339	noIPR	Immunoglobulin-like fold	DOMAIN
Locus_339	Locus_339	IPR003961	Fibronectin, type III	DOMAIN	PS50853 (PROSITE_PROFILES)
Locus_339	Locus_339	IPR003961	Fibronectin, type III	DOMAIN	GO:0005515
Locus_339	Locus_339	IPR003961	Fibronectin, type III	DOMAIN	SSF49265 (SUPERFAMILY)
Locus_339	Locus_339	IPR003961	Fibronectin, type III	DOMAIN	GO:0005515
Locus_339	Locus_339	noIPR	Fibronectin, type III	DOMAIN	TMhelix (TMHMM)
Locus_339	Locus_339	noIPR	Fibronectin, type III	DOMAIN
Locus_339	Locus_339	noIPR	Fibronectin, type III	DOMAIN	TMhelix (TMHMM)
Locus_339	Locus_339	noIPR	Fibronectin, type III	DOMAIN
Locus_342	Locus_342	IPR002181	Fibrinogen, alpha/beta/gamma chain, C-terminal globular domain	DOMAIN	SM00186 (SMART)
Locus_342	Locus_342	IPR002181	Fibrinogen, alpha/beta/gamma chain, C-terminal globular domain	DOMAIN
Locus_342	Locus_342	IPR014715	Fibrinogen, alpha/beta/gamma chain, C-terminal globular, subdomain 2	DOMAIN	G3DSA:4.10.530.10 (GENE3D)
Locus_342	Locus_342	IPR014715	Fibrinogen, alpha/beta/gamma chain, C-terminal globular, subdomain 2	DOMAIN
Locus_342	Locus_342	IPR002181	Fibrinogen, alpha/beta/gamma chain, C-terminal globular domain	DOMAIN	PF00147 (PFAM)
Locus_342	Locus_342	IPR002181	Fibrinogen, alpha/beta/gamma chain, C-terminal globular domain	DOMAIN
Locus_342	Locus_342	IPR014716	Fibrinogen, alpha/beta/gamma chain, C-terminal globular, subdomain 1	DOMAIN	G3DSA:3.90.215.10 (GENE3D)
Locus_342	Locus_342	IPR014716	Fibrinogen, alpha/beta/gamma chain, C-terminal globular, subdomain 1	DOMAIN
Locus_342	Locus_342	noIPR	Fibrinogen, alpha/beta/gamma chain, C-terminal globular, subdomain 1	DOMAIN	PTHR19143 (PANTHER)
Locus_342	Locus_342	noIPR	Fibrinogen, alpha/beta/gamma chain, C-terminal globular, subdomain 1	DOMAIN
Locus_342	Locus_342	IPR020837	Fibrinogen, conserved site	CONSERVED_SITE	PS00514 (PROSITE_PATTERNS)
Locus_342	Locus_342	IPR020837	Fibrinogen, conserved site	CONSERVED_SITE
Locus_342	Locus_342	noIPR	Fibrinogen, conserved site	CONSERVED_SITE	CYTOPLASMIC_DOMAIN (PHOBIUS)
Locus_342	Locus_342	noIPR	Fibrinogen, conserved site	CONSERVED_SITE
Locus_342	Locus_342	noIPR	Fibrinogen, conserved site	CONSERVED_SITE	TRANSMEMBRANE (PHOBIUS)
Locus_342	Locus_342	noIPR	Fibrinogen, conserved site	CONSERVED_SITE
Locus_342	Locus_342	noIPR	Fibrinogen, conserved site	CONSERVED_SITE	NON_CYTOPLASMIC_DOMAIN (PHOBIUS)
Locus_342	Locus_342	noIPR	Fibrinogen, conserved site	CONSERVED_SITE
Locus_342	Locus_342	IPR002181	Fibrinogen, alpha/beta/gamma chain, C-terminal globular domain	DOMAIN	PS51406 (PROSITE_PROFILES)
Locus_342	Locus_342	IPR002181	Fibrinogen, alpha/beta/gamma chain, C-terminal globular domain	DOMAIN
Locus_342	Locus_342	IPR002181	Fibrinogen, alpha/beta/gamma chain, C-terminal globular domain	DOMAIN	SSF56496 (SUPERFAMILY)
Locus_342	Locus_342	IPR002181	Fibrinogen, alpha/beta/gamma chain, C-terminal globular domain	DOMAIN
Locus_342	Locus_342	noIPR	Fibrinogen, alpha/beta/gamma chain, C-terminal globular domain	DOMAIN	TMhelix (TMHMM)
Locus_342	Locus_342	noIPR	Fibrinogen, alpha/beta/gamma chain, C-terminal globular domain	DOMAIN
Locus_343	Locus_343	IPR006638	Elongator protein 3/MiaB/NifB	DOMAIN	SM00729 (SMART)
Locus_343	Locus_343	IPR006638	Elongator protein 3/MiaB/NifB	DOMAIN	GO:0003824
Locus_343	Locus_343	IPR006638	Elongator protein 3/MiaB/NifB	DOMAIN	GO:0051536
Locus_343	Locus_343	IPR002792	TRAM domain	DOMAIN	PF01938 (PFAM)
Locus_343	Locus_343	IPR002792	TRAM domain	DOMAIN
Locus_343	Locus_343	IPR007197	Radical SAM	DOMAIN	PF04055 (PFAM)
Locus_343	Locus_343	IPR007197	Radical SAM	DOMAIN	GO:0003824
Locus_343	Locus_343	IPR007197	Radical SAM	DOMAIN	GO:0051536
Locus_343	Locus_343	IPR013848	Methylthiotransferase, N-terminal	DOMAIN	PF00919 (PFAM)
Locus_343	Locus_343	IPR013848	Methylthiotransferase, N-terminal	DOMAIN	GO:0003824
Locus_343	Locus_343	IPR013848	Methylthiotransferase, N-terminal	DOMAIN	GO:0051539
Locus_343	Locus_343	IPR013848	Methylthiotransferase, N-terminal	DOMAIN	GO:0009451
Locus_343	Locus_343	IPR005839	Methylthiotransferase	FAMILY	TIGR00089 (TIGRFAM)
Locus_343	Locus_343	IPR005839	Methylthiotransferase	FAMILY	GO:0043412
Locus_343	Locus_343	IPR005839	Methylthiotransferase	FAMILY	GO:0016740
Locus_343	Locus_343	IPR005839	Methylthiotransferase	FAMILY	GO:0051539
Locus_343	Locus_343	IPR023404	Radical SAM, alpha/beta horseshoe	DOMAIN	G3DSA:3.80.30.20 (GENE3D)
Locus_343	Locus_343	IPR023404	Radical SAM, alpha/beta horseshoe	DOMAIN
Locus_343	Locus_343	IPR023970	Methylthiotransferase/radical SAM-type protein	FAMILY	PTHR11918 (PANTHER)
Locus_343	Locus_343	IPR023970	Methylthiotransferase/radical SAM-type protein	FAMILY
Locus_343	Locus_343	noIPR	Methylthiotransferase/radical SAM-type protein	FAMILY	PTHR11918:SF41 (PANTHER)
Locus_343	Locus_343	noIPR	Methylthiotransferase/radical SAM-type protein	FAMILY
Locus_343	Locus_343	IPR020612	Methylthiotransferase, conserved site	CONSERVED_SITE	PS01278 (PROSITE_PATTERNS)
Locus_343	Locus_343	IPR020612	Methylthiotransferase, conserved site	CONSERVED_SITE	GO:0051539
Locus_343	Locus_343	IPR002792	TRAM domain	DOMAIN	PS50926 (PROSITE_PROFILES)
Locus_343	Locus_343	IPR002792	TRAM domain	DOMAIN
Locus_343	Locus_343	IPR013848	Methylthiotransferase, N-terminal	DOMAIN	PS51449 (PROSITE_PROFILES)
Locus_343	Locus_343	IPR013848	Methylthiotransferase, N-terminal	DOMAIN	GO:0003824
Locus_343	Locus_343	IPR013848	Methylthiotransferase, N-terminal	DOMAIN	GO:0051539
Locus_343	Locus_343	IPR013848	Methylthiotransferase, N-terminal	DOMAIN	GO:0009451
Locus_343	Locus_343	noIPR	Methylthiotransferase, N-terminal	DOMAIN	SSF102114 (SUPERFAMILY)
Locus_343	Locus_343	noIPR	Methylthiotransferase, N-terminal	DOMAIN
Locus_344	Locus_344	noIPR	null	null	Coil (COILS)
Locus_344	Locus_344	noIPR	null	null
Locus_344	Locus_344	IPR001304	C-type lectin	DOMAIN	SM00034 (SMART)
Locus_344	Locus_344	IPR001304	C-type lectin	DOMAIN	GO:0030246
Locus_344	Locus_344	IPR008160	Collagen triple helix repeat	REPEAT	PF01391 (PFAM)
Locus_344	Locus_344	IPR008160	Collagen triple helix repeat	REPEAT
Locus_344	Locus_344	IPR016186	C-type lectin-like	DOMAIN	G3DSA:3.10.100.10 (GENE3D)
Locus_344	Locus_344	IPR016186	C-type lectin-like	DOMAIN
Locus_344	Locus_344	IPR001304	C-type lectin	DOMAIN	PF00059 (PFAM)
Locus_344	Locus_344	IPR001304	C-type lectin	DOMAIN	GO:0030246
Locus_344	Locus_344	noIPR	C-type lectin	DOMAIN	PTHR24021 (PANTHER)
Locus_344	Locus_344	noIPR	C-type lectin	DOMAIN
Locus_344	Locus_344	IPR018378	C-type lectin, conserved site	CONSERVED_SITE	PS00615 (PROSITE_PATTERNS)
Locus_344	Locus_344	IPR018378	C-type lectin, conserved site	CONSERVED_SITE
Locus_344	Locus_344	noIPR	C-type lectin, conserved site	CONSERVED_SITE	CYTOPLASMIC_DOMAIN (PHOBIUS)
Locus_344	Locus_344	noIPR	C-type lectin, conserved site	CONSERVED_SITE
Locus_344	Locus_344	noIPR	C-type lectin, conserved site	CONSERVED_SITE	TRANSMEMBRANE (PHOBIUS)
Locus_344	Locus_344	noIPR	C-type lectin, conserved site	CONSERVED_SITE
Locus_344	Locus_344	noIPR	C-type lectin, conserved site	CONSERVED_SITE	NON_CYTOPLASMIC_DOMAIN (PHOBIUS)
Locus_344	Locus_344	noIPR	C-type lectin, conserved site	CONSERVED_SITE
Locus_344	Locus_344	IPR001304	C-type lectin	DOMAIN	PS50041 (PROSITE_PROFILES)
Locus_344	Locus_344	IPR001304	C-type lectin	DOMAIN	GO:0030246
Locus_344	Locus_344	IPR016187	C-type lectin fold	DOMAIN	SSF56436 (SUPERFAMILY)
Locus_344	Locus_344	IPR016187	C-type lectin fold	DOMAIN
Locus_344	Locus_344	noIPR	C-type lectin fold	DOMAIN	TMhelix (TMHMM)
Locus_344	Locus_344	noIPR	C-type lectin fold	DOMAIN
Locus_346	Locus_346	IPR011765	Peptidase M16, N-terminal	DOMAIN	PF00675 (PFAM)
Locus_346	Locus_346	IPR011765	Peptidase M16, N-terminal	DOMAIN
Locus_346	Locus_346	IPR011237	Peptidase M16 domain	DOMAIN	G3DSA:3.30.830.10 (GENE3D)
Locus_346	Locus_346	IPR011237	Peptidase M16 domain	DOMAIN	GO:0046872
Locus_346	Locus_346	IPR011237	Peptidase M16 domain	DOMAIN	G3DSA:3.30.830.10 (GENE3D)
Locus_346	Locus_346	IPR011237	Peptidase M16 domain	DOMAIN	GO:0046872
Locus_346	Locus_346	IPR007863	Peptidase M16, C-terminal domain	DOMAIN	PF05193 (PFAM)
Locus_346	Locus_346	IPR007863	Peptidase M16, C-terminal domain	DOMAIN
Locus_346	Locus_346	noIPR	Peptidase M16, C-terminal domain	DOMAIN	PTHR11851 (PANTHER)
Locus_346	Locus_346	noIPR	Peptidase M16, C-terminal domain	DOMAIN
Locus_346	Locus_346	noIPR	Peptidase M16, C-terminal domain	DOMAIN	PTHR11851:SF59 (PANTHER)
Locus_346	Locus_346	noIPR	Peptidase M16, C-terminal domain	DOMAIN
Locus_346	Locus_346	IPR011249	Metalloenzyme, LuxS/M16 peptidase-like	DOMAIN	SSF63411 (SUPERFAMILY)
Locus_346	Locus_346	IPR011249	Metalloenzyme, LuxS/M16 peptidase-like	DOMAIN	GO:0046872
Locus_346	Locus_346	IPR011249	Metalloenzyme, LuxS/M16 peptidase-like	DOMAIN	GO:0003824
Locus_346	Locus_346	IPR011249	Metalloenzyme, LuxS/M16 peptidase-like	DOMAIN	SSF63411 (SUPERFAMILY)
Locus_346	Locus_346	IPR011249	Metalloenzyme, LuxS/M16 peptidase-like	DOMAIN	GO:0046872
Locus_346	Locus_346	IPR011249	Metalloenzyme, LuxS/M16 peptidase-like	DOMAIN	GO:0003824
Locus_352	Locus_352	IPR003338	CDC48, N-terminal subdomain	DOMAIN	SM01073 (SMART)
Locus_352	Locus_352	IPR003338	CDC48, N-terminal subdomain	DOMAIN
Locus_352	Locus_352	IPR004201	CDC48, domain 2	DOMAIN	SM01072 (SMART)
Locus_352	Locus_352	IPR004201	CDC48, domain 2	DOMAIN
Locus_352	Locus_352	IPR003593	AAA+ ATPase domain	DOMAIN	SM00382 (SMART)
Locus_352	Locus_352	IPR003593	AAA+ ATPase domain	DOMAIN	GO:0017111
Locus_352	Locus_352	IPR003593	AAA+ ATPase domain	DOMAIN	GO:0000166
Locus_352	Locus_352	IPR005938	AAA ATPase, CDC48 family	FAMILY	TIGR01243 (TIGRFAM)
Locus_352	Locus_352	IPR005938	AAA ATPase, CDC48 family	FAMILY	GO:0016787
Locus_352	Locus_352	noIPR	AAA ATPase, CDC48 family	FAMILY	G3DSA:1.10.8.60 (GENE3D)
Locus_352	Locus_352	noIPR	AAA ATPase, CDC48 family	FAMILY
Locus_352	Locus_352	noIPR	AAA ATPase, CDC48 family	FAMILY	G3DSA:3.10.330.10 (GENE3D)
Locus_352	Locus_352	noIPR	AAA ATPase, CDC48 family	FAMILY
Locus_352	Locus_352	noIPR	AAA ATPase, CDC48 family	FAMILY	G3DSA:3.40.50.300 (GENE3D)
Locus_352	Locus_352	noIPR	AAA ATPase, CDC48 family	FAMILY
Locus_352	Locus_352	noIPR	AAA ATPase, CDC48 family	FAMILY	G3DSA:2.40.40.20 (GENE3D)
Locus_352	Locus_352	noIPR	AAA ATPase, CDC48 family	FAMILY
Locus_352	Locus_352	IPR003338	CDC48, N-terminal subdomain	DOMAIN	PF02359 (PFAM)
Locus_352	Locus_352	IPR003338	CDC48, N-terminal subdomain	DOMAIN
Locus_352	Locus_352	IPR003959	ATPase, AAA-type, core	DOMAIN	PF00004 (PFAM)
Locus_352	Locus_352	IPR003959	ATPase, AAA-type, core	DOMAIN	GO:0005524
Locus_352	Locus_352	IPR015415	Vps4 oligomerisation, C-terminal	DOMAIN	PF09336 (PFAM)
Locus_352	Locus_352	IPR015415	Vps4 oligomerisation, C-terminal	DOMAIN
Locus_352	Locus_352	noIPR	Vps4 oligomerisation, C-terminal	DOMAIN	G3DSA:3.40.50.300 (GENE3D)
Locus_352	Locus_352	noIPR	Vps4 oligomerisation, C-terminal	DOMAIN
Locus_352	Locus_352	IPR004201	CDC48, domain 2	DOMAIN	PF02933 (PFAM)
Locus_352	Locus_352	IPR004201	CDC48, domain 2	DOMAIN
Locus_352	Locus_352	noIPR	CDC48, domain 2	DOMAIN	PTHR23077 (PANTHER)
Locus_352	Locus_352	noIPR	CDC48, domain 2	DOMAIN
Locus_352	Locus_352	IPR003960	ATPase, AAA-type, conserved site	CONSERVED_SITE	PS00674 (PROSITE_PATTERNS)
Locus_352	Locus_352	IPR003960	ATPase, AAA-type, conserved site	CONSERVED_SITE	GO:0005524
Locus_352	Locus_352	IPR003960	ATPase, AAA-type, conserved site	CONSERVED_SITE	PS00674 (PROSITE_PATTERNS)
Locus_352	Locus_352	IPR003960	ATPase, AAA-type, conserved site	CONSERVED_SITE	GO:0005524
Locus_352	Locus_352	noIPR	ATPase, AAA-type, conserved site	CONSERVED_SITE	SSF54585 (SUPERFAMILY)
Locus_352	Locus_352	noIPR	ATPase, AAA-type, conserved site	CONSERVED_SITE
Locus_352	Locus_352	IPR027417	P-loop containing nucleoside triphosphate hydrolase	DOMAIN	SSF52540 (SUPERFAMILY)
Locus_352	Locus_352	IPR027417	P-loop containing nucleoside triphosphate hydrolase	DOMAIN
Locus_352	Locus_352	IPR027417	P-loop containing nucleoside triphosphate hydrolase	DOMAIN	SSF52540 (SUPERFAMILY)
Locus_352	Locus_352	IPR027417	P-loop containing nucleoside triphosphate hydrolase	DOMAIN
Locus_352	Locus_352	IPR009010	Aspartate decarboxylase-like domain	DOMAIN	SSF50692 (SUPERFAMILY)
Locus_352	Locus_352	IPR009010	Aspartate decarboxylase-like domain	DOMAIN
Locus_354	Locus_354	noIPR	null	null	TRANSMEMBRANE (PHOBIUS)
Locus_354	Locus_354	noIPR	null	null
Locus_354	Locus_354	noIPR	null	null	NON_CYTOPLASMIC_DOMAIN (PHOBIUS)
Locus_354	Locus_354	noIPR	null	null
Locus_354	Locus_354	noIPR	null	null	CYTOPLASMIC_DOMAIN (PHOBIUS)
Locus_354	Locus_354	noIPR	null	null
Locus_354	Locus_354	noIPR	null	null	TMhelix (TMHMM)
Locus_354	Locus_354	noIPR	null	null
Locus_355	Locus_355	IPR013320	Concanavalin A-like lectin/glucanase, subgroup	DOMAIN	G3DSA:2.60.120.200 (GENE3D)
Locus_355	Locus_355	IPR013320	Concanavalin A-like lectin/glucanase, subgroup	DOMAIN
Locus_355	Locus_355	IPR002126	Cadherin	DOMAIN	G3DSA:2.60.40.60 (GENE3D)
Locus_355	Locus_355	IPR002126	Cadherin	DOMAIN	GO:0005509
Locus_355	Locus_355	IPR002126	Cadherin	DOMAIN	GO:0016020
Locus_355	Locus_355	IPR002126	Cadherin	DOMAIN	GO:0007156
Locus_355	Locus_355	IPR020894	Cadherin conserved site	CONSERVED_SITE	PS00232 (PROSITE_PATTERNS)
Locus_355	Locus_355	IPR020894	Cadherin conserved site	CONSERVED_SITE	GO:0005886
Locus_355	Locus_355	IPR020894	Cadherin conserved site	CONSERVED_SITE	GO:0007155
Locus_355	Locus_355	noIPR	Cadherin conserved site	CONSERVED_SITE	CYTOPLASMIC_DOMAIN (PHOBIUS)
Locus_355	Locus_355	noIPR	Cadherin conserved site	CONSERVED_SITE
Locus_355	Locus_355	noIPR	Cadherin conserved site	CONSERVED_SITE	NON_CYTOPLASMIC_DOMAIN (PHOBIUS)
Locus_355	Locus_355	noIPR	Cadherin conserved site	CONSERVED_SITE
Locus_355	Locus_355	noIPR	Cadherin conserved site	CONSERVED_SITE	TRANSMEMBRANE (PHOBIUS)
Locus_355	Locus_355	noIPR	Cadherin conserved site	CONSERVED_SITE
Locus_355	Locus_355	IPR002126	Cadherin	DOMAIN	PS50268 (PROSITE_PROFILES)
Locus_355	Locus_355	IPR002126	Cadherin	DOMAIN	GO:0005509
Locus_355	Locus_355	IPR002126	Cadherin	DOMAIN	GO:0016020
Locus_355	Locus_355	IPR002126	Cadherin	DOMAIN	GO:0007156
Locus_355	Locus_355	noIPR	Cadherin	DOMAIN	TMhelix (TMHMM)
Locus_355	Locus_355	noIPR	Cadherin	DOMAIN
Locus_356	Locus_356	noIPR	null	null	Coil (COILS)
Locus_356	Locus_356	noIPR	null	null
Locus_356	Locus_356	noIPR	null	null	Coil (COILS)
Locus_356	Locus_356	noIPR	null	null
Locus_356	Locus_356	noIPR	null	null	Coil (COILS)
Locus_356	Locus_356	noIPR	null	null
Locus_356	Locus_356	noIPR	null	null	Coil (COILS)
Locus_356	Locus_356	noIPR	null	null
Locus_356	Locus_356	noIPR	null	null	Coil (COILS)
Locus_356	Locus_356	noIPR	null	null
Locus_356	Locus_356	noIPR	null	null	Coil (COILS)
Locus_356	Locus_356	noIPR	null	null
Locus_356	Locus_356	noIPR	null	null	Coil (COILS)
Locus_356	Locus_356	noIPR	null	null
Locus_356	Locus_356	noIPR	null	null	Coil (COILS)
Locus_356	Locus_356	noIPR	null	null
Locus_356	Locus_356	noIPR	null	null	Coil (COILS)
Locus_356	Locus_356	noIPR	null	null
Locus_356	Locus_356	noIPR	null	null	Coil (COILS)
Locus_356	Locus_356	noIPR	null	null
Locus_356	Locus_356	noIPR	null	null	Coil (COILS)
Locus_356	Locus_356	noIPR	null	null
Locus_356	Locus_356	noIPR	null	null	Coil (COILS)
Locus_356	Locus_356	noIPR	null	null
Locus_356	Locus_356	IPR013315	Spectrin alpha chain, SH3 domain	DOMAIN	PR01887 (PRINTS)
Locus_356	Locus_356	IPR013315	Spectrin alpha chain, SH3 domain	DOMAIN
Locus_356	Locus_356	IPR018159	Spectrin/alpha-actinin	REPEAT	SM00150 (SMART)
Locus_356	Locus_356	IPR018159	Spectrin/alpha-actinin	REPEAT
Locus_356	Locus_356	IPR001452	Src homology-3 domain	DOMAIN	SM00326 (SMART)
Locus_356	Locus_356	IPR001452	Src homology-3 domain	DOMAIN	GO:0005515
Locus_356	Locus_356	IPR002048	EF-hand domain	DOMAIN	SM00054 (SMART)
Locus_356	Locus_356	IPR002048	EF-hand domain	DOMAIN	GO:0005509
Locus_356	Locus_356	noIPR	EF-hand domain	DOMAIN	G3DSA:1.20.58.60 (GENE3D)
Locus_356	Locus_356	noIPR	EF-hand domain	DOMAIN
Locus_356	Locus_356	noIPR	EF-hand domain	DOMAIN	G3DSA:1.20.58.60 (GENE3D)
Locus_356	Locus_356	noIPR	EF-hand domain	DOMAIN
Locus_356	Locus_356	noIPR	EF-hand domain	DOMAIN	G3DSA:1.20.58.60 (GENE3D)
Locus_356	Locus_356	noIPR	EF-hand domain	DOMAIN
Locus_356	Locus_356	IPR002017	Spectrin repeat	REPEAT	PF00435 (PFAM)
Locus_356	Locus_356	IPR002017	Spectrin repeat	REPEAT	GO:0005515
Locus_356	Locus_356	noIPR	Spectrin repeat	REPEAT	G3DSA:1.20.58.60 (GENE3D)
Locus_356	Locus_356	noIPR	Spectrin repeat	REPEAT
Locus_356	Locus_356	IPR011992	EF-hand domain pair	DOMAIN	PF13499 (PFAM)
Locus_356	Locus_356	IPR011992	EF-hand domain pair	DOMAIN	GO:0005509
Locus_356	Locus_356	noIPR	EF-hand domain pair	DOMAIN	G3DSA:1.20.58.60 (GENE3D)
Locus_356	Locus_356	noIPR	EF-hand domain pair	DOMAIN
Locus_356	Locus_356	IPR011992	EF-hand domain pair	DOMAIN	G3DSA:1.10.238.10 (GENE3D)
Locus_356	Locus_356	IPR011992	EF-hand domain pair	DOMAIN	GO:0005509
Locus_356	Locus_356	IPR001452	Src homology-3 domain	DOMAIN	PF00018 (PFAM)
Locus_356	Locus_356	IPR001452	Src homology-3 domain	DOMAIN	GO:0005515
Locus_356	Locus_356	IPR011992	EF-hand domain pair	DOMAIN	G3DSA:1.10.238.10 (GENE3D)
Locus_356	Locus_356	IPR011992	EF-hand domain pair	DOMAIN	GO:0005509
Locus_356	Locus_356	IPR014837	EF-hand, Ca insensitive	DOMAIN	PF08726 (PFAM)
Locus_356	Locus_356	IPR014837	EF-hand, Ca insensitive	DOMAIN
Locus_356	Locus_356	noIPR	EF-hand, Ca insensitive	DOMAIN	G3DSA:1.20.5.170 (GENE3D)
Locus_356	Locus_356	noIPR	EF-hand, Ca insensitive	DOMAIN
Locus_356	Locus_356	noIPR	EF-hand, Ca insensitive	DOMAIN	G3DSA:2.30.30.40 (GENE3D)
Locus_356	Locus_356	noIPR	EF-hand, Ca insensitive	DOMAIN
Locus_356	Locus_356	noIPR	EF-hand, Ca insensitive	DOMAIN	PTHR11915 (PANTHER)
Locus_356	Locus_356	noIPR	EF-hand, Ca insensitive	DOMAIN
Locus_356	Locus_356	noIPR	EF-hand, Ca insensitive	DOMAIN	PTHR11915:SF6 (PANTHER)
Locus_356	Locus_356	noIPR	EF-hand, Ca insensitive	DOMAIN
Locus_356	Locus_356	IPR018247	EF-Hand 1, calcium-binding site	BINDING_SITE	PS00018 (PROSITE_PATTERNS)
Locus_356	Locus_356	IPR018247	EF-Hand 1, calcium-binding site	BINDING_SITE
Locus_356	Locus_356	IPR018247	EF-Hand 1, calcium-binding site	BINDING_SITE	PS00018 (PROSITE_PATTERNS)
Locus_356	Locus_356	IPR018247	EF-Hand 1, calcium-binding site	BINDING_SITE
Locus_356	Locus_356	IPR002048	EF-hand domain	DOMAIN	PS50222 (PROSITE_PROFILES)
Locus_356	Locus_356	IPR002048	EF-hand domain	DOMAIN	GO:0005509
Locus_356	Locus_356	IPR001452	Src homology-3 domain	DOMAIN	PS50002 (PROSITE_PROFILES)
Locus_356	Locus_356	IPR001452	Src homology-3 domain	DOMAIN	GO:0005515
Locus_356	Locus_356	IPR002048	EF-hand domain	DOMAIN	PS50222 (PROSITE_PROFILES)
Locus_356	Locus_356	IPR002048	EF-hand domain	DOMAIN	GO:0005509
Locus_356	Locus_356	noIPR	EF-hand domain	DOMAIN	SSF46966 (SUPERFAMILY)
Locus_356	Locus_356	noIPR	EF-hand domain	DOMAIN
Locus_356	Locus_356	noIPR	EF-hand domain	DOMAIN	SSF46966 (SUPERFAMILY)
Locus_356	Locus_356	noIPR	EF-hand domain	DOMAIN
Locus_356	Locus_356	noIPR	EF-hand domain	DOMAIN	SSF46966 (SUPERFAMILY)
Locus_356	Locus_356	noIPR	EF-hand domain	DOMAIN
Locus_356	Locus_356	noIPR	EF-hand domain	DOMAIN	SSF46966 (SUPERFAMILY)
Locus_356	Locus_356	noIPR	EF-hand domain	DOMAIN
Locus_356	Locus_356	IPR001452	Src homology-3 domain	DOMAIN	SSF50044 (SUPERFAMILY)
Locus_356	Locus_356	IPR001452	Src homology-3 domain	DOMAIN	GO:0005515
Locus_356	Locus_356	noIPR	Src homology-3 domain	DOMAIN	SSF46966 (SUPERFAMILY)
Locus_356	Locus_356	noIPR	Src homology-3 domain	DOMAIN
Locus_356	Locus_356	noIPR	Src homology-3 domain	DOMAIN	SSF46966 (SUPERFAMILY)
Locus_356	Locus_356	noIPR	Src homology-3 domain	DOMAIN
Locus_356	Locus_356	noIPR	Src homology-3 domain	DOMAIN	SSF46966 (SUPERFAMILY)
Locus_356	Locus_356	noIPR	Src homology-3 domain	DOMAIN
Locus_356	Locus_356	noIPR	Src homology-3 domain	DOMAIN	SSF46966 (SUPERFAMILY)
Locus_356	Locus_356	noIPR	Src homology-3 domain	DOMAIN
Locus_356	Locus_356	noIPR	Src homology-3 domain	DOMAIN	SSF46966 (SUPERFAMILY)
Locus_356	Locus_356	noIPR	Src homology-3 domain	DOMAIN
Locus_356	Locus_356	noIPR	Src homology-3 domain	DOMAIN	SSF46966 (SUPERFAMILY)
Locus_356	Locus_356	noIPR	Src homology-3 domain	DOMAIN
Locus_356	Locus_356	noIPR	Src homology-3 domain	DOMAIN	SSF46966 (SUPERFAMILY)
Locus_356	Locus_356	noIPR	Src homology-3 domain	DOMAIN
Locus_356	Locus_356	noIPR	Src homology-3 domain	DOMAIN	SSF46966 (SUPERFAMILY)
Locus_356	Locus_356	noIPR	Src homology-3 domain	DOMAIN
Locus_356	Locus_356	noIPR	Src homology-3 domain	DOMAIN	SSF46966 (SUPERFAMILY)
Locus_356	Locus_356	noIPR	Src homology-3 domain	DOMAIN
Locus_356	Locus_356	noIPR	Src homology-3 domain	DOMAIN	SSF47473 (SUPERFAMILY)
Locus_356	Locus_356	noIPR	Src homology-3 domain	DOMAIN
Locus_356	Locus_356	noIPR	Src homology-3 domain	DOMAIN	SSF46966 (SUPERFAMILY)
Locus_356	Locus_356	noIPR	Src homology-3 domain	DOMAIN
Locus_356	Locus_356	noIPR	Src homology-3 domain	DOMAIN	SSF46966 (SUPERFAMILY)
Locus_356	Locus_356	noIPR	Src homology-3 domain	DOMAIN
Locus_356	Locus_356	noIPR	Src homology-3 domain	DOMAIN	SSF46966 (SUPERFAMILY)
Locus_356	Locus_356	noIPR	Src homology-3 domain	DOMAIN
Locus_356	Locus_356	noIPR	Src homology-3 domain	DOMAIN	SSF46966 (SUPERFAMILY)
Locus_356	Locus_356	noIPR	Src homology-3 domain	DOMAIN
Locus_357	Locus_357	noIPR	null	null	CYTOPLASMIC_DOMAIN (PHOBIUS)
Locus_357	Locus_357	noIPR	null	null
Locus_357	Locus_357	noIPR	null	null	TRANSMEMBRANE (PHOBIUS)
Locus_357	Locus_357	noIPR	null	null
Locus_357	Locus_357	noIPR	null	null	NON_CYTOPLASMIC_DOMAIN (PHOBIUS)
Locus_357	Locus_357	noIPR	null	null
Locus_357	Locus_357	noIPR	null	null	TMhelix (TMHMM)
Locus_357	Locus_357	noIPR	null	null
Locus_359	Locus_359	noIPR	null	null	Coil (COILS)
Locus_359	Locus_359	noIPR	null	null
Locus_359	Locus_359	IPR001630	cAMP response element binding (CREB) protein	FAMILY	PR00041 (PRINTS)
Locus_359	Locus_359	IPR001630	cAMP response element binding (CREB) protein	FAMILY	GO:0003677
Locus_359	Locus_359	IPR001630	cAMP response element binding (CREB) protein	FAMILY	GO:0005634
Locus_359	Locus_359	IPR001630	cAMP response element binding (CREB) protein	FAMILY	GO:0003700
Locus_359	Locus_359	IPR001630	cAMP response element binding (CREB) protein	FAMILY	GO:0006355
Locus_359	Locus_359	IPR004827	Basic-leucine zipper domain	DOMAIN	SM00338 (SMART)
Locus_359	Locus_359	IPR004827	Basic-leucine zipper domain	DOMAIN	GO:0006355
Locus_359	Locus_359	IPR004827	Basic-leucine zipper domain	DOMAIN	GO:0043565
Locus_359	Locus_359	IPR004827	Basic-leucine zipper domain	DOMAIN	GO:0003700
Locus_359	Locus_359	IPR004827	Basic-leucine zipper domain	DOMAIN	PF00170 (PFAM)
Locus_359	Locus_359	IPR004827	Basic-leucine zipper domain	DOMAIN	GO:0006355
Locus_359	Locus_359	IPR004827	Basic-leucine zipper domain	DOMAIN	GO:0043565
Locus_359	Locus_359	IPR004827	Basic-leucine zipper domain	DOMAIN	GO:0003700
Locus_359	Locus_359	noIPR	Basic-leucine zipper domain	DOMAIN	G3DSA:1.20.5.170 (GENE3D)
Locus_359	Locus_359	noIPR	Basic-leucine zipper domain	DOMAIN
Locus_359	Locus_359	IPR003102	Coactivator CBP, pKID	DOMAIN	PF02173 (PFAM)
Locus_359	Locus_359	IPR003102	Coactivator CBP, pKID	DOMAIN	GO:0006355
Locus_359	Locus_359	IPR003102	Coactivator CBP, pKID	DOMAIN	GO:0005515
Locus_359	Locus_359	noIPR	Coactivator CBP, pKID	DOMAIN	PTHR22952:SF15 (PANTHER)
Locus_359	Locus_359	noIPR	Coactivator CBP, pKID	DOMAIN
Locus_359	Locus_359	noIPR	Coactivator CBP, pKID	DOMAIN	PTHR22952 (PANTHER)
Locus_359	Locus_359	noIPR	Coactivator CBP, pKID	DOMAIN
Locus_359	Locus_359	IPR004827	Basic-leucine zipper domain	DOMAIN	PS00036 (PROSITE_PATTERNS)
Locus_359	Locus_359	IPR004827	Basic-leucine zipper domain	DOMAIN	GO:0006355
Locus_359	Locus_359	IPR004827	Basic-leucine zipper domain	DOMAIN	GO:0043565
Locus_359	Locus_359	IPR004827	Basic-leucine zipper domain	DOMAIN	GO:0003700
Locus_359	Locus_359	IPR003102	Coactivator CBP, pKID	DOMAIN	PS50953 (PROSITE_PROFILES)
Locus_359	Locus_359	IPR003102	Coactivator CBP, pKID	DOMAIN	GO:0006355
Locus_359	Locus_359	IPR003102	Coactivator CBP, pKID	DOMAIN	GO:0005515
Locus_359	Locus_359	IPR004827	Basic-leucine zipper domain	DOMAIN	PS50217 (PROSITE_PROFILES)
Locus_359	Locus_359	IPR004827	Basic-leucine zipper domain	DOMAIN	GO:0006355
Locus_359	Locus_359	IPR004827	Basic-leucine zipper domain	DOMAIN	GO:0043565
Locus_359	Locus_359	IPR004827	Basic-leucine zipper domain	DOMAIN	GO:0003700
Locus_359	Locus_359	noIPR	Basic-leucine zipper domain	DOMAIN	SSF57959 (SUPERFAMILY)
Locus_359	Locus_359	noIPR	Basic-leucine zipper domain	DOMAIN
Locus_360	Locus_360	noIPR	null	null	NON_CYTOPLASMIC_DOMAIN (PHOBIUS)
Locus_360	Locus_360	noIPR	null	null
Locus_360	Locus_360	noIPR	null	null	CYTOPLASMIC_DOMAIN (PHOBIUS)
Locus_360	Locus_360	noIPR	null	null
Locus_360	Locus_360	noIPR	null	null	TRANSMEMBRANE (PHOBIUS)
Locus_360	Locus_360	noIPR	null	null
Locus_360	Locus_360	noIPR	null	null	TMhelix (TMHMM)
Locus_360	Locus_360	noIPR	null	null
Locus_361	Locus_361	IPR018499	Tetraspanin/Peripherin	FAMILY	PF00335 (PFAM)
Locus_361	Locus_361	IPR018499	Tetraspanin/Peripherin	FAMILY	GO:0016021
Locus_361	Locus_361	noIPR	Tetraspanin/Peripherin	FAMILY	PTHR19282 (PANTHER)
Locus_361	Locus_361	noIPR	Tetraspanin/Peripherin	FAMILY
Locus_361	Locus_361	noIPR	Tetraspanin/Peripherin	FAMILY	NON_CYTOPLASMIC_DOMAIN (PHOBIUS)
Locus_361	Locus_361	noIPR	Tetraspanin/Peripherin	FAMILY
Locus_361	Locus_361	noIPR	Tetraspanin/Peripherin	FAMILY	TRANSMEMBRANE (PHOBIUS)
Locus_361	Locus_361	noIPR	Tetraspanin/Peripherin	FAMILY
Locus_361	Locus_361	noIPR	Tetraspanin/Peripherin	FAMILY	TRANSMEMBRANE (PHOBIUS)
Locus_361	Locus_361	noIPR	Tetraspanin/Peripherin	FAMILY
Locus_361	Locus_361	noIPR	Tetraspanin/Peripherin	FAMILY	CYTOPLASMIC_DOMAIN (PHOBIUS)
Locus_361	Locus_361	noIPR	Tetraspanin/Peripherin	FAMILY
Locus_361	Locus_361	noIPR	Tetraspanin/Peripherin	FAMILY	NON_CYTOPLASMIC_DOMAIN (PHOBIUS)
Locus_361	Locus_361	noIPR	Tetraspanin/Peripherin	FAMILY
Locus_361	Locus_361	IPR008952	Tetraspanin, EC2 domain	DOMAIN	SSF48652 (SUPERFAMILY)
Locus_361	Locus_361	IPR008952	Tetraspanin, EC2 domain	DOMAIN	GO:0016021
Locus_361	Locus_361	noIPR	Tetraspanin, EC2 domain	DOMAIN	TMhelix (TMHMM)
Locus_361	Locus_361	noIPR	Tetraspanin, EC2 domain	DOMAIN
Locus_361	Locus_361	noIPR	Tetraspanin, EC2 domain	DOMAIN	TMhelix (TMHMM)
Locus_361	Locus_361	noIPR	Tetraspanin, EC2 domain	DOMAIN
Locus_362	Locus_362	IPR004087	K Homology domain	DOMAIN	SM00322 (SMART)
Locus_362	Locus_362	IPR004087	K Homology domain	DOMAIN	GO:0003723
Locus_362	Locus_362	IPR004088	K Homology domain, type 1	DOMAIN	PF00013 (PFAM)
Locus_362	Locus_362	IPR004088	K Homology domain, type 1	DOMAIN	GO:0003723
Locus_362	Locus_362	noIPR	K Homology domain, type 1	DOMAIN	G3DSA:3.30.1370.10 (GENE3D)
Locus_362	Locus_362	noIPR	K Homology domain, type 1	DOMAIN
Locus_362	Locus_362	noIPR	K Homology domain, type 1	DOMAIN	PTHR10288 (PANTHER)
Locus_362	Locus_362	noIPR	K Homology domain, type 1	DOMAIN
Locus_362	Locus_362	noIPR	K Homology domain, type 1	DOMAIN	PTHR10288:SF38 (PANTHER)
Locus_362	Locus_362	noIPR	K Homology domain, type 1	DOMAIN
Locus_362	Locus_362	IPR004088	K Homology domain, type 1	DOMAIN	PS50084 (PROSITE_PROFILES)
Locus_362	Locus_362	IPR004088	K Homology domain, type 1	DOMAIN	GO:0003723
Locus_362	Locus_362	IPR004088	K Homology domain, type 1	DOMAIN	PS50084 (PROSITE_PROFILES)
Locus_362	Locus_362	IPR004088	K Homology domain, type 1	DOMAIN	GO:0003723
Locus_362	Locus_362	noIPR	K Homology domain, type 1	DOMAIN	SSF54791 (SUPERFAMILY)
Locus_362	Locus_362	noIPR	K Homology domain, type 1	DOMAIN
Locus_362	Locus_362	noIPR	K Homology domain, type 1	DOMAIN	SSF54791 (SUPERFAMILY)
Locus_362	Locus_362	noIPR	K Homology domain, type 1	DOMAIN
Locus_363	Locus_363	IPR000477	Reverse transcriptase	DOMAIN	PF00078 (PFAM)
Locus_363	Locus_363	IPR000477	Reverse transcriptase	DOMAIN	GO:0003964
Locus_363	Locus_363	IPR000477	Reverse transcriptase	DOMAIN	GO:0003723
Locus_363	Locus_363	IPR000477	Reverse transcriptase	DOMAIN	GO:0006278
Locus_363	Locus_363	noIPR	Reverse transcriptase	DOMAIN	PTHR10178 (PANTHER)
Locus_363	Locus_363	noIPR	Reverse transcriptase	DOMAIN
Locus_363	Locus_363	noIPR	Reverse transcriptase	DOMAIN	PTHR10178:SF147 (PANTHER)
Locus_363	Locus_363	noIPR	Reverse transcriptase	DOMAIN
Locus_363	Locus_363	noIPR	Reverse transcriptase	DOMAIN	TRANSMEMBRANE (PHOBIUS)
Locus_363	Locus_363	noIPR	Reverse transcriptase	DOMAIN
Locus_363	Locus_363	noIPR	Reverse transcriptase	DOMAIN	NON_CYTOPLASMIC_DOMAIN (PHOBIUS)
Locus_363	Locus_363	noIPR	Reverse transcriptase	DOMAIN
Locus_363	Locus_363	noIPR	Reverse transcriptase	DOMAIN	CYTOPLASMIC_DOMAIN (PHOBIUS)
Locus_363	Locus_363	noIPR	Reverse transcriptase	DOMAIN
Locus_363	Locus_363	IPR000477	Reverse transcriptase	DOMAIN	PS50878 (PROSITE_PROFILES)
Locus_363	Locus_363	IPR000477	Reverse transcriptase	DOMAIN	GO:0003964
Locus_363	Locus_363	IPR000477	Reverse transcriptase	DOMAIN	GO:0003723
Locus_363	Locus_363	IPR000477	Reverse transcriptase	DOMAIN	GO:0006278
Locus_363	Locus_363	noIPR	Reverse transcriptase	DOMAIN	SSF56672 (SUPERFAMILY)
Locus_363	Locus_363	noIPR	Reverse transcriptase	DOMAIN
Locus_366	Locus_366	noIPR	null	null	Coil (COILS)
Locus_366	Locus_366	noIPR	null	null
Locus_366	Locus_366	IPR007783	Eukaryotic translation initiation factor 3 subunit D	FAMILY	PIRSF016281 (PIRSF)
Locus_366	Locus_366	IPR007783	Eukaryotic translation initiation factor 3 subunit D	FAMILY	GO:0005852
Locus_366	Locus_366	IPR007783	Eukaryotic translation initiation factor 3 subunit D	FAMILY	GO:0005737
Locus_366	Locus_366	IPR007783	Eukaryotic translation initiation factor 3 subunit D	FAMILY	GO:0003743
Locus_366	Locus_366	IPR007783	Eukaryotic translation initiation factor 3 subunit D	FAMILY	PF05091 (PFAM)
Locus_366	Locus_366	IPR007783	Eukaryotic translation initiation factor 3 subunit D	FAMILY	GO:0005852
Locus_366	Locus_366	IPR007783	Eukaryotic translation initiation factor 3 subunit D	FAMILY	GO:0005737
Locus_366	Locus_366	IPR007783	Eukaryotic translation initiation factor 3 subunit D	FAMILY	GO:0003743
Locus_366	Locus_366	IPR007783	Eukaryotic translation initiation factor 3 subunit D	FAMILY	PTHR12399 (PANTHER)
Locus_366	Locus_366	IPR007783	Eukaryotic translation initiation factor 3 subunit D	FAMILY	GO:0005852
Locus_366	Locus_366	IPR007783	Eukaryotic translation initiation factor 3 subunit D	FAMILY	GO:0005737
Locus_366	Locus_366	IPR007783	Eukaryotic translation initiation factor 3 subunit D	FAMILY	GO:0003743
Locus_366	Locus_366	IPR007783	Eukaryotic translation initiation factor 3 subunit D	FAMILY	MF_03003 (HAMAP)
Locus_366	Locus_366	IPR007783	Eukaryotic translation initiation factor 3 subunit D	FAMILY	GO:0005852
Locus_366	Locus_366	IPR007783	Eukaryotic translation initiation factor 3 subunit D	FAMILY	GO:0005737
Locus_366	Locus_366	IPR007783	Eukaryotic translation initiation factor 3 subunit D	FAMILY	GO:0003743
Locus_367	Locus_367	IPR002554	Protein phosphatase 2A, regulatory B subunit, B56	FAMILY	PIRSF028043 (PIRSF)
Locus_367	Locus_367	IPR002554	Protein phosphatase 2A, regulatory B subunit, B56	FAMILY	GO:0007165
Locus_367	Locus_367	IPR002554	Protein phosphatase 2A, regulatory B subunit, B56	FAMILY	GO:0008601
Locus_367	Locus_367	IPR002554	Protein phosphatase 2A, regulatory B subunit, B56	FAMILY	GO:0000159
Locus_367	Locus_367	IPR011989	Armadillo-like helical	DOMAIN	G3DSA:1.25.10.10 (GENE3D)
Locus_367	Locus_367	IPR011989	Armadillo-like helical	DOMAIN
Locus_367	Locus_367	IPR002554	Protein phosphatase 2A, regulatory B subunit, B56	FAMILY	PF01603 (PFAM)
Locus_367	Locus_367	IPR002554	Protein phosphatase 2A, regulatory B subunit, B56	FAMILY	GO:0007165
Locus_367	Locus_367	IPR002554	Protein phosphatase 2A, regulatory B subunit, B56	FAMILY	GO:0008601
Locus_367	Locus_367	IPR002554	Protein phosphatase 2A, regulatory B subunit, B56	FAMILY	GO:0000159
Locus_367	Locus_367	IPR002554	Protein phosphatase 2A, regulatory B subunit, B56	FAMILY	PTHR10257 (PANTHER)
Locus_367	Locus_367	IPR002554	Protein phosphatase 2A, regulatory B subunit, B56	FAMILY	GO:0007165
Locus_367	Locus_367	IPR002554	Protein phosphatase 2A, regulatory B subunit, B56	FAMILY	GO:0008601
Locus_367	Locus_367	IPR002554	Protein phosphatase 2A, regulatory B subunit, B56	FAMILY	GO:0000159
Locus_367	Locus_367	noIPR	Protein phosphatase 2A, regulatory B subunit, B56	FAMILY	PTHR10257:SF8 (PANTHER)
Locus_367	Locus_367	noIPR	Protein phosphatase 2A, regulatory B subunit, B56	FAMILY
Locus_367	Locus_367	IPR016024	Armadillo-type fold	DOMAIN	SSF48371 (SUPERFAMILY)
Locus_367	Locus_367	IPR016024	Armadillo-type fold	DOMAIN	GO:0005488
Locus_368	Locus_368	noIPR	null	null	Coil (COILS)
Locus_368	Locus_368	noIPR	null	null
Locus_372	Locus_372	noIPR	null	null	TMhelix (TMHMM)
Locus_372	Locus_372	noIPR	null	null
Locus_374	Locus_374	noIPR	null	null	TRANSMEMBRANE (PHOBIUS)
Locus_374	Locus_374	noIPR	null	null
Locus_374	Locus_374	noIPR	null	null	CYTOPLASMIC_DOMAIN (PHOBIUS)
Locus_374	Locus_374	noIPR	null	null
Locus_374	Locus_374	noIPR	null	null	NON_CYTOPLASMIC_DOMAIN (PHOBIUS)
Locus_374	Locus_374	noIPR	null	null
Locus_374	Locus_374	noIPR	null	null	SignalP-noTM (SIGNALP_GRAM_NEGATIVE)
Locus_374	Locus_374	noIPR	null	null
Locus_376	Locus_376	noIPR	null	null	TRANSMEMBRANE (PHOBIUS)
Locus_376	Locus_376	noIPR	null	null
Locus_376	Locus_376	noIPR	null	null	CYTOPLASMIC_DOMAIN (PHOBIUS)
Locus_376	Locus_376	noIPR	null	null
Locus_376	Locus_376	noIPR	null	null	NON_CYTOPLASMIC_DOMAIN (PHOBIUS)
Locus_376	Locus_376	noIPR	null	null
Locus_376	Locus_376	noIPR	null	null	TMhelix (TMHMM)
Locus_376	Locus_376	noIPR	null	null
Locus_377	Locus_377	IPR003891	Initiation factor eIF-4 gamma, MA3	DOMAIN	SM00544 (SMART)
Locus_377	Locus_377	IPR003891	Initiation factor eIF-4 gamma, MA3	DOMAIN
Locus_377	Locus_377	IPR003891	Initiation factor eIF-4 gamma, MA3	DOMAIN	PF02847 (PFAM)
Locus_377	Locus_377	IPR003891	Initiation factor eIF-4 gamma, MA3	DOMAIN
Locus_377	Locus_377	IPR016021	MIF4-like, type 1/2/3	DOMAIN	G3DSA:1.25.40.180 (GENE3D)
Locus_377	Locus_377	IPR016021	MIF4-like, type 1/2/3	DOMAIN
Locus_377	Locus_377	noIPR	MIF4-like, type 1/2/3	DOMAIN	PTHR12626:SF0 (PANTHER)
Locus_377	Locus_377	noIPR	MIF4-like, type 1/2/3	DOMAIN
Locus_377	Locus_377	noIPR	MIF4-like, type 1/2/3	DOMAIN	PTHR12626 (PANTHER)
Locus_377	Locus_377	noIPR	MIF4-like, type 1/2/3	DOMAIN
Locus_377	Locus_377	IPR003891	Initiation factor eIF-4 gamma, MA3	DOMAIN	PS51366 (PROSITE_PROFILES)
Locus_377	Locus_377	IPR003891	Initiation factor eIF-4 gamma, MA3	DOMAIN
Locus_377	Locus_377	IPR003891	Initiation factor eIF-4 gamma, MA3	DOMAIN	PS51366 (PROSITE_PROFILES)
Locus_377	Locus_377	IPR003891	Initiation factor eIF-4 gamma, MA3	DOMAIN
Locus_377	Locus_377	IPR016024	Armadillo-type fold	DOMAIN	SSF48371 (SUPERFAMILY)
Locus_377	Locus_377	IPR016024	Armadillo-type fold	DOMAIN	GO:0005488
Locus_377	Locus_377	IPR016024	Armadillo-type fold	DOMAIN	SSF48371 (SUPERFAMILY)
Locus_377	Locus_377	IPR016024	Armadillo-type fold	DOMAIN	GO:0005488
Locus_379	Locus_379	IPR006589	Glycosyl hydrolase, family 13, subfamily, catalytic domain	DOMAIN	SM00642 (SMART)
Locus_379	Locus_379	IPR006589	Glycosyl hydrolase, family 13, subfamily, catalytic domain	DOMAIN	GO:0003824
Locus_379	Locus_379	IPR006589	Glycosyl hydrolase, family 13, subfamily, catalytic domain	DOMAIN	GO:0043169
Locus_379	Locus_379	IPR006589	Glycosyl hydrolase, family 13, subfamily, catalytic domain	DOMAIN	GO:0005975
Locus_379	Locus_379	noIPR	Glycosyl hydrolase, family 13, subfamily, catalytic domain	DOMAIN	G3DSA:3.90.400.10 (GENE3D)
Locus_379	Locus_379	noIPR	Glycosyl hydrolase, family 13, subfamily, catalytic domain	DOMAIN
Locus_379	Locus_379	IPR013781	Glycoside hydrolase, catalytic domain	DOMAIN	G3DSA:3.20.20.80 (GENE3D)
Locus_379	Locus_379	IPR013781	Glycoside hydrolase, catalytic domain	DOMAIN	GO:0005975
Locus_379	Locus_379	IPR006047	Glycosyl hydrolase, family 13, catalytic domain	DOMAIN	PF00128 (PFAM)
Locus_379	Locus_379	IPR006047	Glycosyl hydrolase, family 13, catalytic domain	DOMAIN	GO:0043169
Locus_379	Locus_379	IPR006047	Glycosyl hydrolase, family 13, catalytic domain	DOMAIN	GO:0003824
Locus_379	Locus_379	IPR006047	Glycosyl hydrolase, family 13, catalytic domain	DOMAIN	GO:0005975
Locus_379	Locus_379	noIPR	Glycosyl hydrolase, family 13, catalytic domain	DOMAIN	PTHR10357:SF72 (PANTHER)
Locus_379	Locus_379	noIPR	Glycosyl hydrolase, family 13, catalytic domain	DOMAIN
Locus_379	Locus_379	IPR015902	Glycoside hydrolase, family 13	FAMILY	PTHR10357 (PANTHER)
Locus_379	Locus_379	IPR015902	Glycoside hydrolase, family 13	FAMILY	GO:0003824
Locus_379	Locus_379	noIPR	Glycoside hydrolase, family 13	FAMILY	NON_CYTOPLASMIC_DOMAIN (PHOBIUS)
Locus_379	Locus_379	noIPR	Glycoside hydrolase, family 13	FAMILY
Locus_379	Locus_379	noIPR	Glycoside hydrolase, family 13	FAMILY	TRANSMEMBRANE (PHOBIUS)
Locus_379	Locus_379	noIPR	Glycoside hydrolase, family 13	FAMILY
Locus_379	Locus_379	noIPR	Glycoside hydrolase, family 13	FAMILY	CYTOPLASMIC_DOMAIN (PHOBIUS)
Locus_379	Locus_379	noIPR	Glycoside hydrolase, family 13	FAMILY
Locus_379	Locus_379	IPR017853	Glycoside hydrolase, superfamily	DOMAIN	SSF51445 (SUPERFAMILY)
Locus_379	Locus_379	IPR017853	Glycoside hydrolase, superfamily	DOMAIN
Locus_379	Locus_379	noIPR	Glycoside hydrolase, superfamily	DOMAIN	TMhelix (TMHMM)
Locus_379	Locus_379	noIPR	Glycoside hydrolase, superfamily	DOMAIN
Locus_382	Locus_382	noIPR	null	null	CYTOPLASMIC_DOMAIN (PHOBIUS)
Locus_382	Locus_382	noIPR	null	null
Locus_382	Locus_382	noIPR	null	null	NON_CYTOPLASMIC_DOMAIN (PHOBIUS)
Locus_382	Locus_382	noIPR	null	null
Locus_382	Locus_382	noIPR	null	null	TRANSMEMBRANE (PHOBIUS)
Locus_382	Locus_382	noIPR	null	null
Locus_383	Locus_383	IPR023621	Ribosomal protein L31e domain	DOMAIN	G3DSA:3.10.440.10 (GENE3D)
Locus_383	Locus_383	IPR023621	Ribosomal protein L31e domain	DOMAIN
Locus_383	Locus_383	IPR000054	Ribosomal protein L31e	FAMILY	PF01198 (PFAM)
Locus_383	Locus_383	IPR000054	Ribosomal protein L31e	FAMILY	GO:0003735
Locus_383	Locus_383	IPR000054	Ribosomal protein L31e	FAMILY	GO:0005622
Locus_383	Locus_383	IPR000054	Ribosomal protein L31e	FAMILY	GO:0005840
Locus_383	Locus_383	IPR000054	Ribosomal protein L31e	FAMILY	GO:0006412
Locus_383	Locus_383	noIPR	Ribosomal protein L31e	FAMILY	PTHR10956:SF0 (PANTHER)
Locus_383	Locus_383	noIPR	Ribosomal protein L31e	FAMILY
Locus_383	Locus_383	IPR000054	Ribosomal protein L31e	FAMILY	PTHR10956 (PANTHER)
Locus_383	Locus_383	IPR000054	Ribosomal protein L31e	FAMILY	GO:0003735
Locus_383	Locus_383	IPR000054	Ribosomal protein L31e	FAMILY	GO:0005622
Locus_383	Locus_383	IPR000054	Ribosomal protein L31e	FAMILY	GO:0005840
Locus_383	Locus_383	IPR000054	Ribosomal protein L31e	FAMILY	GO:0006412
Locus_383	Locus_383	IPR020052	Ribosomal protein L31e, conserved site	CONSERVED_SITE	PS01144 (PROSITE_PATTERNS)
Locus_383	Locus_383	IPR020052	Ribosomal protein L31e, conserved site	CONSERVED_SITE	GO:0005622
Locus_383	Locus_383	IPR020052	Ribosomal protein L31e, conserved site	CONSERVED_SITE	GO:0003735
Locus_383	Locus_383	IPR020052	Ribosomal protein L31e, conserved site	CONSERVED_SITE	GO:0006412
Locus_383	Locus_383	IPR020052	Ribosomal protein L31e, conserved site	CONSERVED_SITE	GO:0005840
Locus_383	Locus_383	IPR023621	Ribosomal protein L31e domain	DOMAIN	SSF54575 (SUPERFAMILY)
Locus_383	Locus_383	IPR023621	Ribosomal protein L31e domain	DOMAIN
Locus_385	Locus_385	noIPR	null	null	TMhelix (TMHMM)
Locus_385	Locus_385	noIPR	null	null
Locus_386	Locus_386	noIPR	null	null	NON_CYTOPLASMIC_DOMAIN (PHOBIUS)
Locus_386	Locus_386	noIPR	null	null
Locus_386	Locus_386	noIPR	null	null	CYTOPLASMIC_DOMAIN (PHOBIUS)
Locus_386	Locus_386	noIPR	null	null
Locus_386	Locus_386	noIPR	null	null	NON_CYTOPLASMIC_DOMAIN (PHOBIUS)
Locus_386	Locus_386	noIPR	null	null
Locus_386	Locus_386	noIPR	null	null	TRANSMEMBRANE (PHOBIUS)
Locus_386	Locus_386	noIPR	null	null
Locus_386	Locus_386	noIPR	null	null	TRANSMEMBRANE (PHOBIUS)
Locus_386	Locus_386	noIPR	null	null
Locus_386	Locus_386	noIPR	null	null	NON_CYTOPLASMIC_DOMAIN (PHOBIUS)
Locus_386	Locus_386	noIPR	null	null
Locus_386	Locus_386	noIPR	null	null	CYTOPLASMIC_DOMAIN (PHOBIUS)
Locus_386	Locus_386	noIPR	null	null
Locus_386	Locus_386	noIPR	null	null	TRANSMEMBRANE (PHOBIUS)
Locus_386	Locus_386	noIPR	null	null
Locus_386	Locus_386	noIPR	null	null	TRANSMEMBRANE (PHOBIUS)
Locus_386	Locus_386	noIPR	null	null
Locus_387	Locus_387	noIPR	null	null	TRANSMEMBRANE (PHOBIUS)
Locus_387	Locus_387	noIPR	null	null
Locus_387	Locus_387	noIPR	null	null	NON_CYTOPLASMIC_DOMAIN (PHOBIUS)
Locus_387	Locus_387	noIPR	null	null
Locus_387	Locus_387	noIPR	null	null	CYTOPLASMIC_DOMAIN (PHOBIUS)
Locus_387	Locus_387	noIPR	null	null
Locus_389	Locus_389	noIPR	null	null	TRANSMEMBRANE (PHOBIUS)
Locus_389	Locus_389	noIPR	null	null
Locus_389	Locus_389	noIPR	null	null	NON_CYTOPLASMIC_DOMAIN (PHOBIUS)
Locus_389	Locus_389	noIPR	null	null
Locus_389	Locus_389	noIPR	null	null	CYTOPLASMIC_DOMAIN (PHOBIUS)
Locus_389	Locus_389	noIPR	null	null
Locus_393	Locus_393	noIPR	null	null	TRANSMEMBRANE (PHOBIUS)
Locus_393	Locus_393	noIPR	null	null
Locus_393	Locus_393	noIPR	null	null	NON_CYTOPLASMIC_DOMAIN (PHOBIUS)
Locus_393	Locus_393	noIPR	null	null
Locus_393	Locus_393	noIPR	null	null	CYTOPLASMIC_DOMAIN (PHOBIUS)
Locus_393	Locus_393	noIPR	null	null
Locus_393	Locus_393	noIPR	null	null	TMhelix (TMHMM)
Locus_393	Locus_393	noIPR	null	null
Locus_394	Locus_394	IPR019479	Peroxiredoxin, C-terminal	DOMAIN	PF10417 (PFAM)
Locus_394	Locus_394	IPR019479	Peroxiredoxin, C-terminal	DOMAIN	GO:0051920
Locus_394	Locus_394	IPR019479	Peroxiredoxin, C-terminal	DOMAIN	GO:0055114
Locus_394	Locus_394	IPR012336	Thioredoxin-like fold	DOMAIN	G3DSA:3.40.30.10 (GENE3D)
Locus_394	Locus_394	IPR012336	Thioredoxin-like fold	DOMAIN
Locus_394	Locus_394	noIPR	Thioredoxin-like fold	DOMAIN	PTHR10681 (PANTHER)
Locus_394	Locus_394	noIPR	Thioredoxin-like fold	DOMAIN
Locus_394	Locus_394	noIPR	Thioredoxin-like fold	DOMAIN	PTHR10681:SF59 (PANTHER)
Locus_394	Locus_394	noIPR	Thioredoxin-like fold	DOMAIN
Locus_394	Locus_394	IPR012336	Thioredoxin-like fold	DOMAIN	SSF52833 (SUPERFAMILY)
Locus_394	Locus_394	IPR012336	Thioredoxin-like fold	DOMAIN
Locus_396	Locus_396	IPR002401	Cytochrome P450, E-class, group I	FAMILY	PR00463 (PRINTS)
Locus_396	Locus_396	IPR002401	Cytochrome P450, E-class, group I	FAMILY	GO:0020037
Locus_396	Locus_396	IPR002401	Cytochrome P450, E-class, group I	FAMILY	GO:0055114
Locus_396	Locus_396	IPR002401	Cytochrome P450, E-class, group I	FAMILY	GO:0005506
Locus_396	Locus_396	IPR002401	Cytochrome P450, E-class, group I	FAMILY	GO:0016705
Locus_396	Locus_396	IPR001128	Cytochrome P450	FAMILY	G3DSA:1.10.630.10 (GENE3D)
Locus_396	Locus_396	IPR001128	Cytochrome P450	FAMILY	GO:0020037
Locus_396	Locus_396	IPR001128	Cytochrome P450	FAMILY	GO:0016705
Locus_396	Locus_396	IPR001128	Cytochrome P450	FAMILY	GO:0055114
Locus_396	Locus_396	IPR001128	Cytochrome P450	FAMILY	GO:0005506
Locus_396	Locus_396	IPR001128	Cytochrome P450	FAMILY	PF00067 (PFAM)
Locus_396	Locus_396	IPR001128	Cytochrome P450	FAMILY	GO:0020037
Locus_396	Locus_396	IPR001128	Cytochrome P450	FAMILY	GO:0016705
Locus_396	Locus_396	IPR001128	Cytochrome P450	FAMILY	GO:0055114
Locus_396	Locus_396	IPR001128	Cytochrome P450	FAMILY	GO:0005506
Locus_396	Locus_396	noIPR	Cytochrome P450	FAMILY	PTHR24290 (PANTHER)
Locus_396	Locus_396	noIPR	Cytochrome P450	FAMILY
Locus_396	Locus_396	noIPR	Cytochrome P450	FAMILY	TRANSMEMBRANE (PHOBIUS)
Locus_396	Locus_396	noIPR	Cytochrome P450	FAMILY
Locus_396	Locus_396	noIPR	Cytochrome P450	FAMILY	CYTOPLASMIC_DOMAIN (PHOBIUS)
Locus_396	Locus_396	noIPR	Cytochrome P450	FAMILY
Locus_396	Locus_396	noIPR	Cytochrome P450	FAMILY	NON_CYTOPLASMIC_DOMAIN (PHOBIUS)
Locus_396	Locus_396	noIPR	Cytochrome P450	FAMILY
Locus_396	Locus_396	IPR001128	Cytochrome P450	FAMILY	SSF48264 (SUPERFAMILY)
Locus_396	Locus_396	IPR001128	Cytochrome P450	FAMILY	GO:0020037
Locus_396	Locus_396	IPR001128	Cytochrome P450	FAMILY	GO:0016705
Locus_396	Locus_396	IPR001128	Cytochrome P450	FAMILY	GO:0055114
Locus_396	Locus_396	IPR001128	Cytochrome P450	FAMILY	GO:0005506
Locus_396	Locus_396	noIPR	Cytochrome P450	FAMILY	TMhelix (TMHMM)
Locus_396	Locus_396	noIPR	Cytochrome P450	FAMILY
Locus_396	Locus_396	noIPR	Cytochrome P450	FAMILY	TMhelix (TMHMM)
Locus_396	Locus_396	noIPR	Cytochrome P450	FAMILY
Locus_397	Locus_397	IPR005515	Vitelline membrane outer layer protein I (VOMI)	FAMILY	G3DSA:2.100.10.20 (GENE3D)
Locus_397	Locus_397	IPR005515	Vitelline membrane outer layer protein I (VOMI)	FAMILY	GO:0030704
Locus_397	Locus_397	IPR005515	Vitelline membrane outer layer protein I (VOMI)	FAMILY	PF03762 (PFAM)
Locus_397	Locus_397	IPR005515	Vitelline membrane outer layer protein I (VOMI)	FAMILY	GO:0030704
Locus_397	Locus_397	noIPR	Vitelline membrane outer layer protein I (VOMI)	FAMILY	PTHR18841:SF0 (PANTHER)
Locus_397	Locus_397	noIPR	Vitelline membrane outer layer protein I (VOMI)	FAMILY
Locus_397	Locus_397	IPR005515	Vitelline membrane outer layer protein I (VOMI)	FAMILY	PTHR18841 (PANTHER)
Locus_397	Locus_397	IPR005515	Vitelline membrane outer layer protein I (VOMI)	FAMILY	GO:0030704
Locus_397	Locus_397	noIPR	Vitelline membrane outer layer protein I (VOMI)	FAMILY	SIGNAL_PEPTIDE_H_REGION (PHOBIUS)
Locus_397	Locus_397	noIPR	Vitelline membrane outer layer protein I (VOMI)	FAMILY
Locus_397	Locus_397	noIPR	Vitelline membrane outer layer protein I (VOMI)	FAMILY	SIGNAL_PEPTIDE_N_REGION (PHOBIUS)
Locus_397	Locus_397	noIPR	Vitelline membrane outer layer protein I (VOMI)	FAMILY
Locus_397	Locus_397	noIPR	Vitelline membrane outer layer protein I (VOMI)	FAMILY	SIGNAL_PEPTIDE_C_REGION (PHOBIUS)
Locus_397	Locus_397	noIPR	Vitelline membrane outer layer protein I (VOMI)	FAMILY
Locus_397	Locus_397	noIPR	Vitelline membrane outer layer protein I (VOMI)	FAMILY	NON_CYTOPLASMIC_DOMAIN (PHOBIUS)
Locus_397	Locus_397	noIPR	Vitelline membrane outer layer protein I (VOMI)	FAMILY
Locus_397	Locus_397	noIPR	Vitelline membrane outer layer protein I (VOMI)	FAMILY	SIGNAL_PEPTIDE (PHOBIUS)
Locus_397	Locus_397	noIPR	Vitelline membrane outer layer protein I (VOMI)	FAMILY
Locus_397	Locus_397	noIPR	Vitelline membrane outer layer protein I (VOMI)	FAMILY	SignalP-noTM (SIGNALP_EUK)
Locus_397	Locus_397	noIPR	Vitelline membrane outer layer protein I (VOMI)	FAMILY
Locus_397	Locus_397	IPR005515	Vitelline membrane outer layer protein I (VOMI)	FAMILY	SSF51092 (SUPERFAMILY)
Locus_397	Locus_397	IPR005515	Vitelline membrane outer layer protein I (VOMI)	FAMILY	GO:0030704
Locus_398	Locus_398	IPR014810	Fcf2 pre-rRNA processing	DOMAIN	PF08698 (PFAM)
Locus_398	Locus_398	IPR014810	Fcf2 pre-rRNA processing	DOMAIN
Locus_398	Locus_398	noIPR	Fcf2 pre-rRNA processing	DOMAIN	PTHR21686:SF10 (PANTHER)
Locus_398	Locus_398	noIPR	Fcf2 pre-rRNA processing	DOMAIN
Locus_398	Locus_398	noIPR	Fcf2 pre-rRNA processing	DOMAIN	PTHR21686 (PANTHER)
Locus_398	Locus_398	noIPR	Fcf2 pre-rRNA processing	DOMAIN
Locus_401	Locus_401	noIPR	null	null	Coil (COILS)
Locus_401	Locus_401	noIPR	null	null
Locus_401	Locus_401	IPR011598	Myc-type, basic helix-loop-helix (bHLH) domain	DOMAIN	SM00353 (SMART)
Locus_401	Locus_401	IPR011598	Myc-type, basic helix-loop-helix (bHLH) domain	DOMAIN	GO:0046983
Locus_401	Locus_401	IPR011598	Myc-type, basic helix-loop-helix (bHLH) domain	DOMAIN	PF00010 (PFAM)
Locus_401	Locus_401	IPR011598	Myc-type, basic helix-loop-helix (bHLH) domain	DOMAIN	GO:0046983
Locus_401	Locus_401	IPR011598	Myc-type, basic helix-loop-helix (bHLH) domain	DOMAIN	G3DSA:4.10.280.10 (GENE3D)
Locus_401	Locus_401	IPR011598	Myc-type, basic helix-loop-helix (bHLH) domain	DOMAIN	GO:0046983
Locus_401	Locus_401	noIPR	Myc-type, basic helix-loop-helix (bHLH) domain	DOMAIN	PTHR10014:SF12 (PANTHER)
Locus_401	Locus_401	noIPR	Myc-type, basic helix-loop-helix (bHLH) domain	DOMAIN
Locus_401	Locus_401	IPR024097	Basic helix-loop-helix leucine zipper transcription factor	FAMILY	PTHR10014 (PANTHER)
Locus_401	Locus_401	IPR024097	Basic helix-loop-helix leucine zipper transcription factor	FAMILY	GO:0006355
Locus_401	Locus_401	IPR011598	Myc-type, basic helix-loop-helix (bHLH) domain	DOMAIN	PS50888 (PROSITE_PROFILES)
Locus_401	Locus_401	IPR011598	Myc-type, basic helix-loop-helix (bHLH) domain	DOMAIN	GO:0046983
Locus_401	Locus_401	IPR011598	Myc-type, basic helix-loop-helix (bHLH) domain	DOMAIN	SSF47459 (SUPERFAMILY)
Locus_401	Locus_401	IPR011598	Myc-type, basic helix-loop-helix (bHLH) domain	DOMAIN	GO:0046983
Locus_402	Locus_402	noIPR	null	null	G3DSA:2.60.120.650 (GENE3D)
Locus_402	Locus_402	noIPR	null	null
Locus_402	Locus_402	noIPR	null	null	PF13621 (PFAM)
Locus_402	Locus_402	noIPR	null	null
Locus_402	Locus_402	noIPR	null	null	PTHR12480 (PANTHER)
Locus_402	Locus_402	noIPR	null	null
Locus_402	Locus_402	noIPR	null	null	PTHR12480:SF9 (PANTHER)
Locus_402	Locus_402	noIPR	null	null
Locus_402	Locus_402	noIPR	null	null	TRANSMEMBRANE (PHOBIUS)
Locus_402	Locus_402	noIPR	null	null
Locus_402	Locus_402	noIPR	null	null	CYTOPLASMIC_DOMAIN (PHOBIUS)
Locus_402	Locus_402	noIPR	null	null
Locus_402	Locus_402	noIPR	null	null	NON_CYTOPLASMIC_DOMAIN (PHOBIUS)
Locus_402	Locus_402	noIPR	null	null
Locus_402	Locus_402	IPR003347	JmjC domain	DOMAIN	PS51184 (PROSITE_PROFILES)
Locus_402	Locus_402	IPR003347	JmjC domain	DOMAIN	GO:0005515
Locus_402	Locus_402	noIPR	JmjC domain	DOMAIN	SignalP-noTM (SIGNALP_EUK)
Locus_402	Locus_402	noIPR	JmjC domain	DOMAIN
Locus_402	Locus_402	noIPR	JmjC domain	DOMAIN	SSF51197 (SUPERFAMILY)
Locus_402	Locus_402	noIPR	JmjC domain	DOMAIN
Locus_402	Locus_402	noIPR	JmjC domain	DOMAIN	TMhelix (TMHMM)
Locus_402	Locus_402	noIPR	JmjC domain	DOMAIN
Locus_404	Locus_404	noIPR	null	null	G3DSA:3.40.50.300 (GENE3D)
Locus_404	Locus_404	noIPR	null	null
Locus_404	Locus_404	IPR000863	Sulfotransferase domain	DOMAIN	PF00685 (PFAM)
Locus_404	Locus_404	IPR000863	Sulfotransferase domain	DOMAIN	GO:0008146
Locus_404	Locus_404	noIPR	Sulfotransferase domain	DOMAIN	PTHR11783 (PANTHER)
Locus_404	Locus_404	noIPR	Sulfotransferase domain	DOMAIN
Locus_404	Locus_404	IPR027417	P-loop containing nucleoside triphosphate hydrolase	DOMAIN	SSF52540 (SUPERFAMILY)
Locus_404	Locus_404	IPR027417	P-loop containing nucleoside triphosphate hydrolase	DOMAIN
Locus_409	Locus_409	IPR013083	Zinc finger, RING/FYVE/PHD-type	DOMAIN	G3DSA:3.30.40.10 (GENE3D)
Locus_409	Locus_409	IPR013083	Zinc finger, RING/FYVE/PHD-type	DOMAIN
Locus_409	Locus_409	noIPR	Zinc finger, RING/FYVE/PHD-type	DOMAIN	PF13920 (PFAM)
Locus_409	Locus_409	noIPR	Zinc finger, RING/FYVE/PHD-type	DOMAIN
Locus_409	Locus_409	noIPR	Zinc finger, RING/FYVE/PHD-type	DOMAIN	TRANSMEMBRANE (PHOBIUS)
Locus_409	Locus_409	noIPR	Zinc finger, RING/FYVE/PHD-type	DOMAIN
Locus_409	Locus_409	noIPR	Zinc finger, RING/FYVE/PHD-type	DOMAIN	CYTOPLASMIC_DOMAIN (PHOBIUS)
Locus_409	Locus_409	noIPR	Zinc finger, RING/FYVE/PHD-type	DOMAIN
Locus_409	Locus_409	noIPR	Zinc finger, RING/FYVE/PHD-type	DOMAIN	NON_CYTOPLASMIC_DOMAIN (PHOBIUS)
Locus_409	Locus_409	noIPR	Zinc finger, RING/FYVE/PHD-type	DOMAIN
Locus_409	Locus_409	noIPR	Zinc finger, RING/FYVE/PHD-type	DOMAIN	CYTOPLASMIC_DOMAIN (PHOBIUS)
Locus_409	Locus_409	noIPR	Zinc finger, RING/FYVE/PHD-type	DOMAIN
Locus_409	Locus_409	noIPR	Zinc finger, RING/FYVE/PHD-type	DOMAIN	NON_CYTOPLASMIC_DOMAIN (PHOBIUS)
Locus_409	Locus_409	noIPR	Zinc finger, RING/FYVE/PHD-type	DOMAIN
Locus_409	Locus_409	noIPR	Zinc finger, RING/FYVE/PHD-type	DOMAIN	TRANSMEMBRANE (PHOBIUS)
Locus_409	Locus_409	noIPR	Zinc finger, RING/FYVE/PHD-type	DOMAIN
Locus_409	Locus_409	noIPR	Zinc finger, RING/FYVE/PHD-type	DOMAIN	TRANSMEMBRANE (PHOBIUS)
Locus_409	Locus_409	noIPR	Zinc finger, RING/FYVE/PHD-type	DOMAIN
Locus_409	Locus_409	IPR001841	Zinc finger, RING-type	DOMAIN	PS50089 (PROSITE_PROFILES)
Locus_409	Locus_409	IPR001841	Zinc finger, RING-type	DOMAIN	GO:0008270
Locus_409	Locus_409	IPR001841	Zinc finger, RING-type	DOMAIN	GO:0005515
Locus_409	Locus_409	noIPR	Zinc finger, RING-type	DOMAIN	SSF57850 (SUPERFAMILY)
Locus_409	Locus_409	noIPR	Zinc finger, RING-type	DOMAIN
Locus_409	Locus_409	noIPR	Zinc finger, RING-type	DOMAIN	TMhelix (TMHMM)
Locus_409	Locus_409	noIPR	Zinc finger, RING-type	DOMAIN
Locus_409	Locus_409	noIPR	Zinc finger, RING-type	DOMAIN	TMhelix (TMHMM)
Locus_409	Locus_409	noIPR	Zinc finger, RING-type	DOMAIN
Locus_409	Locus_409	noIPR	Zinc finger, RING-type	DOMAIN	TMhelix (TMHMM)
Locus_409	Locus_409	noIPR	Zinc finger, RING-type	DOMAIN
Locus_410	Locus_410	noIPR	null	null	G3DSA:3.30.1330.30 (GENE3D)
Locus_410	Locus_410	noIPR	null	null
Locus_410	Locus_410	IPR004038	Ribosomal protein L7Ae/L30e/S12e/Gadd45	DOMAIN	PF01248 (PFAM)
Locus_410	Locus_410	IPR004038	Ribosomal protein L7Ae/L30e/S12e/Gadd45	DOMAIN
Locus_410	Locus_410	IPR001921	Ribosomal protein L7A/L8	FAMILY	PTHR23105:SF1 (PANTHER)
Locus_410	Locus_410	IPR001921	Ribosomal protein L7A/L8	FAMILY
Locus_410	Locus_410	noIPR	Ribosomal protein L7A/L8	FAMILY	PTHR23105 (PANTHER)
Locus_410	Locus_410	noIPR	Ribosomal protein L7A/L8	FAMILY
Locus_410	Locus_410	noIPR	Ribosomal protein L7A/L8	FAMILY	SSF55315 (SUPERFAMILY)
Locus_410	Locus_410	noIPR	Ribosomal protein L7A/L8	FAMILY
Locus_411	Locus_411	IPR000286	Histone deacetylase superfamily	FAMILY	PR01270 (PRINTS)
Locus_411	Locus_411	IPR000286	Histone deacetylase superfamily	FAMILY
Locus_411	Locus_411	IPR023801	Histone deacetylase domain	DOMAIN	PF00850 (PFAM)
Locus_411	Locus_411	IPR023801	Histone deacetylase domain	DOMAIN
Locus_411	Locus_411	IPR023801	Histone deacetylase domain	DOMAIN	G3DSA:3.40.800.20 (GENE3D)
Locus_411	Locus_411	IPR023801	Histone deacetylase domain	DOMAIN
Locus_411	Locus_411	IPR000286	Histone deacetylase superfamily	FAMILY	PTHR10625 (PANTHER)
Locus_411	Locus_411	IPR000286	Histone deacetylase superfamily	FAMILY
Locus_411	Locus_411	noIPR	Histone deacetylase superfamily	FAMILY	PTHR10625:SF9 (PANTHER)
Locus_411	Locus_411	noIPR	Histone deacetylase superfamily	FAMILY
Locus_411	Locus_411	noIPR	Histone deacetylase superfamily	FAMILY	SSF52768 (SUPERFAMILY)
Locus_411	Locus_411	noIPR	Histone deacetylase superfamily	FAMILY
Locus_413	Locus_413	IPR018497	Peptidase M13, C-terminal domain	DOMAIN	PR00786 (PRINTS)
Locus_413	Locus_413	IPR018497	Peptidase M13, C-terminal domain	DOMAIN	GO:0004222
Locus_413	Locus_413	IPR018497	Peptidase M13, C-terminal domain	DOMAIN	GO:0006508
Locus_413	Locus_413	IPR008753	Peptidase M13, N-terminal domain	DOMAIN	PF05649 (PFAM)
Locus_413	Locus_413	IPR008753	Peptidase M13, N-terminal domain	DOMAIN	GO:0006508
Locus_413	Locus_413	IPR024079	Metallopeptidase, catalytic domain	DOMAIN	G3DSA:3.40.390.10 (GENE3D)
Locus_413	Locus_413	IPR024079	Metallopeptidase, catalytic domain	DOMAIN	GO:0008237
Locus_413	Locus_413	IPR018497	Peptidase M13, C-terminal domain	DOMAIN	PF01431 (PFAM)
Locus_413	Locus_413	IPR018497	Peptidase M13, C-terminal domain	DOMAIN	GO:0004222
Locus_413	Locus_413	IPR018497	Peptidase M13, C-terminal domain	DOMAIN	GO:0006508
Locus_413	Locus_413	noIPR	Peptidase M13, C-terminal domain	DOMAIN	PTHR11733:SF65 (PANTHER)
Locus_413	Locus_413	noIPR	Peptidase M13, C-terminal domain	DOMAIN
Locus_413	Locus_413	IPR000718	Peptidase M13	FAMILY	PTHR11733 (PANTHER)
Locus_413	Locus_413	IPR000718	Peptidase M13	FAMILY	GO:0004222
Locus_413	Locus_413	IPR000718	Peptidase M13	FAMILY	GO:0006508
Locus_413	Locus_413	noIPR	Peptidase M13	FAMILY	SSF55486 (SUPERFAMILY)
Locus_413	Locus_413	noIPR	Peptidase M13	FAMILY
Locus_414	Locus_414	IPR015880	Zinc finger, C2H2-like	DOMAIN	SM00355 (SMART)
Locus_414	Locus_414	IPR015880	Zinc finger, C2H2-like	DOMAIN
Locus_414	Locus_414	IPR013087	Zinc finger C2H2-type/integrase DNA-binding domain	DOMAIN	G3DSA:3.30.160.60 (GENE3D)
Locus_414	Locus_414	IPR013087	Zinc finger C2H2-type/integrase DNA-binding domain	DOMAIN	GO:0003676
Locus_414	Locus_414	noIPR	Zinc finger C2H2-type/integrase DNA-binding domain	DOMAIN	PF13465 (PFAM)
[truncated: 21,998,813 more chars]
