# Supplementary material for: RNA-seq data from mature male gonads of marine mussels Mytilus edulis and M. galloprovincialis
Source: Data Brief. 2018 Oct 3;21:167–75. doi: 10.1016/j.dib.2018.09.086 (PMC6197779; doi:10.1016/j.dib.2018.09.086)
Supplement: Supplementary file 6 — Supplementary material [file mmc6.zip › File S5_Isotigs_RSEM.ExpressionLevels]

	s_1=M. edulis.isoforms.results	s_2=M. galloprovincialis.isoforms.results
Locus_10000_Transcript_1/1_Confidence_1.000_Length_663	34.00	51.00
Locus_10001_Transcript_1/3_Confidence_0.667_Length_2459	154.45	82.90
Locus_10001_Transcript_2/3_Confidence_0.667_Length_2475	141.55	16.89
Locus_10001_Transcript_3/3_Confidence_0.667_Length_2459	0.00	349.20
Locus_10002_Transcript_1/4_Confidence_0.444_Length_1265	80.80	3.35
Locus_10002_Transcript_2/4_Confidence_0.333_Length_1051	49.45	14.87
Locus_10002_Transcript_3/4_Confidence_0.222_Length_670	21.29	49.99
Locus_10002_Transcript_4/4_Confidence_0.667_Length_1323	183.63	20.82
Locus_10003_Transcript_1/2_Confidence_0.667_Length_701	56.53	4.52
Locus_10003_Transcript_2/2_Confidence_0.667_Length_701	19.47	65.48
Locus_10004_Transcript_1/1_Confidence_1.000_Length_422	27.00	6.00
Locus_10005_Transcript_1/1_Confidence_1.000_Length_186	16.00	0.00
Locus_10006_Transcript_1/2_Confidence_0.667_Length_402	21.35	0.00
Locus_10006_Transcript_2/2_Confidence_0.667_Length_809	157.66	43.82
Locus_10007_Transcript_1/2_Confidence_0.714_Length_394	461.31	423.25
Locus_10007_Transcript_2/2_Confidence_0.714_Length_256	105.69	81.41
Locus_10008_Transcript_1/1_Confidence_1.000_Length_388	23.00	9.00
Locus_10009_Transcript_1/1_Confidence_1.000_Length_1219	366.39	93.00
Locus_1000_Transcript_1/7_Confidence_0.556_Length_1039	154.54	0.00
Locus_1000_Transcript_2/7_Confidence_0.519_Length_874	60.34	0.00
Locus_1000_Transcript_3/7_Confidence_0.481_Length_802	206.10	6.70
Locus_1000_Transcript_4/7_Confidence_0.519_Length_1044	906.94	68.41
Locus_1000_Transcript_5/7_Confidence_0.556_Length_967	811.18	24.63
Locus_1000_Transcript_6/7_Confidence_0.481_Length_981	106.89	479.08
Locus_1000_Transcript_7/7_Confidence_0.630_Length_1044	0.00	0.00
Locus_10010_Transcript_1/14_Confidence_1.000_Length_185	0.00	2.96
Locus_10010_Transcript_10/14_Confidence_0.545_Length_6417	44.85	530.86
Locus_10010_Transcript_11/14_Confidence_0.523_Length_6417	0.00	551.23
Locus_10010_Transcript_12/14_Confidence_0.545_Length_6417	88.90	1190.13
Locus_10010_Transcript_13/14_Confidence_0.523_Length_6417	48.74	1009.13
Locus_10010_Transcript_14/14_Confidence_0.545_Length_6417	0.00	0.00
Locus_10010_Transcript_2/14_Confidence_1.000_Length_185	0.00	4.00
Locus_10010_Transcript_3/14_Confidence_1.000_Length_188	0.00	0.00
Locus_10010_Transcript_4/14_Confidence_1.000_Length_152	0.00	1.00
Locus_10010_Transcript_5/14_Confidence_0.591_Length_6417	116.03	620.00
Locus_10010_Transcript_6/14_Confidence_0.545_Length_6417	39.59	238.84
Locus_10010_Transcript_7/14_Confidence_0.568_Length_6417	47.45	585.45
Locus_10010_Transcript_8/14_Confidence_0.545_Length_6417	24.70	422.20
Locus_10010_Transcript_9/14_Confidence_0.545_Length_5319	131.74	364.16
Locus_10011_Transcript_1/1_Confidence_1.000_Length_220	45.75	15.23
Locus_10012_Transcript_1/1_Confidence_1.000_Length_2883	246.00	396.33
Locus_10013_Transcript_1/1_Confidence_1.000_Length_794	102.00	54.00
Locus_10014_Transcript_1/1_Confidence_1.000_Length_225	2.00	0.00
Locus_10015_Transcript_1/1_Confidence_1.000_Length_740	146.00	15.00
Locus_10016_Transcript_1/1_Confidence_1.000_Length_571	54.96	0.00
Locus_10017_Transcript_1/12_Confidence_1.000_Length_182	5.00	0.00
Locus_10017_Transcript_10/12_Confidence_0.054_Length_1835	30.68	442.09
Locus_10017_Transcript_11/12_Confidence_0.297_Length_2652	308.89	4.69
Locus_10017_Transcript_12/12_Confidence_0.378_Length_619	0.00	0.00
Locus_10017_Transcript_2/12_Confidence_1.000_Length_113	0.00	0.00
Locus_10017_Transcript_3/12_Confidence_0.351_Length_621	4.02	6.56
Locus_10017_Transcript_4/12_Confidence_0.297_Length_1256	0.00	154.84
Locus_10017_Transcript_5/12_Confidence_0.378_Length_1256	4.09	99.54
Locus_10017_Transcript_6/12_Confidence_0.297_Length_2652	574.34	0.00
Locus_10017_Transcript_7/12_Confidence_0.270_Length_724	171.30	15.03
Locus_10017_Transcript_8/12_Confidence_0.405_Length_971	1.00	196.90
Locus_10017_Transcript_9/12_Confidence_0.405_Length_1254	0.00	4.03
Locus_10018_Transcript_1/1_Confidence_1.000_Length_1826	227.00	28.00
Locus_10019_Transcript_1/1_Confidence_1.000_Length_288	9.00	13.00
Locus_1001_Transcript_1/2_Confidence_0.667_Length_1790	140.13	155.85
Locus_1001_Transcript_2/2_Confidence_0.667_Length_1318	77.91	85.94
Locus_10020_Transcript_1/1_Confidence_1.000_Length_811	62.00	9.31
Locus_10021_Transcript_1/9_Confidence_0.640_Length_3404	0.00	86.07
Locus_10021_Transcript_2/9_Confidence_0.640_Length_3404	139.59	0.00
Locus_10021_Transcript_3/9_Confidence_0.640_Length_3395	227.37	506.23
Locus_10021_Transcript_4/9_Confidence_0.640_Length_3404	269.97	1.57
Locus_10021_Transcript_5/9_Confidence_0.680_Length_3551	584.75	125.55
Locus_10021_Transcript_6/9_Confidence_0.640_Length_3403	0.00	327.88
Locus_10021_Transcript_7/9_Confidence_0.640_Length_3392	759.86	69.08
Locus_10021_Transcript_8/9_Confidence_0.640_Length_3404	0.00	615.57
Locus_10021_Transcript_9/9_Confidence_0.640_Length_3404	0.00	0.00
Locus_10022_Transcript_1/3_Confidence_0.714_Length_4390	218.08	0.00
Locus_10022_Transcript_2/3_Confidence_0.714_Length_4174	210.19	0.00
Locus_10022_Transcript_3/3_Confidence_0.714_Length_4390	27.74	543.03
Locus_10023_Transcript_1/6_Confidence_0.632_Length_1016	16.11	0.00
Locus_10023_Transcript_2/6_Confidence_0.579_Length_1010	9.54	69.38
Locus_10023_Transcript_3/6_Confidence_0.684_Length_1038	84.17	28.97
Locus_10023_Transcript_4/6_Confidence_0.579_Length_1049	125.45	0.00
Locus_10023_Transcript_5/6_Confidence_0.316_Length_934	108.82	28.40
Locus_10023_Transcript_6/6_Confidence_0.632_Length_1099	0.00	69.22
Locus_10024_Transcript_1/3_Confidence_0.364_Length_264	0.00	1.05
Locus_10024_Transcript_2/3_Confidence_0.727_Length_576	126.20	32.02
Locus_10024_Transcript_3/3_Confidence_0.727_Length_476	52.41	2.88
Locus_10025_Transcript_1/3_Confidence_0.714_Length_1744	0.00	166.26
Locus_10025_Transcript_2/3_Confidence_0.714_Length_1744	12.33	179.73
Locus_10025_Transcript_3/3_Confidence_0.714_Length_1744	315.67	39.00
Locus_10026_Transcript_1/6_Confidence_0.667_Length_1666	106.41	8.68
Locus_10026_Transcript_2/6_Confidence_0.600_Length_1484	62.06	0.00
Locus_10026_Transcript_3/6_Confidence_0.667_Length_1666	149.12	0.00
Locus_10026_Transcript_4/6_Confidence_0.667_Length_1666	35.40	82.36
Locus_10026_Transcript_5/6_Confidence_0.667_Length_1666	0.00	425.96
Locus_10026_Transcript_6/6_Confidence_0.667_Length_1666	0.00	0.00
Locus_10027_Transcript_1/3_Confidence_0.667_Length_1350	165.67	0.00
Locus_10027_Transcript_2/3_Confidence_0.667_Length_1362	4.42	207.04
Locus_10027_Transcript_3/3_Confidence_0.667_Length_1372	356.46	520.85
Locus_10028_Transcript_1/4_Confidence_0.727_Length_2069	0.00	571.65
Locus_10028_Transcript_2/4_Confidence_0.727_Length_2078	76.99	282.58
Locus_10028_Transcript_3/4_Confidence_0.727_Length_2069	100.91	0.00
Locus_10028_Transcript_4/4_Confidence_0.727_Length_2069	1262.10	709.78
Locus_10029_Transcript_1/1_Confidence_1.000_Length_969	127.00	109.70
Locus_1002_Transcript_1/11_Confidence_1.000_Length_182	1.00	0.00
Locus_1002_Transcript_10/11_Confidence_0.618_Length_1584	24.21	824.04
Locus_1002_Transcript_11/11_Confidence_0.618_Length_1585	0.00	0.00
Locus_1002_Transcript_2/11_Confidence_0.588_Length_1585	618.11	0.00
Locus_1002_Transcript_3/11_Confidence_0.588_Length_1584	764.47	0.00
Locus_1002_Transcript_4/11_Confidence_0.588_Length_1585	1274.64	0.00
Locus_1002_Transcript_5/11_Confidence_0.588_Length_1585	927.03	0.00
Locus_1002_Transcript_6/11_Confidence_0.500_Length_1499	21.10	665.13
Locus_1002_Transcript_7/11_Confidence_0.559_Length_1584	11.68	623.78
Locus_1002_Transcript_8/11_Confidence_0.618_Length_1584	0.00	452.20
Locus_1002_Transcript_9/11_Confidence_0.500_Length_1585	2772.98	28.22
Locus_10030_Transcript_1/3_Confidence_0.750_Length_1810	81.69	27.34
Locus_10030_Transcript_2/3_Confidence_0.750_Length_1795	101.71	0.00
Locus_10030_Transcript_3/3_Confidence_0.750_Length_1796	187.60	285.66
Locus_10031_Transcript_1/2_Confidence_0.750_Length_510	66.21	81.79
Locus_10031_Transcript_2/2_Confidence_0.500_Length_403	17.85	3.78
Locus_10032_Transcript_1/1_Confidence_1.000_Length_540	89.82	20.26
Locus_10033_Transcript_1/1_Confidence_1.000_Length_722	94.00	4.00
Locus_10034_Transcript_1/1_Confidence_1.000_Length_243	56.91	10.94
Locus_10035_Transcript_1/1_Confidence_1.000_Length_1423	265.32	194.26
Locus_10036_Transcript_1/1_Confidence_1.000_Length_276	9.12	7.90
Locus_10037_Transcript_1/1_Confidence_1.000_Length_1925	242.00	232.00
Locus_10038_Transcript_1/2_Confidence_0.667_Length_813	179.53	71.94
Locus_10038_Transcript_2/2_Confidence_0.667_Length_440	32.47	13.06
Locus_10039_Transcript_1/4_Confidence_0.500_Length_942	26.95	0.00
Locus_10039_Transcript_2/4_Confidence_0.667_Length_1131	64.95	0.40
Locus_10039_Transcript_3/4_Confidence_0.250_Length_972	140.84	58.22
Locus_10039_Transcript_4/4_Confidence_0.667_Length_1129	107.36	28.34
Locus_1003_Transcript_1/2_Confidence_0.667_Length_302	113.66	0.00
Locus_1003_Transcript_2/2_Confidence_0.500_Length_249	43.35	5.72
Locus_10040_Transcript_1/4_Confidence_0.700_Length_1850	88.27	465.89
Locus_10040_Transcript_2/4_Confidence_0.700_Length_1869	95.72	32.02
Locus_10040_Transcript_3/4_Confidence_0.700_Length_1851	147.91	57.09
Locus_10040_Transcript_4/4_Confidence_0.700_Length_1851	0.00	0.00
Locus_10041_Transcript_1/1_Confidence_1.000_Length_830	58.52	55.00
Locus_10042_Transcript_1/5_Confidence_0.500_Length_1394	146.36	0.00
Locus_10042_Transcript_2/5_Confidence_0.583_Length_1394	145.07	262.15
Locus_10042_Transcript_3/5_Confidence_0.583_Length_1525	200.64	162.16
Locus_10042_Transcript_4/5_Confidence_0.417_Length_1394	77.93	317.69
Locus_10042_Transcript_5/5_Confidence_0.500_Length_1394	0.00	0.00
Locus_10043_Transcript_1/1_Confidence_1.000_Length_689	122.51	96.00
Locus_10044_Transcript_1/6_Confidence_0.545_Length_808	36.10	0.00
Locus_10044_Transcript_2/6_Confidence_0.636_Length_808	46.98	15.40
Locus_10044_Transcript_3/6_Confidence_0.318_Length_544	84.31	39.99
Locus_10044_Transcript_4/6_Confidence_0.591_Length_808	128.89	5.67
Locus_10044_Transcript_5/6_Confidence_0.500_Length_808	173.34	26.05
Locus_10044_Transcript_6/6_Confidence_0.500_Length_809	0.00	0.00
Locus_10045_Transcript_1/2_Confidence_0.923_Length_562	36.45	0.00
Locus_10045_Transcript_2/2_Confidence_0.923_Length_561	21.79	0.00
Locus_10046_Transcript_1/1_Confidence_1.000_Length_279	17.00	6.00
Locus_10047_Transcript_1/8_Confidence_0.682_Length_4039	0.00	357.29
Locus_10047_Transcript_2/8_Confidence_0.682_Length_4039	87.59	0.00
Locus_10047_Transcript_3/8_Confidence_0.682_Length_4039	123.46	0.00
Locus_10047_Transcript_4/8_Confidence_0.682_Length_4039	144.79	0.00
Locus_10047_Transcript_5/8_Confidence_0.682_Length_4039	213.93	118.75
Locus_10047_Transcript_6/8_Confidence_0.682_Length_4039	180.52	0.00
Locus_10047_Transcript_7/8_Confidence_0.682_Length_4039	396.71	37.38
Locus_10047_Transcript_8/8_Confidence_0.682_Length_4039	0.00	1651.70
Locus_10048_Transcript_1/1_Confidence_1.000_Length_572	49.00	4.00
Locus_10049_Transcript_1/4_Confidence_0.231_Length_257	31.97	6.01
Locus_10049_Transcript_2/4_Confidence_0.385_Length_469	0.00	26.51
Locus_10049_Transcript_3/4_Confidence_0.538_Length_527	151.06	117.59
Locus_10049_Transcript_4/4_Confidence_0.538_Length_391	31.42	41.20
Locus_1004_Transcript_1/26_Confidence_1.000_Length_179	0.00	0.00
Locus_1004_Transcript_10/26_Confidence_1.000_Length_190	0.00	17.00
Locus_1004_Transcript_11/26_Confidence_1.000_Length_179	0.00	2.97
Locus_1004_Transcript_12/26_Confidence_1.000_Length_215	0.00	2.29
Locus_1004_Transcript_13/26_Confidence_1.000_Length_125	0.00	0.00
Locus_1004_Transcript_14/26_Confidence_1.000_Length_209	0.00	5.00
Locus_1004_Transcript_15/26_Confidence_1.000_Length_188	0.00	1.00
Locus_1004_Transcript_16/26_Confidence_1.000_Length_188	0.00	2.00
Locus_1004_Transcript_17/26_Confidence_0.240_Length_3380	1596.56	240.67
Locus_1004_Transcript_18/26_Confidence_0.400_Length_4169	5.79	471.80
Locus_1004_Transcript_19/26_Confidence_0.107_Length_471	83.62	11.85
Locus_1004_Transcript_2/26_Confidence_1.000_Length_174	0.00	0.00
Locus_1004_Transcript_20/26_Confidence_0.440_Length_4169	0.00	745.07
Locus_1004_Transcript_21/26_Confidence_0.400_Length_4169	1133.97	828.21
Locus_1004_Transcript_22/26_Confidence_0.427_Length_4169	818.75	1592.92
Locus_1004_Transcript_23/26_Confidence_0.293_Length_2329	2323.11	126.76
Locus_1004_Transcript_24/26_Confidence_0.093_Length_409	228.23	24.16
Locus_1004_Transcript_25/26_Confidence_0.413_Length_4169	0.00	0.00
Locus_1004_Transcript_26/26_Confidence_0.293_Length_2332	3074.45	7635.34
Locus_1004_Transcript_3/26_Confidence_1.000_Length_121	0.00	0.00
Locus_1004_Transcript_4/26_Confidence_1.000_Length_164	0.00	2.00
Locus_1004_Transcript_5/26_Confidence_1.000_Length_283	0.00	31.29
Locus_1004_Transcript_6/26_Confidence_1.000_Length_179	0.00	0.00
Locus_1004_Transcript_7/26_Confidence_1.000_Length_123	0.00	0.00
Locus_1004_Transcript_8/26_Confidence_1.000_Length_207	10.00	0.00
Locus_1004_Transcript_9/26_Confidence_1.000_Length_140	0.00	0.00
Locus_10050_Transcript_1/4_Confidence_0.222_Length_431	6.66	0.00
Locus_10050_Transcript_2/4_Confidence_0.667_Length_2671	371.97	170.40
Locus_10050_Transcript_3/4_Confidence_0.667_Length_2663	390.39	57.32
Locus_10050_Transcript_4/4_Confidence_0.667_Length_2663	135.87	0.00
Locus_10051_Transcript_1/3_Confidence_0.500_Length_1095	397.06	270.42
Locus_10051_Transcript_2/3_Confidence_0.667_Length_1048	85.54	231.57
Locus_10051_Transcript_3/3_Confidence_0.667_Length_1050	2.70	0.00
Locus_10052_Transcript_1/2_Confidence_0.667_Length_603	266.26	149.26
Locus_10052_Transcript_2/2_Confidence_0.667_Length_601	583.71	525.74
Locus_10053_Transcript_1/2_Confidence_0.750_Length_708	53.43	0.00
Locus_10053_Transcript_2/2_Confidence_0.750_Length_708	35.57	4.05
Locus_10054_Transcript_1/1_Confidence_1.000_Length_518	27.00	27.00
Locus_10055_Transcript_1/1_Confidence_1.000_Length_263	95.14	17.17
Locus_10056_Transcript_1/5_Confidence_0.571_Length_1123	7.90	140.57
Locus_10056_Transcript_2/5_Confidence_0.571_Length_1138	0.00	489.37
Locus_10056_Transcript_3/5_Confidence_0.643_Length_1138	3.42	153.59
Locus_10056_Transcript_4/5_Confidence_0.500_Length_1150	597.67	14.75
Locus_10056_Transcript_5/5_Confidence_0.571_Length_1138	0.00	0.00
Locus_10057_Transcript_1/1_Confidence_1.000_Length_912	257.00	26.00
Locus_10058_Transcript_1/6_Confidence_0.269_Length_260	0.00	0.00
Locus_10058_Transcript_2/6_Confidence_0.231_Length_190	0.00	0.00
Locus_10058_Transcript_3/6_Confidence_0.269_Length_269	63.72	51.44
Locus_10058_Transcript_4/6_Confidence_0.231_Length_210	32.77	58.63
Locus_10058_Transcript_5/6_Confidence_0.692_Length_699	341.63	253.49
Locus_10058_Transcript_6/6_Confidence_0.462_Length_336	11.06	62.04
Locus_10059_Transcript_1/3_Confidence_0.714_Length_1480	83.41	77.38
Locus_10059_Transcript_2/3_Confidence_0.286_Length_660	6.27	18.24
Locus_10059_Transcript_3/3_Confidence_0.714_Length_1477	337.32	32.38
Locus_1005_Transcript_1/2_Confidence_0.500_Length_503	31.52	16.79
Locus_1005_Transcript_2/2_Confidence_0.833_Length_1233	380.30	164.29
Locus_10060_Transcript_1/2_Confidence_0.667_Length_1280	158.30	92.52
Locus_10060_Transcript_2/2_Confidence_0.667_Length_709	6.80	22.46
Locus_10061_Transcript_1/1_Confidence_1.000_Length_334	35.98	8.00
Locus_10062_Transcript_1/4_Confidence_0.625_Length_2107	102.30	55.79
Locus_10062_Transcript_2/4_Confidence_0.500_Length_1178	43.10	22.66
Locus_10062_Transcript_3/4_Confidence_0.250_Length_851	41.60	18.27
Locus_10062_Transcript_4/4_Confidence_0.625_Length_2107	0.00	139.07
Locus_10063_Transcript_1/10_Confidence_0.227_Length_907	68.41	0.00
Locus_10063_Transcript_10/10_Confidence_0.364_Length_1437	0.00	0.00
Locus_10063_Transcript_2/10_Confidence_0.182_Length_852	0.00	0.00
Locus_10063_Transcript_3/10_Confidence_0.364_Length_1432	130.98	0.00
Locus_10063_Transcript_4/10_Confidence_0.364_Length_1437	95.68	0.00
Locus_10063_Transcript_5/10_Confidence_0.318_Length_1250	158.41	10.00
Locus_10063_Transcript_6/10_Confidence_0.409_Length_1437	203.31	1.08
Locus_10063_Transcript_7/10_Confidence_0.182_Length_826	7.23	240.44
Locus_10063_Transcript_8/10_Confidence_0.136_Length_552	50.28	56.56
Locus_10063_Transcript_9/10_Confidence_0.182_Length_834	0.00	0.00
Locus_10064_Transcript_1/3_Confidence_0.500_Length_596	98.00	51.00
Locus_10064_Transcript_2/3_Confidence_0.375_Length_1169	251.04	69.29
Locus_10064_Transcript_3/3_Confidence_0.750_Length_443	23.44	13.70
Locus_10065_Transcript_1/6_Confidence_0.533_Length_2165	118.73	8.04
Locus_10065_Transcript_2/6_Confidence_0.667_Length_3223	149.77	60.20
Locus_10065_Transcript_3/6_Confidence_0.667_Length_3247	202.48	51.97
Locus_10065_Transcript_4/6_Confidence_0.667_Length_3222	209.65	29.76
Locus_10065_Transcript_5/6_Confidence_0.667_Length_3235	297.78	84.03
Locus_10065_Transcript_6/6_Confidence_0.667_Length_3225	0.00	0.00
Locus_10066_Transcript_1/2_Confidence_0.200_Length_468	0.00	0.00
Locus_10066_Transcript_2/2_Confidence_0.900_Length_617	136.45	160.44
Locus_10067_Transcript_1/1_Confidence_1.000_Length_185	4.00	2.00
Locus_10068_Transcript_1/1_Confidence_1.000_Length_444	29.00	0.00
Locus_10069_Transcript_1/2_Confidence_0.857_Length_496	15.58	49.20
Locus_10069_Transcript_2/2_Confidence_0.857_Length_496	156.20	90.80
Locus_1006_Transcript_1/8_Confidence_0.190_Length_269	7.30	0.00
Locus_1006_Transcript_2/8_Confidence_0.381_Length_735	26.02	31.83
Locus_1006_Transcript_3/8_Confidence_0.524_Length_720	88.30	41.22
Locus_1006_Transcript_4/8_Confidence_0.286_Length_383	38.15	2.56
Locus_1006_Transcript_5/8_Confidence_0.429_Length_715	122.27	6.32
Locus_1006_Transcript_6/8_Confidence_0.381_Length_355	14.61	4.01
Locus_1006_Transcript_7/8_Confidence_0.571_Length_895	316.83	32.07
Locus_1006_Transcript_8/8_Confidence_0.524_Length_715	0.00	0.00
Locus_10070_Transcript_1/2_Confidence_0.667_Length_814	191.12	12.40
Locus_10070_Transcript_2/2_Confidence_0.667_Length_563	7.07	43.51
Locus_10071_Transcript_1/1_Confidence_1.000_Length_653	76.11	3.00
Locus_10072_Transcript_1/7_Confidence_0.667_Length_2425	237.01	88.35
Locus_10072_Transcript_2/7_Confidence_0.667_Length_2425	131.08	126.99
Locus_10072_Transcript_3/7_Confidence_0.667_Length_2425	51.60	142.27
Locus_10072_Transcript_4/7_Confidence_0.667_Length_2425	197.26	240.01
Locus_10072_Transcript_5/7_Confidence_0.222_Length_1371	14.51	75.25
Locus_10072_Transcript_6/7_Confidence_0.667_Length_2425	134.14	154.95
Locus_10072_Transcript_7/7_Confidence_0.667_Length_2425	0.00	0.00
Locus_10073_Transcript_1/1_Confidence_1.000_Length_826	119.48	84.03
Locus_10074_Transcript_1/7_Confidence_0.647_Length_3338	14.61	280.16
Locus_10074_Transcript_2/7_Confidence_0.412_Length_925	8.04	0.00
Locus_10074_Transcript_3/7_Confidence_0.647_Length_3338	52.08	0.00
Locus_10074_Transcript_4/7_Confidence_0.647_Length_3338	59.31	0.00
Locus_10074_Transcript_5/7_Confidence_0.647_Length_3338	0.00	1407.96
Locus_10074_Transcript_6/7_Confidence_0.647_Length_3338	51.95	0.00
Locus_10074_Transcript_7/7_Confidence_0.647_Length_3338	0.00	2602.42
Locus_10075_Transcript_1/2_Confidence_0.750_Length_521	90.41	3.14
Locus_10075_Transcript_2/2_Confidence_0.917_Length_503	29.79	45.05
Locus_10076_Transcript_1/1_Confidence_1.000_Length_1216	139.00	86.06
Locus_10077_Transcript_1/7_Confidence_0.684_Length_1040	170.43	17.73
Locus_10077_Transcript_2/7_Confidence_0.632_Length_1029	0.00	126.40
Locus_10077_Transcript_3/7_Confidence_0.474_Length_654	58.58	53.26
Locus_10077_Transcript_4/7_Confidence_0.579_Length_1036	67.39	8.53
Locus_10077_Transcript_5/7_Confidence_0.579_Length_1050	124.78	24.93
Locus_10077_Transcript_6/7_Confidence_0.632_Length_1036	190.12	0.00
Locus_10077_Transcript_7/7_Confidence_0.684_Length_1036	67.39	61.92
Locus_10078_Transcript_1/1_Confidence_1.000_Length_602	91.00	1.00
Locus_10079_Transcript_1/2_Confidence_0.667_Length_613	114.66	10.29
Locus_10079_Transcript_2/2_Confidence_0.667_Length_478	0.00	22.56
Locus_1007_Transcript_1/4_Confidence_0.619_Length_588	303.44	9.01
Locus_1007_Transcript_2/4_Confidence_0.619_Length_473	79.97	7.07
Locus_1007_Transcript_3/4_Confidence_0.524_Length_325	65.62	0.00
Locus_1007_Transcript_4/4_Confidence_0.810_Length_580	96.89	5.68
Locus_10080_Transcript_1/4_Confidence_0.727_Length_1940	95.17	0.00
Locus_10080_Transcript_2/4_Confidence_0.545_Length_1944	118.98	0.00
Locus_10080_Transcript_3/4_Confidence_0.727_Length_1931	192.58	0.00
Locus_10080_Transcript_4/4_Confidence_0.727_Length_1944	271.28	110.05
Locus_10081_Transcript_1/1_Confidence_1.000_Length_287	1.00	8.00
Locus_10082_Transcript_1/10_Confidence_0.179_Length_343	0.00	23.09
Locus_10082_Transcript_10/10_Confidence_0.464_Length_937	0.00	0.00
Locus_10082_Transcript_2/10_Confidence_0.214_Length_410	28.85	0.00
Locus_10082_Transcript_3/10_Confidence_0.250_Length_343	91.50	55.83
Locus_10082_Transcript_4/10_Confidence_0.429_Length_981	39.89	0.00
Locus_10082_Transcript_5/10_Confidence_0.500_Length_1044	141.29	66.47
Locus_10082_Transcript_6/10_Confidence_0.393_Length_935	98.28	108.83
Locus_10082_Transcript_7/10_Confidence_0.500_Length_1042	262.09	71.55
Locus_10082_Transcript_8/10_Confidence_0.464_Length_1045	258.80	108.71
Locus_10082_Transcript_9/10_Confidence_0.464_Length_1085	301.06	337.15
Locus_10083_Transcript_1/5_Confidence_0.615_Length_1424	21.16	102.03
Locus_10083_Transcript_2/5_Confidence_0.538_Length_1409	0.00	97.89
Locus_10083_Transcript_3/5_Confidence_0.692_Length_1409	0.00	212.94
Locus_10083_Transcript_4/5_Confidence_0.615_Length_1409	0.00	145.13
Locus_10083_Transcript_5/5_Confidence_0.692_Length_1409	161.84	0.00
Locus_10084_Transcript_1/4_Confidence_0.286_Length_455	13.30	0.00
Locus_10084_Transcript_2/4_Confidence_0.286_Length_701	71.95	61.11
Locus_10084_Transcript_3/4_Confidence_0.571_Length_1171	164.08	44.99
Locus_10084_Transcript_4/4_Confidence_0.429_Length_665	42.53	52.90
Locus_10085_Transcript_1/1_Confidence_1.000_Length_343	18.68	9.80
Locus_10086_Transcript_1/2_Confidence_0.833_Length_707	106.07	54.85
Locus_10086_Transcript_2/2_Confidence_0.833_Length_693	35.98	2.15
Locus_10087_Transcript_1/2_Confidence_0.750_Length_1119	219.79	0.00
Locus_10087_Transcript_2/2_Confidence_0.750_Length_1119	60.11	107.00
Locus_10088_Transcript_1/1_Confidence_1.000_Length_1151	186.29	1.00
Locus_10089_Transcript_1/1_Confidence_1.000_Length_429	17.00	28.00
Locus_1008_Transcript_1/1_Confidence_1.000_Length_352	9.00	17.64
Locus_10090_Transcript_1/1_Confidence_1.000_Length_4879	490.00	164.00
Locus_10091_Transcript_1/1_Confidence_1.000_Length_226	10.00	0.00
Locus_10092_Transcript_1/1_Confidence_1.000_Length_753	14.00	1173.00
Locus_10093_Transcript_1/1_Confidence_1.000_Length_440	23.00	8.00
Locus_10094_Transcript_1/5_Confidence_0.733_Length_2933	83.65	196.43
Locus_10094_Transcript_2/5_Confidence_0.133_Length_879	6.54	26.43
Locus_10094_Transcript_3/5_Confidence_0.667_Length_2938	149.49	389.56
Locus_10094_Transcript_4/5_Confidence_0.667_Length_2942	470.94	787.09
Locus_10094_Transcript_5/5_Confidence_0.733_Length_2942	41.88	0.00
Locus_10095_Transcript_1/1_Confidence_1.000_Length_1713	494.00	96.00
Locus_10096_Transcript_1/2_Confidence_0.667_Length_1424	102.44	0.00
Locus_10096_Transcript_2/2_Confidence_0.667_Length_1501	116.44	118.00
Locus_10097_Transcript_1/2_Confidence_0.750_Length_1389	410.68	150.53
Locus_10097_Transcript_2/2_Confidence_0.750_Length_456	39.30	24.47
Locus_10098_Transcript_1/4_Confidence_0.667_Length_938	973.21	568.94
Locus_10098_Transcript_2/4_Confidence_0.556_Length_461	0.00	106.54
Locus_10098_Transcript_3/4_Confidence_0.556_Length_833	0.00	962.53
Locus_10098_Transcript_4/4_Confidence_0.556_Length_833	1304.79	0.00
Locus_10099_Transcript_1/1_Confidence_1.000_Length_1017	485.73	496.86
Locus_1009_Transcript_1/1_Confidence_1.000_Length_1785	168.96	226.00
Locus_100_Transcript_1/3_Confidence_0.778_Length_4107	24.60	1641.56
Locus_100_Transcript_2/3_Confidence_0.778_Length_4109	44.75	3236.87
Locus_100_Transcript_3/3_Confidence_0.778_Length_4113	16415.77	8908.65
Locus_10100_Transcript_1/2_Confidence_0.667_Length_2075	132.47	100.91
Locus_10100_Transcript_2/2_Confidence_0.667_Length_2074	138.53	196.09
Locus_10101_Transcript_1/1_Confidence_1.000_Length_1382	134.00	64.00
Locus_10102_Transcript_1/1_Confidence_1.000_Length_1099	121.00	101.52
Locus_10103_Transcript_1/4_Confidence_0.364_Length_623	21.70	36.72
Locus_10103_Transcript_2/4_Confidence_0.727_Length_1030	113.19	0.00
Locus_10103_Transcript_3/4_Confidence_0.727_Length_1030	121.19	24.02
Locus_10103_Transcript_4/4_Confidence_0.727_Length_1030	0.00	205.13
Locus_10104_Transcript_1/2_Confidence_0.667_Length_756	0.00	41.34
Locus_10104_Transcript_2/2_Confidence_0.667_Length_721	168.00	5.66
Locus_10105_Transcript_1/5_Confidence_0.733_Length_2344	134.84	0.00
Locus_10105_Transcript_2/5_Confidence_0.733_Length_2345	562.94	448.09
Locus_10105_Transcript_3/5_Confidence_0.733_Length_2344	384.84	351.63
Locus_10105_Transcript_4/5_Confidence_0.133_Length_677	62.58	50.81
Locus_10105_Transcript_5/5_Confidence_0.733_Length_2344	211.80	143.11
Locus_10106_Transcript_1/1_Confidence_1.000_Length_253	13.00	7.00
Locus_10107_Transcript_1/1_Confidence_1.000_Length_982	48.98	62.81
Locus_10108_Transcript_1/1_Confidence_1.000_Length_300	4.00	10.72
Locus_10109_Transcript_1/7_Confidence_0.381_Length_281	7.47	0.00
Locus_10109_Transcript_2/7_Confidence_0.429_Length_1104	66.09	117.66
Locus_10109_Transcript_3/7_Confidence_0.524_Length_1126	51.30	69.44
Locus_10109_Transcript_4/7_Confidence_0.238_Length_851	29.36	13.14
Locus_10109_Transcript_5/7_Confidence_0.476_Length_1118	174.12	19.23
Locus_10109_Transcript_6/7_Confidence_0.333_Length_1108	64.57	0.00
Locus_10109_Transcript_7/7_Confidence_0.429_Length_1095	10.39	181.63
Locus_1010_Transcript_1/4_Confidence_0.727_Length_554	40.21	60.64
Locus_1010_Transcript_2/4_Confidence_0.455_Length_688	108.22	20.62
Locus_1010_Transcript_3/4_Confidence_0.364_Length_507	100.24	138.82
Locus_1010_Transcript_4/4_Confidence_0.727_Length_702	72.09	30.45
Locus_10110_Transcript_1/7_Confidence_0.647_Length_3136	166.25	4.13
Locus_10110_Transcript_2/7_Confidence_0.647_Length_3124	846.08	250.59
Locus_10110_Transcript_3/7_Confidence_0.647_Length_3130	253.93	224.84
Locus_10110_Transcript_4/7_Confidence_0.647_Length_3160	94.06	303.99
Locus_10110_Transcript_5/7_Confidence_0.647_Length_3127	204.93	264.02
Locus_10110_Transcript_6/7_Confidence_0.647_Length_3129	85.00	410.44
Locus_10110_Transcript_7/7_Confidence_0.647_Length_3130	0.00	0.00
Locus_10111_Transcript_1/1_Confidence_1.000_Length_1864	212.00	259.99
Locus_10112_Transcript_1/8_Confidence_0.250_Length_513	39.32	4.22
Locus_10112_Transcript_2/8_Confidence_0.679_Length_1622	180.58	24.76
Locus_10112_Transcript_3/8_Confidence_0.571_Length_1626	81.00	0.00
Locus_10112_Transcript_4/8_Confidence_0.607_Length_1551	141.69	0.00
Locus_10112_Transcript_5/8_Confidence_0.607_Length_1547	204.20	27.33
Locus_10112_Transcript_6/8_Confidence_0.679_Length_1623	109.31	199.34
Locus_10112_Transcript_7/8_Confidence_0.679_Length_1541	11.46	0.00
Locus_10112_Transcript_8/8_Confidence_0.679_Length_1626	0.00	0.00
Locus_10113_Transcript_1/1_Confidence_1.000_Length_771	26.00	94.00
Locus_10114_Transcript_1/12_Confidence_1.000_Length_124	0.00	0.00
Locus_10114_Transcript_10/12_Confidence_0.235_Length_1386	81.82	204.59
Locus_10114_Transcript_11/12_Confidence_0.500_Length_2319	398.52	123.43
Locus_10114_Transcript_12/12_Confidence_0.500_Length_2261	0.00	0.00
Locus_10114_Transcript_2/12_Confidence_1.000_Length_167	4.00	1.00
Locus_10114_Transcript_3/12_Confidence_0.235_Length_1386	36.94	48.23
Locus_10114_Transcript_4/12_Confidence_0.412_Length_1907	2.52	34.20
Locus_10114_Transcript_5/12_Confidence_0.529_Length_2263	214.99	33.34
Locus_10114_Transcript_6/12_Confidence_0.500_Length_2253	102.19	30.36
Locus_10114_Transcript_7/12_Confidence_0.441_Length_2254	164.21	45.79
Locus_10114_Transcript_8/12_Confidence_0.500_Length_2261	131.30	143.97
Locus_10114_Transcript_9/12_Confidence_0.471_Length_2249	203.87	13.01
Locus_10115_Transcript_1/1_Confidence_1.000_Length_583	61.00	36.00
Locus_10116_Transcript_1/1_Confidence_1.000_Length_242	10.00	3.00
Locus_10117_Transcript_1/3_Confidence_0.778_Length_3748	654.39	0.00
Locus_10117_Transcript_2/3_Confidence_0.778_Length_3748	0.00	186.45
Locus_10117_Transcript_3/3_Confidence_0.778_Length_3748	1061.11	1104.57
Locus_10118_Transcript_1/2_Confidence_0.750_Length_1782	0.00	231.87
Locus_10118_Transcript_2/2_Confidence_0.750_Length_1782	393.00	140.13
Locus_10119_Transcript_1/2_Confidence_0.600_Length_526	54.18	2.27
Locus_10119_Transcript_2/2_Confidence_0.800_Length_528	102.98	15.02
Locus_1011_Transcript_1/9_Confidence_0.333_Length_626	22.29	0.00
Locus_1011_Transcript_2/9_Confidence_0.542_Length_3222	46.54	0.00
Locus_1011_Transcript_3/9_Confidence_0.583_Length_3223	77.36	368.53
Locus_1011_Transcript_4/9_Confidence_0.542_Length_3220	87.58	0.00
Locus_1011_Transcript_5/9_Confidence_0.583_Length_3224	84.02	53.48
Locus_1011_Transcript_6/9_Confidence_0.583_Length_3221	204.96	0.00
Locus_1011_Transcript_7/9_Confidence_0.542_Length_3458	136.23	478.31
Locus_1011_Transcript_8/9_Confidence_0.542_Length_3221	0.00	905.00
Locus_1011_Transcript_9/9_Confidence_0.542_Length_3221	0.00	373.59
Locus_10120_Transcript_1/4_Confidence_0.636_Length_798	19.84	47.01
Locus_10120_Transcript_2/4_Confidence_0.545_Length_804	104.09	71.13
Locus_10120_Transcript_3/4_Confidence_0.727_Length_798	75.13	22.86
Locus_10120_Transcript_4/4_Confidence_0.636_Length_798	20.77	0.00
Locus_10121_Transcript_1/4_Confidence_0.154_Length_236	0.00	0.00
Locus_10121_Transcript_2/4_Confidence_0.538_Length_611	85.82	0.00
Locus_10121_Transcript_3/4_Confidence_0.538_Length_653	54.09	10.09
Locus_10121_Transcript_4/4_Confidence_0.692_Length_611	21.08	26.73
Locus_10122_Transcript_1/1_Confidence_1.000_Length_193	5.00	3.00
Locus_10123_Transcript_1/2_Confidence_0.667_Length_1265	132.39	103.42
Locus_10123_Transcript_2/2_Confidence_0.667_Length_1223	178.31	299.52
Locus_10124_Transcript_1/1_Confidence_1.000_Length_1262	305.98	91.95
Locus_10125_Transcript_1/5_Confidence_0.286_Length_1297	2.54	62.36
Locus_10125_Transcript_2/5_Confidence_0.714_Length_3729	98.52	426.12
Locus_10125_Transcript_3/5_Confidence_0.714_Length_3732	172.55	604.93
Locus_10125_Transcript_4/5_Confidence_0.714_Length_3731	45.03	433.27
Locus_10125_Transcript_5/5_Confidence_0.714_Length_3731	36.61	0.00
Locus_10126_Transcript_1/1_Confidence_1.000_Length_993	51.00	96.00
Locus_10127_Transcript_1/1_Confidence_1.000_Length_190	12.00	0.00
Locus_10128_Transcript_1/4_Confidence_0.615_Length_2143	289.09	370.03
Locus_10128_Transcript_2/4_Confidence_0.615_Length_4035	41.20	284.21
Locus_10128_Transcript_3/4_Confidence_0.692_Length_4027	0.00	375.08
Locus_10128_Transcript_4/4_Confidence_0.692_Length_4027	188.71	0.00
Locus_10129_Transcript_1/1_Confidence_1.000_Length_199	103.36	0.00
Locus_1012_Transcript_1/14_Confidence_1.000_Length_101	0.00	0.00
Locus_1012_Transcript_10/14_Confidence_0.370_Length_2249	45.30	637.08
Locus_1012_Transcript_11/14_Confidence_0.522_Length_2485	135.91	211.14
Locus_1012_Transcript_12/14_Confidence_0.435_Length_2634	511.70	222.86
Locus_1012_Transcript_13/14_Confidence_0.457_Length_2419	32.43	275.62
Locus_1012_Transcript_14/14_Confidence_0.522_Length_2483	0.00	0.00
Locus_1012_Transcript_2/14_Confidence_1.000_Length_188	0.00	0.00
Locus_1012_Transcript_3/14_Confidence_1.000_Length_224	9.02	0.00
Locus_1012_Transcript_4/14_Confidence_1.000_Length_181	4.40	0.00
Locus_1012_Transcript_5/14_Confidence_0.435_Length_2248	4.95	1.75
Locus_1012_Transcript_6/14_Confidence_0.478_Length_2483	86.48	0.00
Locus_1012_Transcript_7/14_Confidence_0.522_Length_2483	143.34	23.28
Locus_1012_Transcript_8/14_Confidence_0.565_Length_2483	985.95	52.76
Locus_1012_Transcript_9/14_Confidence_0.500_Length_2479	81.97	161.70
Locus_10130_Transcript_1/9_Confidence_0.667_Length_941	15.52	0.00
Locus_10130_Transcript_2/9_Confidence_0.519_Length_797	2.27	4.76
Locus_10130_Transcript_3/9_Confidence_0.630_Length_955	10.14	0.11
Locus_10130_Transcript_4/9_Confidence_0.519_Length_868	23.01	5.91
Locus_10130_Transcript_5/9_Confidence_0.407_Length_945	16.17	1.29
Locus_10130_Transcript_6/9_Confidence_0.556_Length_955	105.51	6.31
Locus_10130_Transcript_7/9_Confidence_0.593_Length_940	73.63	40.75
Locus_10130_Transcript_8/9_Confidence_0.481_Length_1226	172.37	36.70
Locus_10130_Transcript_9/9_Confidence_0.593_Length_942	0.00	0.00
Locus_10131_Transcript_1/1_Confidence_1.000_Length_1505	300.00	55.92
Locus_10132_Transcript_1/4_Confidence_0.667_Length_2332	87.82	0.00
Locus_10132_Transcript_2/4_Confidence_0.667_Length_2376	879.26	31.33
Locus_10132_Transcript_3/4_Confidence_0.222_Length_929	227.34	0.00
Locus_10132_Transcript_4/4_Confidence_0.667_Length_2376	254.78	709.21
Locus_10133_Transcript_1/1_Confidence_1.000_Length_296	11.00	1.00
Locus_10134_Transcript_1/1_Confidence_1.000_Length_198	2.00	2.00
Locus_10135_Transcript_1/2_Confidence_0.667_Length_455	56.18	2.67
Locus_10135_Transcript_2/2_Confidence_0.667_Length_444	5.82	28.33
Locus_10136_Transcript_1/2_Confidence_0.500_Length_185	1.00	2.42
Locus_10136_Transcript_2/2_Confidence_0.750_Length_222	28.00	4.58
Locus_10137_Transcript_1/1_Confidence_1.000_Length_207	5.00	0.00
Locus_10138_Transcript_1/1_Confidence_1.000_Length_689	129.00	475.06
Locus_10139_Transcript_1/1_Confidence_1.000_Length_287	14.33	16.97
Locus_1013_Transcript_1/4_Confidence_0.667_Length_2792	254.12	0.00
Locus_1013_Transcript_2/4_Confidence_0.500_Length_1100	149.39	374.47
Locus_1013_Transcript_3/4_Confidence_0.583_Length_1745	606.48	729.69
Locus_1013_Transcript_4/4_Confidence_0.667_Length_2792	948.15	567.58
Locus_10140_Transcript_1/4_Confidence_0.538_Length_890	106.71	17.88
Locus_10140_Transcript_2/4_Confidence_0.462_Length_839	167.57	236.85
Locus_10140_Transcript_3/4_Confidence_0.231_Length_719	112.66	28.20
Locus_10140_Transcript_4/4_Confidence_0.462_Length_720	53.92	9.03
Locus_10141_Transcript_1/2_Confidence_0.750_Length_1462	75.07	41.94
Locus_10141_Transcript_2/2_Confidence_0.750_Length_1462	190.93	253.06
Locus_10142_Transcript_1/1_Confidence_1.000_Length_227	7.28	5.84
Locus_10143_Transcript_1/2_Confidence_0.667_Length_716	64.17	1.63
Locus_10143_Transcript_2/2_Confidence_0.667_Length_840	107.79	102.37
Locus_10144_Transcript_1/1_Confidence_1.000_Length_426	86.40	33.95
Locus_10145_Transcript_1/1_Confidence_1.000_Length_1201	120.00	63.98
Locus_10146_Transcript_1/1_Confidence_1.000_Length_383	9.00	8.00
Locus_10147_Transcript_1/1_Confidence_1.000_Length_854	128.00	121.00
Locus_10148_Transcript_1/1_Confidence_1.000_Length_1454	139.42	205.21
Locus_10149_Transcript_1/1_Confidence_1.000_Length_355	0.00	32.00
Locus_1014_Transcript_1/8_Confidence_0.478_Length_821	24.08	0.00
Locus_1014_Transcript_2/8_Confidence_0.348_Length_895	38.68	117.83
Locus_1014_Transcript_3/8_Confidence_0.435_Length_935	59.42	9.48
Locus_1014_Transcript_4/8_Confidence_0.478_Length_930	149.67	0.00
Locus_1014_Transcript_5/8_Confidence_0.478_Length_938	119.50	54.73
Locus_1014_Transcript_6/8_Confidence_0.435_Length_933	38.79	7.94
Locus_1014_Transcript_7/8_Confidence_0.478_Length_891	0.00	2.21
Locus_1014_Transcript_8/8_Confidence_0.478_Length_929	60.01	6.65
Locus_10150_Transcript_1/1_Confidence_1.000_Length_1766	560.64	779.00
Locus_10151_Transcript_1/11_Confidence_1.000_Length_146	1.00	0.00
Locus_10151_Transcript_10/11_Confidence_0.484_Length_3649	0.00	594.91
Locus_10151_Transcript_11/11_Confidence_0.548_Length_3637	0.00	0.00
Locus_10151_Transcript_2/11_Confidence_0.581_Length_3637	392.41	0.00
Locus_10151_Transcript_3/11_Confidence_0.548_Length_3648	50.94	149.68
Locus_10151_Transcript_4/11_Confidence_0.548_Length_3637	79.79	88.27
Locus_10151_Transcript_5/11_Confidence_0.581_Length_3637	28.30	189.44
Locus_10151_Transcript_6/11_Confidence_0.548_Length_3656	0.00	136.42
Locus_10151_Transcript_7/11_Confidence_0.548_Length_3675	60.09	130.34
Locus_10151_Transcript_8/11_Confidence_0.548_Length_3692	130.99	95.86
Locus_10151_Transcript_9/11_Confidence_0.516_Length_3774	239.85	167.04
Locus_10152_Transcript_1/6_Confidence_0.588_Length_1524	61.93	0.00
Locus_10152_Transcript_2/6_Confidence_0.529_Length_1523	0.00	119.95
Locus_10152_Transcript_3/6_Confidence_0.353_Length_1539	44.94	20.97
Locus_10152_Transcript_4/6_Confidence_0.471_Length_1553	0.00	200.88
Locus_10152_Transcript_5/6_Confidence_0.294_Length_1539	326.38	59.70
Locus_10152_Transcript_6/6_Confidence_0.588_Length_1523	215.44	18.68
Locus_10153_Transcript_1/1_Confidence_1.000_Length_316	6.00	6.00
Locus_10154_Transcript_1/5_Confidence_0.600_Length_4058	170.28	205.15
Locus_10154_Transcript_2/5_Confidence_0.300_Length_574	30.75	0.00
Locus_10154_Transcript_3/5_Confidence_0.200_Length_2579	0.00	145.86
Locus_10154_Transcript_4/5_Confidence_0.300_Length_3721	161.33	56.60
Locus_10154_Transcript_5/5_Confidence_0.600_Length_4099	418.60	267.02
Locus_10155_Transcript_1/4_Confidence_0.500_Length_1520	22.09	134.48
Locus_10155_Transcript_2/4_Confidence_0.500_Length_719	134.02	102.23
Locus_10155_Transcript_3/4_Confidence_0.625_Length_1246	246.74	278.06
Locus_10155_Transcript_4/4_Confidence_0.625_Length_1520	207.11	60.77
Locus_10156_Transcript_1/2_Confidence_0.750_Length_1824	292.98	27.59
Locus_10156_Transcript_2/2_Confidence_0.750_Length_1817	354.85	109.82
Locus_10157_Transcript_1/1_Confidence_1.000_Length_709	88.00	39.00
Locus_10158_Transcript_1/1_Confidence_1.000_Length_1310	140.08	126.00
Locus_10159_Transcript_1/1_Confidence_1.000_Length_586	69.68	18.00
Locus_1015_Transcript_1/6_Confidence_0.263_Length_468	0.00	0.00
Locus_1015_Transcript_2/6_Confidence_0.368_Length_636	95.47	78.06
Locus_1015_Transcript_3/6_Confidence_0.158_Length_501	93.82	74.81
Locus_1015_Transcript_4/6_Confidence_0.316_Length_503	250.32	60.28
Locus_1015_Transcript_5/6_Confidence_0.316_Length_440	1.16	1.32
Locus_1015_Transcript_6/6_Confidence_0.368_Length_859	4208.96	5514.04
Locus_10160_Transcript_1/1_Confidence_1.000_Length_884	59.00	30.00
Locus_10161_Transcript_1/1_Confidence_1.000_Length_253	25.01	6.00
Locus_10162_Transcript_1/1_Confidence_1.000_Length_423	30.00	0.00
Locus_10163_Transcript_1/2_Confidence_0.750_Length_1752	438.68	80.10
Locus_10163_Transcript_2/2_Confidence_0.750_Length_1752	540.38	448.27
Locus_10164_Transcript_1/3_Confidence_0.714_Length_762	177.65	231.49
Locus_10164_Transcript_2/3_Confidence_0.429_Length_584	265.18	17.81
Locus_10164_Transcript_3/3_Confidence_0.714_Length_718	0.00	96.69
Locus_10165_Transcript_1/1_Confidence_1.000_Length_766	32.00	84.00
Locus_10166_Transcript_1/1_Confidence_1.000_Length_1791	167.00	219.00
Locus_10167_Transcript_1/3_Confidence_0.714_Length_1210	44.12	0.00
Locus_10167_Transcript_2/3_Confidence_0.714_Length_1187	0.00	89.00
Locus_10167_Transcript_3/3_Confidence_0.714_Length_1201	231.82	0.00
Locus_10168_Transcript_1/1_Confidence_1.000_Length_330	18.00	5.00
Locus_10169_Transcript_1/1_Confidence_1.000_Length_530	86.00	7.00
Locus_1016_Transcript_1/1_Confidence_1.000_Length_1122	292.91	339.99
Locus_10170_Transcript_1/5_Confidence_0.600_Length_1351	12.30	339.51
Locus_10170_Transcript_2/5_Confidence_0.500_Length_1269	0.00	122.90
Locus_10170_Transcript_3/5_Confidence_0.600_Length_1389	216.26	42.90
Locus_10170_Transcript_4/5_Confidence_0.400_Length_1253	144.44	36.68
Locus_10170_Transcript_5/5_Confidence_0.600_Length_1351	0.00	0.00
Locus_10171_Transcript_1/1_Confidence_1.000_Length_326	7.00	7.00
Locus_10172_Transcript_1/6_Confidence_0.292_Length_584	26.32	27.34
Locus_10172_Transcript_2/6_Confidence_0.250_Length_269	10.09	6.51
Locus_10172_Transcript_3/6_Confidence_0.375_Length_418	33.96	20.27
Locus_10172_Transcript_4/6_Confidence_0.292_Length_321	15.01	4.82
Locus_10172_Transcript_5/6_Confidence_0.417_Length_782	45.68	56.26
Locus_10172_Transcript_6/6_Confidence_0.292_Length_259	0.00	0.00
Locus_10173_Transcript_1/1_Confidence_1.000_Length_1507	102.00	91.00
Locus_10174_Transcript_1/1_Confidence_1.000_Length_510	109.72	0.00
Locus_10175_Transcript_1/1_Confidence_1.000_Length_3507	547.95	417.05
Locus_10176_Transcript_1/2_Confidence_0.750_Length_1110	138.55	3.97
Locus_10176_Transcript_2/2_Confidence_0.750_Length_1110	92.45	104.03
Locus_10177_Transcript_1/5_Confidence_0.381_Length_1994	827.51	0.00
Locus_10177_Transcript_2/5_Confidence_0.619_Length_642	3.87	151.42
Locus_10177_Transcript_3/5_Confidence_0.381_Length_2000	80.93	515.77
Locus_10177_Transcript_4/5_Confidence_0.381_Length_1997	98.00	0.00
Locus_10177_Transcript_5/5_Confidence_0.619_Length_658	40.11	0.00
Locus_10178_Transcript_1/8_Confidence_0.462_Length_591	0.00	16.32
Locus_10178_Transcript_2/8_Confidence_0.423_Length_582	36.77	0.00
Locus_10178_Transcript_3/8_Confidence_0.462_Length_583	65.16	14.99
Locus_10178_Transcript_4/8_Confidence_0.269_Length_441	1.44	40.69
Locus_10178_Transcript_5/8_Confidence_0.423_Length_590	292.93	32.35
Locus_10178_Transcript_6/8_Confidence_0.462_Length_584	244.24	19.86
Locus_10178_Transcript_7/8_Confidence_0.538_Length_721	696.08	83.71
Locus_10178_Transcript_8/8_Confidence_0.462_Length_591	0.00	0.00
Locus_10179_Transcript_1/1_Confidence_1.000_Length_586	89.78	7.58
Locus_1017_Transcript_1/1_Confidence_1.000_Length_231	5.00	1.00
Locus_10180_Transcript_1/1_Confidence_1.000_Length_755	104.10	20.00
Locus_10181_Transcript_1/1_Confidence_1.000_Length_231	3.00	2.00
Locus_10182_Transcript_1/1_Confidence_1.000_Length_202	2.00	0.00
Locus_10183_Transcript_1/1_Confidence_1.000_Length_525	28.00	30.00
Locus_10184_Transcript_1/1_Confidence_1.000_Length_1711	420.11	452.96
Locus_10185_Transcript_1/3_Confidence_0.571_Length_185	0.00	0.00
Locus_10185_Transcript_2/3_Confidence_0.571_Length_286	7.94	18.88
Locus_10185_Transcript_3/3_Confidence_0.714_Length_335	107.57	47.88
Locus_10186_Transcript_1/1_Confidence_1.000_Length_381	45.00	16.00
Locus_10187_Transcript_1/1_Confidence_1.000_Length_1831	233.03	28.64
Locus_10188_Transcript_1/1_Confidence_1.000_Length_679	73.00	12.00
Locus_10189_Transcript_1/1_Confidence_1.000_Length_202	1.00	1.00
Locus_1018_Transcript_1/1_Confidence_1.000_Length_605	90.00	71.00
Locus_10190_Transcript_1/1_Confidence_1.000_Length_436	24.00	8.00
Locus_10191_Transcript_1/3_Confidence_0.714_Length_844	95.87	13.47
Locus_10191_Transcript_2/3_Confidence_0.714_Length_845	45.22	50.16
Locus_10191_Transcript_3/3_Confidence_0.714_Length_845	59.14	46.17
Locus_10192_Transcript_1/9_Confidence_0.577_Length_1265	19.26	7.94
Locus_10192_Transcript_2/9_Confidence_0.654_Length_2016	66.90	42.77
Locus_10192_Transcript_3/9_Confidence_0.615_Length_2023	219.56	829.14
Locus_10192_Transcript_4/9_Confidence_0.462_Length_1848	66.47	484.75
Locus_10192_Transcript_5/9_Confidence_0.654_Length_2016	102.26	1294.75
Locus_10192_Transcript_6/9_Confidence_0.654_Length_2016	28.64	816.00
Locus_10192_Transcript_7/9_Confidence_0.577_Length_2016	74.08	556.24
Locus_10192_Transcript_8/9_Confidence_0.654_Length_2023	70.85	356.83
Locus_10192_Transcript_9/9_Confidence_0.654_Length_2016	0.00	0.00
Locus_10193_Transcript_1/1_Confidence_1.000_Length_215	8.00	1.00
Locus_10194_Transcript_1/1_Confidence_1.000_Length_442	56.00	5.00
Locus_10195_Transcript_1/2_Confidence_0.750_Length_447	294.99	125.00
Locus_10195_Transcript_2/2_Confidence_0.750_Length_442	64.99	0.00
Locus_10196_Transcript_1/1_Confidence_1.000_Length_434	27.00	30.00
Locus_10197_Transcript_1/4_Confidence_0.667_Length_2116	19.08	116.98
Locus_10197_Transcript_2/4_Confidence_0.444_Length_2116	86.54	105.57
Locus_10197_Transcript_3/4_Confidence_0.667_Length_2123	86.02	83.86
Locus_10197_Transcript_4/4_Confidence_0.667_Length_2116	13.36	19.59
Locus_10198_Transcript_1/1_Confidence_1.000_Length_292	34.90	9.22
Locus_10199_Transcript_1/3_Confidence_0.250_Length_270	21.57	0.74
Locus_10199_Transcript_2/3_Confidence_0.167_Length_340	70.49	8.27
Locus_10199_Transcript_3/3_Confidence_0.833_Length_389	14.90	43.80
Locus_1019_Transcript_1/1_Confidence_1.000_Length_5870	4257.97	0.00
Locus_101_Transcript_1/10_Confidence_0.393_Length_2917	602.84	0.00
Locus_101_Transcript_10/10_Confidence_0.464_Length_2927	18251.09	14662.73
Locus_101_Transcript_2/10_Confidence_0.107_Length_397	16.93	2.00
Locus_101_Transcript_3/10_Confidence_0.179_Length_422	11.17	9.13
Locus_101_Transcript_4/10_Confidence_0.429_Length_2931	405.28	519.21
Locus_101_Transcript_5/10_Confidence_0.179_Length_359	1.98	8.15
Locus_101_Transcript_6/10_Confidence_0.393_Length_2942	4776.60	12273.04
Locus_101_Transcript_7/10_Confidence_0.464_Length_2791	1948.91	1778.47
Locus_101_Transcript_8/10_Confidence_0.429_Length_2927	986.85	0.00
Locus_101_Transcript_9/10_Confidence_0.393_Length_2917	17870.17	26439.30
Locus_10200_Transcript_1/1_Confidence_1.000_Length_4244	623.00	203.00
Locus_10201_Transcript_1/1_Confidence_0.750_Length_298	141.25	16.03
Locus_10202_Transcript_1/2_Confidence_0.917_Length_1114	70.92	78.88
Locus_10202_Transcript_2/2_Confidence_0.917_Length_1123	47.08	46.12
Locus_10203_Transcript_1/8_Confidence_0.600_Length_3379	77.22	0.00
Locus_10203_Transcript_2/8_Confidence_0.520_Length_3154	0.00	0.00
Locus_10203_Transcript_3/8_Confidence_0.680_Length_3526	38.53	97.58
Locus_10203_Transcript_4/8_Confidence_0.680_Length_3526	0.00	119.12
Locus_10203_Transcript_5/8_Confidence_0.680_Length_3526	7.36	167.54
Locus_10203_Transcript_6/8_Confidence_0.680_Length_3526	0.00	271.78
Locus_10203_Transcript_7/8_Confidence_0.680_Length_3526	575.80	66.01
Locus_10203_Transcript_8/8_Confidence_0.680_Length_3526	0.00	0.00
Locus_10204_Transcript_1/1_Confidence_1.000_Length_374	23.00	1.01
Locus_10205_Transcript_1/1_Confidence_1.000_Length_581	157.99	84.00
Locus_10206_Transcript_1/3_Confidence_0.778_Length_1672	93.51	9.35
Locus_10206_Transcript_2/3_Confidence_0.556_Length_1671	18.51	469.56
Locus_10206_Transcript_3/3_Confidence_0.778_Length_1707	113.58	62.83
Locus_10207_Transcript_1/6_Confidence_0.727_Length_951	106.18	82.28
Locus_10207_Transcript_2/6_Confidence_0.500_Length_909	18.18	0.00
Locus_10207_Transcript_3/6_Confidence_0.682_Length_937	0.00	58.94
Locus_10207_Transcript_4/6_Confidence_0.500_Length_949	375.73	109.78
Locus_10207_Transcript_5/6_Confidence_0.636_Length_936	195.91	0.00
Locus_10207_Transcript_6/6_Confidence_0.727_Length_950	75.68	7.45
Locus_10208_Transcript_1/2_Confidence_0.667_Length_647	50.72	124.86
Locus_10208_Transcript_2/2_Confidence_0.667_Length_574	103.30	1.14
Locus_10209_Transcript_1/1_Confidence_1.000_Length_772	39.00	65.00
Locus_1020_Transcript_1/1_Confidence_1.000_Length_369	1454.86	625.62
Locus_10210_Transcript_1/4_Confidence_0.538_Length_964	152.73	11.97
Locus_10210_Transcript_2/4_Confidence_0.538_Length_771	0.00	65.35
Locus_10210_Transcript_3/4_Confidence_0.538_Length_636	48.63	49.66
Locus_10210_Transcript_4/4_Confidence_0.538_Length_964	135.72	0.00
Locus_10211_Transcript_1/2_Confidence_0.750_Length_2164	52.25	199.48
Locus_10211_Transcript_2/2_Confidence_0.750_Length_2164	86.75	48.52
Locus_10212_Transcript_1/2_Confidence_0.750_Length_311	12.20	1.00
Locus_10212_Transcript_2/2_Confidence_0.500_Length_266	36.93	3.00
Locus_10213_Transcript_1/8_Confidence_0.435_Length_516	32.79	35.16
Locus_10213_Transcript_2/8_Confidence_0.348_Length_416	0.00	3.46
Locus_10213_Transcript_3/8_Confidence_0.217_Length_342	4.50	37.98
Locus_10213_Transcript_4/8_Confidence_0.348_Length_361	267.13	60.87
Locus_10213_Transcript_5/8_Confidence_0.304_Length_514	55.09	83.30
Locus_10213_Transcript_6/8_Confidence_0.348_Length_261	2.51	0.00
Locus_10213_Transcript_7/8_Confidence_0.304_Length_516	75.37	18.85
Locus_10213_Transcript_8/8_Confidence_0.478_Length_516	619.89	79.83
Locus_10214_Transcript_1/1_Confidence_1.000_Length_930	97.00	34.20
Locus_10215_Transcript_1/3_Confidence_0.429_Length_285	12.64	0.00
Locus_10215_Transcript_2/3_Confidence_0.714_Length_424	67.67	45.54
Locus_10215_Transcript_3/3_Confidence_0.571_Length_319	24.94	46.48
Locus_10216_Transcript_1/8_Confidence_0.542_Length_735	100.34	65.81
Locus_10216_Transcript_2/8_Confidence_0.583_Length_733	19.40	100.16
Locus_10216_Transcript_3/8_Confidence_0.292_Length_447	121.82	50.71
Locus_10216_Transcript_4/8_Confidence_0.625_Length_735	0.00	86.78
Locus_10216_Transcript_5/8_Confidence_0.583_Length_711	116.51	32.31
Locus_10216_Transcript_6/8_Confidence_0.542_Length_638	5.35	116.58
Locus_10216_Transcript_7/8_Confidence_0.375_Length_455	128.18	0.00
Locus_10216_Transcript_8/8_Confidence_0.625_Length_735	0.00	86.78
Locus_10217_Transcript_1/4_Confidence_0.667_Length_938	99.52	5.02
Locus_10217_Transcript_2/4_Confidence_0.556_Length_938	112.20	11.58
Locus_10217_Transcript_3/4_Confidence_0.556_Length_833	43.27	49.41
Locus_10217_Transcript_4/4_Confidence_0.556_Length_938	0.00	61.99
Locus_10218_Transcript_1/6_Confidence_0.643_Length_1704	136.30	43.85
Locus_10218_Transcript_2/6_Confidence_0.286_Length_690	45.14	10.79
Locus_10218_Transcript_3/6_Confidence_0.286_Length_666	63.69	31.83
Locus_10218_Transcript_4/6_Confidence_0.643_Length_1697	185.11	121.89
Locus_10218_Transcript_5/6_Confidence_0.357_Length_1051	38.82	5.67
Locus_10218_Transcript_6/6_Confidence_0.643_Length_1697	0.00	0.00
Locus_10219_Transcript_1/1_Confidence_1.000_Length_1023	99.00	266.00
Locus_1021_Transcript_1/6_Confidence_0.727_Length_3443	0.00	171.77
Locus_1021_Transcript_2/6_Confidence_0.500_Length_3192	383.19	138.15
Locus_1021_Transcript_3/6_Confidence_0.636_Length_1124	78.38	33.28
Locus_1021_Transcript_4/6_Confidence_0.318_Length_2984	256.80	185.60
Locus_1021_Transcript_5/6_Confidence_0.227_Length_766	105.52	64.13
Locus_1021_Transcript_6/6_Confidence_0.727_Length_3443	205.32	0.00
Locus_10220_Transcript_1/2_Confidence_0.750_Length_626	124.41	0.00
Locus_10220_Transcript_2/2_Confidence_0.750_Length_625	55.74	0.00
Locus_10221_Transcript_1/5_Confidence_0.200_Length_275	0.00	1.01
Locus_10221_Transcript_2/5_Confidence_0.400_Length_863	514.97	288.44
Locus_10221_Transcript_3/5_Confidence_0.400_Length_420	6.35	120.36
Locus_10221_Transcript_4/5_Confidence_0.267_Length_313	67.11	2.25
Locus_10221_Transcript_5/5_Confidence_0.333_Length_573	1.29	28.60
Locus_10222_Transcript_1/5_Confidence_0.417_Length_650	32.96	0.00
Locus_10222_Transcript_2/5_Confidence_0.583_Length_667	99.06	5.04
Locus_10222_Transcript_3/5_Confidence_0.667_Length_665	86.29	7.50
Locus_10222_Transcript_4/5_Confidence_0.333_Length_666	64.39	9.09
Locus_10222_Transcript_5/5_Confidence_0.667_Length_667	2.67	229.35
Locus_10223_Transcript_1/6_Confidence_0.667_Length_2297	89.70	0.00
Locus_10223_Transcript_2/6_Confidence_0.533_Length_2305	101.77	400.77
Locus_10223_Transcript_3/6_Confidence_0.533_Length_2305	163.81	72.41
Locus_10223_Transcript_4/6_Confidence_0.533_Length_2306	197.63	154.55
Locus_10223_Transcript_5/6_Confidence_0.667_Length_2303	265.00	127.27
Locus_10223_Transcript_6/6_Confidence_0.533_Length_2305	0.00	0.00
Locus_10224_Transcript_1/3_Confidence_0.778_Length_1056	67.64	0.00
Locus_10224_Transcript_2/3_Confidence_0.556_Length_1056	123.32	13.62
Locus_10224_Transcript_3/3_Confidence_0.778_Length_1056	0.00	143.38
Locus_10225_Transcript_1/1_Confidence_1.000_Length_645	98.40	16.06
Locus_10226_Transcript_1/1_Confidence_1.000_Length_631	70.00	0.00
Locus_10227_Transcript_1/1_Confidence_1.000_Length_2201	549.00	967.00
Locus_10228_Transcript_1/1_Confidence_1.000_Length_538	47.00	6.00
Locus_10229_Transcript_1/1_Confidence_1.000_Length_265	13.00	18.00
Locus_1022_Transcript_1/5_Confidence_0.611_Length_1218	99.74	87.01
Locus_1022_Transcript_2/5_Confidence_0.389_Length_482	64.47	0.00
Locus_1022_Transcript_3/5_Confidence_0.556_Length_1289	74.17	24.49
Locus_1022_Transcript_4/5_Confidence_0.556_Length_1227	165.53	39.45
Locus_1022_Transcript_5/5_Confidence_0.556_Length_435	14.38	1.76
Locus_10230_Transcript_1/1_Confidence_1.000_Length_284	18.10	0.00
Locus_10231_Transcript_1/1_Confidence_1.000_Length_832	58.00	0.00
Locus_10232_Transcript_1/2_Confidence_0.667_Length_835	36.74	0.00
Locus_10232_Transcript_2/2_Confidence_0.667_Length_977	51.91	70.00
Locus_10233_Transcript_1/1_Confidence_1.000_Length_242	4.86	0.00
Locus_10234_Transcript_1/1_Confidence_1.000_Length_257	9.00	12.00
Locus_10235_Transcript_1/1_Confidence_1.000_Length_357	3.00	25.00
Locus_10236_Transcript_1/6_Confidence_0.667_Length_3047	120.46	219.48
Locus_10236_Transcript_2/6_Confidence_0.667_Length_3065	311.79	196.61
Locus_10236_Transcript_3/6_Confidence_0.400_Length_1262	169.07	153.74
Locus_10236_Transcript_4/6_Confidence_0.667_Length_3047	0.00	397.94
Locus_10236_Transcript_5/6_Confidence_0.667_Length_3104	142.18	219.24
Locus_10236_Transcript_6/6_Confidence_0.667_Length_3047	8.51	0.00
Locus_10237_Transcript_1/1_Confidence_1.000_Length_412	22.00	5.00
Locus_10238_Transcript_1/1_Confidence_1.000_Length_490	30.10	12.13
Locus_10239_Transcript_1/1_Confidence_1.000_Length_532	83.15	33.20
Locus_1023_Transcript_1/2_Confidence_0.667_Length_430	45.01	0.00
Locus_1023_Transcript_2/2_Confidence_0.667_Length_430	63.99	206.00
Locus_10240_Transcript_1/1_Confidence_1.000_Length_307	34.63	0.00
Locus_10241_Transcript_1/5_Confidence_0.636_Length_823	122.84	1.65
Locus_10241_Transcript_2/5_Confidence_0.636_Length_817	38.01	16.57
Locus_10241_Transcript_3/5_Confidence_0.636_Length_662	4.18	81.78
Locus_10241_Transcript_4/5_Confidence_0.636_Length_817	0.00	160.07
Locus_10241_Transcript_5/5_Confidence_0.636_Length_817	442.36	0.00
Locus_10242_Transcript_1/1_Confidence_1.000_Length_869	73.00	110.00
Locus_10243_Transcript_1/1_Confidence_1.000_Length_1275	99.00	168.01
Locus_10244_Transcript_1/4_Confidence_0.625_Length_1330	53.44	283.78
Locus_10244_Transcript_2/4_Confidence_0.625_Length_1330	124.45	3.55
Locus_10244_Transcript_3/4_Confidence_0.375_Length_658	148.38	0.00
Locus_10244_Transcript_4/4_Confidence_0.625_Length_1330	0.00	135.67
Locus_10245_Transcript_1/4_Confidence_0.444_Length_455	19.59	0.00
Locus_10245_Transcript_2/4_Confidence_0.556_Length_390	26.66	0.00
Locus_10245_Transcript_3/4_Confidence_0.556_Length_504	98.43	38.96
Locus_10245_Transcript_4/4_Confidence_0.556_Length_467	82.44	49.04
Locus_10246_Transcript_1/2_Confidence_0.750_Length_1726	67.83	78.57
Locus_10246_Transcript_2/2_Confidence_0.750_Length_1726	0.00	283.44
Locus_10247_Transcript_1/3_Confidence_0.333_Length_137	0.00	3.90
Locus_10247_Transcript_2/3_Confidence_0.750_Length_291	91.80	23.44
Locus_10247_Transcript_3/3_Confidence_0.667_Length_228	9.40	21.66
Locus_10248_Transcript_1/2_Confidence_0.667_Length_1315	530.93	102.97
Locus_10248_Transcript_2/2_Confidence_0.667_Length_418	0.00	23.00
Locus_10249_Transcript_1/2_Confidence_0.500_Length_590	28.81	0.00
Locus_10249_Transcript_2/2_Confidence_0.750_Length_889	149.19	110.00
Locus_1024_Transcript_1/11_Confidence_1.000_Length_100	0.00	0.00
Locus_1024_Transcript_10/11_Confidence_0.341_Length_603	1721.38	72.09
Locus_1024_Transcript_11/11_Confidence_0.439_Length_794	346.08	0.00
Locus_1024_Transcript_2/11_Confidence_0.341_Length_794	239.89	0.00
Locus_1024_Transcript_3/11_Confidence_0.439_Length_816	1705.19	21.15
Locus_1024_Transcript_4/11_Confidence_0.415_Length_798	642.87	0.00
Locus_1024_Transcript_5/11_Confidence_0.244_Length_397	981.29	98.85
Locus_1024_Transcript_6/11_Confidence_0.268_Length_500	2047.54	403.58
Locus_1024_Transcript_7/11_Confidence_0.317_Length_616	1068.56	888.65
Locus_1024_Transcript_8/11_Confidence_0.390_Length_793	373.53	479.53
Locus_1024_Transcript_9/11_Confidence_0.415_Length_794	1217.84	520.32
Locus_10250_Transcript_1/2_Confidence_0.800_Length_261	42.26	1.41
Locus_10250_Transcript_2/2_Confidence_0.600_Length_163	0.00	0.00
Locus_10251_Transcript_1/3_Confidence_0.400_Length_555	53.14	0.78
Locus_10251_Transcript_2/3_Confidence_0.600_Length_1967	145.37	145.77
Locus_10251_Transcript_3/3_Confidence_0.400_Length_2246	389.48	126.44
Locus_10252_Transcript_1/1_Confidence_1.000_Length_1025	68.00	54.00
Locus_10253_Transcript_1/1_Confidence_1.000_Length_293	16.00	0.00
Locus_10254_Transcript_1/2_Confidence_0.667_Length_433	58.00	3.55
Locus_10254_Transcript_2/2_Confidence_0.667_Length_450	0.00	23.45
Locus_10255_Transcript_1/1_Confidence_1.000_Length_531	183.13	20.00
Locus_10256_Transcript_1/1_Confidence_1.000_Length_325	23.00	2.00
Locus_10257_Transcript_1/2_Confidence_0.750_Length_1966	211.00	7.50
Locus_10257_Transcript_2/2_Confidence_0.750_Length_1966	0.00	232.50
Locus_10258_Transcript_1/1_Confidence_1.000_Length_739	51.00	58.00
Locus_10259_Transcript_1/1_Confidence_1.000_Length_3718	366.00	426.00
Locus_1025_Transcript_1/4_Confidence_0.667_Length_982	488.67	0.00
Locus_1025_Transcript_2/4_Confidence_0.667_Length_1173	5193.83	3985.01
Locus_1025_Transcript_3/4_Confidence_0.444_Length_982	1037.42	723.88
Locus_1025_Transcript_4/4_Confidence_0.667_Length_982	244.99	1550.11
Locus_10260_Transcript_1/1_Confidence_1.000_Length_776	88.00	0.00
Locus_10261_Transcript_1/1_Confidence_1.000_Length_223	10.00	0.00
Locus_10262_Transcript_1/1_Confidence_1.000_Length_480	48.00	6.05
Locus_10263_Transcript_1/5_Confidence_0.625_Length_303	5.13	0.00
Locus_10263_Transcript_2/5_Confidence_0.500_Length_304	16.68	0.10
Locus_10263_Transcript_3/5_Confidence_0.625_Length_363	14.57	16.88
Locus_10263_Transcript_4/5_Confidence_0.500_Length_395	47.05	18.01
Locus_10263_Transcript_5/5_Confidence_0.688_Length_317	29.43	20.29
Locus_10264_Transcript_1/10_Confidence_0.444_Length_1918	46.85	295.04
Locus_10264_Transcript_10/10_Confidence_0.444_Length_1918	0.00	0.00
Locus_10264_Transcript_2/10_Confidence_0.407_Length_1907	79.58	135.71
Locus_10264_Transcript_3/10_Confidence_0.370_Length_2267	408.02	203.85
Locus_10264_Transcript_4/10_Confidence_0.407_Length_1856	377.41	49.24
Locus_10264_Transcript_5/10_Confidence_0.333_Length_1912	141.51	6.32
Locus_10264_Transcript_6/10_Confidence_0.148_Length_746	91.26	4.17
Locus_10264_Transcript_7/10_Confidence_0.333_Length_2058	344.89	57.52
Locus_10264_Transcript_8/10_Confidence_0.185_Length_1906	92.13	731.42
Locus_10264_Transcript_9/10_Confidence_0.185_Length_821	110.26	23.62
Locus_10265_Transcript_1/6_Confidence_0.533_Length_819	134.06	0.00
Locus_10265_Transcript_2/6_Confidence_0.533_Length_902	1510.58	599.33
Locus_10265_Transcript_3/6_Confidence_0.533_Length_942	310.44	36.54
Locus_10265_Transcript_4/6_Confidence_0.467_Length_749	294.80	0.00
Locus_10265_Transcript_5/6_Confidence_0.467_Length_860	24.42	576.41
Locus_10265_Transcript_6/6_Confidence_0.600_Length_899	1239.97	0.00
Locus_10266_Transcript_1/4_Confidence_0.700_Length_2730	146.84	51.53
Locus_10266_Transcript_2/4_Confidence_0.600_Length_2730	204.11	40.14
Locus_10266_Transcript_3/4_Confidence_0.600_Length_2730	237.06	75.58
Locus_10266_Transcript_4/4_Confidence_0.700_Length_2730	0.00	489.75
Locus_10267_Transcript_1/1_Confidence_1.000_Length_299	14.00	14.00
Locus_10268_Transcript_1/2_Confidence_0.750_Length_1498	447.65	187.99
Locus_10268_Transcript_2/2_Confidence_0.750_Length_1498	70.35	157.60
Locus_10269_Transcript_1/3_Confidence_0.714_Length_583	393.53	198.30
Locus_10269_Transcript_2/3_Confidence_0.429_Length_291	117.79	44.56
Locus_10269_Transcript_3/3_Confidence_0.714_Length_490	55.31	15.18
Locus_1026_Transcript_1/9_Confidence_0.607_Length_1402	188.24	332.59
Locus_1026_Transcript_2/9_Confidence_0.536_Length_1240	0.00	101.75
Locus_1026_Transcript_3/9_Confidence_0.643_Length_1488	599.77	565.46
Locus_1026_Transcript_4/9_Confidence_0.536_Length_1402	33.58	219.33
Locus_1026_Transcript_5/9_Confidence_0.571_Length_1402	187.05	194.50
Locus_1026_Transcript_6/9_Confidence_0.571_Length_1402	80.47	319.56
Locus_1026_Transcript_7/9_Confidence_0.607_Length_1402	161.22	268.71
Locus_1026_Transcript_8/9_Confidence_0.464_Length_1402	934.93	650.77
Locus_1026_Transcript_9/9_Confidence_0.607_Length_1402	0.00	0.00
Locus_10270_Transcript_1/10_Confidence_0.292_Length_604	178.35	58.22
Locus_10270_Transcript_10/10_Confidence_0.417_Length_1083	0.00	0.00
Locus_10270_Transcript_2/10_Confidence_0.333_Length_918	180.56	7.69
Locus_10270_Transcript_3/10_Confidence_0.417_Length_1083	0.00	197.12
Locus_10270_Transcript_4/10_Confidence_0.250_Length_770	892.11	101.70
Locus_10270_Transcript_5/10_Confidence_0.458_Length_1083	762.15	506.88
Locus_10270_Transcript_6/10_Confidence_0.458_Length_1083	343.22	340.93
Locus_10270_Transcript_7/10_Confidence_0.292_Length_934	108.96	109.87
Locus_10270_Transcript_8/10_Confidence_0.417_Length_938	351.76	52.19
Locus_10270_Transcript_9/10_Confidence_0.083_Length_1492	89.06	776.06
Locus_10271_Transcript_1/1_Confidence_1.000_Length_355	22.18	3.35
Locus_10272_Transcript_1/1_Confidence_1.000_Length_186	1.00	22.00
Locus_10273_Transcript_1/1_Confidence_1.000_Length_312	92.05	0.00
Locus_10274_Transcript_1/1_Confidence_1.000_Length_194	5.00	9.00
Locus_10275_Transcript_1/1_Confidence_1.000_Length_372	12.00	6.00
Locus_10276_Transcript_1/1_Confidence_1.000_Length_411	17.00	24.85
Locus_10277_Transcript_1/11_Confidence_1.000_Length_122	0.00	0.00
Locus_10277_Transcript_10/11_Confidence_0.229_Length_629	134.15	306.53
Locus_10277_Transcript_11/11_Confidence_0.200_Length_548	253.42	423.07
Locus_10277_Transcript_2/11_Confidence_0.400_Length_976	54.19	31.87
Locus_10277_Transcript_3/11_Confidence_0.286_Length_1075	385.43	125.14
Locus_10277_Transcript_4/11_Confidence_0.286_Length_979	80.16	73.53
Locus_10277_Transcript_5/11_Confidence_0.343_Length_999	230.61	76.32
Locus_10277_Transcript_6/11_Confidence_0.371_Length_999	2.33	81.98
Locus_10277_Transcript_7/11_Confidence_0.229_Length_593	296.70	329.45
Locus_10277_Transcript_8/11_Confidence_0.200_Length_590	247.57	347.10
Locus_10277_Transcript_9/11_Confidence_0.314_Length_1582	143.81	66.23
Locus_10278_Transcript_1/5_Confidence_0.545_Length_1434	58.16	110.61
Locus_10278_Transcript_2/5_Confidence_0.545_Length_1434	102.74	91.74
Locus_10278_Transcript_3/5_Confidence_0.636_Length_1319	119.27	112.46
Locus_10278_Transcript_4/5_Confidence_0.636_Length_1606	84.83	246.20
Locus_10278_Transcript_5/5_Confidence_0.636_Length_1434	0.00	0.00
Locus_10279_Transcript_1/1_Confidence_1.000_Length_1349	147.00	177.00
Locus_1027_Transcript_1/1_Confidence_1.000_Length_861	131.00	5.94
Locus_10280_Transcript_1/6_Confidence_0.583_Length_1508	146.24	15.96
Locus_10280_Transcript_2/6_Confidence_0.167_Length_709	46.69	20.29
Locus_10280_Transcript_3/6_Confidence_0.583_Length_1378	113.87	21.66
Locus_10280_Transcript_4/6_Confidence_0.250_Length_632	58.44	2.05
Locus_10280_Transcript_5/6_Confidence_0.417_Length_1432	94.88	87.83
Locus_10280_Transcript_6/6_Confidence_0.583_Length_1508	0.00	30.22
Locus_10281_Transcript_1/2_Confidence_0.500_Length_822	133.09	74.23
Locus_10281_Transcript_2/2_Confidence_0.667_Length_818	286.75	0.00
Locus_10282_Transcript_1/1_Confidence_1.000_Length_416	22.00	19.00
Locus_10283_Transcript_1/1_Confidence_1.000_Length_263	3.00	2.00
Locus_10284_Transcript_1/1_Confidence_1.000_Length_197	10.00	8.00
Locus_10285_Transcript_1/2_Confidence_0.750_Length_2220	79.87	257.56
Locus_10285_Transcript_2/2_Confidence_0.750_Length_2220	321.11	219.34
Locus_10286_Transcript_1/1_Confidence_1.000_Length_490	146.00	0.00
Locus_10287_Transcript_1/1_Confidence_1.000_Length_421	43.00	6.02
Locus_10288_Transcript_1/6_Confidence_0.667_Length_4115	0.00	349.78
Locus_10288_Transcript_2/6_Confidence_0.667_Length_4115	0.00	531.51
Locus_10288_Transcript_3/6_Confidence_0.667_Length_4115	84.59	0.00
Locus_10288_Transcript_4/6_Confidence_0.667_Length_3271	55.55	0.00
Locus_10288_Transcript_5/6_Confidence_0.667_Length_4115	131.86	0.00
Locus_10288_Transcript_6/6_Confidence_0.667_Length_4115	0.00	741.35
Locus_10289_Transcript_1/3_Confidence_0.333_Length_375	11.98	2.00
Locus_10289_Transcript_2/3_Confidence_0.500_Length_483	19.75	35.43
Locus_10289_Transcript_3/3_Confidence_0.667_Length_697	66.34	52.71
Locus_1028_Transcript_1/1_Confidence_1.000_Length_1851	310.00	10.02
Locus_10290_Transcript_1/9_Confidence_0.625_Length_1739	48.92	121.37
Locus_10290_Transcript_2/9_Confidence_0.375_Length_1096	116.50	0.00
Locus_10290_Transcript_3/9_Confidence_0.583_Length_1739	92.88	14.38
Locus_10290_Transcript_4/9_Confidence_0.208_Length_367	72.71	84.26
Locus_10290_Transcript_5/9_Confidence_0.292_Length_620	84.31	65.62
Locus_10290_Transcript_6/9_Confidence_0.583_Length_1739	3.56	161.18
Locus_10290_Transcript_7/9_Confidence_0.458_Length_1528	2.18	143.85
Locus_10290_Transcript_8/9_Confidence_0.625_Length_2456	542.79	359.42
Locus_10290_Transcript_9/9_Confidence_0.625_Length_1739	0.00	51.18
Locus_10291_Transcript_1/9_Confidence_0.333_Length_960	135.11	69.48
Locus_10291_Transcript_2/9_Confidence_0.625_Length_1301	168.43	0.00
Locus_10291_Transcript_3/9_Confidence_0.542_Length_1301	118.08	0.00
Locus_10291_Transcript_4/9_Confidence_0.500_Length_1295	646.76	566.38
Locus_10291_Transcript_5/9_Confidence_0.542_Length_1301	0.00	215.74
Locus_10291_Transcript_6/9_Confidence_0.333_Length_1301	0.00	131.16
Locus_10291_Transcript_7/9_Confidence_0.292_Length_960	617.15	360.45
Locus_10291_Transcript_8/9_Confidence_0.167_Length_1295	2.24	576.43
Locus_10291_Transcript_9/9_Confidence_0.625_Length_1301	349.46	156.42
Locus_10292_Transcript_1/1_Confidence_1.000_Length_1627	297.80	118.78
Locus_10293_Transcript_1/5_Confidence_0.667_Length_4108	75.38	260.44
Locus_10293_Transcript_2/5_Confidence_0.667_Length_4117	165.85	97.98
Locus_10293_Transcript_3/5_Confidence_0.667_Length_4108	0.00	525.44
Locus_10293_Transcript_4/5_Confidence_0.667_Length_4105	248.77	144.96
Locus_10293_Transcript_5/5_Confidence_0.667_Length_4114	0.00	0.00
Locus_10294_Transcript_1/12_Confidence_1.000_Length_122	0.00	0.00
Locus_10294_Transcript_10/12_Confidence_0.455_Length_2478	271.91	236.53
Locus_10294_Transcript_11/12_Confidence_0.545_Length_3400	0.00	94.74
Locus_10294_Transcript_12/12_Confidence_0.455_Length_2478	0.00	0.00
Locus_10294_Transcript_2/12_Confidence_1.000_Length_123	1.00	0.00
Locus_10294_Transcript_3/12_Confidence_0.424_Length_2416	45.16	88.12
Locus_10294_Transcript_4/12_Confidence_0.515_Length_3401	9.70	528.06
Locus_10294_Transcript_5/12_Confidence_0.455_Length_2478	0.00	98.58
Locus_10294_Transcript_6/12_Confidence_0.394_Length_1787	403.43	151.41
Locus_10294_Transcript_7/12_Confidence_0.515_Length_3404	252.03	97.75
Locus_10294_Transcript_8/12_Confidence_0.455_Length_2478	0.00	163.01
Locus_10294_Transcript_9/12_Confidence_0.545_Length_3398	347.31	79.85
Locus_10295_Transcript_1/2_Confidence_0.750_Length_879	222.34	15.99
Locus_10295_Transcript_2/2_Confidence_0.750_Length_876	1.66	194.01
Locus_10296_Transcript_1/3_Confidence_0.571_Length_1130	42.19	38.74
Locus_10296_Transcript_2/3_Confidence_0.571_Length_1130	62.07	62.79
Locus_10296_Transcript_3/3_Confidence_0.714_Length_1130	112.74	11.48
Locus_10297_Transcript_1/1_Confidence_1.000_Length_296	8.00	28.00
Locus_10298_Transcript_1/3_Confidence_0.300_Length_674	23.16	0.00
Locus_10298_Transcript_2/3_Confidence_0.200_Length_1499	433.92	223.80
Locus_10298_Transcript_3/3_Confidence_0.700_Length_623	24.97	33.00
Locus_10299_Transcript_1/3_Confidence_0.200_Length_884	0.00	0.00
Locus_10299_Transcript_2/3_Confidence_0.333_Length_1009	282.63	157.58
Locus_10299_Transcript_3/3_Confidence_0.667_Length_884	3.91	0.00
Locus_1029_Transcript_1/1_Confidence_1.000_Length_219	21.00	10.00
Locus_102_Transcript_1/4_Confidence_0.600_Length_1146	3471.94	211.94
Locus_102_Transcript_2/4_Confidence_0.600_Length_1146	4.02	5095.55
Locus_102_Transcript_3/4_Confidence_0.700_Length_1146	0.00	5487.89
Locus_102_Transcript_4/4_Confidence_0.700_Length_1146	3667.75	679.74
Locus_10300_Transcript_1/4_Confidence_0.667_Length_1553	80.99	120.76
Locus_10300_Transcript_2/4_Confidence_0.667_Length_1553	123.28	65.92
Locus_10300_Transcript_3/4_Confidence_0.667_Length_1927	283.79	511.32
Locus_10300_Transcript_4/4_Confidence_0.667_Length_1553	0.00	0.00
Locus_10301_Transcript_1/2_Confidence_0.667_Length_1373	217.53	229.04
Locus_10301_Transcript_2/2_Confidence_0.667_Length_501	19.46	22.96
Locus_10302_Transcript_1/1_Confidence_1.000_Length_983	97.00	39.00
Locus_10303_Transcript_1/5_Confidence_0.273_Length_404	10.37	8.03
Locus_10303_Transcript_2/5_Confidence_0.545_Length_1840	143.52	119.25
Locus_10303_Transcript_3/5_Confidence_0.182_Length_335	5.84	2.17
Locus_10303_Transcript_4/5_Confidence_0.545_Length_1840	177.44	89.85
Locus_10303_Transcript_5/5_Confidence_0.545_Length_1840	23.84	20.70
Locus_10304_Transcript_1/6_Confidence_0.571_Length_1501	32.66	229.69
Locus_10304_Transcript_2/6_Confidence_0.571_Length_1501	98.79	164.27
Locus_10304_Transcript_3/6_Confidence_0.643_Length_1437	33.16	107.91
Locus_10304_Transcript_4/6_Confidence_0.429_Length_1501	42.93	267.26
Locus_10304_Transcript_5/6_Confidence_0.643_Length_1424	33.41	195.75
Locus_10304_Transcript_6/6_Confidence_0.571_Length_1501	233.93	0.00
Locus_10305_Transcript_1/2_Confidence_0.750_Length_874	160.94	80.48
Locus_10305_Transcript_2/2_Confidence_0.750_Length_869	112.79	41.52
Locus_10306_Transcript_1/2_Confidence_0.667_Length_892	919.75	2068.10
Locus_10306_Transcript_2/2_Confidence_0.500_Length_628	84.04	602.71
Locus_10307_Transcript_1/4_Confidence_0.625_Length_1583	175.95	57.13
Locus_10307_Transcript_2/4_Confidence_0.625_Length_1586	0.67	113.91
Locus_10307_Transcript_3/4_Confidence_0.625_Length_1458	11.05	143.19
Locus_10307_Transcript_4/4_Confidence_0.625_Length_1583	27.33	0.00
Locus_10308_Transcript_1/1_Confidence_1.000_Length_769	127.00	44.30
Locus_10309_Transcript_1/1_Confidence_1.000_Length_324	28.00	7.00
Locus_1030_Transcript_1/1_Confidence_1.000_Length_405	23.00	2.00
Locus_10310_Transcript_1/3_Confidence_0.444_Length_621	50.26	24.17
Locus_10310_Transcript_2/3_Confidence_0.667_Length_688	37.77	110.20
Locus_10310_Transcript_3/3_Confidence_0.667_Length_701	130.09	138.78
Locus_10311_Transcript_1/1_Confidence_1.000_Length_1206	111.00	95.93
Locus_10312_Transcript_1/2_Confidence_0.750_Length_5422	543.32	609.50
Locus_10312_Transcript_2/2_Confidence_0.750_Length_5403	205.68	160.46
Locus_10313_Transcript_1/1_Confidence_1.000_Length_1372	588.00	20.00
Locus_10314_Transcript_1/1_Confidence_1.000_Length_347	11.00	11.00
Locus_10315_Transcript_1/1_Confidence_1.000_Length_522	65.83	5.84
Locus_10316_Transcript_1/1_Confidence_1.000_Length_192	2.55	4.29
Locus_10317_Transcript_1/2_Confidence_0.667_Length_529	76.90	6.00
Locus_10317_Transcript_2/2_Confidence_0.667_Length_528	39.10	0.00
Locus_10318_Transcript_1/1_Confidence_1.000_Length_490	69.00	43.03
Locus_10319_Transcript_1/3_Confidence_0.714_Length_1873	34.40	57.14
Locus_10319_Transcript_2/3_Confidence_0.714_Length_1873	43.83	63.08
Locus_10319_Transcript_3/3_Confidence_0.714_Length_1873	188.64	110.78
Locus_1031_Transcript_1/1_Confidence_1.000_Length_648	992.01	67.72
Locus_10320_Transcript_1/9_Confidence_0.571_Length_2589	62.97	118.44
Locus_10320_Transcript_2/9_Confidence_0.286_Length_838	43.91	24.27
Locus_10320_Transcript_3/9_Confidence_0.571_Length_2589	178.75	36.45
Locus_10320_Transcript_4/9_Confidence_0.381_Length_1169	136.33	17.33
Locus_10320_Transcript_5/9_Confidence_0.095_Length_246	0.00	20.00
Locus_10320_Transcript_6/9_Confidence_0.095_Length_670	51.00	78.99
Locus_10320_Transcript_7/9_Confidence_0.048_Length_181	0.00	22.00
Locus_10320_Transcript_8/9_Confidence_0.333_Length_2249	5.03	632.51
Locus_10320_Transcript_9/9_Confidence_0.571_Length_2589	0.00	0.00
Locus_10321_Transcript_1/5_Confidence_0.810_Length_1061	78.23	0.00
Locus_10321_Transcript_2/5_Confidence_0.714_Length_1049	120.47	531.88
Locus_10321_Transcript_3/5_Confidence_0.762_Length_1061	89.58	0.00
Locus_10321_Transcript_4/5_Confidence_0.762_Length_1061	360.75	182.34
Locus_10321_Transcript_5/5_Confidence_0.762_Length_1061	93.97	93.78
Locus_10322_Transcript_1/1_Confidence_1.000_Length_565	67.90	2.17
Locus_10323_Transcript_1/4_Confidence_0.429_Length_1112	39.98	3.83
Locus_10323_Transcript_2/4_Confidence_0.429_Length_1248	85.74	57.27
Locus_10323_Transcript_3/4_Confidence_0.429_Length_1253	65.58	163.42
Locus_10323_Transcript_4/4_Confidence_0.429_Length_1327	207.24	31.51
Locus_10324_Transcript_1/3_Confidence_0.571_Length_929	71.84	13.67
Locus_10324_Transcript_2/3_Confidence_0.571_Length_673	53.96	46.61
Locus_10324_Transcript_3/3_Confidence_0.571_Length_954	87.15	21.93
Locus_10325_Transcript_1/2_Confidence_0.923_Length_1400	165.20	44.98
Locus_10325_Transcript_2/2_Confidence_0.846_Length_894	47.82	5.34
Locus_10326_Transcript_1/1_Confidence_1.000_Length_1239	166.00	16.44
Locus_10327_Transcript_1/1_Confidence_1.000_Length_305	5.00	20.00
Locus_10328_Transcript_1/1_Confidence_1.000_Length_1401	405.79	368.98
Locus_10329_Transcript_1/1_Confidence_1.000_Length_625	79.00	11.00
Locus_1032_Transcript_1/1_Confidence_1.000_Length_203	3.00	0.00
Locus_10330_Transcript_1/1_Confidence_1.000_Length_234	4.00	2.00
Locus_10331_Transcript_1/1_Confidence_1.000_Length_188	11.01	1.00
Locus_10332_Transcript_1/1_Confidence_1.000_Length_721	136.00	10.00
Locus_10333_Transcript_1/1_Confidence_1.000_Length_1311	223.00	13.99
Locus_10334_Transcript_1/1_Confidence_1.000_Length_253	183.96	167.07
Locus_10335_Transcript_1/5_Confidence_0.545_Length_694	44.82	2.78
Locus_10335_Transcript_2/5_Confidence_0.273_Length_837	78.93	39.66
Locus_10335_Transcript_3/5_Confidence_0.364_Length_870	36.98	170.28
Locus_10335_Transcript_4/5_Confidence_0.364_Length_837	77.98	95.21
Locus_10335_Transcript_5/5_Confidence_0.545_Length_694	88.29	101.06
Locus_10336_Transcript_1/5_Confidence_0.615_Length_3099	91.93	124.52
Locus_10336_Transcript_2/5_Confidence_0.615_Length_3105	0.00	237.14
Locus_10336_Transcript_3/5_Confidence_0.692_Length_3105	294.37	67.61
Locus_10336_Transcript_4/5_Confidence_0.692_Length_3108	11.09	416.91
Locus_10336_Transcript_5/5_Confidence_0.692_Length_3105	0.00	0.00
Locus_10337_Transcript_1/1_Confidence_1.000_Length_616	231.08	34.98
Locus_10338_Transcript_1/1_Confidence_1.000_Length_230	14.00	7.97
Locus_10339_Transcript_1/8_Confidence_0.250_Length_332	4.60	2.35
Locus_10339_Transcript_2/8_Confidence_0.450_Length_761	46.90	7.01
Locus_10339_Transcript_3/8_Confidence_0.400_Length_760	58.94	15.64
Locus_10339_Transcript_4/8_Confidence_0.400_Length_753	213.71	66.52
Locus_10339_Transcript_5/8_Confidence_0.350_Length_1637	52.68	58.76
Locus_10339_Transcript_6/8_Confidence_0.400_Length_1628	84.39	115.72
Locus_10339_Transcript_7/8_Confidence_0.400_Length_1634	222.17	0.00
Locus_10339_Transcript_8/8_Confidence_0.400_Length_752	0.00	0.00
Locus_1033_Transcript_1/1_Confidence_1.000_Length_488	897.74	20.25
Locus_10340_Transcript_1/1_Confidence_1.000_Length_468	90.00	39.00
Locus_10341_Transcript_1/8_Confidence_0.600_Length_1728	83.47	2.54
Locus_10341_Transcript_2/8_Confidence_0.533_Length_1728	0.00	134.32
Locus_10341_Transcript_3/8_Confidence_0.600_Length_1763	178.71	48.16
Locus_10341_Transcript_4/8_Confidence_0.633_Length_1728	320.79	89.71
Locus_10341_Transcript_5/8_Confidence_0.567_Length_1728	181.28	14.49
Locus_10341_Transcript_6/8_Confidence_0.600_Length_1728	240.51	417.79
Locus_10341_Transcript_7/8_Confidence_0.567_Length_1728	206.10	660.95
Locus_10341_Transcript_8/8_Confidence_0.600_Length_1728	0.00	0.00
Locus_10342_Transcript_1/3_Confidence_0.778_Length_488	23.28	0.00
Locus_10342_Transcript_2/3_Confidence_0.556_Length_484	62.44	0.00
Locus_10342_Transcript_3/3_Confidence_0.778_Length_487	67.29	10.00
Locus_10343_Transcript_1/6_Confidence_0.533_Length_3857	53.72	58.89
Locus_10343_Transcript_2/6_Confidence_0.600_Length_3984	508.45	544.30
Locus_10343_Transcript_3/6_Confidence_0.533_Length_3859	29.64	88.74
Locus_10343_Transcript_4/6_Confidence_0.267_Length_606	25.68	69.45
Locus_10343_Transcript_5/6_Confidence_0.333_Length_3862	273.48	495.67
Locus_10343_Transcript_6/6_Confidence_0.533_Length_3859	0.00	0.00
Locus_10344_Transcript_1/1_Confidence_1.000_Length_722	221.20	50.00
Locus_10345_Transcript_1/1_Confidence_1.000_Length_379	14.00	10.00
Locus_10346_Transcript_1/1_Confidence_1.000_Length_471	779.84	400.93
Locus_10347_Transcript_1/2_Confidence_0.875_Length_369	43.22	67.00
Locus_10347_Transcript_2/2_Confidence_0.750_Length_222	57.64	40.04
Locus_10348_Transcript_1/2_Confidence_0.667_Length_1012	144.85	0.00
Locus_10348_Transcript_2/2_Confidence_0.667_Length_1005	81.31	8.00
Locus_10349_Transcript_1/1_Confidence_1.000_Length_447	25.00	2.00
Locus_1034_Transcript_1/15_Confidence_1.000_Length_121	0.00	0.00
Locus_1034_Transcript_10/15_Confidence_0.408_Length_1156	3.68	515.58
Locus_1034_Transcript_11/15_Confidence_0.449_Length_1159	1270.82	592.38
Locus_1034_Transcript_12/15_Confidence_0.265_Length_1352	1058.69	78.57
Locus_1034_Transcript_13/15_Confidence_0.429_Length_1160	0.00	849.08
Locus_1034_Transcript_14/15_Confidence_0.408_Length_923	755.67	319.34
Locus_1034_Transcript_15/15_Confidence_0.429_Length_1160	15.21	0.00
Locus_1034_Transcript_2/15_Confidence_1.000_Length_127	0.00	0.00
Locus_1034_Transcript_3/15_Confidence_1.000_Length_153	1.00	2.00
Locus_1034_Transcript_4/15_Confidence_1.000_Length_187	0.00	6.00
Locus_1034_Transcript_5/15_Confidence_1.000_Length_194	0.00	1.24
Locus_1034_Transcript_6/15_Confidence_0.245_Length_924	553.32	186.77
Locus_1034_Transcript_7/15_Confidence_0.286_Length_1158	2867.19	1329.41
Locus_1034_Transcript_8/15_Confidence_0.327_Length_1032	0.00	0.00
Locus_1034_Transcript_9/15_Confidence_0.184_Length_846	741.71	690.59
Locus_10350_Transcript_1/1_Confidence_1.000_Length_278	6.01	17.00
Locus_10351_Transcript_1/3_Confidence_0.700_Length_670	172.95	0.00
Locus_10351_Transcript_2/3_Confidence_0.800_Length_672	75.60	0.00
Locus_10351_Transcript_3/3_Confidence_0.800_Length_671	372.10	2.00
Locus_10352_Transcript_1/1_Confidence_1.000_Length_499	137.01	0.00
Locus_10353_Transcript_1/1_Confidence_1.000_Length_2308	295.00	196.38
Locus_10354_Transcript_1/1_Confidence_1.000_Length_673	85.98	16.00
Locus_10355_Transcript_1/2_Confidence_0.750_Length_1173	16.15	85.86
Locus_10355_Transcript_2/2_Confidence_0.750_Length_1170	153.84	0.00
Locus_10356_Transcript_1/1_Confidence_1.000_Length_468	24.00	5.00
Locus_10357_Transcript_1/1_Confidence_1.000_Length_510	31.13	10.01
Locus_10358_Transcript_1/1_Confidence_1.000_Length_1978	642.00	932.89
Locus_10359_Transcript_1/1_Confidence_1.000_Length_398	61.19	14.00
Locus_1035_Transcript_1/8_Confidence_0.636_Length_1909	29.14	13.13
Locus_1035_Transcript_2/8_Confidence_0.455_Length_1909	0.00	122.97
Locus_1035_Transcript_3/8_Confidence_0.500_Length_1527	65.11	67.47
Locus_1035_Transcript_4/8_Confidence_0.545_Length_1909	72.48	23.74
Locus_1035_Transcript_5/8_Confidence_0.455_Length_1915	196.66	29.99
Locus_1035_Transcript_6/8_Confidence_0.409_Length_1910	272.65	32.50
Locus_1035_Transcript_7/8_Confidence_0.591_Length_1909	404.30	198.80
Locus_1035_Transcript_8/8_Confidence_0.636_Length_1909	0.00	299.41
Locus_10360_Transcript_1/4_Confidence_0.700_Length_843	0.00	113.40
Locus_10360_Transcript_2/4_Confidence_0.700_Length_865	656.63	693.76
Locus_10360_Transcript_3/4_Confidence_0.700_Length_885	347.37	733.02
Locus_10360_Transcript_4/4_Confidence_0.700_Length_843	0.00	0.00
Locus_10361_Transcript_1/5_Confidence_0.733_Length_3203	195.96	256.60
Locus_10361_Transcript_2/5_Confidence_0.733_Length_3203	135.25	307.88
Locus_10361_Transcript_3/5_Confidence_0.733_Length_3203	0.00	283.84
Locus_10361_Transcript_4/5_Confidence_0.667_Length_3203	411.25	665.68
Locus_10361_Transcript_5/5_Confidence_0.733_Length_3203	406.55	0.00
Locus_10362_Transcript_1/1_Confidence_1.000_Length_522	111.81	36.77
Locus_10363_Transcript_1/2_Confidence_0.500_Length_991	30.74	39.50
Locus_10363_Transcript_2/2_Confidence_0.875_Length_987	57.26	98.92
Locus_10364_Transcript_1/8_Confidence_0.708_Length_2688	74.57	21.69
Locus_10364_Transcript_2/8_Confidence_0.667_Length_2691	165.57	0.00
Locus_10364_Transcript_3/8_Confidence_0.708_Length_2681	343.89	152.32
Locus_10364_Transcript_4/8_Confidence_0.583_Length_2681	8.47	194.95
Locus_10364_Transcript_5/8_Confidence_0.708_Length_2684	247.77	276.55
Locus_10364_Transcript_6/8_Confidence_0.583_Length_2711	213.08	270.52
Locus_10364_Transcript_7/8_Confidence_0.583_Length_2681	376.97	15.27
Locus_10364_Transcript_8/8_Confidence_0.708_Length_2684	0.00	0.01
Locus_10365_Transcript_1/1_Confidence_1.000_Length_719	97.27	69.54
Locus_10366_Transcript_1/1_Confidence_1.000_Length_277	17.00	13.00
Locus_10367_Transcript_1/5_Confidence_0.600_Length_686	48.20	0.76
Locus_10367_Transcript_2/5_Confidence_0.600_Length_686	60.93	8.89
Locus_10367_Transcript_3/5_Confidence_0.400_Length_640	66.03	0.00
Locus_10367_Transcript_4/5_Confidence_0.500_Length_854	99.43	2.57
Locus_10367_Transcript_5/5_Confidence_0.600_Length_686	2.40	0.78
Locus_10368_Transcript_1/1_Confidence_1.000_Length_603	33.00	29.00
Locus_10369_Transcript_1/9_Confidence_0.167_Length_1522	89.70	1.83
Locus_10369_Transcript_2/9_Confidence_0.167_Length_1683	145.55	0.00
Locus_10369_Transcript_3/9_Confidence_0.467_Length_578	20.05	20.00
Locus_10369_Transcript_4/9_Confidence_0.067_Length_680	36.32	21.25
Locus_10369_Transcript_5/9_Confidence_0.433_Length_514	0.00	0.00
Locus_10369_Transcript_6/9_Confidence_0.167_Length_1697	34.49	57.26
Locus_10369_Transcript_7/9_Confidence_0.400_Length_1210	0.00	18.91
Locus_10369_Transcript_8/9_Confidence_0.467_Length_600	242.92	496.06
Locus_10369_Transcript_9/9_Confidence_0.500_Length_515	0.00	0.00
Locus_1036_Transcript_1/51_Confidence_1.000_Length_110	0.00	0.00
Locus_1036_Transcript_10/51_Confidence_1.000_Length_172	0.00	0.00
Locus_1036_Transcript_11/51_Confidence_1.000_Length_223	6.00	0.00
Locus_1036_Transcript_12/51_Confidence_1.000_Length_302	29.04	3.49
Locus_1036_Transcript_13/51_Confidence_1.000_Length_244	4.00	0.00
Locus_1036_Transcript_14/51_Confidence_1.000_Length_248	1.00	2.78
Locus_1036_Transcript_15/51_Confidence_1.000_Length_123	0.00	0.00
Locus_1036_Transcript_16/51_Confidence_1.000_Length_169	0.00	0.00
Locus_1036_Transcript_17/51_Confidence_1.000_Length_374	1.00	16.68
Locus_1036_Transcript_18/51_Confidence_1.000_Length_699	49.00	2.00
Locus_1036_Transcript_19/51_Confidence_1.000_Length_205	14.81	3.47
Locus_1036_Transcript_2/51_Confidence_1.000_Length_107	0.00	0.00
Locus_1036_Transcript_20/51_Confidence_1.000_Length_457	8.98	40.99
Locus_1036_Transcript_21/51_Confidence_1.000_Length_167	0.00	0.00
Locus_1036_Transcript_22/51_Confidence_1.000_Length_183	0.00	0.00
Locus_1036_Transcript_23/51_Confidence_1.000_Length_197	7.00	0.00
Locus_1036_Transcript_24/51_Confidence_1.000_Length_243	20.74	1.05
Locus_1036_Transcript_25/51_Confidence_1.000_Length_379	71.18	27.76
Locus_1036_Transcript_26/51_Confidence_1.000_Length_210	4.94	8.00
Locus_1036_Transcript_27/51_Confidence_1.000_Length_196	3.00	0.00
Locus_1036_Transcript_28/51_Confidence_1.000_Length_210	4.00	0.00
Locus_1036_Transcript_29/51_Confidence_1.000_Length_179	0.00	6.99
Locus_1036_Transcript_3/51_Confidence_1.000_Length_110	0.00	0.00
Locus_1036_Transcript_30/51_Confidence_1.000_Length_272	15.00	87.29
Locus_1036_Transcript_31/51_Confidence_1.000_Length_176	0.00	5.98
Locus_1036_Transcript_32/51_Confidence_1.000_Length_191	0.00	3.00
Locus_1036_Transcript_33/51_Confidence_1.000_Length_186	0.00	0.00
Locus_1036_Transcript_34/51_Confidence_1.000_Length_312	19.00	1.00
Locus_1036_Transcript_35/51_Confidence_1.000_Length_167	2.00	0.00
Locus_1036_Transcript_36/51_Confidence_1.000_Length_273	14.00	21.00
Locus_1036_Transcript_37/51_Confidence_1.000_Length_244	0.00	2.00
Locus_1036_Transcript_38/51_Confidence_1.000_Length_268	1.00	13.00
Locus_1036_Transcript_39/51_Confidence_1.000_Length_174	6.99	1.00
Locus_1036_Transcript_4/51_Confidence_1.000_Length_186	4.13	7.00
Locus_1036_Transcript_40/51_Confidence_1.000_Length_167	1.00	0.00
Locus_1036_Transcript_41/51_Confidence_1.000_Length_122	0.00	0.00
Locus_1036_Transcript_42/51_Confidence_0.106_Length_1128	178.70	186.68
Locus_1036_Transcript_43/51_Confidence_0.188_Length_2629	438.89	317.18
Locus_1036_Transcript_44/51_Confidence_0.212_Length_2049	468.33	278.69
Locus_1036_Transcript_45/51_Confidence_0.050_Length_1678	417.31	107.24
Locus_1036_Transcript_46/51_Confidence_0.113_Length_2571	868.24	209.31
Locus_1036_Transcript_47/51_Confidence_0.237_Length_2043	686.20	186.79
Locus_1036_Transcript_48/51_Confidence_0.087_Length_4477	1.46	4773.70
Locus_1036_Transcript_49/51_Confidence_0.156_Length_5416	44.50	3938.44
Locus_1036_Transcript_5/51_Confidence_1.000_Length_198	2.00	0.82
Locus_1036_Transcript_50/51_Confidence_0.150_Length_5756	1947.13	2844.73
Locus_1036_Transcript_51/51_Confidence_0.150_Length_5344	0.00	0.00
Locus_1036_Transcript_6/51_Confidence_1.000_Length_196	1.00	0.00
Locus_1036_Transcript_7/51_Confidence_1.000_Length_114	0.00	0.00
Locus_1036_Transcript_8/51_Confidence_1.000_Length_164	8.00	3.99
Locus_1036_Transcript_9/51_Confidence_1.000_Length_182	2.00	0.00
Locus_10370_Transcript_1/1_Confidence_1.000_Length_762	47.00	21.01
Locus_10371_Transcript_1/1_Confidence_1.000_Length_186	13.50	0.44
Locus_10372_Transcript_1/2_Confidence_0.750_Length_659	131.66	66.82
Locus_10372_Transcript_2/2_Confidence_0.750_Length_659	32.34	16.18
Locus_10373_Transcript_1/2_Confidence_0.800_Length_785	15.48	31.09
Locus_10373_Transcript_2/2_Confidence_0.800_Length_604	31.52	69.93
Locus_10374_Transcript_1/1_Confidence_1.000_Length_552	314.13	94.20
Locus_10375_Transcript_1/1_Confidence_1.000_Length_437	20.00	16.00
Locus_10376_Transcript_1/5_Confidence_0.294_Length_297	4.59	19.47
Locus_10376_Transcript_2/5_Confidence_0.529_Length_634	26.62	188.31
Locus_10376_Transcript_3/5_Confidence_0.353_Length_257	1.93	3.92
Locus_10376_Transcript_4/5_Confidence_0.235_Length_220	2.00	2.12
Locus_10376_Transcript_5/5_Confidence_0.412_Length_443	10.36	65.99
Locus_10377_Transcript_1/6_Confidence_0.625_Length_1499	55.25	0.00
Locus_10377_Transcript_2/6_Confidence_0.562_Length_1487	18.18	0.00
Locus_10377_Transcript_3/6_Confidence_0.625_Length_1893	73.00	59.87
Locus_10377_Transcript_4/6_Confidence_0.562_Length_1491	147.58	16.30
Locus_10377_Transcript_5/6_Confidence_0.562_Length_1893	180.94	44.78
Locus_10377_Transcript_6/6_Confidence_0.562_Length_1487	0.00	303.03
Locus_10378_Transcript_1/2_Confidence_0.667_Length_1278	196.57	126.81
Locus_10378_Transcript_2/2_Confidence_0.667_Length_1239	188.96	13.00
Locus_10379_Transcript_1/2_Confidence_0.667_Length_487	31.11	66.15
Locus_10379_Transcript_2/2_Confidence_0.667_Length_486	60.19	2.85
Locus_1037_Transcript_1/2_Confidence_0.750_Length_461	54.81	8.90
Locus_1037_Transcript_2/2_Confidence_0.500_Length_273	58.11	26.42
Locus_10380_Transcript_1/1_Confidence_1.000_Length_229	41.72	19.87
Locus_10381_Transcript_1/3_Confidence_0.400_Length_455	11.42	24.54
Locus_10381_Transcript_2/3_Confidence_0.600_Length_714	215.21	84.77
Locus_10381_Transcript_3/3_Confidence_0.600_Length_696	45.63	201.67
Locus_10382_Transcript_1/1_Confidence_1.000_Length_1470	158.00	24.00
Locus_10383_Transcript_1/1_Confidence_1.000_Length_1241	169.00	119.21
Locus_10384_Transcript_1/2_Confidence_0.846_Length_159	4.83	9.61
Locus_10384_Transcript_2/2_Confidence_0.923_Length_292	112.69	117.66
Locus_10385_Transcript_1/10_Confidence_0.538_Length_4078	134.86	19.74
Locus_10385_Transcript_10/10_Confidence_0.615_Length_4079	0.00	0.00
Locus_10385_Transcript_2/10_Confidence_0.577_Length_3951	66.62	0.00
Locus_10385_Transcript_3/10_Confidence_0.577_Length_4080	562.88	50.53
Locus_10385_Transcript_4/10_Confidence_0.654_Length_4080	453.95	74.96
Locus_10385_Transcript_5/10_Confidence_0.577_Length_4079	164.65	0.00
Locus_10385_Transcript_6/10_Confidence_0.615_Length_4079	93.42	323.41
Locus_10385_Transcript_7/10_Confidence_0.538_Length_1872	363.92	204.95
Locus_10385_Transcript_8/10_Confidence_0.577_Length_3938	156.84	362.26
Locus_10385_Transcript_9/10_Confidence_0.538_Length_4080	98.82	393.06
Locus_10386_Transcript_1/5_Confidence_0.333_Length_1498	53.28	0.00
Locus_10386_Transcript_2/5_Confidence_0.583_Length_1537	115.52	354.97
Locus_10386_Transcript_3/5_Confidence_0.417_Length_1442	99.75	58.27
Locus_10386_Transcript_4/5_Confidence_0.583_Length_1564	411.05	125.46
Locus_10386_Transcript_5/5_Confidence_0.667_Length_1525	68.40	141.30
Locus_10387_Transcript_1/1_Confidence_1.000_Length_479	19.00	33.00
Locus_10388_Transcript_1/2_Confidence_0.800_Length_2652	546.60	881.94
Locus_10388_Transcript_2/2_Confidence_0.800_Length_2649	359.86	127.00
Locus_10389_Transcript_1/1_Confidence_1.000_Length_1251	102.00	20.00
Locus_1038_Transcript_1/6_Confidence_0.214_Length_180	4.37	5.07
Locus_1038_Transcript_2/6_Confidence_0.214_Length_194	4.02	1.60
Locus_1038_Transcript_3/6_Confidence_0.643_Length_747	1360.46	2233.35
Locus_1038_Transcript_4/6_Confidence_0.643_Length_747	1161.16	97.51
Locus_1038_Transcript_5/6_Confidence_0.643_Length_747	3483.08	1428.18
Locus_1038_Transcript_6/6_Confidence_0.643_Length_747	138.37	623.08
Locus_10390_Transcript_1/1_Confidence_1.000_Length_544	43.96	11.86
Locus_10391_Transcript_1/1_Confidence_1.000_Length_674	80.00	46.00
Locus_10392_Transcript_1/5_Confidence_0.533_Length_2388	0.00	133.75
Locus_10392_Transcript_2/5_Confidence_0.667_Length_2393	28.78	199.25
Locus_10392_Transcript_3/5_Confidence_0.667_Length_2389	3.04	178.44
Locus_10392_Transcript_4/5_Confidence_0.600_Length_2385	509.75	132.46
Locus_10392_Transcript_5/5_Confidence_0.667_Length_2384	71.66	64.99
Locus_10393_Transcript_1/1_Confidence_1.000_Length_585	442.14	42.03
Locus_10394_Transcript_1/2_Confidence_0.778_Length_227	16.83	3.72
Locus_10394_Transcript_2/2_Confidence_0.778_Length_235	11.17	7.29
Locus_10395_Transcript_1/1_Confidence_1.000_Length_234	11.96	3.49
Locus_10396_Transcript_1/1_Confidence_1.000_Length_349	7.00	6.00
Locus_10397_Transcript_1/7_Confidence_0.652_Length_1335	54.50	37.11
Locus_10397_Transcript_2/7_Confidence_0.174_Length_767	28.79	21.58
Locus_10397_Transcript_3/7_Confidence_0.652_Length_1339	127.09	36.41
Locus_10397_Transcript_4/7_Confidence_0.696_Length_1335	82.53	43.49
Locus_10397_Transcript_5/7_Confidence_0.565_Length_1337	103.14	84.77
Locus_10397_Transcript_6/7_Confidence_0.435_Length_695	48.66	10.79
Locus_10397_Transcript_7/7_Confidence_0.696_Length_1337	0.00	0.00
Locus_10398_Transcript_1/1_Confidence_1.000_Length_557	11.00	62.00
Locus_10399_Transcript_1/4_Confidence_0.444_Length_515	17.26	0.00
Locus_10399_Transcript_2/4_Confidence_0.667_Length_391	12.55	29.20
Locus_10399_Transcript_3/4_Confidence_0.556_Length_558	41.43	1.58
Locus_10399_Transcript_4/4_Confidence_0.667_Length_557	126.21	39.28
Locus_1039_Transcript_1/12_Confidence_1.000_Length_120	0.00	0.00
Locus_1039_Transcript_10/12_Confidence_0.576_Length_1833	103.23	21.74
Locus_1039_Transcript_11/12_Confidence_0.485_Length_1562	103.54	21.21
Locus_1039_Transcript_12/12_Confidence_0.606_Length_1832	0.00	0.00
Locus_1039_Transcript_2/12_Confidence_1.000_Length_132	0.00	0.00
Locus_1039_Transcript_3/12_Confidence_0.545_Length_1832	56.04	0.00
Locus_1039_Transcript_4/12_Confidence_0.576_Length_1831	341.22	53.97
Locus_1039_Transcript_5/12_Confidence_0.212_Length_1016	29.39	0.00
Locus_1039_Transcript_6/12_Confidence_0.364_Length_890	490.48	0.00
Locus_1039_Transcript_7/12_Confidence_0.606_Length_1581	89.68	31.44
Locus_1039_Transcript_8/12_Confidence_0.545_Length_1832	355.94	58.05
Locus_1039_Transcript_9/12_Confidence_0.091_Length_390	54.72	18.14
Locus_103_Transcript_1/4_Confidence_0.625_Length_1113	110.22	1.00
Locus_103_Transcript_2/4_Confidence_0.625_Length_1116	928.59	0.00
Locus_103_Transcript_3/4_Confidence_0.625_Length_1120	947.07	2.00
Locus_103_Transcript_4/4_Confidence_0.625_Length_1113	0.00	1.00
Locus_10400_Transcript_1/2_Confidence_0.667_Length_2681	179.57	164.39
Locus_10400_Transcript_2/2_Confidence_0.667_Length_3092	276.48	58.88
Locus_10401_Transcript_1/1_Confidence_1.000_Length_230	20.76	50.34
Locus_10402_Transcript_1/2_Confidence_0.857_Length_322	30.42	70.23
Locus_10402_Transcript_2/2_Confidence_0.571_Length_245	25.52	16.28
Locus_10403_Transcript_1/2_Confidence_0.750_Length_976	141.00	28.54
Locus_10403_Transcript_2/2_Confidence_0.750_Length_976	242.01	322.90
Locus_10404_Transcript_1/1_Confidence_1.000_Length_321	10.00	1.00
Locus_10405_Transcript_1/5_Confidence_0.455_Length_782	79.28	40.00
Locus_10405_Transcript_2/5_Confidence_0.455_Length_797	17.67	0.00
Locus_10405_Transcript_3/5_Confidence_0.455_Length_650	126.34	20.39
Locus_10405_Transcript_4/5_Confidence_0.455_Length_798	149.92	109.59
Locus_10405_Transcript_5/5_Confidence_0.455_Length_802	173.28	52.40
Locus_10406_Transcript_1/20_Confidence_1.000_Length_111	0.00	0.00
Locus_10406_Transcript_10/20_Confidence_1.000_Length_154	0.00	0.00
Locus_10406_Transcript_11/20_Confidence_0.189_Length_1010	0.00	341.17
Locus_10406_Transcript_12/20_Confidence_0.108_Length_1068	109.34	34.35
Locus_10406_Transcript_13/20_Confidence_0.257_Length_1325	388.90	146.78
Locus_10406_Transcript_14/20_Confidence_0.189_Length_1010	46.16	276.74
Locus_10406_Transcript_15/20_Confidence_0.162_Length_1948	292.31	118.27
Locus_10406_Transcript_16/20_Confidence_0.311_Length_1923	315.40	56.32
Locus_10406_Transcript_17/20_Confidence_0.243_Length_1050	346.94	959.85
Locus_10406_Transcript_18/20_Confidence_0.311_Length_1434	14.58	102.67
Locus_10406_Transcript_19/20_Confidence_0.243_Length_1105	208.37	896.85
Locus_10406_Transcript_2/20_Confidence_1.000_Length_209	1.00	1.00
Locus_10406_Transcript_20/20_Confidence_0.230_Length_1050	0.00	0.00
Locus_10406_Transcript_3/20_Confidence_1.000_Length_171	0.00	2.00
Locus_10406_Transcript_4/20_Confidence_1.000_Length_175	1.00	0.00
Locus_10406_Transcript_5/20_Confidence_1.000_Length_193	0.00	4.00
Locus_10406_Transcript_6/20_Confidence_1.000_Length_168	0.00	1.00
Locus_10406_Transcript_7/20_Confidence_1.000_Length_245	5.00	4.00
Locus_10406_Transcript_8/20_Confidence_1.000_Length_238	2.00	9.00
Locus_10406_Transcript_9/20_Confidence_1.000_Length_166	0.00	2.00
Locus_10407_Transcript_1/5_Confidence_0.692_Length_620	352.72	179.85
Locus_10407_Transcript_2/5_Confidence_0.692_Length_612	684.29	728.99
Locus_10407_Transcript_3/5_Confidence_0.538_Length_611	435.88	362.32
Locus_10407_Transcript_4/5_Confidence_0.538_Length_442	97.37	84.21
Locus_10407_Transcript_5/5_Confidence_0.692_Length_616	1196.94	630.14
Locus_10408_Transcript_1/5_Confidence_0.667_Length_1554	88.62	0.00
Locus_10408_Transcript_2/5_Confidence_0.667_Length_1394	172.05	113.89
Locus_10408_Transcript_3/5_Confidence_0.667_Length_1554	328.91	35.62
Locus_10408_Transcript_4/5_Confidence_0.667_Length_1586	204.62	240.86
Locus_10408_Transcript_5/5_Confidence_0.667_Length_1554	0.00	17.21
Locus_10409_Transcript_1/1_Confidence_1.000_Length_540	45.00	2.00
Locus_1040_Transcript_1/3_Confidence_0.714_Length_2587	21.97	200.66
Locus_1040_Transcript_2/3_Confidence_0.714_Length_2587	108.14	286.27
Locus_1040_Transcript_3/3_Confidence_0.714_Length_2587	682.89	8.07
Locus_10410_Transcript_1/1_Confidence_1.000_Length_1479	112.00	163.00
Locus_10411_Transcript_1/3_Confidence_0.714_Length_395	16.78	0.00
Locus_10411_Transcript_2/3_Confidence_0.714_Length_360	15.54	13.71
Locus_10411_Transcript_3/3_Confidence_0.714_Length_360	11.68	2.29
Locus_10412_Transcript_1/5_Confidence_0.737_Length_928	0.00	50.17
Locus_10412_Transcript_2/5_Confidence_0.684_Length_928	0.00	46.51
Locus_10412_Transcript_3/5_Confidence_0.526_Length_928	0.00	76.86
Locus_10412_Transcript_4/5_Confidence_0.632_Length_922	0.00	139.12
Locus_10412_Transcript_5/5_Confidence_0.632_Length_928	426.00	0.00
Locus_10413_Transcript_1/2_Confidence_0.750_Length_2290	102.95	0.00
Locus_10413_Transcript_2/2_Confidence_0.750_Length_2284	650.22	218.00
Locus_10414_Transcript_1/1_Confidence_1.000_Length_471	27.00	22.00
Locus_10415_Transcript_1/4_Confidence_0.727_Length_1422	127.70	16.20
Locus_10415_Transcript_2/4_Confidence_0.636_Length_1420	106.10	105.31
Locus_10415_Transcript_3/4_Confidence_0.182_Length_616	32.85	111.63
Locus_10415_Transcript_4/4_Confidence_0.727_Length_1422	310.35	19.23
Locus_10416_Transcript_1/1_Confidence_1.000_Length_248	13.99	10.97
Locus_10417_Transcript_1/1_Confidence_1.000_Length_262	27.01	28.00
Locus_10418_Transcript_1/2_Confidence_0.462_Length_916	126.40	73.35
Locus_10418_Transcript_2/2_Confidence_0.692_Length_949	117.63	23.19
Locus_10419_Transcript_1/4_Confidence_0.417_Length_688	58.74	5.65
Locus_10419_Transcript_2/4_Confidence_0.250_Length_599	0.00	43.34
Locus_10419_Transcript_3/4_Confidence_0.417_Length_616	160.08	11.67
Locus_10419_Transcript_4/4_Confidence_0.500_Length_665	116.29	265.50
Locus_1041_Transcript_1/1_Confidence_1.000_Length_285	6.00	3.00
Locus_10420_Transcript_1/2_Confidence_0.750_Length_1233	247.67	0.00
Locus_10420_Transcript_2/2_Confidence_0.750_Length_1233	33.33	166.98
Locus_10421_Transcript_1/3_Confidence_0.412_Length_236	23.66	13.40
Locus_10421_Transcript_2/3_Confidence_0.353_Length_299	0.00	1.08
Locus_10421_Transcript_3/3_Confidence_0.706_Length_708	169.68	48.85
Locus_10422_Transcript_1/2_Confidence_0.833_Length_319	47.79	0.00
Locus_10422_Transcript_2/2_Confidence_0.833_Length_201	13.27	0.00
Locus_10423_Transcript_1/1_Confidence_1.000_Length_336	54.74	2.41
Locus_10424_Transcript_1/21_Confidence_1.000_Length_108	0.00	0.00
Locus_10424_Transcript_10/21_Confidence_1.000_Length_203	27.28	25.00
Locus_10424_Transcript_11/21_Confidence_1.000_Length_125	2.00	0.00
Locus_10424_Transcript_12/21_Confidence_0.500_Length_2082	103.66	172.21
Locus_10424_Transcript_13/21_Confidence_0.481_Length_2082	204.26	69.00
Locus_10424_Transcript_14/21_Confidence_0.500_Length_2082	187.44	0.00
Locus_10424_Transcript_15/21_Confidence_0.500_Length_2028	89.45	105.11
Locus_10424_Transcript_16/21_Confidence_0.500_Length_2082	116.19	156.23
Locus_10424_Transcript_17/21_Confidence_0.481_Length_2082	182.22	80.99
Locus_10424_Transcript_18/21_Confidence_0.500_Length_2082	182.52	322.77
Locus_10424_Transcript_19/21_Confidence_0.519_Length_2082	96.96	165.07
Locus_10424_Transcript_2/21_Confidence_1.000_Length_149	0.00	4.00
Locus_10424_Transcript_20/21_Confidence_0.500_Length_2082	375.90	567.15
Locus_10424_Transcript_21/21_Confidence_0.519_Length_2082	0.00	0.00
Locus_10424_Transcript_3/21_Confidence_1.000_Length_197	8.61	1.07
Locus_10424_Transcript_4/21_Confidence_1.000_Length_166	1.00	0.93
Locus_10424_Transcript_5/21_Confidence_1.000_Length_208	1.00	0.00
Locus_10424_Transcript_6/21_Confidence_1.000_Length_168	0.00	1.01
Locus_10424_Transcript_7/21_Confidence_1.000_Length_121	0.00	0.00
Locus_10424_Transcript_8/21_Confidence_1.000_Length_125	0.00	0.00
Locus_10424_Transcript_9/21_Confidence_1.000_Length_122	0.00	0.00
Locus_10425_Transcript_1/2_Confidence_0.375_Length_302	95.20	38.63
Locus_10425_Transcript_2/2_Confidence_0.750_Length_537	156.27	25.37
Locus_10426_Transcript_1/1_Confidence_1.000_Length_514	16.80	58.62
Locus_10427_Transcript_1/1_Confidence_1.000_Length_348	34.00	2.00
Locus_10428_Transcript_1/1_Confidence_1.000_Length_1273	206.00	34.00
Locus_10429_Transcript_1/1_Confidence_1.000_Length_279	94.64	41.42
Locus_1042_Transcript_1/2_Confidence_0.833_Length_675	134.17	24.85
Locus_1042_Transcript_2/2_Confidence_0.833_Length_675	393.83	34.15
Locus_10430_Transcript_1/1_Confidence_1.000_Length_898	172.00	20.99
Locus_10431_Transcript_1/1_Confidence_1.000_Length_424	38.00	16.00
Locus_10432_Transcript_1/2_Confidence_0.800_Length_2701	295.80	226.68
Locus_10432_Transcript_2/2_Confidence_0.800_Length_2685	183.08	131.94
Locus_10433_Transcript_1/1_Confidence_1.000_Length_1009	124.00	7.00
Locus_10434_Transcript_1/3_Confidence_0.500_Length_593	15.00	18.72
Locus_10434_Transcript_2/3_Confidence_0.333_Length_1816	333.82	199.41
Locus_10434_Transcript_3/3_Confidence_0.667_Length_682	4.63	53.60
Locus_10435_Transcript_1/3_Confidence_0.429_Length_316	5.64	0.00
Locus_10435_Transcript_2/3_Confidence_0.571_Length_372	185.52	187.59
Locus_10435_Transcript_3/3_Confidence_0.429_Length_334	290.68	279.68
Locus_10436_Transcript_1/1_Confidence_1.000_Length_1639	232.19	256.80
Locus_10437_Transcript_1/4_Confidence_0.500_Length_759	282.17	0.00
Locus_10437_Transcript_2/4_Confidence_0.714_Length_916	981.91	301.51
Locus_10437_Transcript_3/4_Confidence_0.571_Length_755	223.92	0.00
Locus_10437_Transcript_4/4_Confidence_0.643_Length_755	423.68	223.47
Locus_10438_Transcript_1/1_Confidence_1.000_Length_1043	89.00	73.00
Locus_10439_Transcript_1/1_Confidence_1.000_Length_818	82.00	79.00
Locus_1043_Transcript_1/6_Confidence_0.667_Length_693	149.11	258.48
Locus_1043_Transcript_2/6_Confidence_0.611_Length_789	0.00	55.58
Locus_1043_Transcript_3/6_Confidence_0.667_Length_789	84.76	0.00
Locus_1043_Transcript_4/6_Confidence_0.611_Length_625	63.64	77.20
Locus_1043_Transcript_5/6_Confidence_0.556_Length_677	96.23	193.37
Locus_1043_Transcript_6/6_Confidence_0.722_Length_789	0.00	0.00
Locus_10440_Transcript_1/4_Confidence_0.429_Length_1558	198.16	60.88
Locus_10440_Transcript_2/4_Confidence_0.571_Length_1195	23.92	143.26
Locus_10440_Transcript_3/4_Confidence_0.571_Length_2156	50.46	246.86
Locus_10440_Transcript_4/4_Confidence_0.571_Length_1544	235.47	0.00
Locus_10441_Transcript_1/2_Confidence_0.875_Length_543	0.00	39.70
Locus_10441_Transcript_2/2_Confidence_0.875_Length_543	65.00	14.19
Locus_10442_Transcript_1/1_Confidence_1.000_Length_885	110.00	0.00
Locus_10443_Transcript_1/2_Confidence_0.667_Length_571	58.49	8.39
Locus_10443_Transcript_2/2_Confidence_0.667_Length_570	68.51	10.51
Locus_10444_Transcript_1/1_Confidence_1.000_Length_620	78.41	31.71
Locus_10445_Transcript_1/1_Confidence_1.000_Length_288	32.00	9.92
Locus_10446_Transcript_1/1_Confidence_1.000_Length_1872	162.00	204.43
Locus_10447_Transcript_1/1_Confidence_1.000_Length_219	8.95	10.00
Locus_10448_Transcript_1/3_Confidence_0.444_Length_521	37.31	0.00
Locus_10448_Transcript_2/3_Confidence_0.556_Length_679	52.34	134.02
Locus_10448_Transcript_3/3_Confidence_0.667_Length_679	282.06	60.13
Locus_10449_Transcript_1/5_Confidence_0.571_Length_446	49.78	5.44
Locus_10449_Transcript_2/5_Confidence_0.321_Length_448	45.33	15.22
Locus_10449_Transcript_3/5_Confidence_0.679_Length_852	499.88	117.74
Locus_10449_Transcript_4/5_Confidence_0.107_Length_413	88.83	36.31
Locus_10449_Transcript_5/5_Confidence_0.607_Length_383	35.23	29.76
Locus_1044_Transcript_1/1_Confidence_1.000_Length_605	1952.07	2735.04
Locus_10450_Transcript_1/1_Confidence_1.000_Length_840	133.00	89.93
Locus_10451_Transcript_1/1_Confidence_1.000_Length_303	73.99	0.00
Locus_10452_Transcript_1/2_Confidence_0.600_Length_368	28.59	0.00
Locus_10452_Transcript_2/2_Confidence_0.800_Length_368	11.31	166.52
Locus_10453_Transcript_1/5_Confidence_0.667_Length_1455	211.38	0.00
Locus_10453_Transcript_2/5_Confidence_0.667_Length_1454	82.14	0.00
Locus_10453_Transcript_3/5_Confidence_0.667_Length_1445	302.50	59.43
Locus_10453_Transcript_4/5_Confidence_0.333_Length_881	0.00	260.61
Locus_10453_Transcript_5/5_Confidence_0.667_Length_1454	0.00	0.00
Locus_10454_Transcript_1/1_Confidence_1.000_Length_739	97.00	151.00
Locus_10455_Transcript_1/3_Confidence_0.714_Length_695	105.08	4.07
Locus_10455_Transcript_2/3_Confidence_0.429_Length_547	86.75	1.90
Locus_10455_Transcript_3/3_Confidence_0.714_Length_695	152.73	84.46
Locus_10456_Transcript_1/1_Confidence_1.000_Length_441	34.00	18.00
Locus_10457_Transcript_1/7_Confidence_0.464_Length_749	80.05	0.00
Locus_10457_Transcript_2/7_Confidence_0.429_Length_709	139.69	74.10
Locus_10457_Transcript_3/7_Confidence_0.357_Length_376	16.45	4.86
Locus_10457_Transcript_4/7_Confidence_0.393_Length_479	52.60	1.22
Locus_10457_Transcript_5/7_Confidence_0.357_Length_503	43.31	39.67
Locus_10457_Transcript_6/7_Confidence_0.321_Length_371	0.00	9.78
Locus_10457_Transcript_7/7_Confidence_0.464_Length_768	113.23	40.45
Locus_10458_Transcript_1/2_Confidence_0.750_Length_1243	87.53	10.19
Locus_10458_Transcript_2/2_Confidence_0.750_Length_1243	160.48	284.81
Locus_10459_Transcript_1/5_Confidence_0.737_Length_1516	82.48	52.80
Locus_10459_Transcript_2/5_Confidence_0.684_Length_1511	66.37	62.29
Locus_10459_Transcript_3/5_Confidence_0.737_Length_1511	105.57	188.01
Locus_10459_Transcript_4/5_Confidence_0.684_Length_1511	225.15	282.21
Locus_10459_Transcript_5/5_Confidence_0.684_Length_1510	550.96	0.00
Locus_1045_Transcript_1/6_Confidence_0.688_Length_2298	399.25	108.03
Locus_1045_Transcript_2/6_Confidence_0.625_Length_2298	765.28	70.88
Locus_1045_Transcript_3/6_Confidence_0.688_Length_2298	0.00	326.43
Locus_1045_Transcript_4/6_Confidence_0.688_Length_2298	0.00	582.77
Locus_1045_Transcript_5/6_Confidence_0.625_Length_2298	0.00	816.91
Locus_1045_Transcript_6/6_Confidence_0.688_Length_2298	236.48	0.00
Locus_10460_Transcript_1/5_Confidence_0.455_Length_2150	231.49	96.09
Locus_10460_Transcript_2/5_Confidence_0.273_Length_549	60.47	7.77
Locus_10460_Transcript_3/5_Confidence_0.182_Length_1496	7.40	89.07
Locus_10460_Transcript_4/5_Confidence_0.455_Length_1447	201.64	28.84
Locus_10460_Transcript_5/5_Confidence_0.455_Length_2153	46.49	38.07
Locus_10461_Transcript_1/1_Confidence_1.000_Length_1202	229.00	159.00
Locus_10462_Transcript_1/2_Confidence_0.667_Length_1257	60.80	109.84
Locus_10462_Transcript_2/2_Confidence_0.667_Length_1257	46.20	17.16
Locus_10463_Transcript_1/2_Confidence_0.333_Length_498	1.31	56.73
Locus_10463_Transcript_2/2_Confidence_0.833_Length_1105	345.68	83.27
Locus_10464_Transcript_1/1_Confidence_1.000_Length_1740	169.00	143.00
Locus_10465_Transcript_1/1_Confidence_1.000_Length_1379	75.00	77.00
Locus_10466_Transcript_1/1_Confidence_1.000_Length_289	59.04	0.00
Locus_10467_Transcript_1/1_Confidence_1.000_Length_471	49.00	0.00
Locus_10468_Transcript_1/1_Confidence_1.000_Length_638	131.00	23.44
Locus_10469_Transcript_1/9_Confidence_0.667_Length_3358	136.90	410.81
Locus_10469_Transcript_2/9_Confidence_0.667_Length_3466	101.09	779.83
Locus_10469_Transcript_3/9_Confidence_0.667_Length_3472	340.75	1366.74
Locus_10469_Transcript_4/9_Confidence_0.667_Length_3472	0.00	706.77
Locus_10469_Transcript_5/9_Confidence_0.667_Length_3472	47.27	1144.14
Locus_10469_Transcript_6/9_Confidence_0.667_Length_3472	0.00	887.39
Locus_10469_Transcript_7/9_Confidence_0.667_Length_3472	0.00	1273.52
Locus_10469_Transcript_8/9_Confidence_0.667_Length_3472	0.00	835.29
Locus_10469_Transcript_9/9_Confidence_0.667_Length_3472	0.00	0.00
Locus_1046_Transcript_1/5_Confidence_0.533_Length_1326	0.00	65.16
Locus_1046_Transcript_2/5_Confidence_0.467_Length_1326	113.25	0.00
Locus_1046_Transcript_3/5_Confidence_0.600_Length_1326	0.00	300.07
Locus_1046_Transcript_4/5_Confidence_0.333_Length_1326	271.31	0.00
Locus_1046_Transcript_5/5_Confidence_0.667_Length_1326	437.38	225.53
Locus_10470_Transcript_1/1_Confidence_1.000_Length_576	28.05	30.02
Locus_10471_Transcript_1/1_Confidence_1.000_Length_586	34.58	25.00
Locus_10472_Transcript_1/2_Confidence_0.750_Length_880	27.59	98.22
Locus_10472_Transcript_2/2_Confidence_0.750_Length_880	62.41	36.78
Locus_10473_Transcript_1/2_Confidence_0.750_Length_1260	164.63	884.61
Locus_10473_Transcript_2/2_Confidence_0.750_Length_1259	154.31	125.63
Locus_10474_Transcript_1/3_Confidence_0.714_Length_2109	156.89	24.56
Locus_10474_Transcript_2/3_Confidence_0.714_Length_2109	176.91	8.75
Locus_10474_Transcript_3/3_Confidence_0.714_Length_2109	161.19	441.81
Locus_10475_Transcript_1/3_Confidence_0.667_Length_2810	0.00	695.45
Locus_10475_Transcript_2/3_Confidence_0.667_Length_2855	776.00	163.55
Locus_10475_Transcript_3/3_Confidence_0.667_Length_2810	0.00	0.00
Locus_10476_Transcript_1/1_Confidence_1.000_Length_431	65.73	57.74
Locus_10477_Transcript_1/1_Confidence_1.000_Length_653	42.00	53.73
Locus_10478_Transcript_1/1_Confidence_1.000_Length_188	1.93	1.00
Locus_10479_Transcript_1/1_Confidence_1.000_Length_209	8.00	0.00
Locus_1047_Transcript_1/1_Confidence_1.000_Length_124	0.00	0.00
Locus_10480_Transcript_1/1_Confidence_1.000_Length_1514	116.00	91.00
Locus_10481_Transcript_1/3_Confidence_0.571_Length_1438	2.89	176.37
Locus_10481_Transcript_2/3_Confidence_0.714_Length_1438	120.56	5.41
Locus_10481_Transcript_3/3_Confidence_0.571_Length_1438	524.56	333.22
Locus_10482_Transcript_1/1_Confidence_1.000_Length_426	24.00	0.00
Locus_10483_Transcript_1/2_Confidence_0.750_Length_677	16.24	107.94
Locus_10483_Transcript_2/2_Confidence_0.750_Length_677	96.76	54.06
Locus_10484_Transcript_1/1_Confidence_1.000_Length_419	35.00	3.00
Locus_10485_Transcript_1/3_Confidence_0.667_Length_1071	80.20	19.90
Locus_10485_Transcript_2/3_Confidence_0.667_Length_1057	73.16	21.15
Locus_10485_Transcript_3/3_Confidence_0.667_Length_1071	45.65	111.18
Locus_10486_Transcript_1/2_Confidence_0.667_Length_321	11.21	8.81
Locus_10486_Transcript_2/2_Confidence_0.667_Length_571	91.01	22.20
Locus_10487_Transcript_1/3_Confidence_0.500_Length_894	35.56	65.38
Locus_10487_Transcript_2/3_Confidence_0.375_Length_939	84.03	32.04
Locus_10487_Transcript_3/3_Confidence_0.500_Length_920	90.41	0.52
Locus_10488_Transcript_1/1_Confidence_1.000_Length_916	72.58	78.55
Locus_10489_Transcript_1/3_Confidence_0.500_Length_1065	116.17	37.62
Locus_10489_Transcript_2/3_Confidence_0.625_Length_1664	168.67	83.09
Locus_10489_Transcript_3/3_Confidence_0.625_Length_1105	150.08	42.29
Locus_1048_Transcript_1/8_Confidence_0.455_Length_2014	59.00	1245.85
Locus_1048_Transcript_2/8_Confidence_0.318_Length_1937	5.01	0.00
Locus_1048_Transcript_3/8_Confidence_0.273_Length_2036	164.65	465.06
Locus_1048_Transcript_4/8_Confidence_0.364_Length_1684	148.66	0.00
Locus_1048_Transcript_5/8_Confidence_0.273_Length_1697	254.84	526.51
Locus_1048_Transcript_6/8_Confidence_0.318_Length_1755	296.55	45.62
Locus_1048_Transcript_7/8_Confidence_0.364_Length_1684	68.30	317.25
Locus_1048_Transcript_8/8_Confidence_0.409_Length_2028	0.00	0.00
Locus_10490_Transcript_1/1_Confidence_1.000_Length_1225	54.00	89.00
Locus_10491_Transcript_1/1_Confidence_1.000_Length_790	33.00	55.95
Locus_10492_Transcript_1/1_Confidence_1.000_Length_161	1.00	0.00
Locus_10493_Transcript_1/2_Confidence_0.667_Length_1143	263.27	81.43
Locus_10493_Transcript_2/2_Confidence_0.667_Length_727	33.55	4.56
Locus_10494_Transcript_1/1_Confidence_1.000_Length_257	3.00	4.00
Locus_10495_Transcript_1/1_Confidence_1.000_Length_233	1.00	3.71
Locus_10496_Transcript_1/1_Confidence_1.000_Length_440	30.00	0.00
Locus_10497_Transcript_1/2_Confidence_0.800_Length_361	13.67	16.91
Locus_10497_Transcript_2/2_Confidence_0.600_Length_361	13.67	16.91
Locus_10498_Transcript_1/1_Confidence_1.000_Length_458	21.00	25.91
Locus_10499_Transcript_1/4_Confidence_0.667_Length_1330	0.00	133.21
Locus_10499_Transcript_2/4_Confidence_0.556_Length_1345	107.02	0.00
Locus_10499_Transcript_3/4_Confidence_0.556_Length_1330	6.89	79.35
Locus_10499_Transcript_4/4_Confidence_0.667_Length_1330	161.14	43.49
Locus_1049_Transcript_1/1_Confidence_1.000_Length_4300	1019.24	745.34
Locus_104_Transcript_1/3_Confidence_0.571_Length_1713	4360.72	5128.35
Locus_104_Transcript_2/3_Confidence_0.571_Length_1556	119035.69	77738.44
Locus_104_Transcript_3/3_Confidence_0.714_Length_1556	6333.74	16320.40
Locus_10500_Transcript_1/1_Confidence_1.000_Length_1016	108.00	48.00
Locus_10501_Transcript_1/1_Confidence_1.000_Length_344	12.00	9.00
Locus_10502_Transcript_1/3_Confidence_0.400_Length_981	218.10	91.70
Locus_10502_Transcript_2/3_Confidence_0.600_Length_1035	216.80	380.47
Locus_10502_Transcript_3/3_Confidence_0.600_Length_1451	115.49	154.81
Locus_10503_Transcript_1/1_Confidence_1.000_Length_139	0.00	0.00
Locus_10504_Transcript_1/1_Confidence_1.000_Length_427	67.96	7.01
Locus_10505_Transcript_1/2_Confidence_0.667_Length_699	245.05	39.28
Locus_10505_Transcript_2/2_Confidence_0.667_Length_571	1.78	23.72
Locus_10506_Transcript_1/1_Confidence_1.000_Length_1433	263.03	346.47
Locus_10507_Transcript_1/1_Confidence_1.000_Length_235	8.00	0.79
Locus_10508_Transcript_1/1_Confidence_1.000_Length_218	2.00	0.00
Locus_10509_Transcript_1/1_Confidence_1.000_Length_278	5.00	9.00
Locus_1050_Transcript_1/8_Confidence_0.619_Length_913	111.00	59.81
Locus_1050_Transcript_2/8_Confidence_0.476_Length_906	0.00	16.55
Locus_1050_Transcript_3/8_Confidence_0.571_Length_912	119.12	151.85
Locus_1050_Transcript_4/8_Confidence_0.238_Length_526	7.68	0.00
Locus_1050_Transcript_5/8_Confidence_0.571_Length_905	239.15	86.41
Locus_1050_Transcript_6/8_Confidence_0.238_Length_527	71.48	4.97
Locus_1050_Transcript_7/8_Confidence_0.524_Length_918	153.44	9.48
Locus_1050_Transcript_8/8_Confidence_0.619_Length_905	0.00	0.00
Locus_10510_Transcript_1/1_Confidence_1.000_Length_411	24.00	7.04
Locus_10511_Transcript_1/1_Confidence_1.000_Length_1422	375.00	32.00
Locus_10512_Transcript_1/1_Confidence_1.000_Length_247	4.94	2.18
Locus_10513_Transcript_1/6_Confidence_0.300_Length_1553	0.00	148.33
Locus_10513_Transcript_2/6_Confidence_0.550_Length_960	23.17	49.67
Locus_10513_Transcript_3/6_Confidence_0.150_Length_104	0.00	0.00
Locus_10513_Transcript_4/6_Confidence_0.300_Length_1553	288.09	160.07
Locus_10513_Transcript_5/6_Confidence_0.250_Length_857	0.00	0.00
Locus_10513_Transcript_6/6_Confidence_0.300_Length_884	1.91	1.50
Locus_10514_Transcript_1/1_Confidence_1.000_Length_1400	157.00	19.39
Locus_10515_Transcript_1/1_Confidence_1.000_Length_3302	665.51	801.00
Locus_10516_Transcript_1/2_Confidence_0.750_Length_825	132.01	66.96
Locus_10516_Transcript_2/2_Confidence_0.750_Length_824	57.88	9.04
Locus_10517_Transcript_1/3_Confidence_0.714_Length_2778	0.00	136.74
Locus_10517_Transcript_2/3_Confidence_0.714_Length_2780	724.68	1082.92
Locus_10517_Transcript_3/3_Confidence_0.714_Length_2778	315.29	60.94
Locus_10518_Transcript_1/2_Confidence_0.857_Length_313	42.99	20.25
Locus_10518_Transcript_2/2_Confidence_0.714_Length_270	30.29	10.49
Locus_10519_Transcript_1/2_Confidence_0.833_Length_1763	137.38	0.00
Locus_10519_Transcript_2/2_Confidence_0.833_Length_1763	405.54	50.00
Locus_1051_Transcript_1/13_Confidence_1.000_Length_199	8.00	0.00
Locus_1051_Transcript_10/13_Confidence_0.465_Length_1722	2861.16	2092.21
Locus_1051_Transcript_11/13_Confidence_0.512_Length_1723	543.22	3700.54
Locus_1051_Transcript_12/13_Confidence_0.558_Length_2542	2561.04	98.23
Locus_1051_Transcript_13/13_Confidence_0.512_Length_1722	0.00	0.00
Locus_1051_Transcript_2/13_Confidence_1.000_Length_178	29.29	0.00
Locus_1051_Transcript_3/13_Confidence_1.000_Length_212	0.00	14.00
Locus_1051_Transcript_4/13_Confidence_0.488_Length_1723	4520.49	184.29
Locus_1051_Transcript_5/13_Confidence_0.465_Length_1724	1431.16	0.00
Locus_1051_Transcript_6/13_Confidence_0.442_Length_1722	823.77	96.59
Locus_1051_Transcript_7/13_Confidence_0.558_Length_2538	335.22	1127.17
Locus_1051_Transcript_8/13_Confidence_0.512_Length_1732	1459.79	36.17
Locus_1051_Transcript_9/13_Confidence_0.419_Length_1714	359.22	2056.56
Locus_10520_Transcript_1/1_Confidence_1.000_Length_842	113.00	129.00
Locus_10521_Transcript_1/1_Confidence_1.000_Length_1396	139.00	21.00
Locus_10522_Transcript_1/2_Confidence_0.400_Length_614	0.00	48.96
Locus_10522_Transcript_2/2_Confidence_0.800_Length_1339	470.00	164.04
Locus_10523_Transcript_1/1_Confidence_1.000_Length_1337	93.00	101.00
Locus_10524_Transcript_1/1_Confidence_1.000_Length_574	75.74	12.00
Locus_10525_Transcript_1/1_Confidence_1.000_Length_738	49.00	61.00
Locus_10526_Transcript_1/7_Confidence_0.529_Length_1895	39.41	1.73
Locus_10526_Transcript_2/7_Confidence_0.412_Length_1322	80.46	0.00
Locus_10526_Transcript_3/7_Confidence_0.471_Length_1699	201.20	138.12
Locus_10526_Transcript_4/7_Confidence_0.118_Length_460	10.07	25.02
Locus_10526_Transcript_5/7_Confidence_0.471_Length_1895	385.81	2.74
Locus_10526_Transcript_6/7_Confidence_0.294_Length_1894	7.04	177.41
Locus_10526_Transcript_7/7_Confidence_0.588_Length_1907	0.00	0.00
Locus_10527_Transcript_1/1_Confidence_1.000_Length_234	4.00	0.00
Locus_10528_Transcript_1/6_Confidence_0.667_Length_2786	209.78	1294.33
Locus_10528_Transcript_2/6_Confidence_0.667_Length_8586	123.79	0.00
Locus_10528_Transcript_3/6_Confidence_0.667_Length_8586	0.00	2290.66
Locus_10528_Transcript_4/6_Confidence_0.533_Length_8578	182.19	0.00
Locus_10528_Transcript_5/6_Confidence_0.667_Length_8586	129.27	0.00
Locus_10528_Transcript_6/6_Confidence_0.667_Length_8586	0.00	0.01
Locus_10529_Transcript_1/7_Confidence_0.632_Length_1645	51.30	46.83
Locus_10529_Transcript_2/7_Confidence_0.526_Length_1645	93.03	18.43
Locus_10529_Transcript_3/7_Confidence_0.526_Length_1645	127.82	87.63
Locus_10529_Transcript_4/7_Confidence_0.579_Length_1447	108.05	48.00
Locus_10529_Transcript_5/7_Confidence_0.579_Length_1645	139.37	129.22
Locus_10529_Transcript_6/7_Confidence_0.684_Length_1645	34.43	68.89
Locus_10529_Transcript_7/7_Confidence_0.632_Length_1645	0.00	0.00
Locus_1052_Transcript_1/1_Confidence_1.000_Length_365	23.96	41.12
Locus_10530_Transcript_1/2_Confidence_0.750_Length_2626	263.35	244.01
Locus_10530_Transcript_2/2_Confidence_0.750_Length_2590	142.67	244.95
Locus_10531_Transcript_1/3_Confidence_0.600_Length_547	275.05	0.00
Locus_10531_Transcript_2/3_Confidence_0.600_Length_676	215.34	95.56
Locus_10531_Transcript_3/3_Confidence_0.600_Length_619	60.23	503.44
Locus_10532_Transcript_1/2_Confidence_0.750_Length_780	88.38	2.85
Locus_10532_Transcript_2/2_Confidence_0.750_Length_780	1.62	86.15
Locus_10533_Transcript_1/5_Confidence_0.438_Length_255	0.00	3.00
Locus_10533_Transcript_2/5_Confidence_0.500_Length_1110	58.13	44.99
Locus_10533_Transcript_3/5_Confidence_0.375_Length_1059	144.84	134.12
Locus_10533_Transcript_4/5_Confidence_0.312_Length_2271	292.86	350.99
Locus_10533_Transcript_5/5_Confidence_0.375_Length_1222	0.00	7.05
Locus_10534_Transcript_1/4_Confidence_0.667_Length_1486	92.85	0.00
Locus_10534_Transcript_2/4_Confidence_0.667_Length_1484	168.44	4.02
Locus_10534_Transcript_3/4_Confidence_0.667_Length_1469	198.20	4.03
Locus_10534_Transcript_4/4_Confidence_0.667_Length_1484	204.53	3.95
Locus_10535_Transcript_1/3_Confidence_0.714_Length_1050	174.15	9.93
Locus_10535_Transcript_2/3_Confidence_0.714_Length_827	112.60	12.45
Locus_10535_Transcript_3/3_Confidence_0.714_Length_1049	200.34	23.74
Locus_10536_Transcript_1/1_Confidence_1.000_Length_410	16.00	18.00
Locus_10537_Transcript_1/2_Confidence_0.750_Length_957	153.09	0.00
Locus_10537_Transcript_2/2_Confidence_0.750_Length_957	86.34	50.00
Locus_10538_Transcript_1/1_Confidence_1.000_Length_375	44.30	0.54
Locus_10539_Transcript_1/2_Confidence_0.700_Length_282	17.55	3.50
Locus_10539_Transcript_2/2_Confidence_0.900_Length_264	27.45	8.50
Locus_1053_Transcript_1/4_Confidence_0.667_Length_2983	108.71	16.16
Locus_1053_Transcript_2/4_Confidence_0.667_Length_3021	0.00	458.17
Locus_1053_Transcript_3/4_Confidence_0.444_Length_1160	6.91	159.49
Locus_1053_Transcript_4/4_Confidence_0.667_Length_3007	307.38	0.00
Locus_10540_Transcript_1/9_Confidence_0.304_Length_504	1.79	2.28
Locus_10540_Transcript_2/9_Confidence_0.348_Length_509	35.21	36.06
Locus_10540_Transcript_3/9_Confidence_0.304_Length_488	13.29	0.00
Locus_10540_Transcript_4/9_Confidence_0.391_Length_592	22.85	11.67
Locus_10540_Transcript_5/9_Confidence_0.304_Length_504	29.57	10.08
Locus_10540_Transcript_6/9_Confidence_0.348_Length_504	30.36	0.00
Locus_10540_Transcript_7/9_Confidence_0.217_Length_488	47.07	0.00
Locus_10540_Transcript_8/9_Confidence_0.391_Length_538	5.87	66.88
Locus_10540_Transcript_9/9_Confidence_0.348_Length_520	31.01	51.54
Locus_10541_Transcript_1/1_Confidence_1.000_Length_721	97.00	105.00
Locus_10542_Transcript_1/1_Confidence_1.000_Length_283	19.62	5.11
Locus_10543_Transcript_1/1_Confidence_1.000_Length_320	13.14	11.94
Locus_10544_Transcript_1/1_Confidence_1.000_Length_235	9.91	0.00
Locus_10545_Transcript_1/1_Confidence_1.000_Length_1755	151.88	118.00
Locus_10546_Transcript_1/4_Confidence_0.636_Length_1265	94.06	95.94
Locus_10546_Transcript_2/4_Confidence_0.636_Length_1162	120.47	208.87
Locus_10546_Transcript_3/4_Confidence_0.636_Length_1265	44.44	309.84
Locus_10546_Transcript_4/4_Confidence_0.727_Length_1265	221.67	39.64
Locus_10547_Transcript_1/6_Confidence_0.538_Length_1009	100.61	0.00
Locus_10547_Transcript_2/6_Confidence_0.462_Length_1008	21.39	5.47
Locus_10547_Transcript_3/6_Confidence_0.462_Length_847	20.23	88.18
Locus_10547_Transcript_4/6_Confidence_0.615_Length_998	48.19	126.18
Locus_10547_Transcript_5/6_Confidence_0.615_Length_764	73.81	49.19
Locus_10547_Transcript_6/6_Confidence_0.615_Length_1009	100.61	0.00
Locus_10548_Transcript_1/2_Confidence_0.750_Length_1152	34.37	97.06
Locus_10548_Transcript_2/2_Confidence_0.750_Length_1149	258.61	5.33
Locus_10549_Transcript_1/1_Confidence_1.000_Length_1079	80.00	101.16
Locus_1054_Transcript_1/1_Confidence_1.000_Length_1666	252.06	381.91
Locus_10550_Transcript_1/2_Confidence_0.667_Length_1247	13.05	256.00
Locus_10550_Transcript_2/2_Confidence_0.667_Length_1029	174.95	0.00
Locus_10551_Transcript_1/1_Confidence_1.000_Length_697	48.00	5.00
Locus_10552_Transcript_1/4_Confidence_0.733_Length_612	0.00	63.49
Locus_10552_Transcript_2/4_Confidence_0.733_Length_612	113.77	18.54
Locus_10552_Transcript_3/4_Confidence_0.467_Length_579	34.22	63.43
Locus_10552_Transcript_4/4_Confidence_0.467_Length_621	123.07	4.97
Locus_10553_Transcript_1/1_Confidence_1.000_Length_1188	29.00	121.00
Locus_10554_Transcript_1/2_Confidence_0.750_Length_827	23.76	70.49
Locus_10554_Transcript_2/2_Confidence_0.750_Length_827	61.24	15.50
Locus_10555_Transcript_1/3_Confidence_0.714_Length_1597	110.89	0.00
Locus_10555_Transcript_2/3_Confidence_0.714_Length_1573	64.48	0.00
Locus_10555_Transcript_3/3_Confidence_0.714_Length_1573	408.63	28.03
Locus_10556_Transcript_1/6_Confidence_0.591_Length_1115	21.64	105.54
Locus_10556_Transcript_2/6_Confidence_0.636_Length_1104	71.33	18.15
Locus_10556_Transcript_3/6_Confidence_0.409_Length_4543	282.33	26.46
Locus_10556_Transcript_4/6_Confidence_0.636_Length_1099	91.85	22.36
Locus_10556_Transcript_5/6_Confidence_0.455_Length_4544	301.67	757.06
Locus_10556_Transcript_6/6_Confidence_0.682_Length_1109	56.58	14.06
Locus_10557_Transcript_1/1_Confidence_1.000_Length_985	208.00	109.00
Locus_10558_Transcript_1/2_Confidence_0.750_Length_2380	270.00	147.63
Locus_10558_Transcript_2/2_Confidence_0.750_Length_2380	241.00	104.37
Locus_10559_Transcript_1/1_Confidence_1.000_Length_526	44.00	16.00
Locus_1055_Transcript_1/3_Confidence_0.714_Length_601	35.15	279.74
Locus_1055_Transcript_2/3_Confidence_0.571_Length_601	37.48	160.76
Locus_1055_Transcript_3/3_Confidence_0.571_Length_601	1315.37	1145.24
Locus_10560_Transcript_1/3_Confidence_0.500_Length_226	0.00	0.00
Locus_10560_Transcript_2/3_Confidence_0.750_Length_285	674.52	207.86
Locus_10560_Transcript_3/3_Confidence_0.750_Length_284	2196.48	2095.90
Locus_10561_Transcript_1/2_Confidence_0.727_Length_491	80.74	28.00
Locus_10561_Transcript_2/2_Confidence_0.909_Length_604	120.45	0.00
Locus_10562_Transcript_1/3_Confidence_0.750_Length_1556	174.98	0.00
Locus_10562_Transcript_2/3_Confidence_0.750_Length_1547	152.53	38.39
Locus_10562_Transcript_3/3_Confidence_0.750_Length_1547	186.68	340.63
Locus_10563_Transcript_1/1_Confidence_1.000_Length_369	20.00	18.00
Locus_10564_Transcript_1/1_Confidence_1.000_Length_463	66.91	29.90
Locus_10565_Transcript_1/2_Confidence_0.667_Length_476	291.94	19.55
Locus_10565_Transcript_2/2_Confidence_0.667_Length_463	110.06	8.45
Locus_10566_Transcript_1/9_Confidence_0.586_Length_1009	33.83	4.30
Locus_10566_Transcript_2/9_Confidence_0.621_Length_1095	91.30	1.63
Locus_10566_Transcript_3/9_Confidence_0.655_Length_1082	105.98	0.00
Locus_10566_Transcript_4/9_Confidence_0.655_Length_1105	107.32	19.45
Locus_10566_Transcript_5/9_Confidence_0.690_Length_1095	79.32	0.00
Locus_10566_Transcript_6/9_Confidence_0.621_Length_1100	82.55	0.00
Locus_10566_Transcript_7/9_Confidence_0.655_Length_1079	229.97	0.00
Locus_10566_Transcript_8/9_Confidence_0.655_Length_1095	112.63	0.00
Locus_10566_Transcript_9/9_Confidence_0.724_Length_1095	0.00	1.63
Locus_10567_Transcript_1/6_Confidence_0.300_Length_481	25.51	10.43
Locus_10567_Transcript_2/6_Confidence_0.200_Length_422	33.03	4.31
Locus_10567_Transcript_3/6_Confidence_0.350_Length_506	55.52	8.71
Locus_10567_Transcript_4/6_Confidence_0.350_Length_461	0.00	27.28
Locus_10567_Transcript_5/6_Confidence_0.400_Length_498	157.57	82.89
Locus_10567_Transcript_6/6_Confidence_0.250_Length_423	213.77	40.35
Locus_10568_Transcript_1/2_Confidence_0.750_Length_2594	218.47	199.99
Locus_10568_Transcript_2/2_Confidence_0.750_Length_2585	68.20	219.01
Locus_10569_Transcript_1/1_Confidence_1.000_Length_1302	86.00	71.00
Locus_1056_Transcript_1/4_Confidence_0.667_Length_1943	55.15	64.18
Locus_1056_Transcript_2/4_Confidence_0.667_Length_1943	111.13	146.57
Locus_1056_Transcript_3/4_Confidence_0.667_Length_1943	188.72	92.25
Locus_1056_Transcript_4/4_Confidence_0.667_Length_1943	0.00	0.00
Locus_10570_Transcript_1/3_Confidence_0.500_Length_400	0.00	7.33
Locus_10570_Transcript_2/3_Confidence_0.400_Length_404	50.03	14.91
Locus_10570_Transcript_3/3_Confidence_0.800_Length_736	144.75	148.60
Locus_10571_Transcript_1/1_Confidence_1.000_Length_643	162.04	17.45
Locus_10572_Transcript_1/4_Confidence_0.364_Length_469	216.15	124.38
Locus_10572_Transcript_2/4_Confidence_0.364_Length_504	0.00	21.50
Locus_10572_Transcript_3/4_Confidence_0.455_Length_646	786.08	184.88
Locus_10572_Transcript_4/4_Confidence_0.545_Length_647	57.70	96.81
Locus_10573_Transcript_1/1_Confidence_1.000_Length_1709	110.00	120.00
Locus_10574_Transcript_1/1_Confidence_1.000_Length_628	7.00	65.00
Locus_10575_Transcript_1/4_Confidence_0.556_Length_812	128.82	1.00
Locus_10575_Transcript_2/4_Confidence_0.556_Length_819	1.14	108.28
Locus_10575_Transcript_3/4_Confidence_0.667_Length_1016	6.48	98.46
Locus_10575_Transcript_4/4_Confidence_0.667_Length_801	124.56	0.00
Locus_10576_Transcript_1/4_Confidence_0.700_Length_1930	127.37	0.00
Locus_10576_Transcript_2/4_Confidence_0.500_Length_1930	0.00	152.54
Locus_10576_Transcript_3/4_Confidence_0.700_Length_1930	0.00	333.22
Locus_10576_Transcript_4/4_Confidence_0.500_Length_1930	861.63	207.24
Locus_10577_Transcript_1/1_Confidence_1.000_Length_274	16.00	1.00
Locus_10578_Transcript_1/1_Confidence_1.000_Length_1371	213.00	133.97
Locus_10579_Transcript_1/3_Confidence_0.600_Length_946	104.36	0.00
Locus_10579_Transcript_2/3_Confidence_0.400_Length_697	0.00	99.87
Locus_10579_Transcript_3/3_Confidence_0.600_Length_1382	60.64	129.71
Locus_1057_Transcript_1/7_Confidence_0.241_Length_262	40.66	4.52
Locus_1057_Transcript_2/7_Confidence_0.345_Length_941	203.03	341.80
Locus_1057_Transcript_3/7_Confidence_0.379_Length_1072	223.19	226.91
Locus_1057_Transcript_4/7_Confidence_0.345_Length_406	21.93	3.02
Locus_1057_Transcript_5/7_Confidence_0.310_Length_348	7.94	0.00
Locus_1057_Transcript_6/7_Confidence_0.414_Length_1072	420.16	140.28
Locus_1057_Transcript_7/7_Confidence_0.517_Length_1277	400.58	0.00
Locus_10580_Transcript_1/1_Confidence_1.000_Length_337	39.18	10.00
Locus_10581_Transcript_1/5_Confidence_0.692_Length_1125	74.26	0.00
Locus_10581_Transcript_2/5_Confidence_0.615_Length_1125	263.79	0.00
Locus_10581_Transcript_3/5_Confidence_0.538_Length_1007	113.01	0.00
Locus_10581_Transcript_4/5_Confidence_0.615_Length_1125	0.00	398.00
Locus_10581_Transcript_5/5_Confidence_0.615_Length_1125	0.00	0.00
Locus_10582_Transcript_1/2_Confidence_0.750_Length_576	81.46	21.00
Locus_10582_Transcript_2/2_Confidence_0.750_Length_575	50.54	0.00
Locus_10583_Transcript_1/2_Confidence_0.667_Length_531	16.12	4.17
Locus_10583_Transcript_2/2_Confidence_0.667_Length_833	292.75	148.84
Locus_10584_Transcript_1/1_Confidence_1.000_Length_384	51.08	37.00
Locus_10585_Transcript_1/5_Confidence_0.600_Length_1869	314.28	458.02
Locus_10585_Transcript_2/5_Confidence_0.400_Length_307	12.78	22.32
Locus_10585_Transcript_3/5_Confidence_0.600_Length_2083	785.91	566.10
Locus_10585_Transcript_4/5_Confidence_0.500_Length_2151	1063.05	452.70
Locus_10585_Transcript_5/5_Confidence_0.600_Length_1869	0.00	316.89
Locus_10586_Transcript_1/1_Confidence_1.000_Length_191	6.00	0.00
Locus_10587_Transcript_1/1_Confidence_1.000_Length_479	82.00	24.00
Locus_10588_Transcript_1/1_Confidence_1.000_Length_323	16.00	16.00
Locus_10589_Transcript_1/1_Confidence_1.000_Length_735	94.00	18.00
Locus_1058_Transcript_1/5_Confidence_0.438_Length_305	590.26	403.53
Locus_1058_Transcript_2/5_Confidence_0.438_Length_369	1014.29	461.63
Locus_1058_Transcript_3/5_Confidence_0.562_Length_370	587.58	317.71
Locus_1058_Transcript_4/5_Confidence_0.188_Length_100	0.00	0.00
Locus_1058_Transcript_5/5_Confidence_0.688_Length_356	6662.14	5084.81
Locus_10590_Transcript_1/1_Confidence_1.000_Length_464	48.00	19.00
Locus_10591_Transcript_1/1_Confidence_1.000_Length_237	77.86	28.65
Locus_10592_Transcript_1/1_Confidence_1.000_Length_802	45.00	46.00
Locus_10593_Transcript_1/36_Confidence_1.000_Length_105	0.00	0.00
Locus_10593_Transcript_10/36_Confidence_1.000_Length_187	0.00	2.17
Locus_10593_Transcript_11/36_Confidence_1.000_Length_184	9.01	3.05
Locus_10593_Transcript_12/36_Confidence_1.000_Length_168	1.00	0.00
Locus_10593_Transcript_13/36_Confidence_1.000_Length_198	2.33	0.00
Locus_10593_Transcript_14/36_Confidence_1.000_Length_212	0.00	0.00
Locus_10593_Transcript_15/36_Confidence_1.000_Length_120	0.00	0.50
Locus_10593_Transcript_16/36_Confidence_1.000_Length_234	2.00	3.50
Locus_10593_Transcript_17/36_Confidence_1.000_Length_158	0.50	0.00
Locus_10593_Transcript_18/36_Confidence_1.000_Length_208	0.00	1.50
Locus_10593_Transcript_19/36_Confidence_1.000_Length_212	5.00	0.00
Locus_10593_Transcript_2/36_Confidence_1.000_Length_102	0.00	0.00
Locus_10593_Transcript_20/36_Confidence_1.000_Length_120	0.00	0.50
Locus_10593_Transcript_21/36_Confidence_1.000_Length_158	0.50	0.00
Locus_10593_Transcript_22/36_Confidence_1.000_Length_234	2.00	3.50
Locus_10593_Transcript_23/36_Confidence_1.000_Length_184	0.00	0.00
Locus_10593_Transcript_24/36_Confidence_1.000_Length_168	0.00	0.00
Locus_10593_Transcript_25/36_Confidence_1.000_Length_198	4.67	7.99
Locus_10593_Transcript_26/36_Confidence_1.000_Length_187	0.00	0.00
Locus_10593_Transcript_27/36_Confidence_0.269_Length_2436	68.53	107.86
Locus_10593_Transcript_28/36_Confidence_0.315_Length_2431	15.71	418.22
Locus_10593_Transcript_29/36_Confidence_0.315_Length_2431	55.84	179.92
Locus_10593_Transcript_3/36_Confidence_1.000_Length_102	0.00	0.00
Locus_10593_Transcript_30/36_Confidence_0.250_Length_2435	159.51	366.87
Locus_10593_Transcript_31/36_Confidence_0.269_Length_2436	361.40	378.74
Locus_10593_Transcript_32/36_Confidence_0.250_Length_2435	38.46	132.56
Locus_10593_Transcript_33/36_Confidence_0.269_Length_2311	1017.55	251.90
Locus_10593_Transcript_34/36_Confidence_0.269_Length_2311	214.86	50.89
Locus_10593_Transcript_35/36_Confidence_0.315_Length_2432	500.57	0.00
Locus_10593_Transcript_36/36_Confidence_0.315_Length_2432	332.89	213.68
Locus_10593_Transcript_4/36_Confidence_1.000_Length_105	0.00	0.00
Locus_10593_Transcript_5/36_Confidence_1.000_Length_243	15.86	12.00
Locus_10593_Transcript_6/36_Confidence_1.000_Length_142	0.00	0.50
Locus_10593_Transcript_7/36_Confidence_1.000_Length_208	0.00	1.50
Locus_10593_Transcript_8/36_Confidence_1.000_Length_142	0.00	0.50
Locus_10593_Transcript_9/36_Confidence_1.000_Length_243	21.05	0.00
Locus_10594_Transcript_1/4_Confidence_0.667_Length_1292	17.74	84.83
Locus_10594_Transcript_2/4_Confidence_0.667_Length_1299	20.32	111.73
Locus_10594_Transcript_3/4_Confidence_0.667_Length_1297	9.83	121.13
Locus_10594_Transcript_4/4_Confidence_0.667_Length_1298	300.47	0.00
Locus_10595_Transcript_1/1_Confidence_1.000_Length_754	54.95	33.00
Locus_10596_Transcript_1/1_Confidence_1.000_Length_779	117.00	47.00
Locus_10597_Transcript_1/1_Confidence_1.000_Length_195	2.00	0.00
Locus_10598_Transcript_1/14_Confidence_1.000_Length_125	1.00	0.00
Locus_10598_Transcript_10/14_Confidence_0.375_Length_842	148.51	0.00
Locus_10598_Transcript_11/14_Confidence_0.286_Length_1486	1.70	94.45
Locus_10598_Transcript_12/14_Confidence_0.179_Length_856	20.50	139.11
Locus_10598_Transcript_13/14_Confidence_0.286_Length_1484	184.91	84.88
Locus_10598_Transcript_14/14_Confidence_0.446_Length_842	71.24	31.45
Locus_10598_Transcript_2/14_Confidence_1.000_Length_211	4.47	0.00
Locus_10598_Transcript_3/14_Confidence_1.000_Length_180	3.00	0.00
Locus_10598_Transcript_4/14_Confidence_1.000_Length_175	0.00	0.00
Locus_10598_Transcript_5/14_Confidence_0.286_Length_1483	0.00	73.43
Locus_10598_Transcript_6/14_Confidence_0.375_Length_841	59.10	0.00
Locus_10598_Transcript_7/14_Confidence_0.500_Length_841	177.97	13.16
Locus_10598_Transcript_8/14_Confidence_0.393_Length_851	116.30	10.76
Locus_10598_Transcript_9/14_Confidence_0.339_Length_849	143.78	15.21
Locus_10599_Transcript_1/5_Confidence_0.500_Length_394	28.93	3.23
Locus_10599_Transcript_2/5_Confidence_0.333_Length_396	77.24	4.57
Locus_10599_Transcript_3/5_Confidence_0.250_Length_402	64.11	9.75
Locus_10599_Transcript_4/5_Confidence_0.250_Length_351	0.00	25.48
Locus_10599_Transcript_5/5_Confidence_0.500_Length_382	26.15	101.01
Locus_1059_Transcript_1/1_Confidence_1.000_Length_809	260.97	39.00
Locus_105_Transcript_1/1_Confidence_1.000_Length_1309	284.96	974.95
Locus_10600_Transcript_1/1_Confidence_1.000_Length_384	13.00	15.00
Locus_10601_Transcript_1/1_Confidence_1.000_Length_214	14.62	15.40
Locus_10602_Transcript_1/10_Confidence_0.654_Length_3063	78.81	4.97
Locus_10602_Transcript_10/10_Confidence_0.654_Length_3063	0.00	0.00
Locus_10602_Transcript_2/10_Confidence_0.654_Length_3063	112.40	35.38
Locus_10602_Transcript_3/10_Confidence_0.654_Length_3063	13.41	78.58
Locus_10602_Transcript_4/10_Confidence_0.654_Length_3063	12.91	125.18
Locus_10602_Transcript_5/10_Confidence_0.615_Length_2989	196.67	0.00
Locus_10602_Transcript_6/10_Confidence_0.077_Length_494	31.46	56.82
Locus_10602_Transcript_7/10_Confidence_0.654_Length_3063	33.41	181.89
Locus_10602_Transcript_8/10_Confidence_0.654_Length_3063	202.82	64.59
Locus_10602_Transcript_9/10_Confidence_0.654_Length_3063	68.01	229.22
Locus_10603_Transcript_1/2_Confidence_0.667_Length_594	171.00	89.24
Locus_10603_Transcript_2/2_Confidence_0.667_Length_431	0.00	127.76
Locus_10604_Transcript_1/1_Confidence_1.000_Length_405	33.00	5.00
Locus_10605_Transcript_1/1_Confidence_1.000_Length_227	11.00	0.00
Locus_10606_Transcript_1/1_Confidence_1.000_Length_348	13.00	11.00
Locus_10607_Transcript_1/1_Confidence_1.000_Length_2461	396.00	202.99
Locus_10608_Transcript_1/2_Confidence_0.889_Length_620	107.84	150.98
Locus_10608_Transcript_2/2_Confidence_0.889_Length_620	84.75	64.36
Locus_10609_Transcript_1/6_Confidence_0.533_Length_1354	97.41	0.00
Locus_10609_Transcript_2/6_Confidence_0.533_Length_1347	96.08	0.00
Locus_10609_Transcript_3/6_Confidence_0.600_Length_1354	276.17	56.11
Locus_10609_Transcript_4/6_Confidence_0.667_Length_1354	207.76	8.28
Locus_10609_Transcript_5/6_Confidence_0.333_Length_1203	79.59	32.86
Locus_10609_Transcript_6/6_Confidence_0.667_Length_1354	0.00	91.74
Locus_1060_Transcript_1/1_Confidence_1.000_Length_1357	596.00	449.00
Locus_10610_Transcript_1/1_Confidence_1.000_Length_292	26.05	0.00
Locus_10611_Transcript_1/1_Confidence_1.000_Length_1174	271.72	147.81
Locus_10612_Transcript_1/1_Confidence_1.000_Length_1231	141.00	99.00
Locus_10613_Transcript_1/2_Confidence_0.333_Length_907	54.73	37.68
Locus_10613_Transcript_2/2_Confidence_0.833_Length_852	69.28	54.86
Locus_10614_Transcript_1/5_Confidence_0.688_Length_1106	12.81	38.92
Locus_10614_Transcript_2/5_Confidence_0.562_Length_1106	44.03	19.88
Locus_10614_Transcript_3/5_Confidence_0.688_Length_1106	43.86	163.65
Locus_10614_Transcript_4/5_Confidence_0.500_Length_1106	30.29	87.09
Locus_10614_Transcript_5/5_Confidence_0.688_Length_1106	0.00	2.30
Locus_10615_Transcript_1/2_Confidence_0.750_Length_600	68.75	11.58
Locus_10615_Transcript_2/2_Confidence_0.750_Length_597	79.25	7.30
Locus_10616_Transcript_1/3_Confidence_0.600_Length_849	142.81	125.60
Locus_10616_Transcript_2/3_Confidence_0.700_Length_849	362.85	175.78
Locus_10616_Transcript_3/3_Confidence_0.400_Length_744	1469.15	1053.59
Locus_10617_Transcript_1/1_Confidence_1.000_Length_626	46.29	2.00
Locus_10618_Transcript_1/1_Confidence_1.000_Length_1009	47.00	71.00
Locus_10619_Transcript_1/2_Confidence_0.800_Length_280	1.72	38.83
Locus_10619_Transcript_2/2_Confidence_0.800_Length_357	25.23	16.42
Locus_1061_Transcript_1/6_Confidence_0.667_Length_2842	177.98	3.84
Locus_1061_Transcript_2/6_Confidence_0.667_Length_2842	108.17	90.12
Locus_1061_Transcript_3/6_Confidence_0.667_Length_2842	0.00	86.57
Locus_1061_Transcript_4/6_Confidence_0.667_Length_2842	0.00	134.47
Locus_1061_Transcript_5/6_Confidence_0.667_Length_2840	313.47	306.97
Locus_1061_Transcript_6/6_Confidence_0.667_Length_2842	192.61	0.00
Locus_10620_Transcript_1/1_Confidence_1.000_Length_573	46.00	9.00
Locus_10621_Transcript_1/1_Confidence_1.000_Length_334	30.00	4.01
Locus_10622_Transcript_1/1_Confidence_1.000_Length_233	4.00	6.00
Locus_10623_Transcript_1/1_Confidence_1.000_Length_329	14.00	3.00
Locus_10624_Transcript_1/1_Confidence_1.000_Length_767	47.00	75.00
Locus_10625_Transcript_1/1_Confidence_1.000_Length_1216	135.00	137.00
Locus_10626_Transcript_1/2_Confidence_0.667_Length_601	0.00	565.00
Locus_10626_Transcript_2/2_Confidence_0.667_Length_601	47.00	0.00
Locus_10627_Transcript_1/1_Confidence_1.000_Length_430	6.00	50.00
Locus_10628_Transcript_1/1_Confidence_1.000_Length_264	131.38	123.90
Locus_10629_Transcript_1/1_Confidence_1.000_Length_1843	112.00	331.00
Locus_1062_Transcript_1/11_Confidence_1.000_Length_128	0.00	0.00
Locus_1062_Transcript_10/11_Confidence_0.667_Length_2624	538.58	3.04
[truncated: 95,426 more rows]
