# Supplementary material for: RNA-seq data from mature male gonads of marine mussels Mytilus edulis and M. galloprovincialis
Source: Data Brief. 2018 Oct 3;21:167–75. doi: 10.1016/j.dib.2018.09.086 (PMC6197779; doi:10.1016/j.dib.2018.09.086)
Supplement: Supplementary file 7 — Supplementary material [file mmc7.zip › File S6_DE_FDR0.05.StatsResults]

S1_M. edulis vs S2_M. galloprovincialis
PPEE	PPDE	PostFC	RealFC
Locus_225_Transcript_3/5_Confidence_0.692_Length_1687	0	1	2.68822920948997e-05	2.06629754366599e-07
Locus_276_Transcript_5/5_Confidence_0.643_Length_2522	0	1	1.26774212809877e-05	9.61008627269087e-08
Locus_199_Transcript_8/14_Confidence_0.442_Length_1146	1.11022302462516e-16	1	3.20305992331848e-05	2.42811789115281e-07
Locus_1_Transcript_1/4_Confidence_0.700_Length_943	3.33066907387547e-16	1	4.60560057245496e-05	3.54014538254134e-07
Locus_252_Transcript_7/9_Confidence_0.462_Length_1599	3.33066907387547e-16	1	4.1994285649577e-05	3.45283789946869e-07
Locus_28831_Transcript_5/7_Confidence_0.611_Length_2186	4.44089209850063e-16	1	4.39496359248107e-05	3.3316941364051e-07
Locus_28879_Transcript_7/9_Confidence_0.312_Length_1930	7.7715611723761e-16	0.999999999999999	5.11763749720877e-05	4.20784241424359e-07
Locus_870_Transcript_5/6_Confidence_0.529_Length_1503	7.7715611723761e-16	0.999999999999999	5.09551506946626e-05	4.18965191240593e-07
Locus_502_Transcript_1/9_Confidence_0.680_Length_2754	1.11022302462516e-15	0.999999999999999	5.48375290490619e-05	4.50888752189614e-07
Locus_28879_Transcript_9/9_Confidence_0.312_Length_1930	1.33226762955019e-15	0.999999999999999	5.95527188855461e-05	4.577646350527e-07
Locus_645_Transcript_13/15_Confidence_0.295_Length_2094	1.66533453693773e-15	0.999999999999998	6.32504933507436e-05	4.86190148761476e-07
Locus_146_Transcript_4/4_Confidence_0.556_Length_596	2.33146835171283e-15	0.999999999999998	6.80720193565994e-05	5.16046544428579e-07
Locus_1550_Transcript_5/5_Confidence_0.647_Length_1325	2.88657986402541e-15	0.999999999999997	7.11802752791975e-05	5.3961155776655e-07
Locus_1453_Transcript_4/4_Confidence_0.700_Length_3048	3.44169137633799e-15	0.999999999999997	7.44081354805975e-05	5.64083496026828e-07
Locus_379_Transcript_5/11_Confidence_0.353_Length_2437	3.88578058618805e-15	0.999999999999996	7.5891963039677e-05	5.83369168191255e-07
Locus_207_Transcript_7/8_Confidence_0.667_Length_2023	4.66293670342566e-15	0.999999999999995	7.93058519788652e-05	6.012157058752e-07
Locus_28831_Transcript_6/7_Confidence_0.611_Length_2183	5.55111512312578e-15	0.999999999999994	8.28668700440307e-05	6.28213916207426e-07
Locus_298_Transcript_4/4_Confidence_0.700_Length_3166	7.21644966006352e-15	0.999999999999993	8.74851685776909e-05	6.63228287128526e-07
Locus_17744_Transcript_3/4_Confidence_0.667_Length_1360	8.88178419700125e-15	0.999999999999991	8.78327313607676e-05	7.22207718016476e-07
Locus_185_Transcript_8/9_Confidence_0.654_Length_4376	9.76996261670138e-15	0.99999999999999	9.40072193434383e-05	7.12676807624918e-07
Locus_645_Transcript_14/15_Confidence_0.318_Length_2094	1.0547118733939e-14	0.999999999999989	0.000130764241673929	9.79420988809486e-05
Locus_450_Transcript_2/3_Confidence_0.778_Length_794	1.70974345792274e-14	0.999999999999983	0.000101626998183541	8.35642994681756e-07
Locus_242_Transcript_8/9_Confidence_0.600_Length_5082	1.88737914186277e-14	0.999999999999981	0.00010396939576167	8.54905690816062e-07
Locus_1193_Transcript_4/7_Confidence_0.727_Length_2671	2.00950367457153e-14	0.99999999999998	0.000110459383518047	8.37415752061928e-07
Locus_27_Transcript_5/7_Confidence_0.667_Length_5321	2.40918396343659e-14	0.999999999999976	0.000115057713583632	8.72280637719346e-07
Locus_275_Transcript_1/5_Confidence_0.231_Length_776	3.43058914609173e-14	0.999999999999966	0.000123466139283938	9.49108927501312e-07
Locus_471_Transcript_4/4_Confidence_0.786_Length_1605	3.75255382323303e-14	0.999999999999962	0.000121147411545814	9.96171762894699e-07
Locus_21422_Transcript_10/10_Confidence_0.467_Length_3763	4.01900734914307e-14	0.99999999999996	0.000128987439768681	9.77898815403669e-07
Locus_225_Transcript_5/5_Confidence_0.692_Length_1687	4.94049245958195e-14	0.999999999999951	45886.504176854	5580944.2232912
Locus_352_Transcript_9/10_Confidence_0.676_Length_3161	5.04041253179821e-14	0.99999999999995	0.000135700611027362	1.02880056558206e-06
Locus_5914_Transcript_4/5_Confidence_0.412_Length_881	5.69544411632705e-14	0.999999999999943	0.000133028367471839	1.09387945943945e-06
Locus_2989_Transcript_4/5_Confidence_0.462_Length_1510	5.79536418854332e-14	0.999999999999942	0.000139881458029936	1.06050163838154e-06
Locus_5153_Transcript_6/7_Confidence_0.526_Length_2071	5.83977310952832e-14	0.999999999999942	0.00013375089845303	1.09982155036731e-06
Locus_2_Transcript_25/27_Confidence_0.137_Length_3238	6.29496454962464e-14	0.999999999999937	42822.388247292	5208263.19168353
Locus_558_Transcript_3/4_Confidence_0.700_Length_1894	6.51700915454967e-14	0.999999999999935	0.000142527997109823	1.0956619716769e-06
Locus_21422_Transcript_9/10_Confidence_0.367_Length_1244	6.59472476627343e-14	0.999999999999934	0.000144022643935704	1.09190224217884e-06
Locus_276_Transcript_4/5_Confidence_0.643_Length_2522	8.41549052665869e-14	0.999999999999916	37787.3716874826	4984761.44774993
Locus_185_Transcript_6/9_Confidence_0.654_Length_4377	1.20348175869367e-13	0.99999999999988	0.000164709260297485	1.24876268430345e-06
Locus_372_Transcript_8/8_Confidence_0.640_Length_1597	1.22901688826005e-13	0.999999999999877	0.000164197275807876	1.26226835201076e-06
Locus_3933_Transcript_6/7_Confidence_0.632_Length_1249	1.47326595367758e-13	0.999999999999853	0.000164469446084444	1.35245860083084e-06
Locus_14305_Transcript_3/6_Confidence_0.412_Length_744	1.51101353651484e-13	0.999999999999849	0.000173320155379121	1.31405843229627e-06
Locus_1069_Transcript_7/8_Confidence_0.600_Length_2279	1.52988732793347e-13	0.999999999999847	0.000173780815236098	1.31755161163352e-06
Locus_1313_Transcript_10/12_Confidence_0.485_Length_1739	1.80744308408975e-13	0.999999999999819	0.000178994728627024	1.37604414098838e-06
Locus_236_Transcript_15/19_Confidence_0.530_Length_5694	1.98951966012828e-13	0.999999999999801	0.00018425508777906	1.39697878332703e-06
Locus_23423_Transcript_2/2_Confidence_0.857_Length_3684	2.04392058833491e-13	0.999999999999796	0.000248887940728538	0.000166985808351312
Locus_49_Transcript_44/44_Confidence_0.476_Length_6252	2.19491091968393e-13	0.999999999999781	0.000186927681207901	1.43704101064501e-06
Locus_18132_Transcript_3/3_Confidence_0.714_Length_2842	2.76445533131664e-13	0.999999999999724	0.000198312070366919	1.50357650187513e-06
Locus_863_Transcript_3/3_Confidence_0.818_Length_6287	2.8510527272374e-13	0.999999999999715	0.000190608569276326	1.56744543937269e-06
Locus_196_Transcript_4/6_Confidence_0.722_Length_2258	2.86215495748365e-13	0.999999999999714	0.000199853244592623	1.51526380382283e-06
Locus_29174_Transcript_1/2_Confidence_0.875_Length_2189	3.01536573488193e-13	0.999999999999698	0.00026007312929917	0.000152425117354882
Locus_17780_Transcript_1/4_Confidence_0.667_Length_1760	3.23963078585621e-13	0.999999999999676	0.000205473766761444	1.55788663358932e-06
Locus_706_Transcript_2/4_Confidence_0.636_Length_1637	3.6937120029279e-13	0.999999999999631	0.000201949534784098	1.66072511642406e-06
Locus_102_Transcript_3/4_Confidence_0.700_Length_1146	3.70037334107565e-13	0.99999999999963	0.000210047413320327	1.61481526754549e-06
Locus_259_Transcript_11/16_Confidence_0.441_Length_1559	3.96460642093643e-13	0.999999999999604	0.000214939713925494	1.62967204506006e-06
Locus_781_Transcript_9/10_Confidence_0.220_Length_1285	4.67514915669653e-13	0.999999999999532	0.000212856665567073	1.75043847376101e-06
Locus_95_Transcript_3/3_Confidence_0.750_Length_2057	4.7528647684203e-13	0.999999999999525	23272.6338299514	3027694.41552901
Locus_8195_Transcript_6/6_Confidence_0.500_Length_1302	5.33795230239775e-13	0.999999999999466	0.000227962401777188	1.75257436691577e-06
Locus_937_Transcript_6/6_Confidence_0.533_Length_1072	5.42788036739239e-13	0.999999999999457	0.000230567703514758	1.74819051855251e-06
Locus_207_Transcript_5/8_Confidence_0.708_Length_2023	5.68545210910543e-13	0.999999999999431	0.00023296518647475	1.76637271039717e-06
Locus_2147_Transcript_9/11_Confidence_0.613_Length_6012	6.12732087290624e-13	0.999999999999387	0.000236893754733142	1.79616663656507e-06
Locus_3269_Transcript_5/5_Confidence_0.692_Length_4286	6.72462086015457e-13	0.999999999999328	0.00023086436442713	1.89855968860177e-06
Locus_228_Transcript_3/3_Confidence_0.818_Length_1656	7.23976434358065e-13	0.999999999999276	0.000245876912847681	1.86429501372356e-06
Locus_6130_Transcript_8/8_Confidence_0.640_Length_4650	7.50732809251531e-13	0.999999999999249	0.00023660621542359	1.94579004207585e-06
Locus_3927_Transcript_6/6_Confidence_0.273_Length_1199	7.84150522292748e-13	0.999999999999216	0.000248401606397745	1.90974966272411e-06
Locus_29855_Transcript_2/3_Confidence_0.714_Length_1575	8.5176310449242e-13	0.999999999999148	0.000243375112120356	2.00146918657845e-06
Locus_645_Transcript_15/15_Confidence_0.318_Length_2094	8.73301431170148e-13	0.999999999999127	20288.4389925005	2467513.28289309
Locus_34305_Transcript_1/2_Confidence_0.667_Length_2142	9.0516483197689e-13	0.999999999999095	0.000258465121929698	1.95976618427859e-06
Locus_22_Transcript_2/2_Confidence_0.750_Length_553	1.12232445559357e-12	0.999999999998878	0.000271177762524182	2.05618348663894e-06
Locus_17780_Transcript_4/4_Confidence_0.667_Length_1760	1.14519504990085e-12	0.999999999998855	0.000272405497691426	2.06549520674015e-06
Locus_2058_Transcript_18/20_Confidence_0.500_Length_1683	1.18760556944153e-12	0.999999999998812	0.000274622762647289	2.08231204299076e-06
Locus_18_Transcript_15/19_Confidence_0.394_Length_3242	1.2196910148532e-12	0.99999999999878	0.0002762620423066	2.09474519991457e-06
Locus_49_Transcript_35/44_Confidence_0.462_Length_6252	1.42241773914975e-12	0.999999999998578	0.000272916037109684	2.24447373411363e-06
Locus_42_Transcript_2/3_Confidence_0.667_Length_1105	1.54065649127233e-12	0.999999999998459	0.000291059464402471	2.2069784432708e-06
Locus_29138_Transcript_1/1_Confidence_1.000_Length_839	1.73916436807531e-12	0.999999999998261	0.000299048323735428	2.26757250279877e-06
Locus_769_Transcript_2/2_Confidence_0.750_Length_1027	1.76314518540721e-12	0.999999999998237	0.000297680536794766	2.28872558721884e-06
Locus_1199_Transcript_11/14_Confidence_0.587_Length_3778	1.79301018476963e-12	0.999999999998207	0.000301096310272177	2.28310626668253e-06
Locus_30355_Transcript_5/5_Confidence_0.667_Length_1432	2.05113703799498e-12	0.999999999997949	0.000310279167449213	2.35275805538758e-06
Locus_297_Transcript_6/6_Confidence_0.562_Length_1344	2.06257233514862e-12	0.999999999997937	0.000310660094678034	2.35564740825949e-06
Locus_34203_Transcript_1/1_Confidence_1.000_Length_694	2.30682140056615e-12	0.999999999997693	0.000304043178950793	2.50054196087778e-06
Locus_451_Transcript_2/3_Confidence_0.714_Length_1153	2.36277664100726e-12	0.999999999997637	0.00030567369024451	2.51395583956093e-06
Locus_1157_Transcript_3/3_Confidence_0.778_Length_1834	2.37276864822888e-12	0.999999999997627	0.000320538181762094	2.43057397639156e-06
Locus_18387_Transcript_4/9_Confidence_0.652_Length_2632	2.42406095196657e-12	0.999999999997576	0.000322076509691183	2.44224252493996e-06
Locus_29855_Transcript_1/3_Confidence_0.714_Length_1575	2.71849209809716e-12	0.999999999997282	0.000327911078226767	2.52122965132001e-06
Locus_39_Transcript_7/7_Confidence_0.412_Length_1357	2.73225886360251e-12	0.999999999997268	14673.0413153045	1784526.00456128
Locus_2190_Transcript_9/15_Confidence_0.612_Length_3141	2.77122769176685e-12	0.999999999997229	0.000316761615666721	2.60517505632496e-06
Locus_185_Transcript_4/9_Confidence_0.692_Length_4418	2.80586665013516e-12	0.999999999997194	0.00031764095987954	2.61240941619339e-06
Locus_222_Transcript_12/19_Confidence_0.203_Length_691	2.91922042094939e-12	0.999999999997081	0.000335728486940292	2.54579727328379e-06
Locus_207_Transcript_2/8_Confidence_0.625_Length_2035	3.1158409186105e-12	0.999999999996884	0.000340657111881924	2.58318320798831e-06
Locus_3933_Transcript_3/7_Confidence_0.684_Length_1252	3.78497233555208e-12	0.999999999996215	0.000353078981803995	2.7148074498719e-06
Locus_2376_Transcript_3/4_Confidence_0.727_Length_1230	3.99080768431759e-12	0.999999999996009	0.0003600265118219	2.73011274677608e-06
Locus_21937_Transcript_3/3_Confidence_0.714_Length_3496	4.14679401927742e-12	0.999999999995853	0.00036312528258866	2.75361946959011e-06
Locus_236_Transcript_17/19_Confidence_0.500_Length_5696	4.28923563333683e-12	0.999999999995711	0.000365874355640848	2.77447356893031e-06
Locus_15618_Transcript_8/11_Confidence_0.056_Length_811	4.3772763191896e-12	0.999999999995623	0.00036753763052153	2.78709100428969e-06
Locus_927_Transcript_6/6_Confidence_0.571_Length_1388	4.57700544131967e-12	0.999999999995423	0.000368392556802554	2.8325958564537e-06
Locus_21_Transcript_4/7_Confidence_0.312_Length_556	5.07771602542562e-12	0.999999999994922	0.000379934971538877	2.88113729470218e-06
Locus_25945_Transcript_2/2_Confidence_0.667_Length_645	5.09448039309746e-12	0.999999999994906	0.000380215467661515	2.88326516646105e-06
Locus_627_Transcript_4/7_Confidence_0.684_Length_8003	5.77893288777886e-12	0.999999999994221	0.000373299510722219	3.07033768487465e-06
Locus_5906_Transcript_4/4_Confidence_0.667_Length_2459	5.78725956046355e-12	0.999999999994213	0.000373418492383102	3.07131665540696e-06
Locus_1036_Transcript_48/51_Confidence_0.087_Length_4477	5.95135052350315e-12	0.999999999994049	0.000484968316162109	0.000242046349059815
Locus_28912_Transcript_1/2_Confidence_0.800_Length_1304	6.01574345893141e-12	0.999999999993984	0.000472675611690908	0.00020808553855358
Locus_1105_Transcript_3/4_Confidence_0.364_Length_397	6.14752693195442e-12	0.999999999993852	0.000471094432866998	0.000199141758938263
Locus_5392_Transcript_3/3_Confidence_0.667_Length_1497	6.20825613140141e-12	0.999999999993792	0.000397393365057542	3.01358068012999e-06
Locus_24356_Transcript_2/3_Confidence_0.714_Length_1300	6.24156282214017e-12	0.999999999993758	0.000394833792829058	3.03598403688087e-06
Locus_929_Transcript_14/16_Confidence_0.146_Length_873	6.64834853836282e-12	0.999999999993352	0.000400446686267605	3.0791602525577e-06
Locus_1905_Transcript_4/5_Confidence_0.615_Length_2222	6.68254340752128e-12	0.999999999993317	0.000403984936676038	3.06358705125298e-06
Locus_21_Transcript_3/7_Confidence_0.375_Length_1263	6.94821977731408e-12	0.999999999993052	10786.9672855078	1422880.75040839
Locus_8668_Transcript_13/13_Confidence_0.630_Length_5359	6.95032920106087e-12	0.99999999999305	0.000389021353873981	3.19969761571969e-06
Locus_67_Transcript_2/3_Confidence_0.571_Length_1593	7.0340400171176e-12	0.999999999992966	0.000408642093665638	3.09891855262536e-06
Locus_929_Transcript_12/16_Confidence_0.250_Length_1290	7.38364924757207e-12	0.999999999992616	0.000413095267449373	3.13270284186354e-06
Locus_1188_Transcript_7/7_Confidence_0.286_Length_681	7.62756524608221e-12	0.999999999992372	0.000416106516269584	3.15554804395604e-06
Locus_936_Transcript_2/4_Confidence_0.714_Length_3546	7.65487673248799e-12	0.999999999992345	0.000413265869819193	3.17777141763322e-06
Locus_8_Transcript_17/20_Confidence_0.662_Length_4070	7.69562191749174e-12	0.999999999992304	10551.2856864661	1372617.58284394
Locus_140_Transcript_9/9_Confidence_0.480_Length_2111	7.87636622590071e-12	0.999999999992124	10409.4869471017	1373083.72103885
Locus_253_Transcript_11/12_Confidence_0.417_Length_1864	7.97462096358004e-12	0.999999999992025	0.000401161811267229	3.29959252807786e-06
Locus_3931_Transcript_15/16_Confidence_0.224_Length_3066	7.98050514561055e-12	0.999999999992019	0.000417132369561049	3.20751483759496e-06
Locus_29189_Transcript_2/2_Confidence_0.750_Length_2141	8.13760170359501e-12	0.999999999991862	0.000422171172710718	3.20155870555655e-06
Locus_95_Transcript_2/3_Confidence_0.750_Length_2057	8.57935944509336e-12	0.999999999991421	0.000619937128132641	0.000580235506262953
Locus_1121_Transcript_8/14_Confidence_0.489_Length_1555	9.04853969529995e-12	0.999999999990951	0.000429007630008659	3.29886784470843e-06
Locus_1290_Transcript_3/3_Confidence_0.714_Length_2567	9.10027608824748e-12	0.9999999999909	0.000432855116721013	3.28261581266352e-06
Locus_282_Transcript_6/7_Confidence_0.579_Length_1625	9.55735490748566e-12	0.999999999990443	0.000417730561722751	3.43592849693463e-06
Locus_2245_Transcript_19/28_Confidence_0.303_Length_12366	9.67959046249689e-12	0.99999999999032	0.000435522225048083	3.34898368970343e-06
Locus_2448_Transcript_1/4_Confidence_0.700_Length_2291	1.04694031222152e-11	0.999999999989531	0.000446630310081668	3.38712819480357e-06
Locus_912_Transcript_4/4_Confidence_0.636_Length_1490	1.06420428025444e-11	0.999999999989358	0.00042789109101747	3.51953663304565e-06
Locus_10074_Transcript_7/7_Confidence_0.647_Length_3338	1.07222009049224e-11	0.999999999989278	0.000449019919220459	3.40525844859978e-06
Locus_28901_Transcript_1/1_Confidence_1.000_Length_2434	1.10051967538993e-11	0.999999999988995	0.000637589770128459	0.000519772310218437
Locus_24958_Transcript_3/5_Confidence_0.692_Length_1226	1.16898712931857e-11	0.99999999998831	0.000457777795928487	3.4717062547543e-06
Locus_19017_Transcript_3/3_Confidence_0.714_Length_2044	1.1872614003039e-11	0.999999999988127	0.000459367914833212	3.48377093685037e-06
Locus_139_Transcript_3/6_Confidence_0.526_Length_2635	1.19793064357054e-11	0.999999999988021	0.000460286701643482	3.49074204973993e-06
Locus_5914_Transcript_5/5_Confidence_0.529_Length_881	1.20552456905898e-11	0.999999999987945	9624.16201769867	1170442.9906189
Locus_2018_Transcript_4/6_Confidence_0.471_Length_974	1.24581456262263e-11	0.999999999987542	0.000464338001283259	3.52148063478308e-06
Locus_1313_Transcript_12/12_Confidence_0.485_Length_1739	1.32375221895131e-11	0.999999999986762	8981.76994464948	1184739.96304947
Locus_11536_Transcript_1/2_Confidence_0.833_Length_1936	1.34108280036571e-11	0.999999999986589	8948.63830617747	1180369.25282648
Locus_4864_Transcript_2/3_Confidence_0.600_Length_713	1.48425716162137e-11	0.999999999985157	0.00048287869344741	3.66215831294915e-06
Locus_894_Transcript_9/10_Confidence_0.219_Length_1446	1.50609524851575e-11	0.999999999984939	0.000462441107054502	3.80385160426801e-06
Locus_1736_Transcript_7/7_Confidence_0.524_Length_3317	1.51356704947148e-11	0.999999999984864	0.000484996143964344	3.67822481842894e-06
Locus_34194_Transcript_3/3_Confidence_0.750_Length_2281	1.5392576102613e-11	0.999999999984607	0.000486823910491031	3.69209335311907e-06
Locus_17876_Transcript_10/10_Confidence_0.485_Length_2703	1.56706869702816e-11	0.999999999984329	0.00048877787479877	3.70691949373477e-06
Locus_502_Transcript_9/9_Confidence_0.680_Length_2754	1.57549528978507e-11	0.999999999984245	8919.33833951703	1084716.98627552
Locus_28950_Transcript_5/6_Confidence_0.643_Length_2044	1.58019153317923e-11	0.999999999984198	0.000467434729617615	3.84494615428437e-06
Locus_558_Transcript_1/4_Confidence_0.700_Length_1894	1.58542068362522e-11	0.999999999984146	8903.44000627889	1082783.3103415
Locus_49_Transcript_36/44_Confidence_0.462_Length_6252	1.60551572037093e-11	0.999999999983945	0.000469098822568389	3.85864074210893e-06
Locus_19632_Transcript_8/10_Confidence_0.314_Length_1448	1.6639578603872e-11	0.99999999998336	0.000495378617636476	3.75700452975549e-06
Locus_1795_Transcript_3/9_Confidence_0.345_Length_1309	1.70318203984721e-11	0.999999999982968	8301.07287095968	341949.998566194
Locus_2622_Transcript_6/7_Confidence_0.421_Length_1501	1.71406222548853e-11	0.999999999982859	0.000498675029216158	3.78201724714387e-06
Locus_209_Transcript_6/11_Confidence_0.333_Length_1099	1.772648694498e-11	0.999999999982274	0.000502436327092528	3.81055765777152e-06
Locus_29032_Transcript_1/3_Confidence_0.571_Length_1078	1.78340675560662e-11	0.999999999982166	0.000499282357186601	3.83951546022851e-06
Locus_47002_Transcript_1/1_Confidence_1.000_Length_303	1.82267534398761e-11	0.999999999981773	0.000579844923733618	0.000247245669131696
Locus_10528_Transcript_3/6_Confidence_0.667_Length_8586	1.84483539555913e-11	0.999999999981552	0.000503077387067635	3.86871407571955e-06
Locus_828_Transcript_1/2_Confidence_0.750_Length_1124	1.8558710124239e-11	0.999999999981441	0.000670393271295496	0.000463212410131308
Locus_217_Transcript_29/35_Confidence_0.620_Length_13598	1.91164861718107e-11	0.999999999980884	0.000510990204528116	3.87546455101323e-06
Locus_217_Transcript_34/35_Confidence_0.610_Length_13598	1.95062854757566e-11	0.999999999980494	0.000686386175852239	0.000455435380721505
Locus_935_Transcript_6/7_Confidence_0.667_Length_2806	1.96851424050237e-11	0.999999999980315	0.000510431587129558	3.92529724989409e-06
Locus_8134_Transcript_10/11_Confidence_0.517_Length_3542	1.97201144302994e-11	0.99999999998028	0.000491172221822611	4.04029719616662e-06
Locus_2470_Transcript_10/13_Confidence_0.632_Length_1884	1.97976079974183e-11	0.999999999980202	0.000515006093959949	3.90593753380182e-06
Locus_1729_Transcript_1/4_Confidence_0.700_Length_2320	2.05138128706039e-11	0.999999999979486	0.000495525797052053	4.07612655655683e-06
Locus_207_Transcript_8/8_Confidence_0.708_Length_2023	2.11604067601456e-11	0.99999999997884	8202.20110351116	997493.313587281
Locus_33915_Transcript_1/1_Confidence_1.000_Length_1121	2.31076269230357e-11	0.999999999976892	0.000668262669106648	0.000398647996674985
Locus_19031_Transcript_3/4_Confidence_0.667_Length_2980	2.32610597450389e-11	0.999999999976739	0.000533914190654653	4.04941738558304e-06
Locus_3634_Transcript_7/7_Confidence_0.524_Length_616	2.34259278641957e-11	0.999999999976574	0.000510458116187403	4.19901996121047e-06
Locus_8703_Transcript_6/10_Confidence_0.613_Length_12689	2.38800090812674e-11	0.99999999997612	0.000537058629424323	4.0732787765543e-06
Locus_18526_Transcript_5/6_Confidence_0.632_Length_1402	2.49047449329964e-11	0.999999999975095	0.000542129287152376	4.11175748209078e-06
Locus_2018_Transcript_3/6_Confidence_0.706_Length_1084	2.55196974663363e-11	0.99999999997448	0.000700939111986368	0.000410885321762536
Locus_14003_Transcript_16/18_Confidence_0.214_Length_1213	2.620470507253e-11	0.999999999973795	0.000548333684097007	4.15884009911843e-06
Locus_35830_Transcript_2/2_Confidence_0.667_Length_696	2.69092526039572e-11	0.999999999973091	0.000526534317022768	4.33133161534582e-06
Locus_42_Transcript_1/3_Confidence_0.778_Length_1105	2.74881228889967e-11	0.999999999972512	0.000550006987481454	4.22980434665788e-06
Locus_3148_Transcript_10/13_Confidence_0.625_Length_8084	2.87974089019372e-11	0.999999999971203	0.000534582785424955	4.39757435958978e-06
Locus_225_Transcript_2/5_Confidence_0.692_Length_1687	2.90948376502342e-11	0.999999999970905	0.000822848527167888	0.000767707505094109
Locus_883_Transcript_5/6_Confidence_0.400_Length_1447	2.96059843307717e-11	0.999999999970394	0.000563507475449894	4.2739902062523e-06
Locus_29523_Transcript_4/4_Confidence_0.700_Length_2387	2.98061575421116e-11	0.999999999970194	0.000560057910967641	4.30714350949514e-06
Locus_29106_Transcript_6/7_Confidence_0.650_Length_5177	3.00085511995007e-11	0.999999999969991	0.000565212961145691	4.28693292752779e-06
Locus_22408_Transcript_16/24_Confidence_0.652_Length_6690	3.07166514446067e-11	0.999999999969283	0.000568168683458289	4.30936364460567e-06
Locus_4687_Transcript_6/7_Confidence_0.524_Length_1800	3.0974778297832e-11	0.999999999969025	0.000569233784093196	4.31744663206573e-06
Locus_2782_Transcript_3/5_Confidence_0.385_Length_1154	3.10385050994455e-11	0.999999999968961	0.000543620397183121	4.47195948788459e-06
Locus_732_Transcript_11/14_Confidence_0.191_Length_1097	3.15176773568737e-11	0.999999999968482	0.000707926865534811	0.000361588818955417
Locus_176_Transcript_7/8_Confidence_0.636_Length_1593	3.1860514226878e-11	0.999999999968139	0.000572834659970482	4.34477359860931e-06
Locus_2147_Transcript_8/11_Confidence_0.613_Length_6012	3.19451132213544e-11	0.999999999968055	0.000573174491340322	4.34735258137057e-06
Locus_127_Transcript_12/12_Confidence_0.562_Length_1961	3.22417648135342e-11	0.999999999967758	7277.06674608025	884971.452590876
Locus_3406_Transcript_6/8_Confidence_0.583_Length_4714	3.25744986540144e-11	0.999999999967426	0.00054952657957171	4.52057173870094e-06
Locus_1514_Transcript_4/5_Confidence_0.615_Length_1018	3.26993987442847e-11	0.999999999967301	0.000576174533680193	4.37012000022541e-06
Locus_28970_Transcript_1/1_Confidence_1.000_Length_1186	3.27599058991268e-11	0.99999999996724	0.000576413165960428	4.37193099418262e-06
Locus_1272_Transcript_6/7_Confidence_0.458_Length_1948	3.43421957538226e-11	0.999999999965658	0.000556061212442734	4.57435726594648e-06
Locus_29184_Transcript_4/4_Confidence_0.667_Length_1142	3.4530489578799e-11	0.99999999996547	0.000578796862625169	4.45133884264951e-06
Locus_28992_Transcript_4/5_Confidence_0.636_Length_1361	3.59424712215173e-11	0.999999999964058	0.000588492505622874	4.46360291170758e-06
Locus_18470_Transcript_5/5_Confidence_0.636_Length_1302	3.65643071376098e-11	0.999999999963436	0.00059075556196518	4.48077782977395e-06
Locus_95_Transcript_1/3_Confidence_0.750_Length_2057	3.67137431567244e-11	0.999999999963286	0.000823398150309824	0.000619455161514912
Locus_502_Transcript_2/9_Confidence_0.680_Length_2754	3.72984976237944e-11	0.999999999962702	6738.06835280835	876509.183345258
Locus_10822_Transcript_5/10_Confidence_0.323_Length_2565	3.73356900951194e-11	0.999999999962664	0.000593520826329681	4.5017642387929e-06
Locus_2401_Transcript_9/12_Confidence_0.632_Length_3554	3.73712172319074e-11	0.999999999962629	0.000593647409446248	4.50272491825696e-06
Locus_30878_Transcript_1/1_Confidence_1.000_Length_801	3.82296416745476e-11	0.99999999996177	0.000592125682632084	4.55390673820633e-06
Locus_14305_Transcript_4/6_Confidence_0.471_Length_1009	3.88675758244972e-11	0.999999999961132	0.000598884216167172	4.54246891891477e-06
Locus_13309_Transcript_7/7_Confidence_0.556_Length_1108	3.89852594651074e-11	0.999999999961015	0.000599289459045506	4.54554446940134e-06
Locus_22204_Transcript_3/4_Confidence_0.600_Length_1859	4.07068823093937e-11	0.999999999959293	0.000600501824566666	4.61836418947451e-06
Locus_102_Transcript_2/4_Confidence_0.600_Length_1146	4.2127745736309e-11	0.999999999957872	0.000830926825159001	0.000621311634596467
Locus_2844_Transcript_4/6_Confidence_0.562_Length_1880	4.22920587439535e-11	0.999999999957708	0.000610305147661159	4.62914788978449e-06
Locus_915_Transcript_6/7_Confidence_0.565_Length_1527	4.2577830150492e-11	0.999999999957422	0.000583458552580081	4.79986802264807e-06
Locus_18_Transcript_10/19_Confidence_0.182_Length_1496	4.30330215905883e-11	0.999999999956967	0.000612681619391322	4.64718432983148e-06
Locus_17868_Transcript_1/3_Confidence_0.667_Length_826	4.47712977802439e-11	0.999999999955229	0.000613425338064378	4.71781741809871e-06
Locus_1460_Transcript_7/8_Confidence_0.633_Length_1793	4.67608174403722e-11	0.999999999953239	0.000624176540757985	4.73442724264725e-06
Locus_222_Transcript_18/19_Confidence_0.473_Length_1164	4.67770266965317e-11	0.999999999953223	6274.44081269569	827590.372514031
Locus_29055_Transcript_5/5_Confidence_0.545_Length_755	4.69176919537517e-11	0.999999999953082	0.000596269241150741	4.90531852736832e-06
Locus_23477_Transcript_8/9_Confidence_0.320_Length_1122	4.69980721007346e-11	0.999999999953002	0.000624883842213954	4.73979550790181e-06
Locus_708_Transcript_6/7_Confidence_0.667_Length_1799	4.70113947770301e-11	0.999999999952989	0.000620163001832544	4.76966829415057e-06
Locus_3138_Transcript_5/6_Confidence_0.688_Length_5301	4.86772844254801e-11	0.999999999951323	0.00062501418970717	4.80700189289884e-06
Locus_3746_Transcript_11/12_Confidence_0.127_Length_1212	4.97955010558826e-11	0.999999999950204	0.000628198271812495	4.83150603398799e-06
Locus_352_Transcript_8/10_Confidence_0.676_Length_3161	5.06397146438076e-11	0.99999999994936	6177.24199792096	803544.376733257
Locus_379_Transcript_11/11_Confidence_0.382_Length_2437	5.26737542472233e-11	0.999999999947326	6066.26637137188	800128.097757253
Locus_5175_Transcript_6/8_Confidence_0.480_Length_3316	5.48242562459222e-11	0.999999999945176	0.000646795773500953	4.90610606841565e-06
Locus_18_Transcript_19/19_Confidence_0.394_Length_3242	5.77972114612635e-11	0.999999999942203	5908.3200851282	779291.897683635
Locus_672_Transcript_4/4_Confidence_0.625_Length_752	5.86037884886537e-11	0.999999999941396	0.000651517162818257	5.0109688787622e-06
Locus_12355_Transcript_2/2_Confidence_0.800_Length_974	5.88006310309197e-11	0.999999999941199	0.000627168517218046	5.15967531528591e-06
Locus_22069_Transcript_7/7_Confidence_0.625_Length_5926	6.1077476409821e-11	0.999999999938923	0.000632523559530384	5.20375856064064e-06
Locus_2268_Transcript_19/24_Confidence_0.575_Length_2913	6.18325390888685e-11	0.999999999938167	0.00063426549717354	5.2180984670084e-06
Locus_19343_Transcript_9/10_Confidence_0.344_Length_903	6.21350748630789e-11	0.999999999937865	0.000665170621402957	5.04557590678812e-06
Locus_7066_Transcript_3/3_Confidence_0.714_Length_2129	6.30332452900007e-11	0.999999999936967	0.000637001859516987	5.24062473500524e-06
Locus_265_Transcript_8/8_Confidence_0.545_Length_912	6.31740215695231e-11	0.999999999936826	0.000667643601912513	5.06434685578181e-06
Locus_28884_Transcript_1/6_Confidence_0.571_Length_1971	6.32078833717742e-11	0.999999999936792	0.000667723681664519	5.06495469589445e-06
Locus_3636_Transcript_10/11_Confidence_0.600_Length_1321	6.40180131128432e-11	0.999999999935982	0.000639215589422554	5.25884868046234e-06
Locus_28994_Transcript_1/3_Confidence_0.667_Length_1299	6.46454001440588e-11	0.999999999935355	0.000671092908553617	5.09052867952422e-06
Locus_830_Transcript_9/9_Confidence_0.417_Length_638	6.5102478963297e-11	0.999999999934898	5959.69092598091	724742.208353438
Locus_2672_Transcript_11/11_Confidence_0.567_Length_3056	6.56836807166883e-11	0.999999999934316	0.000673489904963505	5.10872309028784e-06
Locus_5756_Transcript_10/11_Confidence_0.515_Length_1595	6.6792127384474e-11	0.999999999933208	0.000676017430985351	5.12790838041383e-06
Locus_22408_Transcript_19/24_Confidence_0.638_Length_6690	6.77990996678091e-11	0.999999999932201	0.0006474789024488	5.32687492489247e-06
Locus_2505_Transcript_19/23_Confidence_0.640_Length_9432	6.92099710875027e-11	0.99999999993079	0.000676229207410989	5.20116254356688e-06
Locus_693_Transcript_9/10_Confidence_0.690_Length_4820	6.96168678260278e-11	0.999999999930383	0.000651324960359191	5.35853728826487e-06
Locus_407_Transcript_6/6_Confidence_0.647_Length_3453	7.04327707268249e-11	0.999999999929567	0.000653025725084089	5.37253877457089e-06
Locus_29047_Transcript_2/2_Confidence_0.667_Length_573	7.20857817881893e-11	0.999999999927914	0.000687656387679228	5.21625560236137e-06
Locus_526_Transcript_4/4_Confidence_0.625_Length_3547	7.46049888533662e-11	0.999999999925395	0.000692963456905656	5.25654037407786e-06
Locus_48249_Transcript_2/2_Confidence_0.857_Length_466	7.48865414124111e-11	0.999999999925113	0.000662050637038878	5.44683683847004e-06
Locus_2448_Transcript_2/4_Confidence_0.700_Length_2291	7.69733166094966e-11	0.999999999923027	0.000697827841465602	5.29346519880576e-06
Locus_10047_Transcript_8/8_Confidence_0.682_Length_4039	7.95096211092527e-11	0.99999999992049	0.000697557074711292	5.36531774648636e-06
Locus_2287_Transcript_6/10_Confidence_0.514_Length_2876	7.95439270007137e-11	0.999999999920456	0.000697624606391225	5.36583753179773e-06
Locus_1826_Transcript_14/15_Confidence_0.585_Length_2435	7.96885890608223e-11	0.999999999920311	0.000703264079322374	5.33473129958214e-06
Locus_28875_Transcript_1/1_Confidence_1.000_Length_1076	8.15975065293628e-11	0.999999999918402	0.000674893047099785	5.55256495143953e-06
Locus_4868_Transcript_2/4_Confidence_0.700_Length_4631	8.40232328158663e-11	0.999999999915977	0.000679333810555532	5.58912519141675e-06
Locus_1551_Transcript_4/6_Confidence_0.357_Length_2378	8.51284598368807e-11	0.999999999914872	0.000713736084391678	5.41422481241211e-06
Locus_1266_Transcript_4/4_Confidence_0.727_Length_1044	8.54915027659331e-11	0.999999999914508	0.000714416502219313	5.4193899552884e-06
Locus_28903_Transcript_4/4_Confidence_0.429_Length_664	8.63603633050047e-11	0.99999999991364	0.000716035512916173	5.43168011043202e-06
Locus_130_Transcript_7/7_Confidence_0.684_Length_2450	8.9011908954717e-11	0.999999999910988	5225.90372377806	689267.851048788
Locus_97_Transcript_5/6_Confidence_0.667_Length_3876	8.91234863686918e-11	0.999999999910877	0.000721101409017946	5.47013634947999e-06
Locus_3293_Transcript_9/10_Confidence_0.467_Length_1117	9.08554342871071e-11	0.999999999909145	0.000724214978624374	5.4937722763377e-06
Locus_328_Transcript_8/10_Confidence_0.568_Length_2247	9.22361076405309e-11	0.999999999907764	5173.31766012054	682330.722170926
Locus_34_Transcript_11/14_Confidence_0.600_Length_1919	9.3376084642216e-11	0.999999999906624	5155.28738484502	679952.176704884
Locus_18609_Transcript_4/4_Confidence_0.625_Length_2269	9.44813116632304e-11	0.999999999905519	0.000730587397097256	5.54214743890988e-06
Locus_6130_Transcript_2/8_Confidence_0.640_Length_4650	9.44971878524825e-11	0.999999999905503	0.000730614792257267	5.54235540606521e-06
Locus_18387_Transcript_7/9_Confidence_0.565_Length_2638	9.45852285383353e-11	0.999999999905415	0.000894098759708112	0.000433840671711581
Locus_141_Transcript_7/7_Confidence_0.545_Length_631	9.88971127213745e-11	0.999999999901103	0.000738096737934284	5.59915414579124e-06
Locus_9019_Transcript_7/7_Confidence_0.522_Length_2724	1.02228447929065e-10	0.999999999897772	0.000709827105088544	5.8401813059561e-06
Locus_28969_Transcript_4/4_Confidence_0.700_Length_1951	1.04606878714719e-10	0.999999999895393	0.000713492116391241	5.87035694637188e-06
Locus_584_Transcript_5/5_Confidence_0.667_Length_1763	1.04927400101928e-10	0.999999999895073	0.000747942504010621	5.67389897190057e-06
Locus_28883_Transcript_1/1_Confidence_1.000_Length_378	1.04978470361061e-10	0.999999999895022	0.000748023860938507	5.67451660483378e-06
Locus_1349_Transcript_2/10_Confidence_0.559_Length_2244	1.05716213560925e-10	0.999999999894284	0.000881362430689205	0.000354103185677539
Locus_31_Transcript_7/10_Confidence_0.536_Length_2423	1.08273834342754e-10	0.999999999891726	0.000719017979302684	5.91585420666952e-06
Locus_18909_Transcript_3/3_Confidence_0.667_Length_497	1.08467790305156e-10	0.999999999891532	0.000753520246407052	5.7162434444869e-06
Locus_379_Transcript_3/11_Confidence_0.382_Length_2437	1.10309761325311e-10	0.99999999988969	5130.12872120114	623844.557818315
Locus_19343_Transcript_8/10_Confidence_0.375_Length_903	1.10728204383292e-10	0.999999999889272	0.000749437509170283	7.50127361110501e-05
Locus_28710_Transcript_3/3_Confidence_0.800_Length_2519	1.1107526010079e-10	0.999999999888925	0.000723142454360285	5.94981344807714e-06
Locus_15572_Transcript_4/4_Confidence_0.625_Length_2935	1.11426534665782e-10	0.999999999888573	0.000758074156832062	5.75081565342256e-06
Locus_3_Transcript_3/10_Confidence_0.419_Length_2232	1.11549214310003e-10	0.999999999888451	0.000758260999457487	5.75223412504264e-06
Locus_4497_Transcript_5/5_Confidence_0.636_Length_867	1.12315046152389e-10	0.999999999887685	0.000724942020506872	5.96463042712506e-06
Locus_618_Transcript_4/4_Confidence_0.667_Length_4590	1.13369758025783e-10	0.99999999988663	0.000755220279890785	5.80917167385341e-06
Locus_281_Transcript_13/13_Confidence_0.488_Length_1650	1.14504294934648e-10	0.999999999885496	0.000756905980834934	5.82214787035613e-06
Locus_17739_Transcript_3/3_Confidence_0.714_Length_1161	1.15438880676777e-10	0.999999999884561	0.000758284904257997	5.83276258574639e-06
Locus_5522_Transcript_6/7_Confidence_0.611_Length_1281	1.15562448499418e-10	0.999999999884438	0.000729584058644553	6.00285154041474e-06
Locus_27_Transcript_4/7_Confidence_0.778_Length_5321	1.16167742092443e-10	0.999999999883832	4844.98392898554	639017.090204349
Locus_28884_Transcript_5/6_Confidence_0.643_Length_2028	1.1877665517801e-10	0.999999999881223	0.000768994620086964	5.83372249710047e-06
Locus_28884_Transcript_6/6_Confidence_0.643_Length_1975	1.19550702670779e-10	0.999999999880449	0.000770114142075179	5.84222187502844e-06
Locus_18035_Transcript_8/12_Confidence_0.447_Length_2140	1.24291021919021e-10	0.999999999875709	0.000776848704576928	5.89335087382016e-06
Locus_298_Transcript_1/4_Confidence_0.600_Length_3166	1.25087162849979e-10	0.999999999874913	0.000777960165555207	5.90178918437644e-06
Locus_28992_Transcript_3/5_Confidence_0.545_Length_1364	1.2609213673187e-10	0.999999999873908	0.000779355271120437	5.91238097622105e-06
Locus_1505_Transcript_2/2_Confidence_0.750_Length_621	1.26687549339977e-10	0.999999999873312	0.000774238313142177	5.95557129776766e-06
Locus_36954_Transcript_1/2_Confidence_0.929_Length_1247	1.28641985952527e-10	0.999999999871358	0.00078285716095675	5.93896783067315e-06
Locus_29231_Transcript_1/2_Confidence_0.750_Length_2476	1.29814936578043e-10	0.999999999870185	0.00077847794216864	5.98820844917508e-06
Locus_18837_Transcript_4/5_Confidence_0.286_Length_2345	1.30675692489035e-10	0.999999999869324	0.000779630772598912	5.99708311782019e-06
Locus_25205_Transcript_3/3_Confidence_0.714_Length_814	1.31650357282354e-10	0.99999999986835	0.000786919998369028	5.96981371205687e-06
Locus_4926_Transcript_8/10_Confidence_0.312_Length_4356	1.33239641542104e-10	0.99999999986676	0.000753215110674682	6.19742780958486e-06
Locus_40743_Transcript_5/5_Confidence_0.636_Length_543	1.37438616043539e-10	0.999999999862561	0.000758467642519254	6.24067799360504e-06
Locus_6863_Transcript_3/3_Confidence_0.714_Length_1080	1.38545175332183e-10	0.999999999861455	0.000759831073776954	6.25190477751762e-06
Locus_35398_Transcript_2/2_Confidence_0.667_Length_896	1.40244704738279e-10	0.999999999859755	0.00079206730505333	6.09282277842493e-06
Locus_11298_Transcript_3/4_Confidence_0.500_Length_2281	1.40563449768649e-10	0.999999999859437	0.000792470173045784	6.09592420053027e-06
Locus_4272_Transcript_4/8_Confidence_0.636_Length_4957	1.40969125261847e-10	0.999999999859031	0.000762788560946151	6.27625746239354e-06
Locus_1091_Transcript_2/7_Confidence_0.286_Length_587	1.41386014007594e-10	0.999999999858614	0.000793506443262495	6.10390179123176e-06
Locus_24759_Transcript_6/7_Confidence_0.529_Length_1106	1.42672762493135e-10	0.999999999857327	0.00080121724980879	6.07836330912279e-06
Locus_5663_Transcript_7/7_Confidence_0.632_Length_5474	1.46898715414068e-10	0.999999999853101	0.000769860357840429	6.33448897642689e-06
Locus_4725_Transcript_2/2_Confidence_0.750_Length_3782	1.47255208027275e-10	0.999999999852745	0.000770278488753609	6.33793203022343e-06
Locus_505_Transcript_8/10_Confidence_0.594_Length_3052	1.51334611508958e-10	0.999999999848665	0.00080568324281215	6.1976445197074e-06
Locus_2542_Transcript_12/12_Confidence_0.614_Length_4054	1.52739376702016e-10	0.999999999847261	0.00081354496375452	6.17196198257202e-06
Locus_31562_Transcript_1/1_Confidence_1.000_Length_2108	1.54822377140817e-10	0.999999999845178	0.000935820079072823	0.00039911489023156
Locus_18_Transcript_16/19_Confidence_0.394_Length_3242	1.56345159041393e-10	0.999999999843655	0.000817807582253935	6.20432662154866e-06
Locus_510_Transcript_26/28_Confidence_0.554_Length_5951	1.61035407231225e-10	0.999999999838965	0.000785868853131128	6.46631123988857e-06
Locus_10074_Transcript_5/7_Confidence_0.647_Length_3338	1.62132529624159e-10	0.999999999837867	0.000818216359171769	6.29413271028039e-06
Locus_18186_Transcript_4/5_Confidence_0.500_Length_547	1.62449387275387e-10	0.999999999837551	0.000824852976438922	6.25782054794594e-06
Locus_2926_Transcript_12/16_Confidence_0.262_Length_1307	1.64543489944435e-10	0.999999999835457	0.000827222641395962	6.27581299306314e-06
Locus_18879_Transcript_5/5_Confidence_0.667_Length_2421	1.66106906007712e-10	0.999999999833893	0.000828976512936849	6.28912988269023e-06
Locus_31_Transcript_10/10_Confidence_0.536_Length_2423	1.66311520111151e-10	0.999999999833688	4564.99470610006	555108.670343406
Locus_6858_Transcript_6/11_Confidence_0.667_Length_11879	1.66312075222663e-10	0.999999999833688	0.000791565153134836	6.51321854273133e-06
Locus_19701_Transcript_10/10_Confidence_0.357_Length_3509	1.67587277388748e-10	0.999999999832413	0.000830625691082378	6.30165189303113e-06
Locus_4813_Transcript_16/18_Confidence_0.255_Length_2139	1.69301461738769e-10	0.999999999830699	0.000826184383092292	6.3554770592714e-06
Locus_882_Transcript_22/23_Confidence_0.448_Length_2109	1.70514047326265e-10	0.999999999829486	0.000796002073148839	6.54975560080925e-06
Locus_1790_Transcript_20/20_Confidence_0.610_Length_4203	1.7055712397962e-10	0.999999999829443	4343.91827975834	572916.744538684
Locus_482_Transcript_8/10_Confidence_0.519_Length_2167	1.78771775161124e-10	0.999999999821228	0.000804480053589749	6.61957079548879e-06
Locus_4148_Transcript_6/7_Confidence_0.588_Length_10172	1.78885017909636e-10	0.999999999821115	0.000804594153344702	6.62051040187212e-06
Locus_471_Transcript_1/4_Confidence_0.786_Length_1605	1.79699699565106e-10	0.9999999998203	4279.91214606789	564473.08537309
Locus_17698_Transcript_2/5_Confidence_0.583_Length_1600	1.79755321738639e-10	0.999999999820245	4279.53595552563	564423.458493024
Locus_18035_Transcript_9/12_Confidence_0.447_Length_2140	1.79944281697431e-10	0.999999999820056	0.000843967760186782	6.40295811966635e-06
Locus_17746_Transcript_2/3_Confidence_0.714_Length_1642	1.81348491778976e-10	0.999999999818652	0.000845438673109047	6.41412691433578e-06
Locus_21937_Transcript_2/3_Confidence_0.571_Length_3496	1.82600934373056e-10	0.999999999817399	0.000846742966414703	6.42403057624116e-06
Locus_517_Transcript_6/8_Confidence_0.565_Length_2463	1.83504544892799e-10	0.999999999816495	0.000809203059702134	6.65846471769674e-06
Locus_1668_Transcript_2/5_Confidence_0.667_Length_1878	1.84729676000472e-10	0.99999999981527	0.000848944248752399	6.44074524605131e-06
Locus_1640_Transcript_4/5_Confidence_0.545_Length_1047	1.85606641167624e-10	0.999999999814393	0.000849845267527291	6.44758683900081e-06
Locus_19168_Transcript_5/5_Confidence_0.500_Length_2828	1.86720860995138e-10	0.999999999813279	0.000844508493793669	6.49655469720788e-06
Locus_18377_Transcript_2/2_Confidence_0.750_Length_6067	1.86862414430777e-10	0.999999999813138	0.000812496971644013	6.685590275282e-06
Locus_386_Transcript_2/5_Confidence_0.714_Length_7179	1.89381288429047e-10	0.999999999810619	0.000853686680234804	6.47675549411201e-06
Locus_10689_Transcript_3/3_Confidence_0.750_Length_3852	1.95493732313423e-10	0.999999999804506	0.000859783011372981	6.52304667634161e-06
Locus_755_Transcript_5/9_Confidence_0.733_Length_2687	1.97490579445514e-10	0.999999999802509	0.000822629481400286	6.76903319805175e-06
Locus_16446_Transcript_4/7_Confidence_0.611_Length_2989	1.97664773438078e-10	0.999999999802335	0.000861912883171881	6.53921953292229e-06
Locus_2341_Transcript_8/17_Confidence_0.327_Length_1700	1.97894700626478e-10	0.999999999802105	0.000855575730803269	6.58176402916904e-06
Locus_1905_Transcript_3/5_Confidence_0.615_Length_2222	2.03001171428241e-10	0.999999999796999	0.000867071744988879	6.57839284671692e-06
Locus_2094_Transcript_6/7_Confidence_0.667_Length_2926	2.03041472524035e-10	0.999999999796959	0.00086711033212968	6.57868585591782e-06
Locus_3196_Transcript_3/3_Confidence_0.727_Length_1259	2.04486871879794e-10	0.999999999795513	0.000829070917255248	6.82208037884858e-06
Locus_18387_Transcript_9/9_Confidence_0.652_Length_2638	2.05591432766994e-10	0.999999999794409	0.000862920509225025	6.63831428705647e-06
Locus_4272_Transcript_3/8_Confidence_0.636_Length_4957	2.05866435010194e-10	0.999999999794134	0.000863178924179595	6.64030393763993e-06
Locus_5906_Transcript_3/4_Confidence_0.667_Length_2459	2.06755501608313e-10	0.999999999793244	0.000831123028910692	6.83898028411881e-06
Locus_522_Transcript_22/23_Confidence_0.259_Length_1910	2.07956984965563e-10	0.999999999792043	0.000865134963890678	6.65536438225809e-06
Locus_17703_Transcript_8/14_Confidence_0.500_Length_1966	2.10224726515662e-10	0.999999999789775	0.000873890257247217	6.63016917015597e-06
Locus_140_Transcript_7/9_Confidence_0.440_Length_2113	2.10287787183461e-10	0.999999999789712	0.000873949053206059	6.63061563989336e-06
Locus_21555_Transcript_2/3_Confidence_0.778_Length_1267	2.12832307333599e-10	0.999999999787168	0.000836534935817806	6.88354968726643e-06
Locus_2604_Transcript_1/2_Confidence_0.750_Length_1729	2.13290829442769e-10	0.999999999786709	0.000870057503271569	6.6932655239231e-06
Locus_5854_Transcript_6/6_Confidence_0.524_Length_1054	2.18948748020864e-10	0.999999999781051	0.000875175865578926	6.73267479918818e-06
Locus_29304_Transcript_1/5_Confidence_0.636_Length_1167	2.20894746938427e-10	0.999999999779105	0.000843533404629913	6.94118582655312e-06
Locus_4667_Transcript_4/4_Confidence_0.700_Length_2694	2.21644369524654e-10	0.999999999778356	0.00088430812111519	6.70927849835569e-06
Locus_30179_Transcript_2/5_Confidence_0.667_Length_1723	2.23197127446895e-10	0.999999999776803	0.0008789521354374	6.76175077389711e-06
Locus_4141_Transcript_1/5_Confidence_0.692_Length_1016	2.27973862010344e-10	0.999999999772026	0.000849516911329896	6.99046384419122e-06
Locus_584_Transcript_3/5_Confidence_0.667_Length_1763	2.28936869461904e-10	0.999999999771063	0.00118783841942957	0.000842088097645375
Locus_37_Transcript_8/8_Confidence_0.591_Length_2510	2.30039987059172e-10	0.99999999976996	4162.82224975446	506193.404289327
Locus_28711_Transcript_5/6_Confidence_0.625_Length_2191	2.31086816349091e-10	0.999999999768913	0.000885819935781359	6.81463102546873e-06
Locus_669_Transcript_5/13_Confidence_0.659_Length_5299	2.3339963295399e-10	0.9999999997666	0.000854006411076934	7.02743814015063e-06
Locus_8562_Transcript_8/8_Confidence_0.565_Length_991	2.33870700583338e-10	0.999999999766129	0.000854392273295091	7.03061601156191e-06
Locus_7483_Transcript_1/3_Confidence_0.714_Length_3684	2.3504209689662e-10	0.999999999764958	0.000896013144503113	6.7981639835759e-06
Locus_356_Transcript_27/28_Confidence_0.573_Length_7851	2.35836683515345e-10	0.999999999764163	0.00122427546644447	0.000863478820235948
Locus_21422_Transcript_1/10_Confidence_0.333_Length_1123	2.35889752175922e-10	0.99999999976411	0.00120560681562358	0.000813499325552868
Locus_2147_Transcript_5/11_Confidence_0.613_Length_6012	2.36454411606246e-10	0.999999999763546	0.000897216549080315	6.80730250194728e-06
Locus_20376_Transcript_6/7_Confidence_0.611_Length_3121	2.39318231898267e-10	0.999999999760682	0.000899640004891254	6.82570601781862e-06
Locus_19561_Transcript_4/4_Confidence_0.625_Length_1152	2.40622299862991e-10	0.999999999759378	0.000859858626511716	7.0756358857678e-06
Locus_34402_Transcript_1/1_Confidence_1.000_Length_759	2.41081821172884e-10	0.999999999758918	0.000894263952614462	6.87964871709919e-06
Locus_28884_Transcript_3/6_Confidence_0.571_Length_1975	2.42625586288625e-10	0.999999999757374	0.000902410822276799	6.84674747630099e-06
Locus_4417_Transcript_6/6_Confidence_0.647_Length_1877	2.4313073776483e-10	0.999999999756869	0.000861859388446836	7.0921139132021e-06
Locus_5153_Transcript_2/7_Confidence_0.684_Length_2189	2.46559217487174e-10	0.999999999753441	0.000905668600205112	6.87148703866547e-06
Locus_4252_Transcript_24/28_Confidence_0.144_Length_1917	2.49885445668951e-10	0.999999999750115	0.000908392025978787	6.89216885417077e-06
Locus_4295_Transcript_23/23_Confidence_0.225_Length_3040	2.54791743259375e-10	0.999999999745208	0.000905415891177257	6.96551868027689e-06
Locus_18387_Transcript_6/9_Confidence_0.652_Length_2638	2.58742915981713e-10	0.999999999741257	0.00123348129637299	0.000837551815182979
Locus_11297_Transcript_25/32_Confidence_0.202_Length_1992	2.59199550711742e-10	0.9999999997408	0.000915871525527303	6.94896907945227e-06
Locus_1412_Transcript_7/9_Confidence_0.640_Length_3900	2.59308352568155e-10	0.999999999740692	0.000915957635439096	6.94962301346401e-06
Locus_10469_Transcript_7/9_Confidence_0.667_Length_3472	2.60800492313251e-10	0.9999999997392	0.000917136095790965	6.95857246257558e-06
Locus_24698_Transcript_1/3_Confidence_0.500_Length_1182	2.62009192120161e-10	0.999999999737991	0.000918086817526938	6.96579243716102e-06
Locus_25485_Transcript_1/2_Confidence_0.750_Length_589	2.63770338904123e-10	0.99999999973623	0.000919465977794084	6.9762660854918e-06
Locus_28960_Transcript_3/3_Confidence_0.714_Length_1317	2.68932320857118e-10	0.999999999731068	0.00092346792201468	7.0066578981395e-06
Locus_21422_Transcript_6/10_Confidence_0.467_Length_3763	2.69853916989859e-10	0.999999999730146	0.000924176047477233	7.01203561354307e-06
Locus_222_Transcript_13/19_Confidence_0.338_Length_973	2.70359845622181e-10	0.99999999972964	3810.67490379129	502571.528238762
Locus_1998_Transcript_11/12_Confidence_0.676_Length_2618	2.71224265269154e-10	0.999999999728776	0.000918185665280318	7.06384831857943e-06
Locus_3357_Transcript_7/8_Confidence_0.364_Length_1153	2.72442957083285e-10	0.999999999727557	0.000884128417307299	7.27552329458728e-06
Locus_30617_Transcript_3/4_Confidence_0.600_Length_1166	2.72468159145944e-10	0.999999999727532	0.000926174861089274	7.02721523950177e-06
Locus_17733_Transcript_8/8_Confidence_0.667_Length_2225	2.73618461221758e-10	0.999999999726382	3797.71648314804	500862.05945933
Locus_2276_Transcript_3/3_Confidence_0.667_Length_887	2.76904388307742e-10	0.999999999723096	0.000929532890899372	7.05271732103978e-06
Locus_29004_Transcript_4/7_Confidence_0.684_Length_2136	2.79692047300273e-10	0.999999999720308	0.000931621780353174	7.06858118182043e-06
Locus_28986_Transcript_3/3_Confidence_0.667_Length_829	2.8084878866963e-10	0.999999999719151	0.000932483767632999	7.0751274766757e-06
Locus_4060_Transcript_10/12_Confidence_0.595_Length_3597	2.8747670910434e-10	0.999999999712523	0.000930238758747981	7.15666167078586e-06
Locus_4304_Transcript_1/2_Confidence_0.750_Length_2391	2.89432589006822e-10	0.999999999710567	0.000938796278934678	7.12306769079257e-06
Locus_908_Transcript_5/5_Confidence_0.615_Length_1053	2.90959145665681e-10	0.999999999709041	0.00093275234202401	7.17601748726962e-06
Locus_30327_Transcript_3/4_Confidence_0.700_Length_951	2.91181412315211e-10	0.999999999708819	0.000940064515454863	7.13269935484227e-06
Locus_33470_Transcript_1/1_Confidence_1.000_Length_1107	2.9576696647382e-10	0.999999999704233	0.00133105372999997	0.00102831166406522
Locus_1349_Transcript_5/10_Confidence_0.735_Length_2750	2.97630142753746e-10	0.99999999970237	0.000944690738460954	7.167833563647e-06
Locus_29191_Transcript_4/4_Confidence_0.727_Length_714	3.03769898124528e-10	0.99999999969623	0.000949023622661023	7.20074028103087e-06
Locus_1757_Transcript_11/13_Confidence_0.571_Length_2456	3.06469294386602e-10	0.999999999693531	0.000950907128219316	7.21504492545894e-06
Locus_1556_Transcript_9/10_Confidence_0.586_Length_1483	3.0766078573663e-10	0.999999999692339	0.000908550333754931	7.47667334122931e-06
Locus_342_Transcript_10/10_Confidence_0.360_Length_2587	3.10798164981918e-10	0.999999999689202	3821.49625576989	464678.746725159
Locus_2922_Transcript_4/11_Confidence_0.562_Length_2378	3.11096037819425e-10	0.999999999688904	0.000946846850748561	7.28455386526488e-06
Locus_2865_Transcript_7/9_Confidence_0.478_Length_1186	3.12605163976798e-10	0.999999999687395	0.0009551412579894	7.24720203199256e-06
Locus_321_Transcript_10/12_Confidence_0.643_Length_1733	3.18751136596518e-10	0.999999999681249	0.000915791145032664	7.53631384111453e-06
Locus_25752_Transcript_1/4_Confidence_0.700_Length_5701	3.20109383444844e-10	0.999999999679891	0.000960232817221055	7.28587144891873e-06
Locus_4255_Transcript_10/10_Confidence_0.556_Length_4784	3.20877768800187e-10	0.999999999679122	0.000953439668648219	7.33532365744153e-06
Locus_19632_Transcript_9/10_Confidence_0.257_Length_1448	3.23469251384267e-10	0.999999999676531	0.00135361750743462	0.00103645885573399
Locus_6540_Transcript_7/10_Confidence_0.697_Length_2066	3.24245075233875e-10	0.999999999675755	0.000919306004846477	7.56526504926985e-06
Locus_18035_Transcript_7/12_Confidence_0.395_Length_2140	3.25262594635944e-10	0.999999999674737	0.000963675989824119	7.31202190690326e-06
Locus_856_Transcript_2/4_Confidence_0.625_Length_807	3.30890315147769e-10	0.99999999966911	0.000923496311942134	7.59978004767661e-06
Locus_17746_Transcript_1/3_Confidence_0.714_Length_1642	3.43355122112143e-10	0.999999999656645	0.000975439519861188	7.40136577094891e-06
Locus_30179_Transcript_4/5_Confidence_0.667_Length_1723	3.43997386131889e-10	0.999999999656003	0.000931573717012723	7.66631336180617e-06
Locus_4388_Transcript_5/5_Confidence_0.692_Length_2312	3.454315722351e-10	0.999999999654568	3708.40096313811	450923.23900388
Locus_6710_Transcript_6/6_Confidence_0.667_Length_4312	3.46169537479568e-10	0.99999999965383	0.000969791823596372	7.4612507559298e-06
Locus_29271_Transcript_7/8_Confidence_0.654_Length_4232	3.47523787525006e-10	0.999999999652476	0.000970640918992037	7.46778970732221e-06
Locus_25752_Transcript_3/4_Confidence_0.700_Length_5701	3.48970630170697e-10	0.999999999651029	0.000978992813199198	7.42835340019734e-06
Locus_3549_Transcript_4/5_Confidence_0.636_Length_6506	3.50972251261794e-10	0.999999999649028	0.000980248754052589	7.43789244603881e-06
Locus_4279_Transcript_6/9_Confidence_0.600_Length_2699	3.57102680759169e-10	0.999999999642897	0.000984060835546112	7.46684588209706e-06
Locus_3157_Transcript_4/5_Confidence_0.667_Length_1223	3.6611336184933e-10	0.999999999633887	0.000944678053849512	7.77425561365187e-06
Locus_2296_Transcript_12/13_Confidence_0.354_Length_1685	3.68155839147732e-10	0.999999999631844	0.000990808009889327	7.51809240723609e-06
Locus_6391_Transcript_2/3_Confidence_0.750_Length_1478	3.69003827493941e-10	0.999999999630996	0.000946345179815358	7.78798816432581e-06
Locus_13974_Transcript_7/8_Confidence_0.524_Length_1434	3.74104525135976e-10	0.999999999625895	0.00126633433864461	0.000731701616825647
Locus_22408_Transcript_22/24_Confidence_0.652_Length_6690	3.74714925754915e-10	0.999999999625285	0.000987170876834099	7.59509042908613e-06
Locus_735_Transcript_19/26_Confidence_0.158_Length_3576	3.80549258771623e-10	0.999999999619451	0.000952904426115885	7.84201882526265e-06
Locus_29041_Transcript_3/3_Confidence_0.714_Length_2078	3.83042375595721e-10	0.999999999616958	0.00142629526444214	0.00119715061339915
Locus_11188_Transcript_5/5_Confidence_0.636_Length_2369	3.87771037502205e-10	0.999999999612229	0.00100240451512559	7.60617245323978e-06
Locus_553_Transcript_2/11_Confidence_0.600_Length_3427	3.92162302631505e-10	0.999999999607838	3576.98834247667	434939.838845332
Locus_478_Transcript_1/2_Confidence_0.750_Length_1971	4.00078303819384e-10	0.999999999599922	3556.71833190448	432474.446339173
Locus_7911_Transcript_3/8_Confidence_0.591_Length_3096	4.00694255553447e-10	0.999999999599306	0.00100211757262649	7.71020171193244e-06
Locus_28831_Transcript_1/7_Confidence_0.611_Length_2216	4.02412658750961e-10	0.999999999597587	0.0010107679318387	7.66969717215321e-06
Locus_2341_Transcript_14/17_Confidence_0.269_Length_1703	4.05938838099473e-10	0.999999999594061	0.00101274682678346	7.68472811476903e-06
Locus_483_Transcript_7/11_Confidence_0.667_Length_4705	4.08885258984526e-10	0.999999999591115	0.00101439009877539	7.69720983642724e-06
Locus_7151_Transcript_6/8_Confidence_0.409_Length_2414	4.13394096732134e-10	0.999999999586606	0.00101688714250034	7.71617658879107e-06
Locus_13947_Transcript_11/11_Confidence_0.308_Length_827	4.18175161165379e-10	0.999999999581825	0.00101951207897004	7.73611487534291e-06
Locus_17750_Transcript_4/4_Confidence_0.667_Length_3338	4.19479007085499e-10	0.999999999580521	0.00102022384914855	7.74152130135874e-06
Locus_20376_Transcript_2/7_Confidence_0.611_Length_3121	4.2754066953421e-10	0.999999999572459	0.00102458726092481	7.77466483925396e-06
Locus_451_Transcript_1/3_Confidence_0.714_Length_1153	4.2771697295052e-10	0.999999999572283	0.000978199838210219	8.0503920120792e-06
Locus_19561_Transcript_3/4_Confidence_0.625_Length_1152	4.27838098282507e-10	0.999999999572162	0.000978261985151953	8.05090396587708e-06
Locus_318_Transcript_1/3_Confidence_0.231_Length_1258	4.32373914449613e-10	0.999999999567626	3334.42439497682	439744.78426891
Locus_22408_Transcript_21/24_Confidence_0.638_Length_6690	4.34307256824695e-10	0.999999999565693	0.0010282008038456	7.80211275202574e-06
Locus_2494_Transcript_5/5_Confidence_0.714_Length_1644	4.40494085651721e-10	0.999999999559506	0.00103146666404747	7.82691989021132e-06
Locus_454_Transcript_2/7_Confidence_0.400_Length_1264	4.48840631328551e-10	0.999999999551159	0.0010358168424883	7.85996364822307e-06
Locus_294_Transcript_4/10_Confidence_0.438_Length_2567	4.5050241315181e-10	0.999999999549498	0.000989651246655962	8.14472743982502e-06
Locus_6649_Transcript_9/9_Confidence_0.522_Length_1026	4.51421566793897e-10	0.999999999548578	0.00103714930256128	7.8700850116047e-06
Locus_856_Transcript_3/4_Confidence_0.625_Length_807	4.51733872530724e-10	0.999999999548266	2525.5845750608	4547.03282762693
Locus_24631_Transcript_4/6_Confidence_0.562_Length_1403	4.53000970068729e-10	0.999999999546999	0.000990879465427567	8.15484549667431e-06
Locus_11674_Transcript_5/5_Confidence_0.400_Length_1140	4.56493176592687e-10	0.999999999543507	0.00103975054901011	7.88984415034078e-06
Locus_121_Transcript_9/11_Confidence_0.576_Length_4421	4.58917237544654e-10	0.999999999541083	0.00103306860630402	7.94858052663409e-06
Locus_140_Transcript_8/9_Confidence_0.440_Length_2057	4.66462535264611e-10	0.999999999533537	0.00153516848878525	0.0013548246664109
Locus_4500_Transcript_6/6_Confidence_0.688_Length_2877	4.72906491744141e-10	0.999999999527094	0.00100048163577212	8.23394895306493e-06
Locus_140_Transcript_6/9_Confidence_0.600_Length_2050	4.7779591394459e-10	0.999999999522204	0.0010504383337687	7.97102992570254e-06
Locus_29804_Transcript_8/9_Confidence_0.643_Length_1687	4.83299844589169e-10	0.9999999995167	0.00104513010902427	8.04147983328434e-06
Locus_6332_Transcript_1/3_Confidence_0.667_Length_3571	4.86585993719757e-10	0.999999999513414	0.00105474096557282	8.00371375206089e-06
Locus_29049_Transcript_2/2_Confidence_0.750_Length_822	4.8721282563946e-10	0.999999999512787	0.00105504556491608	8.00602757254667e-06
Locus_2383_Transcript_8/9_Confidence_0.560_Length_1739	4.88378115726107e-10	0.999999999511622	0.00100773090718855	8.29367003676225e-06
Locus_25212_Transcript_4/5_Confidence_0.692_Length_2189	4.88863394210171e-10	0.999999999511137	0.00105584597587337	8.0121077212538e-06
Locus_3444_Transcript_14/22_Confidence_0.288_Length_3154	4.98488028632948e-10	0.999999999501512	0.00106047201034038	8.04724858090834e-06
Locus_4097_Transcript_5/5_Confidence_0.615_Length_1284	5.0704207499308e-10	0.999999999492958	0.0010564301281256	8.12851611102849e-06
Locus_3148_Transcript_12/13_Confidence_0.575_Length_8099	5.07893505030665e-10	0.999999999492106	0.00148739910637522	0.00111779849824315
Locus_28831_Transcript_2/7_Confidence_0.611_Length_2216	5.11122366653183e-10	0.999999999488878	0.00106644075585403	8.09258958682108e-06
Locus_29366_Transcript_4/7_Confidence_0.647_Length_5936	5.12274667130441e-10	0.999999999487725	0.00130897486177292	0.000729487060862925
Locus_30179_Transcript_1/5_Confidence_0.667_Length_1723	5.12342723801851e-10	0.999999999487657	0.00101861620581936	8.38334712251449e-06
Locus_28930_Transcript_2/2_Confidence_0.750_Length_804	5.12768161264887e-10	0.999999999487232	0.00106720984308609	8.09843192372068e-06
Locus_536_Transcript_5/5_Confidence_0.692_Length_1688	5.17533349508881e-10	0.999999999482467	0.00106942593794737	8.11526643954516e-06
Locus_13164_Transcript_3/3_Confidence_0.333_Length_1079	5.24349452746264e-10	0.999999999475651	0.0011807347160577	0.000315803258872197
Locus_13947_Transcript_10/11_Confidence_0.308_Length_823	5.26300003578228e-10	0.9999999994737	0.0010734618444954	8.14592530521119e-06
Locus_22421_Transcript_2/3_Confidence_0.800_Length_1716	5.28395438514906e-10	0.999999999471605	0.0010744188047519	8.15319491394338e-06
Locus_2904_Transcript_25/26_Confidence_0.529_Length_3029	5.2889381763066e-10	0.999999999471106	0.00107464596315267	8.15492053904145e-06
Locus_1655_Transcript_16/16_Confidence_0.460_Length_1924	5.3340498684662e-10	0.999999999466595	0.00107669471941556	8.17048409825338e-06
Locus_915_Transcript_5/7_Confidence_0.478_Length_1417	5.33952881909272e-10	0.999999999466047	0.00107694268256027	8.17236777663946e-06
Locus_3339_Transcript_3/4_Confidence_0.545_Length_2230	5.44105871469469e-10	0.999999999455894	0.00103245172704737	8.49733202237985e-06
Locus_558_Transcript_2/4_Confidence_0.700_Length_1893	5.54139178987612e-10	0.999999999445861	0.00151859371877131	0.00115681939062065
Locus_140_Transcript_1/9_Confidence_0.520_Length_2100	5.54652546114198e-10	0.999999999445347	3106.43949099	409669.122560061
Locus_2508_Transcript_11/18_Confidence_0.333_Length_1460	5.56817925101427e-10	0.999999999443182	0.00108711745537082	8.24966232019316e-06
Locus_7126_Transcript_4/4_Confidence_0.786_Length_2137	5.58112556170443e-10	0.999999999441887	0.00108768386305353	8.25396518683271e-06
Locus_1835_Transcript_4/4_Confidence_0.667_Length_2447	5.63352031690556e-10	0.999999999436648	0.00108996557038175	8.27129883258648e-06
Locus_450_Transcript_3/3_Confidence_0.778_Length_794	5.72163760814703e-10	0.999999999427836	2154.26000700602	2867.1501174083
Locus_30935_Transcript_3/4_Confidence_0.700_Length_3117	6.00208771572852e-10	0.999999999399791	0.00105543109253723	8.68665603611296e-06
Locus_9322_Transcript_10/12_Confidence_0.562_Length_7961	6.00995364585799e-10	0.999999999399005	0.00105574122524936	8.68921123841009e-06
Locus_29566_Transcript_8/9_Confidence_0.517_Length_2077	6.02309091490838e-10	0.999999999397691	0.00105625851832724	8.69347325107428e-06
Locus_3413_Transcript_10/10_Confidence_0.577_Length_2799	6.06661387791974e-10	0.999999999393339	0.00110822294902371	8.40999908902604e-06
Locus_23058_Transcript_3/5_Confidence_0.667_Length_2400	6.06994787766268e-10	0.999999999393005	0.00110835953720057	8.41103676051977e-06
Locus_5883_Transcript_7/7_Confidence_0.522_Length_4925	6.07759176318723e-10	0.999999999392241	0.00105839512328904	8.71107693028161e-06
Locus_1374_Transcript_2/11_Confidence_0.394_Length_1879	6.09051697963992e-10	0.999999999390948	0.00110920082150444	8.41742807204045e-06
Locus_29881_Transcript_2/2_Confidence_0.750_Length_1159	6.09438277621166e-10	0.999999999390562	0.00110935870451208	8.4186275244523e-06
Locus_217_Transcript_31/35_Confidence_0.620_Length_13598	6.17181417084112e-10	0.999999999382819	0.00111250465621367	8.44252770090858e-06
Locus_7670_Transcript_6/6_Confidence_0.615_Length_2641	6.19930329293084e-10	0.99999999938007	0.00106311363362099	8.74995342314155e-06
Locus_639_Transcript_2/3_Confidence_0.714_Length_857	6.24348461819579e-10	0.999999999375652	3024.50353110794	393365.806263941
Locus_19017_Transcript_1/3_Confidence_0.714_Length_2044	6.28540997027471e-10	0.999999999371459	0.00111706502050263	8.47717360651885e-06
Locus_18363_Transcript_2/5_Confidence_0.692_Length_5125	6.31818042329257e-10	0.999999999368182	0.00111836874329462	8.48707828015632e-06
Locus_31003_Transcript_3/3_Confidence_0.714_Length_3419	6.40595576584246e-10	0.999999999359404	0.00112183514218881	8.51341341264791e-06
Locus_17751_Transcript_1/2_Confidence_0.750_Length_457	6.43177955339524e-10	0.999999999356822	0.00112284797977605	8.52110823703737e-06
Locus_365_Transcript_14/17_Confidence_0.607_Length_5489	6.51123044370649e-10	0.999999999348877	2967.95434762008	391400.227335595
Locus_22131_Transcript_2/3_Confidence_0.800_Length_1061	6.54901355368054e-10	0.999999999345099	0.00112740672828351	8.55574257903119e-06
Locus_4608_Transcript_4/11_Confidence_0.433_Length_2033	6.78444189716743e-10	0.999999999321556	0.00108484547113035	8.92900989504605e-06
Locus_4866_Transcript_6/7_Confidence_0.667_Length_5035	6.87309986702189e-10	0.99999999931269	0.00108801020832277	8.95508595433539e-06
Locus_706_Transcript_1/4_Confidence_0.727_Length_1637	6.95779434067845e-10	0.999999999304221	2932.74556879922	381427.883025097
Locus_748_Transcript_5/5_Confidence_0.643_Length_2441	7.0287242692757e-10	0.999999999297128	0.00119925170338487	0.000278530923561044
Locus_28945_Transcript_2/3_Confidence_0.600_Length_621	7.03812674807125e-10	0.999999999296187	0.00109381788851999	9.00293914183103e-06
Locus_1689_Transcript_12/17_Confidence_0.660_Length_8050	7.13141212749235e-10	0.999999999286859	0.00111790887565918	6.30614421168684e-05
Locus_3718_Transcript_4/5_Confidence_0.538_Length_1860	7.21020132488093e-10	0.99999999927898	0.00114323836593254	8.79720544863134e-06
Locus_1019_Transcript_1/1_Confidence_1.000_Length_5870	7.22636728234249e-10	0.999999999277363	2901.32403512465	377339.868779622
Locus_2505_Transcript_17/23_Confidence_0.640_Length_9432	7.29364124651966e-10	0.999999999270636	0.00114619334257717	8.81996985015372e-06
Locus_4958_Transcript_5/5_Confidence_0.643_Length_2259	7.32987892604342e-10	0.999999999267012	0.00110383228055129	9.0854554119112e-06
Locus_28950_Transcript_4/6_Confidence_0.643_Length_2066	7.38482386353212e-10	0.999999999261518	0.00114939275628595	8.8446174844214e-06
Locus_29580_Transcript_7/8_Confidence_0.458_Length_2137	7.46964268216743e-10	0.999999999253036	0.00170806606122399	0.00152113821004625
Locus_1738_Transcript_4/4_Confidence_0.625_Length_1048	7.49780681985612e-10	0.999999999250219	0.00116214964902382	8.81970651214757e-06
Locus_1193_Transcript_3/7_Confidence_0.636_Length_2671	7.54817763848337e-10	0.999999999245182	0.00116389673954832	8.83298074460529e-06
Locus_25123_Transcript_5/5_Confidence_0.636_Length_1670	7.58749285623139e-10	0.999999999241251	0.00116525406156194	8.84329358372254e-06
Locus_7411_Transcript_2/5_Confidence_0.667_Length_2259	7.63199170528139e-10	0.999999999236801	0.0011138820748292	9.16826503793777e-06
Locus_127_Transcript_7/12_Confidence_0.188_Length_575	7.64575291967162e-10	0.999999999235425	2835.42107604379	373916.500249323
Locus_11297_Transcript_23/32_Confidence_0.223_Length_1995	7.69870611705414e-10	0.999999999230129	0.00116906444591224	8.87224477006557e-06
Locus_29028_Transcript_2/2_Confidence_0.750_Length_4335	7.7656281405325e-10	0.999999999223437	0.00117133684151322	8.88951046823317e-06
Locus_29519_Transcript_6/8_Confidence_0.542_Length_2186	7.7656281405325e-10	0.999999999223437	0.00117133684151322	8.88951046823317e-06
Locus_3654_Transcript_2/10_Confidence_0.480_Length_2090	7.77497177750774e-10	0.999999999222503	0.00116274615695561	8.9474910663613e-06
Locus_27541_Transcript_3/8_Confidence_0.650_Length_2549	7.78473174811722e-10	0.999999999221527	0.00117198268553259	8.89441761566343e-06
Locus_24648_Transcript_7/8_Confidence_0.636_Length_3304	7.82135800569961e-10	0.999999999217864	0.00117321764024881	8.90380086611568e-06
Locus_4327_Transcript_7/7_Confidence_0.579_Length_3427	7.85161269334367e-10	0.999999999214839	0.00116530809251321	8.96722833488052e-06
Locus_28996_Transcript_3/4_Confidence_0.600_Length_1029	8.00193244998582e-10	0.999999999199807	0.00117924130793185	8.94956933795061e-06
Locus_18086_Transcript_2/6_Confidence_0.562_Length_2934	8.00950084034469e-10	0.99999999919905	0.00117052539750975	9.0074230014462e-06
Locus_845_Transcript_13/13_Confidence_0.410_Length_2338	8.0249973333224e-10	0.9999999991975	0.00118000308475358	8.95535743880601e-06
Locus_70_Transcript_1/7_Confidence_0.667_Length_1789	8.1553375164134e-10	0.999999999184466	0.00117527425534903	9.0440090640696e-06
Locus_6266_Transcript_1/3_Confidence_0.714_Length_6255	8.23097257018901e-10	0.999999999176903	0.00117771128115807	9.06278448721404e-06
Locus_410_Transcript_1/2_Confidence_0.667_Length_992	8.23255685844515e-10	0.999999999176744	0.00113297857724073	9.32562348160876e-06
Locus_17698_Transcript_1/5_Confidence_0.583_Length_1587	8.26199775261216e-10	0.9999999991738	2773.59147334786	365759.968032686
Locus_17868_Transcript_2/3_Confidence_0.667_Length_828	8.36192448616657e-10	0.999999999163808	0.00151994645498096	0.000869394029312007
Locus_18233_Transcript_5/5_Confidence_0.538_Length_1147	8.39310621003619e-10	0.999999999160689	0.00119193775281299	9.04604007953992e-06
Locus_2816_Transcript_2/2_Confidence_0.750_Length_2562	8.48215608861835e-10	0.999999999151784	0.00119476384018596	9.0675137244938e-06
Locus_2927_Transcript_4/5_Confidence_0.647_Length_586	8.51545944868803e-10	0.999999999148454	0.00119581484914332	9.07549970551889e-06
Locus_9902_Transcript_4/4_Confidence_0.500_Length_814	8.57289794709004e-10	0.99999999914271	0.00114332604072731	9.41089084195345e-06
Locus_29055_Transcript_4/5_Confidence_0.545_Length_755	8.6474394311864e-10	0.999999999135256	0.00114554972994357	9.42921518555972e-06
Locus_17698_Transcript_4/5_Confidence_0.667_Length_1606	8.74542993578586e-10	0.999999999125457	0.00176754741973487	0.00156126188655276
Locus_70_Transcript_4/7_Confidence_0.708_Length_1790	8.86910433983701e-10	0.99999999911309	0.00115207594261161	9.48299500401382e-06
Locus_21331_Transcript_4/4_Confidence_0.500_Length_924	8.88940698828833e-10	0.999999999111059	0.0011526673207743	9.48786834121719e-06
Locus_6937_Transcript_6/7_Confidence_0.611_Length_1709	8.8923723939871e-10	0.999999999110763	0.00115275361415248	9.48857945474793e-06
Locus_34092_Transcript_1/1_Confidence_1.000_Length_563	8.96082763546246e-10	0.999999999103917	0.00120957308652226	9.18004176352915e-06
Locus_28909_Transcript_1/1_Confidence_1.000_Length_499	9.01639984896008e-10	0.99999999909836	0.00121125240675483	9.19280228518902e-06
Locus_10098_Transcript_3/4_Confidence_0.556_Length_833	9.07784736270401e-10	0.999999999092215	0.00121310001780442	9.206841634553e-06
Locus_18526_Transcript_1/6_Confidence_0.684_Length_1402	9.10181263691356e-10	0.999999999089819	0.00121381795586326	9.21229700835907e-06
Locus_6125_Transcript_1/4_Confidence_0.583_Length_2537	9.19291531786826e-10	0.999999999080708	0.0011613861201003	9.5597175311114e-06
Locus_454_Transcript_1/7_Confidence_0.300_Length_1258	9.24766707655067e-10	0.999999999075233	0.00121815618619775	9.24526195114148e-06
Locus_24738_Transcript_3/4_Confidence_0.667_Length_898	9.30715504665613e-10	0.999999999069284	0.00121991035722621	9.25859146414069e-06
Locus_1538_Transcript_3/8_Confidence_0.542_Length_3293	9.38917388282334e-10	0.999999999061083	0.00121302466703781	9.33485736681469e-06
Locus_2588_Transcript_2/6_Confidence_0.450_Length_2827	9.43739530967491e-10	0.99999999905626	2670.6160300921	352175.495808779
Locus_29255_Transcript_2/2_Confidence_0.800_Length_1024	9.50789558196163e-10	0.99999999904921	0.0016348223443036	0.00116013347935016
Locus_11232_Transcript_5/5_Confidence_0.692_Length_4403	9.61486334993822e-10	0.999999999038514	0.00122884795491503	9.32650678612533e-06
Locus_23593_Transcript_3/6_Confidence_0.600_Length_1380	9.63831459088738e-10	0.999999999036169	0.00122952000098639	9.33161360148291e-06
Locus_28951_Transcript_1/1_Confidence_1.000_Length_1098	9.96557947274823e-10	0.999999999003442	0.00168644741959096	0.00125970186503605
Locus_17654_Transcript_3/4_Confidence_0.700_Length_2576	9.9975883127712e-10	0.999999999000241	0.00123023926522478	9.46749459805202e-06
Locus_4295_Transcript_20/23_Confidence_0.113_Length_375	1.00417352211224e-09	0.999999998995826	0.00124088705598525	9.41799182454474e-06
Locus_28892_Transcript_2/2_Confidence_0.900_Length_1918	1.00841102135263e-09	0.999999998991589	0.00124206040424109	9.42690820616654e-06
Locus_15611_Transcript_4/4_Confidence_0.500_Length_840	1.01017916254165e-09	0.999999998989821	0.00124254885396483	9.43061998679918e-06
Locus_34126_Transcript_2/3_Confidence_0.667_Length_1525	1.01114594475149e-09	0.999999998988854	0.00118648168212777	9.76652999171237e-06
Locus_522_Transcript_15/23_Confidence_0.172_Length_1013	1.02426644943421e-09	0.999999998975734	0.00124641716779816	9.46001583621485e-06
Locus_1586_Transcript_2/2_Confidence_0.750_Length_4398	1.02858177530862e-09	0.999999998971418	0.00119104422677844	9.80413101744893e-06
Locus_5143_Transcript_6/7_Confidence_0.545_Length_1386	1.03442443499802e-09	0.999999998965576	0.00119255968794197	9.81662037206944e-06
Locus_222_Transcript_15/19_Confidence_0.284_Length_988	1.03854791433378e-09	0.999999998961452	1728.56127267538	2137.70099622915
Locus_34254_Transcript_3/4_Confidence_0.444_Length_936	1.04375397214085e-09	0.999999998956246	0.00119496596708757	9.83645129305763e-06
Locus_7911_Transcript_4/8_Confidence_0.636_Length_3096	1.04965014458003e-09	0.99999999895035	0.0011964781492729	9.84891372168769e-06
Locus_6722_Transcript_8/9_Confidence_0.615_Length_1793	1.06949471501139e-09	0.999999998930505	0.00120151972662348	9.89046341550126e-06
Locus_20014_Transcript_4/4_Confidence_0.700_Length_840	1.06999398230556e-09	0.999999998930006	0.00125869629288196	9.55332809551657e-06
Locus_8413_Transcript_6/8_Confidence_0.467_Length_5105	1.07932041082393e-09	0.99999999892068	0.00120398923378333	9.91081578232936e-06
Locus_1137_Transcript_15/21_Confidence_0.377_Length_4792	1.09244990831314e-09	0.99999999890755	0.00126457812084226	9.59802643978003e-06
Locus_2549_Transcript_11/12_Confidence_0.385_Length_1245	1.09963838035299e-09	0.999999998900362	0.0012664412010704	9.61218483456409e-06
Locus_769_Transcript_1/2_Confidence_0.750_Length_1027	1.10157571953096e-09	0.999999998898424	2666.49910411481	324199.228365598
Locus_1349_Transcript_4/10_Confidence_0.735_Length_2750	1.1073664207828e-09	0.999999998892634	0.00126843362952314	9.62732626339834e-06
Locus_6115_Transcript_5/5_Confidence_0.615_Length_1873	1.10915221451791e-09	0.999999998890848	0.00122794876472709	5.29658613087042e-05
Locus_670_Transcript_26/27_Confidence_0.457_Length_4684	1.10968956246182e-09	0.99999999889031	0.00121151350797888	9.97282747060948e-06
Locus_17819_Transcript_4/5_Confidence_0.692_Length_1904	1.11321940554632e-09	0.999999998886781	0.0012699355186385	9.63873988584802e-06
Locus_29036_Transcript_4/4_Confidence_0.700_Length_1027	1.11791831347574e-09	0.999999998882082	0.00127113682887708	9.64786928042034e-06
Locus_4039_Transcript_7/7_Confidence_0.526_Length_1897	1.13267328849531e-09	0.999999998867327	2535.52331929079	334354.128699198
Locus_29128_Transcript_5/6_Confidence_0.625_Length_1096	1.14100251469296e-09	0.999999998858997	0.00127698232312032	9.69229260703858e-06
Locus_282_Transcript_7/7_Confidence_0.579_Length_1631	1.17499532326093e-09	0.999999998825005	0.00122716902682646	1.01018561948571e-05
Locus_1998_Transcript_8/12_Confidence_0.189_Length_1732	1.18204046550829e-09	0.99999999881796	0.00127737147696231	9.83066809051183e-06
Locus_29049_Transcript_1/2_Confidence_0.500_Length_825	1.18469245524722e-09	0.999999998815308	0.00128779968839557	9.77450144815135e-06
Locus_17181_Transcript_5/5_Confidence_0.545_Length_1503	1.18847831576119e-09	0.999999998811522	0.00128872243619004	9.78151414577732e-06
Locus_1011_Transcript_8/9_Confidence_0.542_Length_3221	1.19421450506252e-09	0.999999998805785	0.00129011615844182	9.79210617892303e-06
Locus_29366_Transcript_6/7_Confidence_0.647_Length_5936	1.220588408124e-09	0.999999998779412	0.00162617274374552	0.000873403869974087
Locus_1272_Transcript_7/7_Confidence_0.458_Length_1948	1.22156984527777e-09	0.99999999877843	2481.60715335885	327241.53335253
Locus_328_Transcript_9/10_Confidence_0.622_Length_2247	1.22812493508206e-09	0.999999998771875	2477.83181255973	326743.492163291
Locus_798_Transcript_6/15_Confidence_0.490_Length_1327	1.22850840611477e-09	0.999999998771492	0.00123950298159747	1.02035122751241e-05
Locus_3185_Transcript_4/5_Confidence_0.231_Length_716	1.23412335906181e-09	0.999999998765877	0.0012407728795776	1.02139788770586e-05
Locus_2090_Transcript_15/15_Confidence_0.622_Length_6400	1.24430177272927e-09	0.999999998755698	0.00130207113715302	9.88296302667301e-06
Locus_6433_Transcript_2/4_Confidence_0.700_Length_2333	1.24621579722373e-09	0.999999998753784	0.00124349262380962	1.02363953179554e-05
Locus_21521_Transcript_2/3_Confidence_0.750_Length_2100	1.24658827704849e-09	0.999999998753412	0.00130260793666225	9.88704270911095e-06
Locus_17750_Transcript_1/4_Confidence_0.583_Length_3338	1.24679222501811e-09	0.999999998753208	0.00124362174959897	1.02374595903895e-05
Locus_35080_Transcript_1/2_Confidence_0.750_Length_1035	1.26569676961452e-09	0.999999998734303	0.00130706443859687	9.92091234307582e-06
Locus_18714_Transcript_2/2_Confidence_0.750_Length_2530	1.27265331606452e-09	0.999999998727347	0.00130867390932401	9.93314447352131e-06
Locus_6994_Transcript_3/3_Confidence_0.667_Length_1851	1.27999333354722e-09	0.999999998720007	0.0013004087783044	1.00081925518716e-05
Locus_8041_Transcript_7/8_Confidence_0.500_Length_1356	1.29717214747416e-09	0.999999998702828	0.00130430722588792	1.00382346266457e-05
Locus_10469_Transcript_6/9_Confidence_0.667_Length_3472	1.30330035652548e-09	0.9999999986967	0.00131568445939919	9.98642577657644e-06
Locus_2770_Transcript_4/5_Confidence_0.692_Length_2384	1.32155064669348e-09	0.999999998678449	0.00131979880908279	1.0017695838623e-05
Locus_1416_Transcript_18/21_Confidence_0.386_Length_3872	1.32347932613186e-09	0.999999998676521	0.0013202310417869	1.00209809275388e-05
Locus_18346_Transcript_2/3_Confidence_0.400_Length_1191	1.34424515962905e-09	0.999999998655755	0.00132485419683885	1.00561183698702e-05
Locus_6931_Transcript_5/5_Confidence_0.714_Length_2512	1.35607203244348e-09	0.999999998643928	0.00126730956410159	1.04327024180899e-05
Locus_8246_Transcript_4/4_Confidence_0.727_Length_1843	1.37714184500481e-09	0.999999998622858	0.00127170554265224	1.04689365425384e-05
Locus_21555_Transcript_3/3_Confidence_0.778_Length_1267	1.37822098178475e-09	0.999999998621779	2397.87116926445	316195.121566308
Locus_152_Transcript_4/9_Confidence_0.409_Length_2098	1.37887945506066e-09	0.999999998621121	0.00127206574481934	1.04719055451488e-05
Locus_3701_Transcript_4/4_Confidence_0.727_Length_2087	1.37939826228006e-09	0.999999998620602	0.00133255587995845	1.01146543172577e-05
Locus_631_Transcript_4/4_Confidence_0.700_Length_1652	1.4025061112477e-09	0.999999998597494	2489.43159982815	302662.934805328
Locus_28950_Transcript_2/6_Confidence_0.643_Length_2066	1.40514089252974e-09	0.999999998594859	0.00168194009365689	0.000910641825334744
Locus_20271_Transcript_2/3_Confidence_0.571_Length_1443	1.4250438606922e-09	0.999999998574956	0.00134233294470678	1.01889653061022e-05
Locus_6875_Transcript_4/4_Confidence_0.625_Length_2380	1.42992695462141e-09	0.999999998570073	0.00128249427669889	1.05578646895458e-05
Locus_1797_Transcript_2/2_Confidence_0.667_Length_2604	1.44555223346998e-09	0.999999998554448	0.00134664694486394	1.02217545035601e-05
Locus_7831_Transcript_5/6_Confidence_0.533_Length_530	1.44625056375247e-09	0.999999998553749	0.00128576821773317	1.05848511343074e-05
Locus_24631_Transcript_6/6_Confidence_0.625_Length_1408	1.46864209682462e-09	0.999999998531358	2457.00832626731	298719.370228618
Locus_19852_Transcript_4/4_Confidence_0.600_Length_3926	1.47794798621703e-09	0.999999998522052	0.00135336600048405	1.02728242413833e-05
Locus_915_Transcript_7/7_Confidence_0.565_Length_1527	1.47851586529413e-09	0.999999998521484	2366.7697061169	307793.113532199
Locus_18227_Transcript_13/17_Confidence_0.625_Length_3627	1.48789314202702e-09	0.999999998512107	0.00135540581139999	1.02883284314531e-05
Locus_8041_Transcript_6/8_Confidence_0.550_Length_1356	1.48814693901045e-09	0.999999998511853	0.00129404220551182	1.06530527519847e-05
Locus_3379_Transcript_3/5_Confidence_0.583_Length_1037	1.48918133380249e-09	0.999999998510819	0.00129424420347011	1.06547178140867e-05
Locus_28_Transcript_5/9_Confidence_0.600_Length_2632	1.49017909123472e-09	0.999999998509821	2345.17762259486	309243.813579856
Locus_2505_Transcript_22/23_Confidence_0.628_Length_9432	1.49143519756478e-09	0.999999998508565	2360.91861194251	307031.87263975
Locus_32578_Transcript_3/3_Confidence_0.667_Length_904	1.51598167352773e-09	0.999999998484018	0.00129944004222883	1.06975471607425e-05
Locus_34276_Transcript_1/3_Confidence_0.727_Length_1329	1.51899581801729e-09	0.999999998481004	0.00130001993399046	1.07023272412815e-05
Locus_28831_Transcript_3/7_Confidence_0.444_Length_2168	1.529848248083e-09	0.999999998470152	0.00181926592069519	0.00120053811417134
Locus_1123_Transcript_29/30_Confidence_0.284_Length_5906	1.5340503312089e-09	0.99999999846595	2325.89785730397	306700.435976449
Locus_7292_Transcript_3/5_Confidence_0.667_Length_5527	1.54496326842946e-09	0.999999998455037	0.00136691138510558	1.03757811465198e-05
Locus_29151_Transcript_1/1_Confidence_1.000_Length_728	1.55230428511288e-09	0.999999998447696	0.00130636973515307	1.07546693710502e-05
Locus_1954_Transcript_9/11_Confidence_0.541_Length_3486	1.56093538095092e-09	0.999999998439065	0.00135966514331471	1.04648569117956e-05
Locus_47743_Transcript_1/1_Confidence_1.000_Length_462	1.57768098585365e-09	0.999999998422319	0.00131113705636641	1.07939673733114e-05
Locus_3618_Transcript_9/14_Confidence_0.460_Length_2192	1.58512147852008e-09	0.999999998414879	2320.34920926189	301753.699466968
Locus_1034_Transcript_13/15_Confidence_0.429_Length_1160	1.58591206833592e-09	0.999999998414088	0.00137496576156369	1.04370028464784e-05
Locus_1121_Transcript_7/14_Confidence_0.468_Length_1555	1.59178070724408e-09	0.999999998408219	2301.57982582208	303492.412657868
Locus_1965_Transcript_6/9_Confidence_0.500_Length_1044	1.59274005095966e-09	0.99999999840726	0.00137629309067583	1.04470920324878e-05
Locus_19306_Transcript_3/6_Confidence_0.467_Length_722	1.63163116351228e-09	0.999999998368369	0.00138377047371863	1.05039290051704e-05
Locus_356_Transcript_26/28_Confidence_0.573_Length_7851	1.654088976899e-09	0.999999998345911	0.00138802570614676	1.05362741916951e-05
Locus_291_Transcript_6/8_Confidence_0.640_Length_3615	1.65424551834548e-09	0.999999998345754	2292.34024622919	298109.66855923
Locus_10469_Transcript_8/9_Confidence_0.667_Length_3472	1.65903857318739e-09	0.999999998340961	0.00137840753205572	1.06093079648144e-05
Locus_5788_Transcript_14/15_Confidence_0.500_Length_3770	1.66738711726566e-09	0.999999998332613	0.00132752772582261	1.09290818475821e-05
Locus_4147_Transcript_10/11_Confidence_0.581_Length_2555	1.6678440850626e-09	0.999999998332156	0.00132760948243875	1.09297558092493e-05
Locus_2959_Transcript_7/7_Confidence_0.684_Length_1442	1.67781555315827e-09	0.999999998322184	0.00139247302773797	1.05700797928978e-05
Locus_3085_Transcript_4/6_Confidence_0.643_Length_2097	1.68548863754836e-09	0.999999998314511	0.00139390086622758	1.05809333413539e-05
Locus_69_Transcript_4/5_Confidence_0.545_Length_1314	1.68551417267793e-09	0.999999998314486	0.00133075657235839	1.09556989667596e-05
Locus_1193_Transcript_5/7_Confidence_0.682_Length_2671	1.68741265405004e-09	0.999999998312587	1618.30132917485	2410.40965992088
Locus_2989_Transcript_3/5_Confidence_0.692_Length_1510	1.69519120962747e-09	0.999999998304809	2260.72956354546	298103.465199222
Locus_5122_Transcript_6/6_Confidence_0.500_Length_1355	1.70181957415139e-09	0.99999999829818	0.00133363803902838	1.09794525909448e-05
Locus_29635_Transcript_4/4_Confidence_0.700_Length_2362	1.72147118782107e-09	0.999999998278529	0.00140053030646381	1.06313266649088e-05
Locus_14997_Transcript_9/10_Confidence_0.519_Length_2029	1.72248160179578e-09	0.999999998277518	0.00140071489167217	1.06327297886699e-05
Locus_861_Transcript_2/3_Confidence_0.667_Length_2453	1.72468839210183e-09	0.999999998275312	0.00140111779197104	1.06357924355516e-05
Locus_4229_Transcript_4/6_Confidence_0.667_Length_5726	1.72735659109691e-09	0.999999998272643	0.00133810829052903	1.10163037718089e-05
Locus_1792_Transcript_6/7_Confidence_0.588_Length_2819	1.73193137609218e-09	0.999999998268069	0.00139178555833344	1.07124181760931e-05
Locus_4012_Transcript_13/14_Confidence_0.585_Length_4020	1.73373548850719e-09	0.999999998266265	0.00140276537653949	1.06483165762322e-05
Locus_328_Transcript_3/10_Confidence_0.622_Length_2247	1.73679504111846e-09	0.999999998263205	0.00140332104784529	1.06525405298777e-05
Locus_237_Transcript_12/17_Confidence_0.281_Length_4520	1.75012981884493e-09	0.99999999824987	0.00140573405270143	1.06708831195038e-05
Locus_5135_Transcript_7/7_Confidence_0.684_Length_2249	1.75920822353959e-09	0.999999998240792	0.00134361279577868	1.10616814262629e-05
Locus_185_Transcript_3/9_Confidence_0.692_Length_4418	1.7596100132522e-09	0.99999999824039	2333.83631738055	283738.255808555
Locus_29304_Transcript_2/5_Confidence_0.455_Length_1149	1.76586056888084e-09	0.999999998234139	0.0013447526896619	1.10710784655456e-05
Locus_34663_Transcript_1/2_Confidence_0.833_Length_535	1.77856529504083e-09	0.999999998221435	0.00134692045885084	1.10889491458244e-05
Locus_237_Transcript_9/17_Confidence_0.156_Length_3518	1.77883319185668e-09	0.999999998221167	0.00205882935375241	0.00193522014028182
Locus_829_Transcript_1/2_Confidence_0.800_Length_775	1.7897358040031e-09	0.999999998210264	0.00141281819790926	1.07247341486501e-05
Locus_29044_Transcript_3/5_Confidence_0.538_Length_329	1.79337233952026e-09	0.999999998206628	0.00189497712502513	0.00136303756793315
Locus_17756_Transcript_17/17_Confidence_0.556_Length_2313	1.79782966291953e-09	0.99999999820217	2223.23142770793	293156.72868974
Locus_33888_Transcript_1/1_Confidence_1.000_Length_747	1.80104675617798e-09	0.999999998198953	0.00140407370171032	1.08071306058986e-05
Locus_1045_Transcript_5/6_Confidence_0.625_Length_2298	1.83152737420755e-09	0.999999998168473	0.00140937719050552	1.08480086356858e-05
Locus_3794_Transcript_7/8_Confidence_0.619_Length_2452	1.84250736889879e-09	0.999999998157493	0.00167110618222399	0.000794382536469144
Locus_1933_Transcript_1/2_Confidence_0.750_Length_3824	1.85167370325701e-09	0.999999998148326	0.0014236573235462	1.08071306058986e-05
Locus_3982_Transcript_5/5_Confidence_0.583_Length_2841	1.86262549828342e-09	0.999999998137375	2296.35647036999	279179.672396736
Locus_25037_Transcript_1/3_Confidence_0.778_Length_950	1.86336235330486e-09	0.999999998136638	0.00142567125554905	1.08224402339454e-05
Locus_9913_Transcript_4/7_Confidence_0.611_Length_5719	1.87310389421214e-09	0.999999998126896	0.00142734227193448	1.08351431121823e-05
Locus_29271_Transcript_4/8_Confidence_0.654_Length_4232	1.87966942011286e-09	0.999999998120331	0.00136375786233831	1.12277561439253e-05
Locus_1689_Transcript_11/17_Confidence_0.660_Length_8050	1.88475302032032e-09	0.999999998115247	0.00142933169870931	1.0850266565331e-05
Locus_4949_Transcript_15/17_Confidence_0.509_Length_2704	1.88649784682582e-09	0.999999998113502	0.00142962884287139	1.08525254351133e-05
Locus_935_Transcript_3/7_Confidence_0.611_Length_2803	1.90509341635448e-09	0.999999998094907	0.00143278267142643	1.08765007082772e-05
Locus_29580_Transcript_4/8_Confidence_0.542_Length_1873	1.90894344775927e-09	0.999999998091057	0.00143343268331659	1.08814420902416e-05
Locus_439_Transcript_14/16_Confidence_0.240_Length_3089	1.91363236368147e-09	0.999999998086368	0.00142333102460583	1.09555635270961e-05
Locus_1349_Transcript_3/10_Confidence_0.647_Length_2750	1.91866300625065e-09	0.999999998081337	0.00143506910422428	1.08938821690406e-05
Locus_121_Transcript_6/11_Confidence_0.576_Length_4416	1.91990623399363e-09	0.999999998080094	2182.05871639508	287725.243905323
Locus_1954_Transcript_8/11_Confidence_0.568_Length_3486	1.93139770843231e-09	0.999999998068602	0.00142628909695922	1.09783644644791e-05
Locus_29655_Transcript_4/9_Confidence_0.652_Length_3078	1.93669269510366e-09	0.999999998063307	0.00137294723244157	1.13035149656335e-05
Locus_29125_Transcript_1/3_Confidence_0.667_Length_1817	1.93881499743753e-09	0.999999998061185	0.00143844166971095	1.09195205540485e-05
Locus_3587_Transcript_5/5_Confidence_0.538_Length_431	1.941365512792e-09	0.999999998058634	0.00143886656896966	1.09227506683164e-05
Locus_5126_Transcript_4/6_Confidence_0.625_Length_3850	1.95935812019599e-09	0.999999998040642	0.00137654171218718	1.13331488800841e-05
Locus_4295_Transcript_16/23_Confidence_0.212_Length_3040	1.9753322311189e-09	0.999999998024668	0.00144448457845905	1.09654594309739e-05
Locus_8579_Transcript_3/11_Confidence_0.242_Length_1806	2.01336514127348e-09	0.999999997986635	0.00138497874662326	1.14027070253261e-05
Locus_18670_Transcript_3/5_Confidence_0.615_Length_1265	2.02883665423315e-09	0.999999997971163	0.00144214918318836	1.1100616915495e-05
Locus_8778_Transcript_1/5_Confidence_0.588_Length_2901	2.03445060797947e-09	0.999999997965549	0.001388225231531	1.14294726016349e-05
Locus_645_Transcript_12/15_Confidence_0.591_Length_3875	2.03596894898794e-09	0.999999997964031	2145.91755358499	282957.518641796
Locus_5022_Transcript_6/8_Confidence_0.619_Length_5540	2.03958860911513e-09	0.999999997960411	0.00138901238186662	1.14359622719626e-05
Locus_3134_Transcript_5/5_Confidence_0.267_Length_769	2.04015382365696e-09	0.999999997959846	0.00145500163505632	1.10454126026043e-05
Locus_15944_Transcript_6/9_Confidence_0.714_Length_2149	2.06371197908339e-09	0.999999997936288	0.00145875983236441	1.10739837198838e-05
Locus_9563_Transcript_5/6_Confidence_0.643_Length_1928	2.07325134837788e-09	0.999999997926749	0.00146027220099393	1.10854813301168e-05
Locus_28886_Transcript_1/2_Confidence_0.750_Length_942	2.09225936576019e-09	0.999999997907741	0.00146326973424708	1.11082698373694e-05
Locus_1414_Transcript_2/3_Confidence_0.714_Length_1105	2.11089179469326e-09	0.999999997889108	0.00146618765186233	1.11304532035099e-05
Locus_18132_Transcript_1/3_Confidence_0.714_Length_2833	2.12283290945692e-09	0.999999997877167	0.00146804722349021	1.11445905985961e-05
Locus_844_Transcript_11/11_Confidence_0.656_Length_2249	2.12670281385385e-09	0.999999997873297	0.00140213045714374	1.15441158935913e-05
Locus_25023_Transcript_3/3_Confidence_0.714_Length_1732	2.12734696525274e-09	0.999999997872653	0.00146874808609811	1.11499189208047e-05
Locus_4630_Transcript_7/9_Confidence_0.700_Length_1928	2.12879658345599e-09	0.999999997871203	0.00140244059928285	1.15466729335683e-05
Locus_2397_Transcript_2/3_Confidence_0.667_Length_1488	2.15407547354829e-09	0.999999997845925	0.00147287456751757	1.1181290730104e-05
Locus_15944_Transcript_8/9_Confidence_0.643_Length_2149	2.16152518106583e-09	0.999999997838475	0.00146282521067478	1.12599973108155e-05
Locus_8148_Transcript_6/6_Confidence_0.571_Length_1864	2.17352591480591e-09	0.999999997826474	0.00146464632542126	1.12740356205171e-05
Locus_3450_Transcript_2/5_Confidence_0.667_Length_9317	2.17918705303077e-09	0.999999997820813	0.0014655026989871	1.12806371097142e-05
Locus_5756_Transcript_7/11_Confidence_0.485_Length_1595	2.18744133917426e-09	0.999999997812559	0.00141103283945151	1.16175143094688e-05
Locus_1935_Transcript_2/2_Confidence_0.857_Length_1020	2.1980968156754e-09	0.999999997801903	0.00147958530464775	1.12323100396991e-05
Locus_29211_Transcript_3/6_Confidence_0.607_Length_1959	2.20987694810049e-09	0.999999997790123	0.00141427285678876	1.16442279462953e-05
Locus_13808_Transcript_4/4_Confidence_0.667_Length_3154	2.21413842815821e-09	0.999999997785862	0.00148200489202833	1.12507054552057e-05
Locus_1554_Transcript_6/7_Confidence_0.280_Length_1883	2.21617524331919e-09	0.999999997783825	0.00147105609107393	1.13234465714395e-05
Locus_17855_Transcript_9/15_Confidence_0.458_Length_2008	2.21676343947763e-09	0.999999997783237	0.00148239952753162	1.12537057619604e-05
Locus_31814_Transcript_2/3_Confidence_0.600_Length_554	2.21828166946381e-09	0.999999997781718	0.00141548008474525	1.16541814707003e-05
Locus_870_Transcript_3/6_Confidence_0.647_Length_1482	2.21996465654684e-09	0.999999997780035	2108.28621167023	274163.812732876
Locus_1916_Transcript_11/13_Confidence_0.510_Length_1894	2.22767904123344e-09	0.999999997772321	0.00148403668748186	1.12661526703995e-05
Locus_2003_Transcript_5/8_Confidence_0.667_Length_7825	2.23271956478754e-09	0.99999999776728	0.00148479061882351	1.12718846312129e-05
Locus_881_Transcript_4/5_Confidence_0.692_Length_6038	2.23560159273717e-09	0.999999997764398	0.00141795669307351	1.16746010372738e-05
Locus_15555_Transcript_2/4_Confidence_0.700_Length_1663	2.26475616038613e-09	0.999999997735244	0.00147824206766436	1.13788418468984e-05
Locus_13253_Transcript_1/4_Confidence_0.667_Length_1913	2.2707149494039e-09	0.999999997729285	0.00149043161085253	1.13147720255712e-05
Locus_34405_Transcript_1/1_Confidence_1.000_Length_989	2.27512186867784e-09	0.999999997724878	0.0014797598616226	1.13905423222051e-05
Locus_17733_Transcript_5/8_Confidence_0.667_Length_2225	2.27587504397775e-09	0.999999997724125	0.00149119205545139	1.13205535786612e-05
Locus_3917_Transcript_2/2_Confidence_0.750_Length_1102	2.31937813399696e-09	0.999999997680622	0.00142973086985493	1.17716801703667e-05
Locus_16325_Transcript_2/3_Confidence_0.714_Length_3725	2.33090458046092e-09	0.999999997669095	0.0014878372893717	1.14528107510711e-05
Locus_18387_Transcript_5/9_Confidence_0.652_Length_2636	2.33233321544901e-09	0.999999997667667	0.00215400104868956	0.00175335362278333
Locus_483_Transcript_6/11_Confidence_0.600_Length_4705	2.33628771884042e-09	0.999999997663712	0.00143206734844766	1.17909449138224e-05
Locus_1417_Transcript_11/13_Confidence_0.553_Length_3409	2.34401109633353e-09	0.999999997655989	0.00150111037098454	1.13959619338854e-05
Locus_693_Transcript_5/10_Confidence_0.690_Length_4820	2.34932917564379e-09	0.999999997650671	0.0014904723217402	1.14731242812519e-05
Locus_1226_Transcript_3/6_Confidence_0.643_Length_1059	2.36217667648475e-09	0.999999997637823	0.00150371697133478	1.14157800059523e-05
Locus_17811_Transcript_2/3_Confidence_0.714_Length_2364	2.36724984059578e-09	0.99999999763275	0.00149302002893279	1.14927647206341e-05
Locus_990_Transcript_10/13_Confidence_0.705_Length_6776	2.3815655003645e-09	0.999999997618434	2141.23478630024	260312.596028612
Locus_28971_Transcript_3/3_Confidence_0.818_Length_1933	2.38665265328564e-09	0.999999997613347	0.00143894991754164	1.18476936220579e-05
Locus_6326_Transcript_2/2_Confidence_0.667_Length_682	2.40059239153823e-09	0.999999997599408	0.00144083497657191	1.18632365966344e-05
Locus_29219_Transcript_3/3_Confidence_0.500_Length_823	2.40138153806413e-09	0.999999997598618	0.00184761649772929	0.000900259327120011
Locus_792_Transcript_4/5_Confidence_0.500_Length_1536	2.41834952063869e-09	0.99999999758165	0.0021333829312017	0.00165142851426226
Locus_8426_Transcript_5/7_Confidence_0.500_Length_1565	2.4191076919422e-09	0.999999997580892	0.00151178684459184	1.1477136180806e-05
Locus_1199_Transcript_9/14_Confidence_0.609_Length_3778	2.42957465257376e-09	0.999999997570425	0.00151325450559517	1.14882950820558e-05
Locus_3972_Transcript_7/7_Confidence_0.556_Length_989	2.43658349052822e-09	0.999999997563417	0.00151423453042613	1.14957464123637e-05
Locus_6937_Transcript_7/7_Confidence_0.611_Length_1709	2.442398394642e-09	0.999999997557602	2125.9193433733	258449.815637546
Locus_207_Transcript_4/8_Confidence_0.667_Length_2023	2.44988851427763e-09	0.999999997550111	2035.82807846754	268434.566668061
Locus_4635_Transcript_8/11_Confidence_0.657_Length_4201	2.45846853985654e-09	0.999999997541531	0.00151728069054987	1.15189070868345e-05
Locus_35_Transcript_4/9_Confidence_0.391_Length_4283	2.46604237030823e-09	0.999999997533958	0.00144957414635369	1.1935294884927e-05
Locus_23458_Transcript_3/4_Confidence_0.600_Length_2852	2.47743936476752e-09	0.999999997522561	0.00151990427932194	1.1538854963981e-05
Locus_20376_Transcript_5/7_Confidence_0.611_Length_3121	2.48131237778892e-09	0.999999997518688	0.00152043799587197	1.15429129724976e-05
Locus_10288_Transcript_6/6_Confidence_0.667_Length_4115	2.48293063886962e-09	0.999999997517069	0.00145179997141109	1.19536479887574e-05
Locus_34324_Transcript_1/1_Confidence_1.000_Length_897	2.49182086076161e-09	0.999999997508179	0.00152188288579262	1.15538989296201e-05
Locus_4704_Transcript_3/4_Confidence_0.600_Length_2588	2.49269038743449e-09	0.99999999750731	0.00151044752576902	1.16271170869537e-05
Locus_17703_Transcript_10/14_Confidence_0.545_Length_2370	2.49861564771692e-09	0.999999997501384	0.00152281461150451	1.15609831529603e-05
Locus_8767_Transcript_4/6_Confidence_0.688_Length_3032	2.50071063856439e-09	0.999999997499289	0.00145413072388179	1.19728663615343e-05
Locus_3176_Transcript_5/7_Confidence_0.579_Length_1079	2.50290732584091e-09	0.999999997497093	0.00207087591913746	0.00144468633822585
Locus_123_Transcript_17/23_Confidence_0.455_Length_4695	2.51343967860862e-09	0.99999999748656	0.00152484058427198	1.15763873492542e-05
Locus_30649_Transcript_2/3_Confidence_0.571_Length_1357	2.53632015390082e-09	0.99999999746368	0.0015279495792316	1.1600026271668e-05
Locus_4255_Transcript_1/10_Confidence_0.519_Length_4775	2.53808296601932e-09	0.999999997461917	0.00151658680557488	1.16744472397197e-05
Locus_28973_Transcript_3/7_Confidence_0.684_Length_3527	2.54252385811782e-09	0.999999997457476	0.00152878878363766	1.16064071008267e-05
Locus_342_Transcript_1/10_Confidence_0.440_Length_1864	2.56634380413345e-09	0.999999997433656	1521.70594899711	2456.58565921379
Locus_1154_Transcript_8/10_Confidence_0.385_Length_1775	2.57157084515569e-09	0.999999997428429	0.00153269719634026	1.1636124570419e-05
Locus_739_Transcript_17/22_Confidence_0.549_Length_4493	2.57916499268873e-09	0.999999997420835	0.00146426468800838	1.20564276636841e-05
Locus_21665_Transcript_13/14_Confidence_0.432_Length_1314	2.57953547411205e-09	0.999999997420465	0.00153376293918653	1.16442279462953e-05
Locus_30935_Transcript_2/4_Confidence_0.700_Length_3117	2.60064880741595e-09	0.999999997399351	0.00152491107100888	1.17386232392439e-05
Locus_1775_Transcript_7/12_Confidence_0.606_Length_4043	2.61276844604197e-09	0.999999997387232	0.00153818242917552	1.16778317222324e-05
Locus_34544_Transcript_1/1_Confidence_1.000_Length_1136	2.62596200339971e-09	0.999999997374038	0.00153992490914862	1.16910808223226e-05
Locus_8947_Transcript_3/3_Confidence_0.714_Length_2378	2.62873378620299e-09	0.999999997371266	0.00154029011399416	1.16938576953789e-05
Locus_627_Transcript_3/7_Confidence_0.632_Length_8003	2.64323729570748e-09	0.999999997356763	0.00147236551218754	1.21232255789193e-05
Locus_4511_Transcript_7/10_Confidence_0.640_Length_4044	2.65504396246286e-09	0.999999997344956	0.00153202325567254	1.17934555323011e-05
Locus_20239_Transcript_10/11_Confidence_0.345_Length_2035	2.66681809968361e-09	0.999999997333182	0.00154527823815337	1.17317856184346e-05
Locus_18198_Transcript_8/9_Confidence_0.583_Length_1803	2.70781519429164e-09	0.999999997292185	0.00155058664800672	1.17721492931486e-05
Locus_538_Transcript_1/2_Confidence_0.667_Length_1286	2.72347044916188e-09	0.99999999727653	1989.13913448932	258662.502266402
Locus_977_Transcript_4/5_Confidence_0.692_Length_1548	2.73222577895638e-09	0.999999997267774	0.00148336831734702	1.22139544202944e-05
Locus_4678_Transcript_1/3_Confidence_0.714_Length_7774	2.74795852739373e-09	0.999999997252041	0.00155572460021442	1.18112172608968e-05
Locus_1004_Transcript_20/26_Confidence_0.440_Length_4169	2.7570324911963e-09	0.999999997242968	0.00154506003985695	1.18939662922425e-05
Locus_737_Transcript_13/22_Confidence_0.356_Length_1910	2.7763020771232e-09	0.999999997223698	0.00148871568726647	1.22580494078033e-05
Locus_5566_Transcript_4/6_Confidence_0.688_Length_3813	2.77681377891525e-09	0.999999997223186	0.00148877737541524	1.22585580976461e-05
Locus_69_Transcript_3/5_Confidence_0.455_Length_1204	2.78450229540539e-09	0.999999997215498	0.00148970331151201	1.22661935148032e-05
Locus_2051_Transcript_4/8_Confidence_0.696_Length_6340	2.80879552949642e-09	0.999999997191204	0.0015634016011177	1.18695923940011e-05
Locus_16197_Transcript_2/7_Confidence_0.667_Length_2213	2.82204104529171e-09	0.999999997177959	0.00221212897748544	0.0017199579588194
Locus_18368_Transcript_1/2_Confidence_0.750_Length_3256	2.84157863905676e-09	0.999999997158421	0.00155558734404909	1.19751314100706e-05
Locus_3644_Transcript_13/22_Confidence_0.290_Length_6806	2.84466306066378e-09	0.999999997155337	0.00156786762975549	1.1903552030858e-05
Locus_11772_Transcript_4/6_Confidence_0.438_Length_704	2.85046319881133e-09	0.999999997149537	0.00155667949579003	1.19835519559947e-05
Locus_29087_Transcript_4/4_Confidence_0.727_Length_918	2.85903811736432e-09	0.999999997140962	0.00155773108889405	1.19916598100226e-05
Locus_3448_Transcript_4/5_Confidence_0.333_Length_1553	2.8704300047977e-09	0.99999999712957	0.00157104917478246	1.19277446511511e-05
Locus_21555_Transcript_1/3_Confidence_0.778_Length_1267	2.88557810979029e-09	0.999999997114422	0.00157290928243948	1.19418890694698e-05
Locus_1244_Transcript_7/9_Confidence_0.600_Length_2603	2.89839208189591e-09	0.999999997101608	0.00157447687659618	1.19538092306316e-05
Locus_22408_Transcript_17/24_Confidence_0.652_Length_6690	2.92159796355662e-09	0.999999997078402	0.0015773021779969	1.19752932320461e-05
Locus_11297_Transcript_32/32_Confidence_0.223_Length_1995	2.92809221313917e-09	0.999999997071908	1935.09634308884	255146.083335979
Locus_18111_Transcript_6/8_Confidence_0.667_Length_2829	2.94733426553506e-09	0.999999997052666	0.00158041533445585	1.19989662647855e-05
Locus_29179_Transcript_3/3_Confidence_0.667_Length_966	2.99298319461627e-09	0.999999997007017	0.00157384907619391	1.21159327039286e-05
Locus_30380_Transcript_5/5_Confidence_0.455_Length_963	3.00267422037592e-09	0.999999996997326	0.00151518898552623	1.24763579724328e-05
Locus_3138_Transcript_1/6_Confidence_0.625_Length_5193	3.04579494958546e-09	0.999999996954205	0.00204739017678822	0.00131927380894338
Locus_681_Transcript_3/4_Confidence_0.700_Length_1236	3.05404712630519e-09	0.999999996945953	1925.32883154907	250360.634186713
Locus_17917_Transcript_4/5_Confidence_0.429_Length_1005	3.06477809797201e-09	0.999999996935222	0.00159436051041993	1.21050098283047e-05
Locus_29057_Transcript_5/7_Confidence_0.684_Length_3681	3.07315739522807e-09	0.999999996926843	0.00159533958130795	1.21124551058947e-05
Locus_512_Transcript_4/6_Confidence_0.750_Length_1773	3.08421466144182e-09	0.999999996915785	0.00229808767120472	0.00198250171635544
Locus_4268_Transcript_3/5_Confidence_0.615_Length_2089	3.0858730015737e-09	0.999999996914127	0.00159682134973824	1.21237231401177e-05
Locus_29613_Transcript_1/1_Confidence_1.000_Length_1627	3.10182268759007e-09	0.999999996898177	0.00158654013319074	1.22137860840404e-05
Locus_3446_Transcript_12/18_Confidence_0.660_Length_5022	3.10638959000187e-09	0.99999999689361	0.00159920228827882	1.21418289381751e-05
Locus_830_Transcript_5/9_Confidence_0.292_Length_498	3.13745107671792e-09	0.999999996862549	0.00153022519216939	1.26003571809546e-05
Locus_1374_Transcript_10/11_Confidence_0.424_Length_1878	3.15388737348599e-09	0.999999996846113	0.0016046680400801	1.21833934592767e-05
Locus_6926_Transcript_1/2_Confidence_0.667_Length_1529	3.17013726380821e-09	0.999999996829863	0.00153379632369601	1.26298078048851e-05
Locus_29747_Transcript_2/2_Confidence_0.857_Length_953	3.17416226636169e-09	0.999999996825838	0.00184254606301447	0.000786230771755076
Locus_793_Transcript_6/9_Confidence_0.355_Length_3554	3.18135151555765e-09	0.999999996818648	1971.84686186372	239710.351246736
Locus_32946_Transcript_3/3_Confidence_0.667_Length_1651	3.19322190911464e-09	0.999999996806778	0.00159693419406653	1.22939304980386e-05
Locus_25875_Transcript_4/4_Confidence_0.625_Length_1228	3.19735571352453e-09	0.999999996802644	0.00159739882241876	1.22975130986544e-05
Locus_4811_Transcript_1/2_Confidence_0.750_Length_2370	3.20669646391991e-09	0.999999996793304	0.00153775703280351	1.26624714651885e-05
Locus_16446_Transcript_5/7_Confidence_0.556_Length_2989	3.21151183424462e-09	0.999999996788488	0.00161121428381638	1.22331752175025e-05
Locus_29580_Transcript_5/8_Confidence_0.500_Length_2137	3.24060767109557e-09	0.999999996759392	0.00161448517920643	1.22580494078033e-05
Locus_25977_Transcript_1/1_Confidence_1.000_Length_1116	3.24323590206177e-09	0.999999996756764	1879.6082381053	247826.118526176
Locus_15675_Transcript_3/3_Confidence_0.667_Length_4176	3.27224114471392e-09	0.999999996727759	0.00161801567605775	1.22848979718128e-05
Locus_4366_Transcript_17/26_Confidence_0.430_Length_5126	3.29017602052062e-09	0.999999996709824	0.0015466717216626	1.27359911518732e-05
Locus_29545_Transcript_3/3_Confidence_0.786_Length_194	3.30629190692378e-09	0.999999996693708	0.00162178659909002	1.23135751261833e-05
Locus_22738_Transcript_4/5_Confidence_0.667_Length_4112	3.30710803186918e-09	0.999999996692892	0.00162187659721471	1.23142595474769e-05
Locus_6_Transcript_8/11_Confidence_0.457_Length_2161	3.31444804935188e-09	0.999999996685552	0.00237967302065027	0.00219496987024208
Locus_563_Transcript_6/11_Confidence_0.525_Length_2064	3.31738991832253e-09	0.99999999668261	0.0015495400549986	1.27596466534458e-05
Locus_30935_Transcript_1/4_Confidence_0.700_Length_3117	3.32099681088494e-09	0.999999996679003	0.00154991884599295	1.2762770599938e-05
Locus_34144_Transcript_2/3_Confidence_0.667_Length_753	3.32354566090487e-09	0.999999996676454	0.00155018633939133	1.2764976659777e-05
Locus_3724_Transcript_20/27_Confidence_0.330_Length_4645	3.32943927983109e-09	0.999999996670561	0.00162433289659732	1.23329393573264e-05
Locus_29522_Transcript_1/5_Confidence_0.667_Length_2247	3.38031014290863e-09	0.99999999661969	0.00162988118495939	1.23751336423454e-05
Locus_5948_Transcript_2/3_Confidence_0.778_Length_1438	3.3856603076643e-09	0.99999999661434	0.00155665647657399	1.28183372488768e-05
Locus_9419_Transcript_7/8_Confidence_0.478_Length_1498	3.39066441590319e-09	0.999999996609336	0.00155717372198089	1.28226031106983e-05
Locus_28908_Transcript_1/2_Confidence_0.667_Length_1090	3.40857897462854e-09	0.999999996591421	0.00155902061497653	1.28378349691446e-05
Locus_29834_Transcript_9/9_Confidence_0.375_Length_824	3.41977934859017e-09	0.999999996580221	0.00156017150369536	1.28473267081324e-05
Locus_223_Transcript_3/4_Confidence_0.500_Length_2611	3.43385231360571e-09	0.999999996566148	0.00162323938670362	1.24967666342968e-05
Locus_16446_Transcript_3/7_Confidence_0.667_Length_2989	3.44784989447788e-09	0.99999999655215	0.00218290145858697	0.00145925183248716
Locus_127_Transcript_9/12_Confidence_0.375_Length_1453	3.46535511397406e-09	0.999999996534645	1322.18711311203	1983.21963108095
Locus_1807_Transcript_7/10_Confidence_0.185_Length_2201	3.51174000989829e-09	0.99999999648826	0.00227289864703585	0.00166324957362667
Locus_2003_Transcript_6/8_Confidence_0.571_Length_7810	3.54316764816787e-09	0.999999996456832	0.00164721988076438	1.25069960238891e-05
Locus_3424_Transcript_1/2_Confidence_0.750_Length_5785	3.54462448282078e-09	0.999999996455376	0.00157280663075589	1.29515339772543e-05
Locus_34293_Transcript_1/1_Confidence_1.000_Length_602	3.55317419931112e-09	0.999999996446826	0.00164826496927119	1.25149441636643e-05
Locus_2772_Transcript_6/7_Confidence_0.333_Length_705	3.57778040527279e-09	0.99999999642222	0.00165082522156126	1.25344155441816e-05
Locus_10469_Transcript_4/9_Confidence_0.667_Length_3472	3.58295160207689e-09	0.999999996417048	0.0016513615527522	1.25384944940914e-05
Locus_30012_Transcript_3/4_Confidence_0.667_Length_1675	3.60894536477474e-09	0.999999996391055	0.00165404844461872	1.25589291296993e-05
Locus_128_Transcript_9/11_Confidence_0.684_Length_2738	3.64481023140684e-09	0.99999999635519	1818.18169670465	239722.757966752
Locus_30307_Transcript_5/6_Confidence_0.441_Length_2051	3.6936897984674e-09	0.99999999630631	0.00166270556282907	1.26247699077146e-05
Locus_800_Transcript_5/7_Confidence_0.565_Length_1229	3.70091346457713e-09	0.999999996299087	0.0015881479688868	1.30780640367683e-05
Locus_28917_Transcript_1/1_Confidence_1.000_Length_573	3.71573494195587e-09	0.999999996284265	0.00158957666951666	1.3089847662524e-05
Locus_1815_Transcript_2/2_Confidence_0.750_Length_2634	3.72036612628079e-09	0.999999996279634	0.00159002219979752	1.30935223104922e-05
Locus_22408_Transcript_15/24_Confidence_0.652_Length_6690	3.73744823978228e-09	0.999999996262552	0.00166711573962429	1.26583114669435e-05
Locus_10475_Transcript_1/3_Confidence_0.667_Length_2810	3.74398545499588e-09	0.999999996256015	0.00165511682063415	1.27425838593151e-05
Locus_3305_Transcript_4/5_Confidence_0.462_Length_1540	3.75865993884617e-09	0.99999999624134	0.00159368970307564	1.3123771294927e-05
Locus_3097_Transcript_3/3_Confidence_0.571_Length_1137	3.77304965049063e-09	0.99999999622695	1800.37310514153	237373.456912177
Locus_467_Transcript_48/55_Confidence_0.280_Length_3953	3.83665477166062e-09	0.999999996163345	0.00167696831529262	1.27332462033888e-05
Locus_2956_Transcript_12/13_Confidence_0.389_Length_4272	3.85861453899849e-09	0.999999996141385	0.00227206880760894	0.00156482993308484
Locus_1826_Transcript_11/15_Confidence_0.537_Length_2435	3.87604826013188e-09	0.999999996123952	0.00168082602512223	1.27625867960364e-05
Locus_7386_Transcript_7/8_Confidence_0.682_Length_3400	3.88983634191931e-09	0.999999996110164	0.00160603785160316	1.32256184827035e-05
Locus_15618_Transcript_4/11_Confidence_0.472_Length_1849	3.90762344704143e-09	0.999999996092377	0.00231338610765186	0.00166332143690157
Locus_5417_Transcript_5/7_Confidence_0.650_Length_1643	3.91959864565194e-09	0.999999996080401	0.00160879457484522	1.32483562009794e-05
Locus_21184_Transcript_1/8_Confidence_0.452_Length_986	3.94649202206665e-09	0.999999996053508	0.00161127168632019	1.32687877607495e-05
Locus_2188_Transcript_7/9_Confidence_0.680_Length_2399	3.99018196262091e-09	0.999999996009818	0.00236381391302646	0.00178075197715914
Locus_571_Transcript_5/7_Confidence_0.562_Length_1582	3.99616340018838e-09	0.999999996003837	0.00161581273973727	1.33062432616755e-05
Locus_798_Transcript_12/15_Confidence_0.408_Length_1328	4.03841859952792e-09	0.999999995961581	1778.14554526248	231211.748035354
Locus_6980_Transcript_18/24_Confidence_0.375_Length_4312	4.03865507703216e-09	0.999999995961345	0.00169643599883089	1.2881313907121e-05
Locus_31274_Transcript_1/2_Confidence_0.667_Length_831	4.0394367850638e-09	0.999999995960563	0.00169650985335003	1.28818756422381e-05
Locus_1066_Transcript_6/7_Confidence_0.650_Length_2754	4.06441524880563e-09	0.999999995935585	0.0016859754126412	1.2980559302821e-05
Locus_2470_Transcript_9/13_Confidence_0.500_Length_1884	4.08403444396299e-09	0.999999995915966	0.00170070547552129	1.29137875461047e-05
Locus_63_Transcript_4/5_Confidence_0.500_Length_826	4.1219736512943e-09	0.999999995878026	0.0016913175638865	1.30217584138063e-05
Locus_516_Transcript_3/7_Confidence_0.588_Length_4557	4.12273026828558e-09	0.99999999587727	1767.71711082594	229854.984582109
Locus_17703_Transcript_7/14_Confidence_0.591_Length_2367	4.13164613632944e-09	0.999999995868354	0.00170514570678997	1.29475602367947e-05
Locus_16446_Transcript_2/7_Confidence_0.611_Length_2989	4.16856626994644e-09	0.999999995831434	0.00163124317054294	1.34335190121466e-05
Locus_122_Transcript_6/11_Confidence_0.387_Length_1150	4.17889167714236e-09	0.999999995821108	0.00169654387889711	1.30620646096052e-05
Locus_6857_Transcript_3/4_Confidence_0.455_Length_4951	4.18909340549334e-09	0.999999995810907	0.00163304734820352	1.34484007740368e-05
Locus_23511_Transcript_5/5_Confidence_0.667_Length_1260	4.19273249452345e-09	0.999999995807268	0.00171078503448356	1.29904537634521e-05
Locus_2907_Transcript_15/17_Confidence_0.362_Length_2003	4.19869627954483e-09	0.999999995801304	0.00163388901307989	1.34553432661629e-05
Locus_9603_Transcript_4/4_Confidence_0.750_Length_773	4.20495593900228e-09	0.999999995795044	0.00169891878997947	1.30803804505256e-05
Locus_9721_Transcript_6/6_Confidence_0.706_Length_2726	4.22313950476649e-09	0.99999999577686	0.00171356847432201	1.30116251791033e-05
Locus_5827_Transcript_4/5_Confidence_0.500_Length_1568	4.29971303006482e-09	0.999999995700287	0.00164265397964593	1.35276419847967e-05
Locus_2437_Transcript_4/4_Confidence_0.700_Length_1139	4.30048596733457e-09	0.999999995699514	0.00172057952269205	1.30649531736311e-05
Locus_13454_Transcript_2/3_Confidence_0.571_Length_830	4.30132762740953e-09	0.999999995698672	0.00232112874097161	0.00158464508386354
Locus_2798_Transcript_5/5_Confidence_0.556_Length_1299	4.31712343651469e-09	0.999999995682877	0.00172207486542188	1.30763272647864e-05
Locus_648_Transcript_7/11_Confidence_0.543_Length_2076	4.35399583054163e-09	0.999999995646004	0.00164729837354567	1.35659522508068e-05
Locus_7720_Transcript_9/14_Confidence_0.632_Length_9058	4.39687353193108e-09	0.999999995603126	0.00172918141424875	1.31303825818414e-05
Locus_12053_Transcript_10/13_Confidence_0.273_Length_563	4.3974517360823e-09	0.999999995602548	0.00172923256899271	1.31307716885157e-05
Locus_34225_Transcript_1/2_Confidence_0.667_Length_760	4.45663950188191e-09	0.99999999554336	0.00254555807211065	0.00227798950956238
Locus_16387_Transcript_1/2_Confidence_0.750_Length_2297	4.45867942566736e-09	0.999999995541321	0.00173462071286131	1.31717566278574e-05
Locus_1538_Transcript_4/8_Confidence_0.583_Length_3284	4.46874814929998e-09	0.999999995531252	0.00239540796562961	0.00176411919533886
Locus_3440_Transcript_8/8_Confidence_0.565_Length_1753	4.47670400749445e-09	0.999999995523296	0.00165763455636614	1.36512137111573e-05
Locus_11179_Transcript_6/8_Confidence_0.650_Length_1258	4.48697623500749e-09	0.999999995513024	0.00172391473334598	1.32731599536069e-05
Locus_2505_Transcript_16/23_Confidence_0.640_Length_9432	4.49682879821722e-09	0.999999995503171	0.00172476576531984	1.32797236481127e-05
Locus_9599_Transcript_2/9_Confidence_0.267_Length_1393	4.53094106678265e-09	0.999999995469059	0.00166213345604155	1.36883249364493e-05
Locus_18139_Transcript_3/5_Confidence_0.538_Length_1244	4.54134541083562e-09	0.999999995458655	0.00174180545065346	1.32264080496386e-05
Locus_929_Transcript_16/16_Confidence_0.354_Length_1632	4.54221382728548e-09	0.999999995457786	1781.74447299271	216588.656107199
Locus_1656_Transcript_6/6_Confidence_0.706_Length_1186	4.55029158796805e-09	0.999999995449708	1706.88975538961	225041.177215662
Locus_23655_Transcript_6/8_Confidence_0.591_Length_2315	4.58155691163142e-09	0.999999995418443	0.00174526384356033	1.3252714937202e-05
Locus_34239_Transcript_1/2_Confidence_0.667_Length_1170	4.60870852592166e-09	0.999999995391291	0.0017475857865698	1.32703773157508e-05
Locus_3423_Transcript_1/5_Confidence_0.667_Length_1841	4.61453042444049e-09	0.99999999538547	0.00174808228277102	1.32741540356743e-05
Locus_29006_Transcript_7/9_Confidence_0.379_Length_757	4.69362160249176e-09	0.999999995306378	0.00240647090071194	0.00235349342637179
Locus_4060_Transcript_8/12_Confidence_0.649_Length_3597	4.74589811894077e-09	0.999999995254102	0.00174581564308683	1.34420770956703e-05
Locus_18876_Transcript_4/9_Confidence_0.185_Length_841	4.77709660717807e-09	0.999999995222903	0.00176175442456791	1.33781559948623e-05
Locus_129_Transcript_4/10_Confidence_0.206_Length_1068	4.78221873212448e-09	0.999999995217781	0.00176217931544534	1.33813881221802e-05
Locus_8778_Transcript_5/5_Confidence_0.765_Length_3109	4.79515605000813e-09	0.999999995204844	0.00168347288493697	1.38643574640432e-05
Locus_1757_Transcript_9/13_Confidence_0.543_Length_2456	4.79601747205294e-09	0.999999995203983	0.0017633222258605	1.33900822079528e-05
Locus_49271_Transcript_1/1_Confidence_1.000_Length_460	4.80114970002887e-09	0.99999999519885	0.00168394630409387	1.38682628626881e-05
Locus_936_Transcript_1/4_Confidence_0.357_Length_1628	4.81818129838274e-09	0.999999995181819	0.00168528910549647	1.38793401166685e-05
Locus_2279_Transcript_3/6_Confidence_0.667_Length_2044	4.82376127930451e-09	0.999999995176239	0.0017656125000656	1.34075043156524e-05
Locus_9129_Transcript_6/6_Confidence_0.706_Length_1627	4.8272280617212e-09	0.999999995172772	0.00168600086771135	1.3885211712353e-05
Locus_1083_Transcript_4/4_Confidence_0.625_Length_2999	4.84030682201819e-09	0.999999995159693	0.00176697349829693	1.34178574619193e-05
Locus_4511_Transcript_8/10_Confidence_0.600_Length_4044	4.86904350172068e-09	0.999999995130956	0.00168927743746733	1.39122414824981e-05
Locus_2282_Transcript_1/2_Confidence_0.750_Length_1959	4.87819895589325e-09	0.999999995121801	0.0017700769294886	1.34414654423881e-05
Locus_5690_Transcript_3/3_Confidence_0.714_Length_1857	4.8843279421007e-09	0.999999995115672	0.00169046966688989	1.39220767165136e-05
Locus_24992_Transcript_2/6_Confidence_0.667_Length_1817	4.9230873822026e-09	0.999999995076913	0.00177372934648926	1.34692497762511e-05
Locus_870_Transcript_2/6_Confidence_0.706_Length_1527	4.92351404091096e-09	0.999999995076486	0.00257993490710931	0.00236647146125
Locus_1920_Transcript_20/21_Confidence_0.623_Length_2429	4.93328966566509e-09	0.99999999506671	0.00169426950304897	1.39534234208309e-05
Locus_20569_Transcript_1/5_Confidence_0.545_Length_1751	4.94053031818709e-09	0.99999999505947	0.00169482895993326	1.39580386738956e-05
Locus_22476_Transcript_3/6_Confidence_0.600_Length_1976	4.94635454817427e-09	0.999999995053645	0.00176214531863084	1.35680292585215e-05
Locus_5491_Transcript_7/7_Confidence_0.611_Length_2444	4.99609986714944e-09	0.9999999950039	0.00177961550536494	1.35140268524239e-05
Locus_3138_Transcript_6/6_Confidence_0.625_Length_5193	4.99857566449435e-09	0.999999995001424	0.00169929116066909	1.39948498901656e-05
Locus_533_Transcript_17/19_Confidence_0.540_Length_4640	5.04805197643066e-09	0.999999994951948	0.00177023497096187	1.36304269429301e-05
Locus_17931_Transcript_5/5_Confidence_0.636_Length_1153	5.05037534015429e-09	0.999999994949625	1656.96389628094	218454.981275413
Locus_21065_Transcript_6/7_Confidence_0.353_Length_1218	5.07526121129587e-09	0.999999994924739	0.00178592273707914	1.35620076875466e-05
Locus_1905_Transcript_5/5_Confidence_0.692_Length_2222	5.1162943881522e-09	0.999999994883706	1650.85751765745	217649.43066862
Locus_2833_Transcript_3/4_Confidence_0.556_Length_659	5.14193687628506e-09	0.999999994858063	0.00179117642430113	1.36019743811929e-05
Locus_3364_Transcript_3/3_Confidence_0.714_Length_1401	5.14901221659869e-09	0.999999994850988	0.00171067230765164	1.40887408829794e-05
Locus_1085_Transcript_7/7_Confidence_0.684_Length_5482	5.16088216606647e-09	0.999999994839118	0.00179265959763559	1.36132574912833e-05
Locus_19393_Transcript_6/7_Confidence_0.529_Length_1686	5.1947738333169e-09	0.999999994805226	0.00179530242402635	1.36333626420055e-05
Locus_5785_Transcript_2/3_Confidence_0.667_Length_1254	5.19573306601018e-09	0.999999994804267	0.00171415460411675	1.41174691913679e-05
Locus_15592_Transcript_4/4_Confidence_0.786_Length_2405	5.2136014394577e-09	0.999999994786399	0.0017967648257085	1.36444878246278e-05
Locus_4660_Transcript_3/3_Confidence_0.667_Length_2248	5.24325416417781e-09	0.999999994756746	0.00179905979501526	1.36619468089398e-05
Locus_4530_Transcript_4/5_Confidence_0.692_Length_3286	5.2570990893841e-09	0.999999994742901	0.00171869187867647	1.41549011741452e-05
Locus_14997_Transcript_7/10_Confidence_0.556_Length_2029	5.28250987397172e-09	0.99999999471749	0.00180208259033514	1.36849428529081e-05
Locus_29202_Transcript_9/10_Confidence_0.444_Length_1667	5.29555399531034e-09	0.999999994704446	0.00180308317745317	1.36925548924161e-05
Locus_708_Transcript_3/7_Confidence_0.476_Length_1679	5.33221589105182e-09	0.999999994667784	0.00172419047985746	1.42002644410452e-05
Locus_13253_Transcript_4/4_Confidence_0.667_Length_1906	5.36321620447922e-09	0.999999994636784	0.00244210089574224	0.00169408239852537
Locus_29712_Transcript_2/4_Confidence_0.667_Length_2499	5.37217759166708e-09	0.999999994627822	0.00172709135348333	1.42241967464277e-05
Locus_29004_Transcript_2/7_Confidence_0.684_Length_2136	5.37723843230253e-09	0.999999994622762	0.00180930610331199	1.37398965949303e-05
Locus_518_Transcript_9/10_Confidence_0.353_Length_771	5.42640010703366e-09	0.9999999945736	1093.62589569757	1386.46047063422
Locus_5883_Transcript_2/7_Confidence_0.522_Length_4925	5.48169720726577e-09	0.999999994518303	0.00180337844072203	1.38860820009175e-05
Locus_11392_Transcript_3/5_Confidence_0.667_Length_1997	5.52995027547354e-09	0.99999999447005	0.00182074672363235	1.38269341023089e-05
Locus_6834_Transcript_5/6_Confidence_0.625_Length_1268	5.60095669843719e-09	0.999999994399043	0.00181213679207287	1.3953643125577e-05
Locus_27140_Transcript_5/5_Confidence_0.300_Length_2049	5.63431767908185e-09	0.999999994365682	0.00181456098681846	1.39723433509434e-05
Locus_10021_Transcript_8/9_Confidence_0.640_Length_3404	5.66608115981637e-09	0.999999994333919	0.00174792911287785	1.43961130196074e-05
Locus_5293_Transcript_5/8_Confidence_0.517_Length_2367	5.68958469226999e-09	0.999999994310415	0.00183244783107572	1.39159553816826e-05
Locus_8668_Transcript_10/13_Confidence_0.565_Length_5339	5.69021973984007e-09	0.99999999430978	0.00174960310853477	1.44099241749099e-05
Locus_1818_Transcript_4/6_Confidence_0.643_Length_1985	5.69116964665994e-09	0.99999999430883	0.00183256272906121	1.39168295284996e-05
Locus_935_Transcript_4/7_Confidence_0.611_Length_2803	5.73536862447099e-09	0.999999994264631	0.00183575690587619	1.39411309874847e-05
Locus_14620_Transcript_3/3_Confidence_0.714_Length_1370	5.73748015764153e-09	0.99999999426252	0.0018219878056836	1.40296343531905e-05
Locus_1767_Transcript_6/7_Confidence_0.381_Length_1305	5.77845493676676e-09	0.999999994221545	0.0021784105431372	0.000938988962848475
Locus_29126_Transcript_6/6_Confidence_0.688_Length_2368	5.78494763203707e-09	0.999999994215052	0.00188205435483367	0.000166673736898863
Locus_2639_Transcript_11/12_Confidence_0.576_Length_2896	5.81503989405263e-09	0.99999999418496	0.00182750379164872	1.40721856037508e-05
Locus_3618_Transcript_12/14_Confidence_0.317_Length_3259	5.81790471354537e-09	0.999999994182095	1660.48871600404	201840.610784591
Locus_22852_Transcript_3/4_Confidence_0.667_Length_1449	5.82381021185796e-09	0.99999999417619	0.00184209169970788	1.39893268764035e-05
Locus_3385_Transcript_7/8_Confidence_0.350_Length_2420	5.89648729842907e-09	0.999999994103513	0.00176368838765639	1.45261353624712e-05
Locus_29452_Transcript_15/16_Confidence_0.488_Length_3883	5.94661608843694e-09	0.999999994053384	0.00183673268304727	1.41433798796406e-05
Locus_990_Transcript_5/13_Confidence_0.705_Length_6778	5.95944904535628e-09	0.999999994040551	0.0017679119050722	1.45609823043338e-05
Locus_4511_Transcript_6/10_Confidence_0.640_Length_4044	5.96570592925616e-09	0.999999994034294	0.00185210165504099	1.40654850826704e-05
Locus_362_Transcript_1/10_Confidence_0.548_Length_1676	5.97200722207702e-09	0.999999994027993	0.00185254189156463	1.40688345454014e-05
Locus_498_Transcript_10/10_Confidence_0.607_Length_1847	5.9764065918344e-09	0.999999994023593	0.00176904353051878	1.45703190471644e-05
Locus_627_Transcript_1/7_Confidence_0.632_Length_7997	5.98687133201992e-09	0.999999994013129	0.00176974063575053	1.45760706888583e-05
Locus_11295_Transcript_4/4_Confidence_0.667_Length_1284	5.99864813377593e-09	0.999999994001352	0.00184033875900822	1.41711985234579e-05
Locus_17709_Transcript_1/2_Confidence_0.750_Length_474	6.04703942475027e-09	0.999999993952961	1574.13480010093	207528.205717923
Locus_5121_Transcript_5/5_Confidence_0.545_Length_632	6.05209804493967e-09	0.999999993947902	0.00184401800627464	1.41995818441696e-05
Locus_6858_Transcript_2/11_Confidence_0.633_Length_11879	6.05632621830665e-09	0.999999993943674	0.00177434366152952	1.46140493084332e-05
Locus_21308_Transcript_5/5_Confidence_0.615_Length_2220	6.06075523101879e-09	0.999999993939245	0.00177463579810571	1.46164596789989e-05
Locus_29519_Transcript_3/8_Confidence_0.667_Length_2147	6.12878303662967e-09	0.999999993871217	0.00184925305588273	1.4239967661703e-05
Locus_3103_Transcript_2/5_Confidence_0.692_Length_2230	6.14221495887080e-09	0.999999993857785	0.00186429976574564	1.41582933633014e-05
Locus_5606_Transcript_5/6_Confidence_0.400_Length_1061	6.15872608467072e-09	0.999999993841274	0.00258052787071275	0.00200702323413872
Locus_2977_Transcript_3/7_Confidence_0.357_Length_3390	6.16603146319505e-09	0.999999993833969	0.00185177764170804	1.42594437424736e-05
Locus_29212_Transcript_1/1_Confidence_1.000_Length_1562	6.17088347087957e-09	0.999999993829117	0.00265872702803171	0.00222743705598785
Locus_553_Transcript_8/11_Confidence_0.500_Length_3418	6.17277784442649e-09	0.999999993827222	0.00178197060594153	1.46769784237344e-05
Locus_22738_Transcript_3/5_Confidence_0.667_Length_4116	6.18459350398837e-09	0.999999993815406	0.00186718803374658	1.41802688326537e-05
Locus_28949_Transcript_3/5_Confidence_0.611_Length_975	6.18854356648768e-09	0.999999993811456	0.00186745647113591	1.41823112525867e-05
Locus_2810_Transcript_8/9_Confidence_0.625_Length_2173	6.22334972444349e-09	0.99999999377665	0.00186981607131874	1.42002644410452e-05
Locus_7126_Transcript_3/4_Confidence_0.786_Length_2137	6.22892004642495e-09	0.99999999377108	1560.90767192749	205783.289167014
Locus_4934_Transcript_10/11_Confidence_0.500_Length_2274	6.26507690171252e-09	0.999999993734923	0.00187263147721038	1.42216857703878e-05
Locus_2738_Transcript_37/41_Confidence_0.398_Length_2993	6.27980700773634e-09	0.999999993720193	0.00187362187613841	1.42292213594697e-05
Locus_29171_Transcript_2/3_Confidence_0.500_Length_817	6.3017570051116e-09	0.999999993698243	0.00187509440264096	1.4240425311225e-05
Locus_17203_Transcript_3/3_Confidence_0.667_Length_3241	6.40605080093337e-09	0.999999993593949	0.00188203730656282	1.4293251940369e-05
Locus_6913_Transcript_5/6_Confidence_0.357_Length_2092	6.41292563496876e-09	0.999999993587074	0.00188249189099129	1.42967107725688e-05
Locus_743_Transcript_7/7_Confidence_0.690_Length_1636	6.45251607700459e-09	0.999999993547484	0.0018851024196797	1.43165737675117e-05
Locus_29366_Transcript_3/7_Confidence_0.647_Length_5936	6.45682929345526e-09	0.999999993543171	0.00271217270068415	0.0022191331730927
Locus_5515_Transcript_5/6_Confidence_0.667_Length_4385	6.49854114964654e-09	0.999999993501459	0.00187380745991868	1.44293983497632e-05
Locus_3918_Transcript_2/3_Confidence_0.714_Length_989	6.50265830071106e-09	0.999999993497342	0.00188839103131879	1.43415963078826e-05
Locus_1804_Transcript_4/5_Confidence_0.667_Length_1447	6.51074993918144e-09	0.99999999348925	0.00187459958335044	1.44355095250781e-05
Locus_1208_Transcript_2/2_Confidence_0.750_Length_1340	6.52603382444994e-09	0.999999993473966	0.00188991742555293	1.43532104625448e-05
Locus_24155_Transcript_6/8_Confidence_0.440_Length_1346	6.6748436777786e-09	0.999999993325156	0.00181363367313019	1.49382372557115e-05
Locus_873_Transcript_1/3_Confidence_0.714_Length_1557	6.6773372386919e-09	0.999999993322663	0.00181378626965479	1.49394964025207e-05
Locus_2016_Transcript_6/11_Confidence_0.656_Length_2994	6.68436350714785e-09	0.999999993315636	0.00190014649439997	1.44310431571308e-05
Locus_757_Transcript_8/10_Confidence_0.484_Length_838	6.73349387358968e-09	0.999999993266506	0.00181721117433576	1.49677570273337e-05
Locus_1484_Transcript_8/14_Confidence_0.306_Length_1721	6.73720734756245e-09	0.999999993262793	0.00190351884498875	1.44567036240873e-05
Locus_292_Transcript_8/11_Confidence_0.526_Length_1386	6.73915634408218e-09	0.999999993260844	0.00190364282868889	1.44576470285813e-05
Locus_352_Transcript_5/10_Confidence_0.676_Length_3161	6.85218226603723e-09	0.999999993147818	0.00182437780556432	1.50268931571095e-05
Locus_2639_Transcript_9/12_Confidence_0.182_Length_2389	6.85487544505037e-09	0.999999993145125	0.00191095532766181	1.45132889830872e-05
Locus_47718_Transcript_1/1_Confidence_1.000_Length_229	6.86661660864729e-09	0.999999993133383	0.00182524283805979	1.50340311108424e-05
Locus_2018_Transcript_2/6_Confidence_0.706_Length_1084	6.89499746187039e-09	0.999999993105003	0.00245735045841074	0.00143867165766359
Locus_6248_Transcript_1/3_Confidence_0.714_Length_1010	6.92629309462234e-09	0.999999993073707	0.0018288042702374	1.50634189662631e-05
Locus_4670_Transcript_1/5_Confidence_0.692_Length_7598	6.93858914768697e-09	0.999999993061411	0.00191618610998701	1.45530913246957e-05
Locus_9815_Transcript_4/4_Confidence_0.750_Length_2772	6.9808082647782e-09	0.999999993019192	0.00183203703253419	1.50900949178419e-05
Locus_2782_Transcript_2/5_Confidence_0.308_Length_1154	6.98765945106317e-09	0.999999993012341	0.0018324419316043	1.5093436056483e-05
Locus_134_Transcript_1/9_Confidence_0.562_Length_1321	7.01223124011108e-09	0.999999992987769	1509.13444854879	198953.389797868
Locus_5083_Transcript_1/2_Confidence_0.750_Length_1229	7.02044800071633e-09	0.999999992979552	0.00183437545351862	1.51093910938436e-05
Locus_47057_Transcript_2/2_Confidence_0.833_Length_502	7.02633196070224e-09	0.999999992973668	0.00256835074661418	0.00170721311468802
Locus_28895_Transcript_1/1_Confidence_1.000_Length_908	7.04756031311149e-09	0.99999999295244	0.00183596899255361	1.51225407063466e-05
Locus_2016_Transcript_5/11_Confidence_0.625_Length_2995	7.07039227165751e-09	0.999999992929608	0.00192432373144122	1.46150133612558e-05
Locus_27662_Transcript_4/5_Confidence_0.417_Length_1010	7.09525060926808e-09	0.999999992904749	0.00192584533926987	1.46265919239917e-05
Locus_20140_Transcript_3/4_Confidence_0.500_Length_674	7.10511971480088e-09	0.99999999289488	0.00192644830734967	1.46311801748911e-05
Locus_7304_Transcript_7/7_Confidence_0.476_Length_2671	7.13543024666308e-09	0.99999999286457	0.00191367947831578	1.47370200561773e-05
Locus_8502_Transcript_3/3_Confidence_0.714_Length_1378	7.14843007010302e-09	0.99999999285157	0.00192908675916051	1.46512573867983e-05
Locus_19785_Transcript_3/5_Confidence_0.538_Length_8494	7.1654803202037e-09	0.99999999283452	0.00191549169598917	1.4751002307862e-05
Locus_5662_Transcript_2/5_Confidence_0.571_Length_1099	7.20363912964928e-09	0.999999992796361	0.00184505160241489	1.51974896498531e-05
Locus_18227_Transcript_14/17_Confidence_0.604_Length_3627	7.22487047966069e-09	0.99999999277513	0.00193371348581649	1.4686464564801e-05
Locus_18723_Transcript_2/4_Confidence_0.583_Length_1297	7.29509574970422e-09	0.999999992704904	1502.59919760644	195362.530547345
Locus_1223_Transcript_12/12_Confidence_0.676_Length_3784	7.34164407045768e-09	0.999999992658356	0.00280712646756709	0.00233636429645946
Locus_8599_Transcript_1/7_Confidence_0.550_Length_1000	7.45743178320879e-09	0.999999992542568	0.00193279949626885	1.48845440029432e-05
Locus_18584_Transcript_5/11_Confidence_0.281_Length_534	7.46865436163091e-09	0.999999992531346	0.00271599926692528	0.00203484407573935
Locus_3618_Transcript_13/14_Confidence_0.302_Length_3531	7.48719486409755e-09	0.999999992512805	1112.2645592107	1754.78740302733
Locus_47177_Transcript_1/1_Confidence_1.000_Length_165	7.51848505675667e-09	0.999999992481515	0.00195114104251478	1.48190828480691e-05
Locus_11434_Transcript_4/4_Confidence_0.727_Length_1304	7.522385936376e-09	0.999999992477614	0.00195136901795545	1.48208177006859e-05
Locus_6937_Transcript_5/7_Confidence_0.611_Length_1709	7.52983519980432e-09	0.999999992470165	0.00186355354565122	1.53501703360037e-05
Locus_175_Transcript_14/14_Confidence_0.404_Length_1588	7.54785622891774e-09	0.999999992452144	1541.83410702913	187408.936822407
Locus_1919_Transcript_1/2_Confidence_0.750_Length_1203	7.57444884591507e-09	0.999999992425551	0.00195440289800356	1.48439050639401e-05
Locus_553_Transcript_9/11_Confidence_0.633_Length_3427	7.62880580928993e-09	0.999999992371194	1537.1564122817	186840.000090217
Locus_29867_Transcript_1/1_Confidence_1.000_Length_1624	7.63092289357559e-09	0.999999992369077	0.00195767567788777	1.4868810574599e-05
Locus_19222_Transcript_5/5_Confidence_0.667_Length_1215	7.64227936489448e-09	0.999999992357721	0.0019583315496232	1.48738017090129e-05
Locus_15148_Transcript_4/4_Confidence_0.667_Length_2500	7.64680141429608e-09	0.999999992353199	0.00194374793161181	1.49690211557247e-05
Locus_732_Transcript_13/14_Confidence_0.532_Length_2351	7.64766583394305e-09	0.999999992352334	0.00187008475331346	1.54040681378767e-05
Locus_3151_Transcript_10/11_Confidence_0.294_Length_1462	7.6712654006883e-09	0.999999992328735	0.00187138349575641	1.54147858965348e-05
Locus_6844_Transcript_7/7_Confidence_0.632_Length_1445	7.67658758782375e-09	0.999999992323412	0.00187167596144622	1.541719944793e-05
Locus_7720_Transcript_10/14_Confidence_0.605_Length_9058	7.68013908025722e-09	0.999999992319861	0.00199506621249324	0.000332092780629362
Locus_5894_Transcript_3/3_Confidence_0.667_Length_1121	7.68606045475906e-09	0.99999999231394	0.00187219612622889	1.54214920726527e-05
Locus_10151_Transcript_10/11_Confidence_0.484_Length_3649	7.69306740533438e-09	0.999999992306933	0.00196125551589936	1.48960529509348e-05
Locus_6714_Transcript_4/4_Confidence_0.700_Length_3416	7.7010938737132e-09	0.999999992298906	0.00196171626061155	1.48995592077078e-05
Locus_365_Transcript_11/17_Confidence_0.554_Length_5489	7.75014963316778e-09	0.99999999224985	1476.92658533255	192022.464280014
Locus_20740_Transcript_1/4_Confidence_0.667_Length_2904	7.86203357971971e-09	0.999999992137966	0.00197087714639881	1.49692740070267e-05
Locus_4926_Transcript_7/10_Confidence_0.625_Length_4896	7.90425447316778e-09	0.999999992095746	0.00188404261349866	1.55192556097059e-05
Locus_944_Transcript_2/4_Confidence_0.500_Length_545	7.95693277932941e-09	0.999999992043067	1465.89192577201	190586.829535235
Locus_29055_Transcript_3/5_Confidence_0.545_Length_752	8.03133226590091e-09	0.999999991968668	0.00198035879221852	1.50414311438445e-05
Locus_2006_Transcript_5/6_Confidence_0.588_Length_1070	8.03737421062323e-09	0.999999991962626	0.00198069431598635	1.50439845687691e-05
Locus_163_Transcript_4/12_Confidence_0.342_Length_1572	8.04346578231474e-09	0.999999991956534	0.00252412053050989	0.00249945647558821
Locus_198_Transcript_2/5_Confidence_0.692_Length_1390	8.09057709716399e-09	0.999999991909423	0.00287731476574996	0.00272585539742888
Locus_2560_Transcript_2/2_Confidence_0.750_Length_1561	8.09210365382285e-09	0.999999991907896	0.001894040909207	1.56017686743455e-05
Locus_27084_Transcript_1/4_Confidence_0.700_Length_2520	8.10221167935055e-09	0.999999991897788	0.00196924480368689	1.51657598803985e-05
Locus_3411_Transcript_4/4_Confidence_0.750_Length_1824	8.12246103709668e-09	0.999999991877539	0.00189563982419699	1.56149642128738e-05
Locus_39211_Transcript_1/2_Confidence_0.750_Length_1976	8.12867584354393e-09	0.999999991871324	0.0019857408503923	1.50823902405375e-05
Locus_379_Transcript_2/11_Confidence_0.353_Length_2437	8.13274303457234e-09	0.999999991867257	1446.74727772771	190723.303455417
Locus_793_Transcript_5/9_Confidence_0.419_Length_4514	8.13362399654238e-09	0.999999991866376	1456.7508682842	189397.556802213
Locus_20898_Transcript_2/3_Confidence_0.714_Length_2184	8.13664824406146e-09	0.999999991863352	0.00198617942790053	1.50857279678455e-05
Locus_863_Transcript_2/3_Confidence_0.818_Length_6287	8.15993950187277e-09	0.99999999184006	1507.96817994805	183289.905776891
Locus_35417_Transcript_1/1_Confidence_1.000_Length_441	8.16247047730201e-09	0.99999999183753	0.00198759769558752	1.50965214979299e-05
Locus_1329_Transcript_4/4_Confidence_0.700_Length_1909	8.19997869605515e-09	0.999999991800021	0.00197457344047559	1.52068779176792e-05
Locus_18968_Transcript_7/13_Confidence_0.543_Length_3279	8.22466406091849e-09	0.999999991775336	0.00190098909259837	1.56591110030813e-05
Locus_6987_Transcript_8/9_Confidence_0.565_Length_2586	8.2381946819865e-09	0.999999991761805	0.00190169342615932	1.56649238078716e-05
Locus_165_Transcript_3/4_Confidence_0.783_Length_1070	8.28523327722763e-09	0.999999991714767	1449.10834481078	188403.24681231
Locus_1644_Transcript_35/38_Confidence_0.105_Length_2662	8.40822933501073e-09	0.999999991591771	0.00198576221350483	1.52932166869125e-05
Locus_1045_Transcript_4/6_Confidence_0.688_Length_2298	8.42885006235861e-09	0.99999999157115	0.00200202970529232	1.52063560429541e-05
Locus_8_Transcript_11/20_Confidence_0.662_Length_4070	8.44392022969487e-09	0.99999999155608	1493.34491926566	181511.313843081
Locus_18227_Transcript_12/17_Confidence_0.583_Length_3627	8.44552794365683e-09	0.999999991554472	0.00200292150997757	1.5213143209567e-05
Locus_13676_Transcript_4/5_Confidence_0.636_Length_3301	8.47965064831868e-09	0.999999991520349	0.00200474188227515	1.52269973680026e-05
Locus_752_Transcript_7/9_Confidence_0.625_Length_2434	8.50267745100552e-09	0.999999991497323	1438.45513027208	187017.238947597
Locus_35424_Transcript_1/1_Confidence_1.000_Length_1726	8.52359649528012e-09	0.999999991476404	0.00199186873643757	1.53403388100761e-05
Locus_17917_Transcript_3/5_Confidence_0.571_Length_1005	8.58631121758435e-09	0.999999991413689	0.00201039575234209	1.52700271339263e-05
Locus_1656_Transcript_5/6_Confidence_0.706_Length_1186	8.61652238448585e-09	0.999999991383478	0.00201198732541983	1.52821401661685e-05
Locus_29211_Transcript_5/6_Confidence_0.250_Length_1468	8.63625515545863e-09	0.999999991363745	0.00199777059059978	1.53858821122673e-05
Locus_27541_Transcript_8/8_Confidence_0.650_Length_2543	8.64422011748189e-09	0.99999999135578	0.00201344270326778	1.52932166869125e-05
Locus_18371_Transcript_4/5_Confidence_0.615_Length_1217	8.66598859339263e-09	0.999999991334011	0.00192351499711278	1.58450194023641e-05
Locus_29429_Transcript_1/5_Confidence_0.667_Length_2608	8.71394234547296e-09	0.999999991286058	0.00201709037616026	1.53209783637487e-05
Locus_8598_Transcript_1/2_Confidence_0.750_Length_1148	8.76349326439652e-09	0.999999991236507	0.00201966906680653	1.53406043614026e-05
Locus_4388_Transcript_2/5_Confidence_0.692_Length_2312	8.76752614953347e-09	0.999999991232474	0.00201987843883064	1.53421978624503e-05
Locus_510_Transcript_28/28_Confidence_0.542_Length_5951	8.78959882655295e-09	0.999999991210401	1415.09353067173	186547.555975539
Locus_214_Transcript_16/17_Confidence_0.442_Length_2774	8.85069961764628e-09	0.9999999911493	0.00202418015211773	1.53749377445279e-05
Locus_2671_Transcript_4/7_Confidence_0.650_Length_1313	8.9375926659585e-09	0.999999991062407	0.00202864102699012	1.54088892843358e-05
Locus_17763_Transcript_2/2_Confidence_0.750_Length_615	8.94172369481083e-09	0.999999991058276	0.00202885226342668	1.5410497003855e-05
Locus_2922_Transcript_7/11_Confidence_0.656_Length_2378	9.01396890462536e-09	0.999999990986031	0.00201713374496316	1.5535307042069e-05
Locus_652_Transcript_3/4_Confidence_0.625_Length_761	9.01654573226551e-09	0.999999990983454	1404.85577377162	185196.995882302
Locus_21476_Transcript_1/3_Confidence_0.714_Length_3630	9.02971231120375e-09	0.999999990970288	0.00203333377759688	1.54446059461733e-05
Locus_18412_Transcript_1/3_Confidence_0.571_Length_2219	9.03110630723347e-09	0.999999990968894	0.00203340451097626	1.54451443025384e-05
Locus_7929_Transcript_5/6_Confidence_0.200_Length_1317	9.0948171216354e-09	0.999999990905183	0.00203662809399489	1.54696792835766e-05
Locus_10028_Transcript_1/4_Confidence_0.727_Length_2069	9.17967390989816e-09	0.999999990820326	0.00204089463096818	1.55021525230838e-05
Locus_24702_Transcript_3/7_Confidence_0.650_Length_2265	9.2079260882727e-09	0.999999990792074	0.00261885025766359	0.00167549733999346
Locus_29783_Transcript_1/2_Confidence_0.667_Length_608	9.22175025230842e-09	0.99999999077825	0.00204299890687689	1.55181685775356e-05
Locus_3618_Transcript_11/14_Confidence_0.413_Length_3509	9.24336673868709e-09	0.999999990756633	1455.3550432328	176890.696831178
Locus_131_Transcript_5/7_Confidence_0.600_Length_2564	9.32256749575089e-09	0.999999990677433	0.0029496418766128	0.00242328018392124
Locus_6638_Transcript_2/7_Confidence_0.667_Length_2040	9.35328603457464e-09	0.999999990646714	0.00203400122791356	1.56654776334089e-05
Locus_7284_Transcript_5/5_Confidence_0.455_Length_1376	9.42764644129568e-09	0.999999990572354	0.0019603887505222	1.61493599050662e-05
Locus_5144_Transcript_3/5_Confidence_0.583_Length_1814	9.44516065359835e-09	0.999999990554839	0.00196120916423238	1.61561315095376e-05
Locus_12494_Transcript_10/11_Confidence_0.688_Length_3098	9.47654377192464e-09	0.999999990523456	0.00204001139169594	1.57118606279912e-05
Locus_9323_Transcript_6/7_Confidence_0.476_Length_1701	9.534102063391e-09	0.999999990465898	0.00196535739011577	1.61903706784889e-05
Locus_4282_Transcript_11/11_Confidence_0.548_Length_5679	9.54533130315127e-09	0.999999990454669	0.00205893849843601	1.56394900953764e-05
Locus_1384_Transcript_1/10_Confidence_0.308_Length_1069	9.57311685478857e-09	0.999999990426883	0.0020446783436795	1.57478778672132e-05
Locus_176_Transcript_4/8_Confidence_0.682_Length_1593	9.63687207811148e-09	0.999999990363128	0.00206337195729564	1.56732353048142e-05
Locus_1961_Transcript_8/8_Confidence_0.640_Length_1771	9.64750646037515e-09	0.999999990352494	0.00197060344206235	1.62336716319044e-05
Locus_10626_Transcript_1/2_Confidence_0.667_Length_601	9.66787649936407e-09	0.999999990332124	0.00206486617970596	1.56846086246112e-05
Locus_29161_Transcript_2/2_Confidence_0.833_Length_1143	9.69667990347034e-09	0.99999999030332	0.00303107220337847	0.00278170025742548
Locus_18227_Transcript_11/17_Confidence_0.604_Length_3627	9.71194513699203e-09	0.999999990288055	0.0020669836576804	1.57007259311765e-05
Locus_6433_Transcript_1/4_Confidence_0.700_Length_2333	9.71744640310135e-09	0.999999990282554	0.00197381513988489	1.62601812334197e-05
Locus_1829_Transcript_8/10_Confidence_0.618_Length_1307	9.72948877020485e-09	0.999999990270511	0.00206782455026015	1.57071264527085e-05
Locus_7713_Transcript_3/3_Confidence_0.600_Length_1145	9.77210268260365e-09	0.999999990227897	1373.02064913277	180997.321156678
Locus_459_Transcript_1/2_Confidence_0.800_Length_1290	9.83634163009839e-09	0.999999990163658	0.00207292106407916	1.57459192067776e-05
Locus_24550_Transcript_3/3_Confidence_0.333_Length_523	9.85959114352397e-09	0.999999990140409	0.00207402432902602	1.57543168980526e-05
Locus_1757_Transcript_10/13_Confidence_0.600_Length_2456	9.89069548484878e-09	0.999999990109305	0.00207549717705832	1.57655277633954e-05
Locus_3691_Transcript_6/8_Confidence_0.667_Length_2583	1.00010292269914e-08	0.999999989998971	0.00198665744929082	1.63661843367505e-05
Locus_34412_Transcript_1/1_Confidence_1.000_Length_786	1.00179018414082e-08	0.999999989982098	0.00208148366514533	1.58110954039158e-05
Locus_384_Transcript_14/16_Confidence_0.370_Length_1751	1.00242353306967e-08	0.999999989975765	0.00208178018912445	1.58133524839125e-05
Locus_18746_Transcript_6/6_Confidence_0.688_Length_3572	1.00496182486864e-08	0.999999989950382	0.00208296713036679	1.58223872516765e-05
Locus_3088_Transcript_1/3_Confidence_0.714_Length_1672	1.01695988297124e-08	0.999999989830401	0.00207272474865072	1.5964333262478e-05
Locus_29646_Transcript_3/3_Confidence_0.833_Length_1171	1.02100551346851e-08	0.999999989789945	0.0020904162876989	1.58790892872506e-05
Locus_276_Transcript_2/5_Confidence_0.643_Length_2522	1.02766252174646e-08	0.999999989723375	1353.47217631169	178418.495781796
Locus_31899_Transcript_1/1_Confidence_1.000_Length_1120	1.02897192988394e-08	0.999999989710281	0.0019994454005354	1.64717414449428e-05
Locus_11298_Transcript_4/4_Confidence_0.500_Length_2280	1.02962068870838e-08	0.999999989703793	1362.13206831163	177087.43196287
Locus_34361_Transcript_2/2_Confidence_0.857_Length_587	1.04065072115134e-08	0.999999989593493	0.00208351213386003	1.60475909169841e-05
Locus_271_Transcript_7/7_Confidence_0.588_Length_980	1.04211586027247e-08	0.999999989578841	1348.09802570796	177709.540352275
Locus_34276_Transcript_2/3_Confidence_0.818_Length_1329	1.0453991228232e-08	0.999999989546009	0.00272061511932519	0.00178770106408884
Locus_2383_Transcript_9/9_Confidence_0.640_Length_1739	1.04622784879993e-08	0.999999989537722	1346.58654585066	177510.146637722
Locus_7370_Transcript_10/13_Confidence_0.364_Length_4327	1.05033497455054e-08	0.99999998949665	1403.32479682876	170562.383428418
Locus_11323_Transcript_4/4_Confidence_0.700_Length_1496	1.0553275475722e-08	0.999999989446725	0.00252111720267632	0.00111114375188312
Locus_3305_Transcript_2/5_Confidence_0.462_Length_1528	1.05605537648046e-08	0.999999989439446	0.00209042515331	1.61009469346082e-05
Locus_6309_Transcript_3/3_Confidence_0.714_Length_1942	1.05720255882957e-08	0.999999989427974	0.00201168542880584	1.6572778280215e-05
Locus_311_Transcript_27/28_Confidence_0.155_Length_1659	1.06070977556882e-08	0.999999989392902	0.0020131883750007	1.65851847058907e-05
Locus_3269_Transcript_3/5_Confidence_0.692_Length_4286	1.06191108129039e-08	0.999999989380889	0.00210900802119631	1.60206108564996e-05
Locus_30649_Transcript_3/3_Confidence_0.714_Length_1468	1.06335703575766e-08	0.99999998936643	0.00210965501563755	1.60255359174421e-05
Locus_5196_Transcript_11/12_Confidence_0.390_Length_2450	1.06335703575766e-08	0.99999998936643	0.00210965501563755	1.60255359174421e-05
Locus_881_Transcript_3/5_Confidence_0.692_Length_6011	1.06652784381822e-08	0.999999989334722	0.00201567315200077	1.66056959679982e-05
Locus_11783_Transcript_5/5_Confidence_0.750_Length_1590	1.06983928382931e-08	0.999999989301607	0.00209654514382896	1.61481828141283e-05
Locus_881_Transcript_2/5_Confidence_0.692_Length_6002	1.07765631973678e-08	0.999999989223437	1393.09507186709	169318.166649608
Locus_10010_Transcript_11/14_Confidence_0.523_Length_6417	1.07838264984395e-08	0.999999989216174	0.0021163384018384	1.60764116625894e-05
Locus_310_Transcript_9/12_Confidence_0.583_Length_2351	1.07981982244709e-08	0.999999989201802	0.00210093855086658	1.61820927710849e-05
Locus_19876_Transcript_3/3_Confidence_0.714_Length_4377	1.0806371242289e-08	0.999999989193629	0.00211733497683373	1.60839979191974e-05
Locus_920_Transcript_4/7_Confidence_0.476_Length_666	1.08709395929552e-08	0.99999998912906	0.00210412090250407	1.62066555350319e-05
Locus_739_Transcript_15/22_Confidence_0.521_Length_4493	1.09023930994212e-08	0.999999989097607	0.00212156166170858	1.61161730016303e-05
Locus_4608_Transcript_11/11_Confidence_0.600_Length_2739	1.09050264374133e-08	0.999999989094974	0.0021216771713328	1.61170523072423e-05
Locus_3973_Transcript_3/3_Confidence_0.400_Length_1206	1.09146690574491e-08	0.999999989085331	0.00202620701533516	1.66926517097745e-05
Locus_1390_Transcript_3/3_Confidence_0.778_Length_1755	1.09155677829875e-08	0.999999989084432	0.00212213933563683	1.61205704894058e-05
Locus_26087_Transcript_3/3_Confidence_0.750_Length_3231	1.09201296893957e-08	0.99999998907987	0.00202643557880722	1.66945384932077e-05
Locus_848_Transcript_6/7_Confidence_0.793_Length_2561	1.09319727714663e-08	0.999999989068027	0.00202693097660516	1.66986279875702e-05
Locus_8693_Transcript_11/13_Confidence_0.489_Length_1825	1.09363180733624e-08	0.999999989063682	1136.02959969402	3298.8564197232
Locus_27084_Transcript_4/4_Confidence_0.700_Length_2526	1.09420059679621e-08	0.999999989057994	0.00202735034858396	1.67020898941619e-05
Locus_1249_Transcript_5/8_Confidence_0.500_Length_736	1.10817333087709e-08	0.999999988918267	1324.70031751696	174622.925650998
Locus_29191_Transcript_3/4_Confidence_0.545_Length_714	1.10868305647216e-08	0.999999988913169	0.00212960023607771	1.61773663376743e-05
Locus_638_Transcript_3/5_Confidence_0.583_Length_1304	1.11448206219222e-08	0.999999988855179	0.00308106659173127	0.00270022493629209
Locus_37_Transcript_5/8_Confidence_0.591_Length_2510	1.11513848155553e-08	0.999999988848615	1318.58704466621	12248.8405060565
Locus_35065_Transcript_1/1_Confidence_1.000_Length_1276	1.1182044956648e-08	0.999999988817955	0.00300782550680673	0.00232459711346889
Locus_282_Transcript_2/7_Confidence_0.526_Length_1631	1.12395021067968e-08	0.999999988760498	0.00213617657053545	1.6227429156676e-05
Locus_648_Transcript_11/11_Confidence_0.543_Length_2076	1.13053906236615e-08	0.999999988694609	1374.20942578401	167021.151057961
Locus_5372_Transcript_17/19_Confidence_0.574_Length_7592	1.1333155303106e-08	0.999999988666845	0.00212396696902738	1.63598395529601e-05
Locus_11245_Transcript_1/3_Confidence_0.714_Length_3552	1.13559263104079e-08	0.999999988644074	0.00214114534141196	1.6265254716614e-05
Locus_10293_Transcript_3/5_Confidence_0.667_Length_4108	1.14236529125122e-08	0.999999988576347	0.0020471418535791	1.68654716202895e-05
Locus_31603_Transcript_2/3_Confidence_0.600_Length_1817	1.14909768367255e-08	0.999999988509023	0.00213060015923365	1.64110398994664e-05
Locus_15374_Transcript_4/4_Confidence_0.667_Length_1970	1.15253533383708e-08	0.999999988474647	0.00214830637494635	1.63197698829534e-05
Locus_29126_Transcript_5/6_Confidence_0.688_Length_2367	1.15587740490142e-08	0.999999988441226	0.00222880831076458	0.000468312127855629
Locus_19565_Transcript_6/6_Confidence_0.643_Length_1462	1.15663566502278e-08	0.999999988433643	1308.64504258831	172504.921305305
Locus_4716_Transcript_5/5_Confidence_0.583_Length_2909	1.16160863150583e-08	0.999999988383914	0.00205486930512143	1.69292645910581e-05
Locus_2266_Transcript_1/4_Confidence_0.727_Length_1802	1.16314000653261e-08	0.9999999883686	0.00213644322884121	1.64561420133712e-05
Locus_1246_Transcript_6/8_Confidence_0.500_Length_735	1.16406577710393e-08	0.999999988359342	0.00215313350456688	1.63565180577019e-05
Locus_7427_Transcript_6/7_Confidence_0.550_Length_3319	1.16840767061532e-08	0.999999988315923	0.0020575759303415	1.69516090150931e-05
Locus_2162_Transcript_1/5_Confidence_0.538_Length_2386	1.17959557677239e-08	0.999999988204044	0.00215957692702342	1.64055713641533e-05
Locus_21154_Transcript_3/3_Confidence_0.714_Length_4307	1.17969222168668e-08	0.999999988203078	0.00215961682100055	1.64058750760575e-05
Locus_29655_Transcript_3/9_Confidence_0.652_Length_3039	1.18940197690875e-08	0.99999998810598	0.0020658575349478	1.70199781799155e-05
Locus_12909_Transcript_4/5_Confidence_0.545_Length_1808	1.19132413933798e-08	0.999999988086759	0.00206661011287672	1.70261911771391e-05
Locus_176_Transcript_6/8_Confidence_0.682_Length_1593	1.19390723973822e-08	0.999999988060928	0.00216545720114586	1.6450338011983e-05
Locus_6703_Transcript_2/5_Confidence_0.667_Length_1514	1.19541159193659e-08	0.999999988045884	0.00214966796013877	1.65582244267867e-05
Locus_26283_Transcript_3/3_Confidence_0.714_Length_3294	1.20079693965991e-08	0.999999987992031	0.00216826860139828	1.64717414449428e-05
Locus_2804_Transcript_16/18_Confidence_0.553_Length_2684	1.20703927963817e-08	0.999999987929607	0.00217080511046854	1.64910522102989e-05
Locus_669_Transcript_6/13_Confidence_0.659_Length_5299	1.21323827650954e-08	0.999999987867617	0.00207512454029611	1.70964836997898e-05
Locus_5463_Transcript_5/5_Confidence_0.615_Length_819	1.21452247148213e-08	0.999999987854775	0.00217383251274167	1.65141003354276e-05
Locus_21969_Transcript_5/5_Confidence_0.636_Length_1993	1.21602565794632e-08	0.999999987839743	0.00298470585087532	0.00214319595287179
Locus_1372_Transcript_11/12_Confidence_0.600_Length_2418	1.21810838082936e-08	0.999999987818916	0.0021588048134184	1.66287538578852e-05
Locus_1187_Transcript_18/20_Confidence_0.472_Length_3212	1.21833296784501e-08	0.99999998781667	1289.41230111521	169967.747061907
Locus_9258_Transcript_1/2_Confidence_0.750_Length_2627	1.2223925871524e-08	0.999999987776074	0.00207864619174686	1.71255577306394e-05
Locus_1611_Transcript_1/6_Confidence_0.562_Length_1356	1.23568121290774e-08	0.999999987643188	1293.14501150348	168112.056225136
Locus_41872_Transcript_2/3_Confidence_0.571_Length_1136	1.23649570582529e-08	0.999999987635043	0.00218263954907667	1.65811505806001e-05
Locus_195_Transcript_3/5_Confidence_0.667_Length_2273	1.24142162105656e-08	0.999999987585784	0.00218459729624055	1.65960555756213e-05
Locus_4641_Transcript_5/8_Confidence_0.667_Length_2854	1.24850149108013e-08	0.999999987514985	0.00217083626950721	1.67216293359631e-05
Locus_175_Transcript_12/14_Confidence_0.319_Length_2156	1.25922672289391e-08	0.999999987407733	0.00318600858345729	0.00269849644262441
Locus_9373_Transcript_5/5_Confidence_0.389_Length_4157	1.25969286113303e-08	0.999999987403071	0.00265264472912712	0.00126337350205586
Locus_29126_Transcript_2/6_Confidence_0.625_Length_2368	1.26482474493983e-08	0.999999987351753	0.00224476278513105	0.000198860868201549
Locus_2240_Transcript_7/11_Confidence_0.564_Length_1846	1.26515021792173e-08	0.999999987348498	0.00219394476197399	1.66672218116635e-05
Locus_10288_Transcript_2/6_Confidence_0.667_Length_4115	1.2670470339593e-08	0.99999998732953	0.0021946861278063	1.66728662019964e-05
Locus_21422_Transcript_8/10_Confidence_0.367_Length_1232	1.28251681497105e-08	0.999999987174832	0.00218403639332293	1.68235287704984e-05
Locus_2009_Transcript_5/9_Confidence_0.348_Length_2178	1.29321423569806e-08	0.999999987067858	0.00220482699216999	1.67500745299349e-05
Locus_17703_Transcript_11/14_Confidence_0.341_Length_1414	1.30179244051121e-08	0.999999986982076	0.00220811691436196	1.67751229652063e-05
Locus_1213_Transcript_2/7_Confidence_0.333_Length_2998	1.30364747885636e-08	0.999999986963525	0.00220882615641186	1.67805229331099e-05
Locus_29006_Transcript_6/9_Confidence_0.448_Length_755	1.30655886110276e-08	0.999999986934411	0.00322497345327071	0.00302572052406353
Locus_4585_Transcript_4/4_Confidence_0.625_Length_1817	1.3221922778861e-08	0.999999986778077	0.00211577668783111	1.7432111862915e-05
Locus_1879_Transcript_3/3_Confidence_0.714_Length_822	1.32861839308163e-08	0.999999986713816	0.00221829837892308	1.68526424803286e-05
Locus_127_Transcript_6/12_Confidence_0.500_Length_1821	1.33052029394065e-08	0.999999986694797	0.00221901417763782	1.68580924792331e-05
Locus_29522_Transcript_2/5_Confidence_0.667_Length_2247	1.33480401176556e-08	0.99999998665196	0.00212031333839263	1.74695685821991e-05
Locus_5053_Transcript_3/3_Confidence_0.667_Length_3078	1.34246233018942e-08	0.999999986575377	0.00221215484233393	3.19239540520544e-05
Locus_3171_Transcript_4/7_Confidence_0.611_Length_2561	1.34279427577155e-08	0.999999986572057	0.00222361470975899	1.68931205214494e-05
Locus_2567_Transcript_9/12_Confidence_0.583_Length_4871	1.34574243970675e-08	0.999999986542576	0.00222471490358767	1.69014973468626e-05
Locus_18862_Transcript_2/2_Confidence_0.667_Length_740	1.34632850423699e-08	0.999999986536715	0.00220808721796834	1.70091979548375e-05
Locus_7964_Transcript_4/4_Confidence_0.625_Length_1069	1.35476871943041e-08	0.999999986452313	0.00212742781174391	1.75283096982252e-05
Locus_31274_Transcript_2/2_Confidence_0.667_Length_818	1.35832971537297e-08	0.999999986416703	0.00212868826606405	1.75387168086459e-05
Locus_18371_Transcript_3/5_Confidence_0.462_Length_1229	1.36279123541527e-08	0.999999986372088	0.0022310409171976	1.69496636804691e-05
Locus_12316_Transcript_4/8_Confidence_0.667_Length_6837	1.36325254418423e-08	0.999999986367475	0.00223121123897067	1.69509605206051e-05
Locus_2178_Transcript_7/12_Confidence_0.433_Length_3531	1.36475314382878e-08	0.999999986352469	0.00223176496437722	1.69551766219039e-05
Locus_1374_Transcript_6/11_Confidence_0.394_Length_1879	1.36787685622863e-08	0.999999986321231	0.00288344452385515	0.00188215424763168
Locus_1955_Transcript_7/8_Confidence_0.476_Length_1500	1.37601389171849e-08	0.999999986239861	0.00223590530001867	1.69867015542413e-05
Locus_1199_Transcript_7/14_Confidence_0.587_Length_3778	1.37729804228215e-08	0.99999998622702	0.00223637579265126	1.69902839489344e-05
Locus_6689_Transcript_4/4_Confidence_0.667_Length_2694	1.37981657211128e-08	0.999999986201834	0.00213624012943382	1.76010703291713e-05
Locus_29206_Transcript_1/2_Confidence_0.750_Length_744	1.40209134302793e-08	0.999999985979087	0.00214397369670638	1.76649250955904e-05
Locus_5117_Transcript_8/9_Confidence_0.542_Length_1423	1.40320419728113e-08	0.999999985967958	0.00214435757904093	1.76680947731411e-05
Locus_5621_Transcript_6/7_Confidence_0.667_Length_4252	1.40518530145073e-08	0.999999985948147	0.00214504037606387	1.7673732564972e-05
Locus_4470_Transcript_12/14_Confidence_0.571_Length_2685	1.40654928815209e-08	0.999999985934507	0.00214551005130573	1.76776106344212e-05
Locus_31473_Transcript_3/6_Confidence_0.647_Length_1360	1.40890910049762e-08	0.999999985910909	0.00214632179317538	1.7684313128132e-05
Locus_19916_Transcript_4/4_Confidence_0.600_Length_3125	1.40903343437415e-08	0.999999985909666	0.00214636453344687	1.76846660317518e-05
Locus_29128_Transcript_4/6_Confidence_0.625_Length_1096	1.41177217694022e-08	0.999999985882278	0.00214730525026406	1.76924334764339e-05
Locus_31004_Transcript_3/5_Confidence_0.667_Length_1522	1.41735991832093e-08	0.999999985826401	0.00225088655550838	1.71007725110319e-05
Locus_9246_Transcript_8/9_Confidence_0.655_Length_2283	1.41795757357954e-08	0.999999985820424	0.00223405802202645	1.72096991001508e-05
Locus_16695_Transcript_4/4_Confidence_0.667_Length_4927	1.42476304088035e-08	0.99999998575237	0.0022535332838811	1.71209257039131e-05
Locus_1962_Transcript_8/10_Confidence_0.600_Length_1247	1.42663718616376e-08	0.999999985733628	0.00223713575663998	1.7233460672605e-05
Locus_17780_Transcript_2/4_Confidence_0.667_Length_1760	1.42967389038517e-08	0.999999985703261	1231.96263116131	162389.013520329
Locus_12150_Transcript_2/2_Confidence_0.667_Length_2245	1.43130932661606e-08	0.999999985686907	0.00223878648131925	1.72462051107864e-05
Locus_10805_Transcript_1/2_Confidence_0.750_Length_1314	1.44106896415863e-08	0.99999998558931	0.00225932565535022	1.71650313856768e-05
Locus_3190_Transcript_3/3_Confidence_0.714_Length_2110	1.44170375637742e-08	0.999999985582962	0.00224244411006646	1.72744440231478e-05
Locus_2926_Transcript_14/16_Confidence_0.459_Length_2263	1.44362108933649e-08	0.999999985563789	0.00332366000512422	0.00302182877218238
Locus_30513_Transcript_3/3_Confidence_0.667_Length_1450	1.44750622599332e-08	0.999999985524938	0.00226159844701931	1.71823375668774e-05
Locus_34217_Transcript_1/1_Confidence_1.000_Length_634	1.44823251169157e-08	0.999999985517675	0.00215969658167103	1.77947493432908e-05
Locus_29929_Transcript_2/2_Confidence_0.667_Length_411	1.44874818808205e-08	0.999999985512518	0.00226203604667602	1.71856696801862e-05
Locus_25237_Transcript_3/3_Confidence_0.714_Length_4495	1.45056161526824e-08	0.999999985494384	0.00224554501015552	1.72983848439608e-05
Locus_24711_Transcript_4/4_Confidence_0.667_Length_856	1.45287062380817e-08	0.999999985471294	0.0021612555608792	1.78076220940464e-05
Locus_3650_Transcript_3/6_Confidence_0.611_Length_3940	1.45697791609223e-08	0.999999985430221	0.00226492845697511	1.72076940822327e-05
Locus_510_Transcript_22/28_Confidence_0.542_Length_5951	1.45726773981281e-08	0.999999985427323	0.00216272999815758	1.78197968047248e-05
Locus_27013_Transcript_1/9_Confidence_0.704_Length_3726	1.46274760082221e-08	0.999999985372524	0.00226694875750356	1.72230778362371e-05
Locus_994_Transcript_14/15_Confidence_0.487_Length_4325	1.46631876640768e-08	0.999999985336812	0.00225102523242696	1.73406958295928e-05
Locus_10770_Transcript_9/10_Confidence_0.344_Length_4602	1.46690395386173e-08	0.99999998533096	0.0022684003252114	1.72341309629072e-05
Locus_2530_Transcript_2/10_Confidence_0.444_Length_2040	1.46778746934473e-08	0.999999985322125	0.00226870847252634	1.72364773896349e-05
Locus_2581_Transcript_11/20_Confidence_0.511_Length_4137	1.47487898560783e-08	0.99999998525121	0.00227117666822989	1.72552718300869e-05
Locus_5183_Transcript_5/9_Confidence_0.606_Length_3001	1.47665840666278e-08	0.999999985233416	0.00227179455651652	1.72599768460786e-05
Locus_30327_Transcript_2/4_Confidence_0.600_Length_951	1.47686222140564e-08	0.999999985231378	0.00216925895684073	1.78737080944552e-05
Locus_6212_Transcript_1/5_Confidence_0.714_Length_2447	1.47923515658732e-08	0.999999985207648	0.00217004508186006	1.78801993779619e-05
Locus_1249_Transcript_8/8_Confidence_0.542_Length_730	1.48246170894595e-08	0.999999985175383	1219.29978880127	160718.53728952
Locus_13074_Transcript_4/4_Confidence_0.700_Length_6752	1.48602045113577e-08	0.999999985139795	0.00225781375444563	1.73931084048633e-05
Locus_30096_Transcript_1/1_Confidence_1.000_Length_1682	1.48744436767601e-08	0.999999985125556	0.00217275721249131	1.79025943782672e-05
Locus_802_Transcript_5/11_Confidence_0.543_Length_3869	1.48931672550034e-08	0.999999985106833	0.00227617352248779	1.72933213968165e-05
Locus_30291_Transcript_1/1_Confidence_1.000_Length_2512	1.49769993074145e-08	0.999999985023001	0.00227905779317394	1.73152844368773e-05
Locus_26948_Transcript_4/7_Confidence_0.588_Length_2394	1.49859623599369e-08	0.999999985014038	0.00226211069885383	1.74262844635981e-05
Locus_19046_Transcript_4/4_Confidence_0.667_Length_2725	1.49938349514045e-08	0.999999985006165	0.00227963552469168	1.7319683741084e-05
Locus_252_Transcript_8/9_Confidence_0.615_Length_1728	1.5027960098557e-08	0.99999998497204	0.00283840837898636	0.00281600523612476
Locus_19860_Transcript_2/3_Confidence_0.714_Length_2036	1.50314748426084e-08	0.999999984968525	0.00228092536648021	1.73295056337329e-05
Locus_5515_Transcript_4/6_Confidence_0.667_Length_4385	1.50780714580634e-08	0.999999984921929	0.00217943507822122	1.79577363390155e-05
Locus_26351_Transcript_1/2_Confidence_0.750_Length_426	1.50796660713937e-08	0.999999984920334	0.00228257314735177	1.73420531990728e-05
Locus_1637_Transcript_13/15_Confidence_0.674_Length_2626	1.509197522509e-08	0.999999984908025	0.00226571142008036	1.74540853066731e-05
Locus_553_Transcript_6/11_Confidence_0.600_Length_3429	1.51105340462365e-08	0.999999984889466	0.00218049323222403	1.79664740311906e-05
Locus_3941_Transcript_7/7_Confidence_0.600_Length_1672	1.51842632911681e-08	0.999999984815737	1263.41654988149	153545.680731343
Locus_13947_Transcript_7/11_Confidence_0.269_Length_821	1.52438495160112e-08	0.99999998475615	0.00268257076336581	0.00126492175866389
Locus_279_Transcript_5/12_Confidence_0.629_Length_3953	1.52817363208158e-08	0.999999984718264	1208.79332437097	159332.529424807
Locus_30653_Transcript_4/4_Confidence_0.667_Length_1014	1.53563469718065e-08	0.999999984643653	0.00227460650255149	1.75227642878114e-05
Locus_2308_Transcript_4/7_Confidence_0.647_Length_2243	1.53670928204619e-08	0.999999984632907	0.0022749655543622	1.75255365543502e-05
Locus_2328_Transcript_10/15_Confidence_0.561_Length_2943	1.53808346059492e-08	0.999999984619165	0.00229277981219326	1.74197760967729e-05
Locus_553_Transcript_4/11_Confidence_0.600_Length_3427	1.53913316536247e-08	0.999999984608668	0.00218957367707706	1.80414564357065e-05
Locus_29271_Transcript_2/8_Confidence_0.654_Length_4232	1.55125423617619e-08	0.999999984487458	0.0022971949904201	1.74533977980792e-05
Locus_29287_Transcript_6/8_Confidence_0.667_Length_2146	1.55670883961179e-08	0.999999984432912	0.00219519245240874	1.80878545414188e-05
Locus_1094_Transcript_8/16_Confidence_0.341_Length_4082	1.56333516132534e-08	0.999999984366648	0.00230121945266762	1.74840444439339e-05
Locus_10056_Transcript_2/5_Confidence_0.571_Length_1138	1.56459898370542e-08	0.99999998435401	0.00219769895285818	1.81085526126493e-05
Locus_1302_Transcript_1/5_Confidence_0.750_Length_1603	1.56571399179128e-08	0.99999998434286	0.00337617678799492	0.00309723659734577
Locus_2956_Transcript_10/13_Confidence_0.667_Length_4206	1.57225373831338e-08	0.999999984277463	0.00220012136233419	1.81285563790683e-05
Locus_48811_Transcript_1/1_Confidence_1.000_Length_219	1.57752509943876e-08	0.999999984224749	0.00220178424681362	1.81422881977835e-05
Locus_1910_Transcript_6/8_Confidence_0.667_Length_6417	1.57759834085169e-08	0.999999984224017	0.00230594009776676	1.75199928981925e-05
Locus_5506_Transcript_8/8_Confidence_0.318_Length_972	1.58144234374546e-08	0.999999984185577	1248.85886435911	151775.064546115
Locus_17756_Transcript_8/17_Confidence_0.519_Length_2313	1.58296145080783e-08	0.999999984170385	0.00220349469263853	1.81564128174024e-05
Locus_6842_Transcript_10/12_Confidence_0.267_Length_2292	1.59374745622998e-08	0.999999984062525	0.0028774645134871	0.00168623938255693
Locus_18157_Transcript_4/6_Confidence_0.562_Length_4880	1.59761108786682e-08	0.999999984023889	0.00231250844031733	1.75700124205734e-05
Locus_4991_Transcript_6/7_Confidence_0.750_Length_2478	1.60202453525216e-08	0.999999983979755	0.0022094569461908	1.82056486391502e-05
Locus_36983_Transcript_1/1_Confidence_1.000_Length_632	1.61718962665702e-08	0.999999983828104	0.00296502971404702	0.00171157544916012
Locus_163_Transcript_8/12_Confidence_0.474_Length_2128	1.61750388638637e-08	0.999999983824961	0.00316033560789024	0.00222464213441039
Locus_139_Transcript_2/6_Confidence_0.684_Length_2641	1.62420833449417e-08	0.999999983757917	0.00232114030298822	1.76357471432809e-05
Locus_222_Transcript_16/19_Confidence_0.486_Length_1140	1.62431085248826e-08	0.999999983756891	771.298497453632	867.200916315062
Locus_3535_Transcript_3/8_Confidence_0.450_Length_1194	1.62905371414723e-08	0.999999983709463	0.0023051211662275	1.77583774102938e-05
Locus_4156_Transcript_14/20_Confidence_0.543_Length_3073	1.63324567203915e-08	0.999999983667543	0.00230645844953713	1.7768703313972e-05
Locus_23724_Transcript_2/2_Confidence_0.750_Length_3507	1.63410577291856e-08	0.999999983658942	0.00232432456803704	1.76599967459718e-05
Locus_9496_Transcript_9/10_Confidence_0.577_Length_1951	1.6420493631486e-08	0.999999983579506	0.00222179931787895	1.83075728299688e-05
Locus_18882_Transcript_3/5_Confidence_0.667_Length_1325	1.64407707448078e-08	0.999999983559229	0.00232751758177973	1.7684313128132e-05
Locus_2790_Transcript_7/7_Confidence_0.611_Length_2712	1.64505141730942e-08	0.999999983549486	0.00222271566008821	1.83151401493959e-05
Locus_19194_Transcript_4/4_Confidence_0.700_Length_2927	1.64625412191199e-08	0.999999983537459	0.00222308240864723	1.83181688290825e-05
Locus_7720_Transcript_11/14_Confidence_0.605_Length_9058	1.64685587389357e-08	0.999999983531441	0.00222326582831568	1.83196835445846e-05
Locus_69_Transcript_5/5_Confidence_0.545_Length_1314	1.66064925144482e-08	0.999999983393507	1231.58345276074	149673.897891872
Locus_37038_Transcript_1/1_Confidence_1.000_Length_861	1.67533099615369e-08	0.99999998324669	0.00233742985156581	1.77598009592958e-05
Locus_29881_Transcript_1/2_Confidence_0.750_Length_1159	1.67888678515027e-08	0.999999983211132	0.00333019964122519	0.00279029032580558
Locus_8562_Transcript_2/8_Confidence_0.522_Length_991	1.68052486371195e-08	0.999999983194751	0.00223344701211487	1.84037626182048e-05
Locus_587_Transcript_14/14_Confidence_0.446_Length_1789	1.69198642874235e-08	0.999999983080136	0.00223687696716457	1.84320885329992e-05
Locus_1123_Transcript_22/30_Confidence_0.273_Length_5906	1.69235697677905e-08	0.99999998307643	0.00234276977467841	1.78004682674716e-05
Locus_29119_Transcript_1/2_Confidence_0.667_Length_514	1.70778461372478e-08	0.999999982922154	0.00224157542990109	1.84708905955639e-05
Locus_12068_Transcript_4/4_Confidence_0.667_Length_2124	1.70883451833248e-08	0.999999982911655	0.00234789835729827	1.78395264743763e-05
Locus_4052_Transcript_13/13_Confidence_0.368_Length_1464	1.70911973462751e-08	0.999999982908803	1170.85182110863	154327.30409239
Locus_18616_Transcript_3/6_Confidence_0.533_Length_1779	1.72120649954977e-08	0.999999982787935	0.00235172407243731	1.78686625760051e-05
Locus_5175_Transcript_8/8_Confidence_0.560_Length_3316	1.73166215811094e-08	0.999999982683378	1174.58372489183	152686.958467336
Locus_2844_Transcript_1/6_Confidence_0.500_Length_1880	1.73508191148031e-08	0.999999982649181	0.00235598951581897	1.79011478467626e-05
Locus_631_Transcript_2/4_Confidence_0.700_Length_1646	1.73783514245685e-08	0.999999982621649	0.00225042083770239	1.85439410179648e-05
Locus_648_Transcript_5/11_Confidence_0.571_Length_2076	1.741697197577e-08	0.999999982583028	0.00225154906175638	1.85532586280313e-05
Locus_3341_Transcript_5/7_Confidence_0.429_Length_2189	1.7449235945044e-08	0.999999982550764	0.00225249011297528	1.85610304587369e-05
Locus_18670_Transcript_5/5_Confidence_0.692_Length_1265	1.74575809364086e-08	0.999999982542419	1214.16231858457	147555.007351892
Locus_467_Transcript_55/55_Confidence_0.382_Length_7571	1.75809724556331e-08	0.999999982419028	1169.52276683412	152028.516112168
Locus_29452_Transcript_10/16_Confidence_0.512_Length_4445	1.76150839470424e-08	0.999999982384916	0.00236404101995059	1.79624682003525e-05
Locus_3170_Transcript_4/4_Confidence_0.700_Length_1595	1.76787096073383e-08	0.99999998232129	0.00243252294648176	0.000198971413420398
Locus_25694_Transcript_4/5_Confidence_0.667_Length_723	1.77000927248372e-08	0.999999982299907	0.00261929258703822	0.000694150023627771
Locus_124_Transcript_8/10_Confidence_0.414_Length_4509	1.77284553704027e-08	0.999999982271545	1158.69952305594	152724.178627386
Locus_29126_Transcript_4/6_Confidence_0.625_Length_2368	1.7729307799641e-08	0.999999982270692	0.0023384450621739	0.000220361523853493
Locus_8077_Transcript_2/5_Confidence_0.667_Length_5660	1.77945304047356e-08	0.99999998220547	0.00236945534011083	1.80037042810371e-05
Locus_30964_Transcript_1/1_Confidence_1.000_Length_1009	1.78297263619953e-08	0.999999982170274	0.00237051234107371	1.80117545729083e-05
Locus_7509_Transcript_4/5_Confidence_0.667_Length_1815	1.78338690481894e-08	0.999999982166131	0.00226360667972911	1.86528396064155e-05
Locus_2898_Transcript_20/21_Confidence_0.500_Length_3072	1.78683793317091e-08	0.999999982131621	934.701394897092	2076.36555498886
Locus_7200_Transcript_8/9_Confidence_0.500_Length_2523	1.7881894853744e-08	0.999999982118105	0.00321754300155594	0.0023872825944542
Locus_28356_Transcript_9/11_Confidence_0.676_Length_4609	1.78832115782512e-08	0.999999982116788	0.00235416499964841	1.81370899286863e-05
Locus_4021_Transcript_5/9_Confidence_0.615_Length_2665	1.78907205716783e-08	0.999999982109279	0.00237234029294319	1.80256765926828e-05
Locus_3549_Transcript_3/5_Confidence_0.636_Length_6521	1.79100347885708e-08	0.999999982089965	0.0023729181267394	1.80300774923585e-05
Locus_1505_Transcript_1/2_Confidence_0.750_Length_621	1.80750646672223e-08	0.999999981924935	1160.32040568209	150831.267630565
Locus_2658_Transcript_4/4_Confidence_0.750_Length_2251	1.8142053637149e-08	0.999999981857946	1151.10853532816	151722.779083187
Locus_37_Transcript_6/8_Confidence_0.500_Length_2477	1.81785944075585e-08	0.999999981821406	758.234807666444	861.106109308462
Locus_19551_Transcript_2/3_Confidence_0.714_Length_1000	1.81822610301197e-08	0.999999981817739	0.00236299451231524	1.82052746367014e-05
Locus_10266_Transcript_4/4_Confidence_0.700_Length_2730	1.81946201438521e-08	0.99999998180538	0.00238137696859706	1.80945023309137e-05
Locus_47024_Transcript_2/3_Confidence_0.714_Length_1508	1.82118952141153e-08	0.999999981788105	0.00227435351054999	1.87415971196344e-05
Locus_12205_Transcript_5/6_Confidence_0.556_Length_857	1.83199326819761e-08	0.999999981680067	0.00238506933426252	1.81226247312744e-05
Locus_21422_Transcript_4/10_Confidence_0.400_Length_2453	1.83488801930309e-08	0.99999998165112	0.00341573540047632	0.00327515927561278
Locus_1278_Transcript_12/14_Confidence_0.537_Length_2592	1.84244192125149e-08	0.999999981575581	0.00228031993845191	1.87908743540201e-05
Locus_3439_Transcript_8/9_Confidence_0.625_Length_2600	1.84511087519823e-08	0.999999981548891	1145.57987789458	150993.441185068
Locus_70_Transcript_3/7_Confidence_0.625_Length_1783	1.84935518010576e-08	0.999999981506448	1194.37319251911	145148.103668668
Locus_19168_Transcript_3/5_Confidence_0.500_Length_2813	1.85233073324298e-08	0.999999981476693	0.00239102055560258	1.81679518331584e-05
Locus_35111_Transcript_1/1_Confidence_1.000_Length_792	1.86530888512948e-08	0.999999981346911	0.0023947919658906	1.81966768195082e-05
Locus_6014_Transcript_7/8_Confidence_0.708_Length_2021	1.86717197259156e-08	0.99999998132828	0.00239533171022899	1.82007878056012e-05
Locus_17801_Transcript_1/2_Confidence_0.750_Length_1130	1.86903733601085e-08	0.999999981309627	0.00239587169792016	1.82049006496187e-05
Locus_2359_Transcript_7/12_Confidence_0.400_Length_1115	1.87566929765737e-08	0.999999981243307	0.00239778816308803	1.82194975407894e-05
Locus_6406_Transcript_4/5_Confidence_0.615_Length_3949	1.87648016014563e-08	0.999999981235198	0.00228976621152945	1.88688931203195e-05
Locus_29205_Transcript_1/2_Confidence_0.750_Length_2503	1.87993567379863e-08	0.999999981200643	0.00239901827983703	1.8228866840487e-05
Locus_2178_Transcript_11/12_Confidence_0.433_Length_3700	1.88450626215086e-08	0.999999981154937	0.00345925708976606	0.00285032971931955
Locus_5362_Transcript_2/3_Confidence_0.667_Length_1566	1.88781902332735e-08	0.99999998112181	0.00229288360831893	1.88946406809761e-05
Locus_571_Transcript_2/7_Confidence_0.562_Length_1582	1.89677483719564e-08	0.999999981032252	0.00240385253320869	1.82656876072447e-05
Locus_12879_Transcript_1/5_Confidence_0.667_Length_2546	1.90352740236932e-08	0.999999980964726	0.00240578179257197	1.82803821798139e-05
Locus_47030_Transcript_1/1_Confidence_1.000_Length_560	1.90996174431746e-08	0.999999980900383	0.00283703685980812	0.00115481885515387
Locus_1314_Transcript_8/10_Confidence_0.385_Length_1265	1.92522020547869e-08	0.999999980747798	1139.64063628343	148140.781775533
Locus_36954_Transcript_2/2_Confidence_0.929_Length_1246	1.92704990853443e-08	0.999999980729501	0.00350364109968186	0.00295975830397
Locus_741_Transcript_11/12_Confidence_0.289_Length_1029	1.92740173821093e-08	0.999999980725983	1139.27281429808	148092.927284041
Locus_6406_Transcript_2/5_Confidence_0.692_Length_3948	1.93750481214394e-08	0.999999980624952	0.00230637583847303	1.90060790936897e-05
Locus_25203_Transcript_2/3_Confidence_0.571_Length_931	1.95564474614329e-08	0.999999980443553	0.00240218386214847	1.8507923503791e-05
Locus_33253_Transcript_1/1_Confidence_1.000_Length_866	1.9562222841607e-08	0.999999980437777	0.00336310246752276	0.00264663084011993
Locus_8674_Transcript_3/4_Confidence_0.700_Length_1551	1.95652527512635e-08	0.999999980434747	0.00231147025641878	1.90481569660858e-05
Locus_739_Transcript_16/22_Confidence_0.535_Length_4493	1.95968647975775e-08	0.999999980403135	0.00231231324725917	1.90551197772933e-05
Locus_2424_Transcript_8/11_Confidence_0.393_Length_2038	1.95969862559764e-08	0.999999980403014	0.00242162900639179	1.84010876463868e-05
Locus_2933_Transcript_7/7_Confidence_0.579_Length_2846	1.96360014914632e-08	0.999999980363999	0.00231335543817972	1.90637279280265e-05
Locus_18844_Transcript_12/14_Confidence_0.340_Length_2959	1.96449206901761e-08	0.999999980355079	0.00258141955602793	0.000490986838566387
Locus_6637_Transcript_7/9_Confidence_0.304_Length_1075	1.96640147498428e-08	0.999999980335985	0.00231410043563012	1.90698813703715e-05
Locus_240_Transcript_14/17_Confidence_0.440_Length_3314	1.97258159806424e-08	0.999999980274184	0.00231574112025827	1.90834329364912e-05
Locus_37099_Transcript_3/3_Confidence_0.750_Length_793	1.97765576137598e-08	0.999999980223442	0.0023170852300292	1.90945349156073e-05
Locus_8344_Transcript_8/10_Confidence_0.514_Length_4323	1.98161336228964e-08	0.999999980183866	0.00231813172795643	1.91031787228274e-05
Locus_21756_Transcript_2/3_Confidence_0.545_Length_558	1.98501548531738e-08	0.999999980149845	0.00324628478225298	0.00216080621687059
Locus_12836_Transcript_2/7_Confidence_0.250_Length_785	1.98598347767032e-08	0.999999980140165	0.0024289244477758	1.84566570316381e-05
Locus_920_Transcript_3/7_Confidence_0.381_Length_666	1.99240437481762e-08	0.999999980075956	0.00232097699320853	1.91266799824432e-05
Locus_30935_Transcript_4/4_Confidence_0.700_Length_3117	1.9936316708602e-08	0.999999980063683	1128.35395054774	146672.357842138
Locus_1626_Transcript_1/2_Confidence_0.667_Length_808	2.00495723357008e-08	0.999999979950428	1118.76958407021	147456.639786046
Locus_18086_Transcript_5/6_Confidence_0.500_Length_2934	2.01198400162639e-08	0.99999997988016	1117.65444781993	147309.53153442
Locus_2376_Transcript_2/4_Confidence_0.727_Length_1235	2.01198400162639e-08	0.99999997988016	1117.65444781993	147309.53153442
Locus_5366_Transcript_7/9_Confidence_0.636_Length_1962	2.03911397766987e-08	0.99999997960886	1113.39543346648	146747.684356525
Locus_24023_Transcript_7/7_Confidence_0.684_Length_1605	2.04004789727819e-08	0.999999979599521	0.00244369907984451	1.85691978916665e-05
Locus_516_Transcript_2/7_Confidence_0.588_Length_4778	2.06478139030963e-08	0.999999979352186	0.00245035767351579	1.8619918602223e-05
Locus_3636_Transcript_9/11_Confidence_0.629_Length_1321	2.07214134739786e-08	0.999999979278587	0.00311606485302278	0.00175995232878862
Locus_2167_Transcript_5/7_Confidence_0.364_Length_2156	2.08192600936741e-08	0.99999997918074	0.00245493721325424	1.86548028612615e-05
Locus_31292_Transcript_2/3_Confidence_0.667_Length_1248	2.08522059619298e-08	0.999999979147794	0.00245581390459826	1.86614810201365e-05
Locus_3981_Transcript_7/7_Confidence_0.684_Length_2889	2.11145946282798e-08	0.999999978885405	1102.38514241708	145295.211920294
Locus_10829_Transcript_3/4_Confidence_0.444_Length_1290	2.11668468308446e-08	0.999999978833153	0.00244549280599351	1.88424143407783e-05
Locus_11991_Transcript_2/3_Confidence_0.714_Length_3779	2.13567443729801e-08	0.999999978643256	0.00245043043442625	1.88805512839698e-05
Locus_1187_Transcript_13/20_Confidence_0.566_Length_4994	2.13788670100357e-08	0.999999978621133	0.00245100344814241	1.8884977115445e-05
Locus_968_Transcript_7/15_Confidence_0.574_Length_3636	2.13961218742398e-08	0.999999978603878	0.00247013536291231	1.8770575766751e-05
Locus_7070_Transcript_2/3_Confidence_0.667_Length_1860	2.14110621454822e-08	0.999999978588938	0.00235902430936352	1.94409551463858e-05
Locus_7470_Transcript_5/7_Confidence_0.550_Length_1197	2.14171446133449e-08	0.999999978582855	0.0024519938305765	1.88926266226775e-05
Locus_733_Transcript_2/5_Confidence_0.667_Length_2272	2.15004827275322e-08	0.999999978499517	0.00236124649919824	1.94593114222766e-05
Locus_6786_Transcript_6/6_Confidence_0.600_Length_1437	2.15610477249939e-08	0.999999978438952	0.00236274755073797	1.94717108211685e-05
Locus_4488_Transcript_5/6_Confidence_0.615_Length_4034	2.15630745481477e-08	0.999999978436925	0.00247447490448463	1.88036331528776e-05
Locus_48253_Transcript_2/2_Confidence_0.900_Length_279	2.15772006928461e-08	0.999999978422799	0.00245612033331328	1.89244990308618e-05
Locus_29672_Transcript_1/1_Confidence_1.000_Length_928	2.17621474174479e-08	0.999999978237853	0.0031703062389588	0.0018302314566692
Locus_7100_Transcript_9/10_Confidence_0.654_Length_3336	2.18054037048887e-08	0.999999978194596	0.00236877089000886	1.95214668375086e-05
Locus_3642_Transcript_5/12_Confidence_0.605_Length_1397	2.18093276771469e-08	0.999999978190672	0.00248082861084576	1.88520343850048e-05
Locus_6187_Transcript_10/12_Confidence_0.486_Length_3324	2.18410174390726e-08	0.999999978158983	0.00305495716853428	0.00156287948807062
Locus_6077_Transcript_4/5_Confidence_0.400_Length_1350	2.19267158874104e-08	0.999999978073284	0.00237174190126387	1.95460092050685e-05
Locus_11_Transcript_5/5_Confidence_0.615_Length_2522	2.19982821958453e-08	0.999999978001718	0.00274238968292822	0.000706526083903649
Locus_31613_Transcript_1/3_Confidence_0.714_Length_808	2.20467046840866e-08	0.999999977953295	0.00237466805622358	1.95701811739397e-05
Locus_1486_Transcript_5/5_Confidence_0.667_Length_2068	2.20808737960709e-08	0.999999977919126	0.00246895363588729	1.9023622958485e-05
Locus_2007_Transcript_17/21_Confidence_0.591_Length_5657	2.20860640887111e-08	0.999999977913936	0.00248790313088168	1.89059273478609e-05
Locus_17911_Transcript_2/3_Confidence_0.429_Length_899	2.21402557398775e-08	0.999999977859744	0.00248928047545224	1.89164199047503e-05
Locus_29304_Transcript_4/5_Confidence_0.545_Length_1140	2.22260261306673e-08	0.999999977773974	0.00237901834163302	1.9606117659055e-05
Locus_2009_Transcript_4/9_Confidence_0.652_Length_2683	2.23274866373302e-08	0.999999977672513	0.00247515499996802	1.90715229592906e-05
Locus_1187_Transcript_14/20_Confidence_0.566_Length_4982	2.23678522370818e-08	0.999999977632148	0.00247616500052883	1.9079324367835e-05
Locus_28890_Transcript_1/2_Confidence_0.750_Length_539	2.23948968258725e-08	0.999999977605103	0.00364862582383229	0.00340750517853939
Locus_37_Transcript_1/8_Confidence_0.591_Length_2510	2.25425775823851e-08	0.999999977457422	1082.01039394068	142607.384648123
Locus_14187_Transcript_2/3_Confidence_0.714_Length_2877	2.25801823905414e-08	0.999999977419818	0.00248763542151911	3.59092287205438e-05
Locus_1555_Transcript_6/8_Confidence_0.577_Length_500	2.26353719101624e-08	0.999999977364628	0.00250174554711489	1.90113796392651e-05
Locus_627_Transcript_6/7_Confidence_0.632_Length_8003	2.27286799381332e-08	0.99999997727132	1126.18231223688	136854.211337561
Locus_4503_Transcript_6/9_Confidence_0.393_Length_786	2.28487642139896e-08	0.999999977151236	0.0023939186495922	1.97292072709735e-05
Locus_1737_Transcript_1/8_Confidence_0.633_Length_1267	2.29010546082264e-08	0.999999977098945	0.00250834788840917	1.9061677662965e-05
Locus_8131_Transcript_1/4_Confidence_0.750_Length_1523	2.29666003992435e-08	0.9999999770334	0.00249098391205141	1.91937898521589e-05
Locus_1484_Transcript_12/14_Confidence_0.417_Length_1867	2.30035818171714e-08	0.999999976996418	0.00251087994570986	1.90809675829862e-05
Locus_18968_Transcript_10/13_Confidence_0.543_Length_3279	2.30342303009223e-08	0.99999997696577	0.00251163516398807	1.90867210656685e-05
Locus_1555_Transcript_7/8_Confidence_0.500_Length_500	2.30610728291225e-08	0.999999976938927	0.00239892698295841	1.97705813159511e-05
Locus_7369_Transcript_3/3_Confidence_0.714_Length_4297	2.32164709679239e-08	0.999999976783529	1119.38435398244	136027.392067882
Locus_19785_Transcript_5/5_Confidence_0.692_Length_8476	2.32962313884144e-08	0.999999976703769	1071.91370849392	141275.434634911
Locus_3206_Transcript_5/12_Confidence_0.612_Length_3524	2.34095104412191e-08	0.99999997659049	0.00240707005552995	1.98378524481114e-05
Locus_5256_Transcript_2/8_Confidence_0.600_Length_6286	2.34906527563084e-08	0.999999976509347	0.00240895294162629	1.98534074048945e-05
Locus_279_Transcript_8/12_Confidence_0.543_Length_3767	2.36895385530289e-08	0.999999976310461	0.00252760035973293	1.92083508089377e-05
Locus_17919_Transcript_2/5_Confidence_0.778_Length_3909	2.38707373867442e-08	0.999999976129263	0.00241770652497076	1.99257235427153e-05
Locus_2813_Transcript_20/20_Confidence_0.276_Length_3311	2.38901751714593e-08	0.999999976109825	1110.29126512762	134921.42159783
Locus_540_Transcript_13/13_Confidence_0.415_Length_1694	2.39490818287891e-08	0.999999976050918	0.00241949746750974	1.99405192440956e-05
Locus_9009_Transcript_4/4_Confidence_0.667_Length_1716	2.40280525476422e-08	0.999999975971947	0.00251653787639809	1.93911838631232e-05
Locus_33241_Transcript_1/1_Confidence_1.000_Length_348	2.42297956143389e-08	0.999999975770204	0.00254050835663763	1.93066923185328e-05
Locus_3776_Transcript_8/8_Confidence_0.650_Length_2869	2.42897887359206e-08	0.999999975710211	0.00252270487675193	1.94388229430388e-05
Locus_30380_Transcript_4/5_Confidence_0.455_Length_934	2.43349616013688e-08	0.999999975665038	0.00254299515531888	1.93256386573006e-05
Locus_20508_Transcript_3/4_Confidence_0.667_Length_1268	2.43912784414491e-08	0.999999975608722	0.00254432343964336	1.9335758583978e-05
Locus_1053_Transcript_2/4_Confidence_0.667_Length_3021	2.44242034375119e-08	0.999999975575797	0.00254509891316602	1.93416667705545e-05
Locus_31134_Transcript_1/1_Confidence_1.000_Length_564	2.44359756873536e-08	0.999999975564024	0.00254537598256699	1.93437777122979e-05
Locus_1313_Transcript_7/12_Confidence_0.606_Length_2274	2.46384137536637e-08	0.999999975361586	1054.93139258613	139035.135477625
Locus_1217_Transcript_10/11_Confidence_0.600_Length_3580	2.46466854703087e-08	0.999999975353315	0.00255031793119997	1.93814297222141e-05
Locus_6205_Transcript_5/5_Confidence_0.600_Length_750	2.46488022215274e-08	0.999999975351198	0.00243529588942843	2.0071038685932e-05
Locus_10655_Transcript_3/4_Confidence_0.700_Length_1873	2.4672172860285e-08	0.999999975327827	0.00253162308073978	1.9507715659738e-05
Locus_19617_Transcript_2/2_Confidence_0.750_Length_2710	2.47229889893674e-08	0.999999975277011	0.00255209950517546	1.93950033739665e-05
Locus_34008_Transcript_6/7_Confidence_0.455_Length_1115	2.48475995334729e-08	0.9999999751524	0.00255499987771529	1.94171011542097e-05
Locus_18227_Transcript_15/17_Confidence_0.625_Length_3627	2.49102487526187e-08	0.999999975089751	0.00362909393231532	0.00286303927434931
Locus_29197_Transcript_4/4_Confidence_0.750_Length_558	2.49141960395605e-08	0.999999975085804	0.00244119759316445	2.01197969542961e-05
Locus_13604_Transcript_3/3_Confidence_0.778_Length_1866	2.49415618158721e-08	0.999999975058438	0.00255717948703751	1.94337075627296e-05
Locus_2424_Transcript_9/11_Confidence_0.286_Length_2104	2.51307933352152e-08	0.999999974869207	0.00256154988098438	1.946700574122e-05
Locus_1002_Transcript_8/11_Confidence_0.618_Length_1584	2.51746893331628e-08	0.999999974825311	0.00254318241805063	1.95970128292852e-05
Locus_9297_Transcript_8/10_Confidence_0.613_Length_3174	2.53226806190554e-08	0.999999974677319	0.00254655270955192	1.96230490936025e-05
Locus_8519_Transcript_9/10_Confidence_0.160_Length_801	2.5338256715024e-08	0.999999974661743	0.00306234472044598	0.00133036538099081
Locus_48650_Transcript_1/2_Confidence_0.500_Length_169	2.53502594471655e-08	0.999999974649741	0.00322245883315413	0.00193955837009673
Locus_2384_Transcript_3/3_Confidence_0.750_Length_3800	2.5395714309262e-08	0.999999974604286	0.00256762591613093	1.95132997385463e-05
Locus_17756_Transcript_10/17_Confidence_0.130_Length_556	2.54074630223755e-08	0.999999974592537	0.00323703927117439	0.0017765833045623
Locus_5811_Transcript_10/12_Confidence_0.257_Length_536	2.55012891914319e-08	0.999999974498711	0.00311718655484636	0.00146227193832077
Locus_13651_Transcript_4/6_Confidence_0.762_Length_1709	2.57944985371239e-08	0.999999974205501	0.00257668062056083	1.95822895918135e-05
Locus_3189_Transcript_9/12_Confidence_0.528_Length_5104	2.58322759849605e-08	0.999999974167724	0.00257753277439109	1.95887824097356e-05
Locus_23477_Transcript_5/9_Confidence_0.320_Length_1122	2.58872117075981e-08	0.999999974112788	0.00255927125774017	1.97213043283378e-05
Locus_9047_Transcript_2/3_Confidence_0.625_Length_3175	2.59220660492332e-08	0.999999974077934	0.00246317790721772	2.03013973544417e-05
Locus_8047_Transcript_5/5_Confidence_0.364_Length_1027	2.59496965027139e-08	0.999999974050303	0.00277470431859298	0.000811696754320258
Locus_19785_Transcript_2/5_Confidence_0.692_Length_8473	2.59891419496228e-08	0.999999974010858	0.00258106099805169	1.96156651307239e-05
Locus_2898_Transcript_13/21_Confidence_0.475_Length_2770	2.60352231995498e-08	0.999999973964777	0.00256257043885305	1.97467920629003e-05
Locus_30522_Transcript_1/1_Confidence_1.000_Length_650	2.60561432430251e-08	0.999999973943857	0.00246605204214198	2.03251439191437e-05
Locus_8757_Transcript_3/6_Confidence_0.625_Length_3059	2.61010238977732e-08	0.999999973898976	0.0024670115782105	2.03330717905842e-05
Locus_405_Transcript_4/4_Confidence_0.700_Length_2903	2.61216063224268e-08	0.999999973878394	0.00258402760982319	1.9638268888186e-05
Locus_2738_Transcript_40/41_Confidence_0.398_Length_2993	2.63502617503519e-08	0.999999973649738	0.00360326632348298	0.00269087194002023
Locus_5073_Transcript_14/15_Confidence_0.444_Length_1634	2.63554115198517e-08	0.999999973644588	0.00258923562294143	1.96779510683766e-05
Locus_29335_Transcript_2/3_Confidence_0.714_Length_2308	2.63812602874225e-08	0.99999997361874	0.00258980921258178	1.96823215294109e-05
Locus_960_Transcript_20/20_Confidence_0.632_Length_11685	2.64228384727616e-08	0.999999973577162	0.00257114238098664	1.98130151523745e-05
Locus_845_Transcript_11/13_Confidence_0.410_Length_2577	2.64366334379318e-08	0.999999973563367	0.00247414677821309	2.0392024658981e-05
Locus_29549_Transcript_1/1_Confidence_1.000_Length_993	2.6443423783995e-08	0.999999973556576	0.00259118686513269	1.96928185608397e-05
Locus_411_Transcript_16/17_Confidence_0.491_Length_2644	2.65793783649215e-08	0.999999973420622	0.00247716043939048	2.04169245585473e-05
Locus_2228_Transcript_5/5_Confidence_0.417_Length_2165	2.66179139840617e-08	0.999999973382086	0.00259504058058046	1.97221821204007e-05
Locus_963_Transcript_7/10_Confidence_0.615_Length_6169	2.66245552271727e-08	0.999999973375445	0.00257556495787871	1.98471824958869e-05
Locus_510_Transcript_20/28_Confidence_0.542_Length_5953	2.66986002195324e-08	0.9999999733014	0.00247966792988357	2.04376424164931e-05
Locus_29899_Transcript_1/1_Confidence_1.000_Length_1273	2.67043747115281e-08	0.999999973295625	0.00259694289564675	1.9736676979303e-05
Locus_893_Transcript_1/1_Confidence_1.000_Length_757	2.67577132673225e-08	0.999999973242287	1074.97539839742	130626.03788922
Locus_133_Transcript_2/4_Confidence_0.727_Length_5188	2.69101050331955e-08	0.999999973089895	0.00260145038286395	1.97710223982417e-05
Locus_4107_Transcript_13/20_Confidence_0.273_Length_2819	2.70022830761718e-08	0.999999972997717	0.00248601625889222	2.04900952321615e-05
Locus_2804_Transcript_15/18_Confidence_0.553_Length_2684	2.70795541545965e-08	0.999999972920446	0.00248762277645707	2.05033691245577e-05
Locus_214_Transcript_17/17_Confidence_0.558_Length_2933	2.71165353504799e-08	0.999999972883465	1026.49541820413	135283.875061172
Locus_1372_Transcript_6/12_Confidence_0.600_Length_2469	2.7241169986425e-08	0.99999997275883	0.00260864843087644	1.98258695540909e-05
Locus_29069_Transcript_3/3_Confidence_0.667_Length_801	2.74587401705162e-08	0.99999997254126	0.00249545548954371	2.05680877237845e-05
Locus_18205_Transcript_2/3_Confidence_0.700_Length_1287	2.75807896521485e-08	0.99999997241921	0.00333624889627908	0.00190978761213282
Locus_7811_Transcript_1/4_Confidence_0.700_Length_3197	2.76510753183246e-08	0.999999972348925	0.00261746776499619	1.98930715373592e-05
Locus_3690_Transcript_18/18_Confidence_0.642_Length_4763	2.76747130767419e-08	0.999999972325287	1064.69467053352	129375.617750403
Locus_185_Transcript_1/9_Confidence_0.654_Length_4361	2.77796123882013e-08	0.999999972220388	1019.44856322499	134354.257254213
Locus_14210_Transcript_1/7_Confidence_0.700_Length_1845	2.77835330297904e-08	0.999999972216467	0.00260048624062945	2.00397215760457e-05
Locus_29785_Transcript_1/1_Confidence_1.000_Length_2641	2.79650077539273e-08	0.999999972034992	0.00309197513192887	0.00125878257425011
Locus_34754_Transcript_1/1_Confidence_1.000_Length_1071	2.80657597162559e-08	0.99999997193424	0.00262628793372714	1.99602810598474e-05
Locus_167_Transcript_6/9_Confidence_0.120_Length_659	2.82465962841982e-08	0.999999971753404	720.797339226227	992.800578344689
Locus_12879_Transcript_3/5_Confidence_0.583_Length_2546	2.8253441142212e-08	0.999999971746559	0.00263024684349317	1.99904482625771e-05
Locus_4129_Transcript_2/3_Confidence_0.714_Length_2408	2.8333006829584e-08	0.999999971666993	0.00251320212561614	2.07147248627924e-05
Locus_4456_Transcript_3/4_Confidence_0.600_Length_1697	2.84021444141302e-08	0.999999971597856	0.0037548631931454	0.00300021727810886
Locus_4237_Transcript_20/25_Confidence_0.263_Length_1482	2.8417152742044e-08	0.999999971582847	0.00263368361023329	2.00166368872388e-05
Locus_1385_Transcript_4/8_Confidence_0.619_Length_1344	2.84417154272631e-08	0.999999971558285	0.00261428402071118	2.01463258085856e-05
Locus_19915_Transcript_5/11_Confidence_0.541_Length_1381	2.84880757872585e-08	0.999999971511924	0.00263516774667877	2.00279462618829e-05
Locus_24871_Transcript_6/6_Confidence_0.667_Length_1011	2.8508738592059e-08	0.999999971491261	1011.94490544453	133364.378235745
Locus_18111_Transcript_4/8_Confidence_0.667_Length_2829	2.87107513319285e-08	0.999999971289249	0.00263980902200202	2.0063313792638e-05
Locus_3159_Transcript_7/9_Confidence_0.680_Length_1822	2.87189459990955e-08	0.999999971281054	0.00252090217774272	2.07783505649728e-05
Locus_563_Transcript_8/11_Confidence_0.500_Length_2064	2.87231910478525e-08	0.999999971276809	0.00329083210752078	0.00193707001289381
Locus_1895_Transcript_10/13_Confidence_0.526_Length_3295	2.87374660734585e-08	0.999999971262534	0.00262040391986995	2.01936102324097e-05
Locus_5979_Transcript_5/10_Confidence_0.607_Length_4007	2.8873924251549e-08	0.999999971126076	0.00252397178484116	2.08037150683768e-05
Locus_22699_Transcript_1/2_Confidence_0.750_Length_2625	2.89152963794947e-08	0.999999971084704	0.00264404800962176	2.00956160887323e-05
Locus_2505_Transcript_20/23_Confidence_0.640_Length_9432	2.91590641632311e-08	0.999999970840936	0.00361426113952543	0.00258413025615931
Locus_1199_Transcript_6/14_Confidence_0.565_Length_3778	2.91683721620473e-08	0.999999970831628	0.00264926086008174	2.01353398713487e-05
Locus_34211_Transcript_2/5_Confidence_0.692_Length_2264	2.92751536346003e-08	0.999999970724846	0.00265647102178394	0.000343011810614976
Locus_557_Transcript_4/6_Confidence_0.722_Length_3630	2.93755547664531e-08	0.999999970624445	0.00253382113313928	2.08851023695573e-05
Locus_3146_Transcript_7/7_Confidence_0.526_Length_1430	2.94633898390018e-08	0.99999997053661	1009.43846498723	131201.177981419
Locus_19645_Transcript_2/2_Confidence_0.800_Length_3093	2.95397395433383e-08	0.99999997046026	0.0026367641043985	2.03200174134449e-05
Locus_3480_Transcript_6/9_Confidence_0.364_Length_3324	2.95991909871063e-08	0.999999970400809	0.00265805520570708	2.02023568605461e-05
Locus_19343_Transcript_10/10_Confidence_0.531_Length_889	2.96175667324761e-08	0.999999970382433	0.00263833287791043	2.03321387788427e-05
Locus_2913_Transcript_7/8_Confidence_0.500_Length_879	2.96303658275932e-08	0.999999970369634	0.00253877469013302	2.09260352878097e-05
Locus_17605_Transcript_2/5_Confidence_0.692_Length_2208	2.97013191818962e-08	0.999999970298681	0.00328721828085911	0.00167041052282087
Locus_5609_Transcript_1/3_Confidence_0.714_Length_1533	2.97287537920354e-08	0.999999970271246	0.00264056858445546	2.03494133684031e-05
Locus_563_Transcript_5/11_Confidence_0.525_Length_2064	2.97479280098045e-08	0.999999970252072	0.00254104905303744	2.09448292534404e-05
Locus_8549_Transcript_4/9_Confidence_0.500_Length_1767	2.9772750709256e-08	0.999999970227249	0.00254152838562781	2.09487901802022e-05
Locus_19168_Transcript_1/5_Confidence_0.500_Length_2826	2.98566045220383e-08	0.999999970143395	0.00266326281540867	2.02420418127248e-05
Locus_29187_Transcript_3/3_Confidence_0.571_Length_882	2.98987679059337e-08	0.999999970101232	0.00266411249771579	2.0248516914911e-05
Locus_5827_Transcript_5/5_Confidence_0.667_Length_1572	2.99794192804015e-08	0.999999970020581	1040.67958971182	126454.721380777
Locus_31108_Transcript_5/6_Confidence_0.688_Length_5142	3.0074221890608e-08	0.999999969925778	0.00266763839346059	2.02753865277732e-05
Locus_595_Transcript_5/10_Confidence_0.412_Length_3261	3.0126090955207e-08	0.999999969873909	0.00254831832729829	2.10048987290487e-05
Locus_18723_Transcript_1/4_Confidence_0.417_Length_1138	3.01289291293472e-08	0.999999969871071	0.00266873453539897	2.02837398788411e-05
Locus_3125_Transcript_3/4_Confidence_0.667_Length_2828	3.01441471783903e-08	0.999999969855853	0.00266903917915622	2.02860614758104e-05
Locus_196_Transcript_2/6_Confidence_0.722_Length_2254	3.01510444389308e-08	0.999999969848956	0.0026490015533391	2.04145729139856e-05
Locus_9419_Transcript_5/8_Confidence_0.522_Length_1486	3.01746113651191e-08	0.999999969825389	0.00266964867537416	2.02907062644392e-05
Locus_28379_Transcript_6/6_Confidence_0.625_Length_1884	3.02112183048209e-08	0.999999969788782	0.00267038043838028	2.02962828191839e-05
Locus_22702_Transcript_3/3_Confidence_0.600_Length_2228	3.02154800069232e-08	0.99999996978452	0.0026502802847877	2.04244534633335e-05
Locus_7717_Transcript_3/5_Confidence_0.667_Length_3111	3.03157897674211e-08	0.99999996968421	0.00255193837312322	2.10348132158321e-05
Locus_32383_Transcript_1/1_Confidence_1.000_Length_754	3.04080012281105e-08	0.999999969591999	0.00255369175135992	2.10493024496321e-05
Locus_9969_Transcript_2/2_Confidence_0.750_Length_4766	3.04376842619192e-08	0.999999969562316	0.00265467389488911	2.04584023636022e-05
Locus_805_Transcript_1/3_Confidence_0.333_Length_1671	3.05325510430166e-08	0.999999969467449	0.00255605354520129	2.10688194725194e-05
Locus_89_Transcript_3/5_Confidence_0.667_Length_2200	3.0533971018265e-08	0.999999969466029	0.00265657007759899	2.04730540325186e-05
Locus_276_Transcript_3/5_Confidence_0.643_Length_2516	3.08844522178831e-08	0.999999969115548	985.146814265858	29958.472945147
Locus_12027_Transcript_2/3_Confidence_0.778_Length_1377	3.09014840382815e-08	0.999999969098516	0.00268405240362829	2.04004744150927e-05
Locus_34210_Transcript_2/4_Confidence_0.455_Length_437	3.09639830442521e-08	0.999999969036017	0.00266498252267116	2.0538057063879e-05
Locus_2102_Transcript_16/19_Confidence_0.538_Length_4295	3.10683658799604e-08	0.999999968931634	0.00268732240991929	2.04253949668732e-05
Locus_5382_Transcript_4/4_Confidence_0.700_Length_1971	3.1102445174902e-08	0.999999968897555	0.00256676646687899	2.11573483915439e-05
Locus_26194_Transcript_1/2_Confidence_0.750_Length_2431	3.1169658520902e-08	0.999999968830341	0.00268930061383467	2.04404708371225e-05
Locus_4608_Transcript_10/11_Confidence_0.133_Length_750	3.11705931066442e-08	0.999999968829407	0.00266899249251498	2.05690425163782e-05
Locus_17540_Transcript_3/5_Confidence_0.667_Length_1566	3.12141010816447e-08	0.999999968785899	0.00269016699415874	2.04470735307185e-05
Locus_3983_Transcript_7/7_Confidence_0.400_Length_1383	3.12239025745953e-08	0.999999968776097	0.00256903004883196	2.11760543109046e-05
Locus_18157_Transcript_5/6_Confidence_0.562_Length_4893	3.12331716045833e-08	0.999999968766828	0.00269053847092013	2.04499045625259e-05
Locus_30179_Transcript_5/5_Confidence_0.667_Length_1723	3.12463503959748e-08	0.99999996875365	0.00381301618028233	0.00315580859695274
Locus_9632_Transcript_2/5_Confidence_0.667_Length_2411	3.12963955861889e-08	0.999999968703604	0.0025703778560992	2.11871924384878e-05
Locus_18470_Transcript_1/5_Confidence_0.636_Length_1308	3.13478943914092e-08	0.999999968652106	0.00269276948770975	2.04669072300067e-05
Locus_111_Transcript_4/5_Confidence_0.588_Length_1817	3.16993792326414e-08	0.999999968300621	981.789202869335	129386.252081846
Locus_5052_Transcript_3/3_Confidence_0.667_Length_2512	3.17189253751238e-08	0.999999968281075	0.00257818610977048	2.1251719555592e-05
Locus_18111_Transcript_3/8_Confidence_0.667_Length_2829	3.17762259838261e-08	0.999999968223774	0.00270104403872173	2.05299685708382e-05
Locus_29004_Transcript_6/7_Confidence_0.684_Length_2136	3.19164165096808e-08	0.999999968083583	0.00367932881230846	0.00258154454978188
Locus_11494_Transcript_1/5_Confidence_0.667_Length_3568	3.19778362678491e-08	0.999999968022164	0.00268446606702381	2.06886107478274e-05
Locus_2811_Transcript_10/11_Confidence_0.526_Length_2931	3.20918646101731e-08	0.999999967908135	978.349746482947	128932.520606952
Locus_30046_Transcript_2/2_Confidence_0.800_Length_1717	3.21347235487934e-08	0.999999967865276	0.00292355239746461	0.000601149431333991
Locus_18876_Transcript_8/9_Confidence_0.444_Length_1243	3.24105968729782e-08	0.999999967589403	0.00271314231514163	2.06221728485834e-05
Locus_8668_Transcript_9/13_Confidence_0.652_Length_5359	3.25872413498018e-08	0.999999967412759	1016.21276889894	123478.880965363
Locus_2991_Transcript_9/9_Confidence_0.667_Length_2206	3.26650728688094e-08	0.999999967334927	0.00269740376866349	2.07885864730816e-05
Locus_10026_Transcript_5/6_Confidence_0.667_Length_1666	3.27734426264215e-08	0.999999967226557	0.0026994247075913	2.08042034541939e-05
Locus_17831_Transcript_1/1_Confidence_1.000_Length_252	3.31963507793631e-08	0.999999966803649	715.9325853798	1167.00820605268
Locus_4304_Transcript_2/2_Confidence_0.750_Length_2391	3.3196491333598e-08	0.999999966803509	1010.85746416473	122827.528164491
Locus_1799_Transcript_4/6_Confidence_0.647_Length_2089	3.33277088149231e-08	0.999999966672291	0.00273031413950991	2.07530478365532e-05
Locus_1790_Transcript_17/20_Confidence_0.610_Length_4203	3.3351815531546e-08	0.999999966648184	0.00273076057245451	2.0756450383036e-05
Locus_29804_Transcript_3/9_Confidence_0.571_Length_1683	3.34124108380962e-08	0.999999966587589	0.0026086991923839	2.15038881407006e-05
Locus_1112_Transcript_1/2_Confidence_0.700_Length_1018	3.35950486318737e-08	0.999999966404951	965.660033369885	127258.499598996
Locus_28609_Transcript_3/4_Confidence_0.727_Length_1220	3.36845854542744e-08	0.999999966315415	0.00273689784483664	2.08032267054893e-05
Locus_2501_Transcript_2/5_Confidence_0.400_Length_647	3.36854444338286e-08	0.999999966314556	0.00261350648031725	2.15436182979927e-05
Locus_191_Transcript_1/3_Confidence_0.714_Length_4343	3.36915613186051e-08	0.999999966308439	0.00273702599803809	2.08042034541939e-05
Locus_30179_Transcript_3/5_Confidence_0.667_Length_1724	3.39246997160814e-08	0.9999999660753	0.00337150840965456	0.00171953460585865
Locus_29452_Transcript_14/16_Confidence_0.512_Length_4445	3.39368305679599e-08	0.999999966063169	0.00274151893335439	2.0838447537693e-05
Locus_1051_Transcript_5/13_Confidence_0.465_Length_1724	3.39946742977659e-08	0.999999966005326	962.408672254627	126829.581564136
Locus_802_Transcript_7/11_Confidence_0.457_Length_3869	3.40488693906238e-08	0.999999965951131	0.00261985891844675	2.15961190365009e-05
Locus_21025_Transcript_1/2_Confidence_0.750_Length_1645	3.40638193208065e-08	0.999999965936181	0.00274383533438159	2.08561027145685e-05
Locus_31139_Transcript_1/2_Confidence_0.750_Length_1021	3.40779070517883e-08	0.999999965922093	0.00338815555212868	0.00171620279539313
Locus_24155_Transcript_7/8_Confidence_0.600_Length_1346	3.409919724362e-08	0.999999965900803	0.00274447947396131	2.08610122408479e-05
Locus_6523_Transcript_7/7_Confidence_0.579_Length_1508	3.42397455943555e-08	0.999999965760254	0.00262317440577588	2.16235206739691e-05
Locus_34194_Transcript_1/3_Confidence_0.500_Length_2215	3.43302511973675e-08	0.999999965669749	0.00274867376434656	2.08929805884959e-05
Locus_1193_Transcript_6/7_Confidence_0.682_Length_2671	3.43739673391852e-08	0.999999965626033	625.327398938906	722.050443488639
Locus_242_Transcript_7/9_Confidence_0.600_Length_5082	3.43810027114699e-08	0.999999965618997	959.311817969226	126421.045997875
Locus_11639_Transcript_3/6_Confidence_0.643_Length_2680	3.44349698755408e-08	0.99999996556503	0.00272978311634727	2.10388082531139e-05
Locus_31118_Transcript_4/4_Confidence_0.667_Length_1423	3.44769780502574e-08	0.999999965523022	0.00275132599358943	2.09131956800527e-05
Locus_29316_Transcript_1/1_Confidence_1.000_Length_324	3.4686275185436e-08	0.999999965313725	0.00344997364028957	0.00206037451699669
Locus_3982_Transcript_3/5_Confidence_0.667_Length_2841	3.48629225488395e-08	0.999999965137077	0.00390681533711497	0.00323005214705241
Locus_1372_Transcript_8/12_Confidence_0.500_Length_2424	3.49582548464511e-08	0.999999965041745	0.00275996490870135	2.09790415803199e-05
Locus_29710_Transcript_3/3_Confidence_0.778_Length_940	3.51416612476285e-08	0.999999964858339	0.00263865063160142	2.17514300313704e-05
Locus_1772_Transcript_8/10_Confidence_0.519_Length_1069	3.51927738062585e-08	0.999999964807226	0.00276414134378298	2.10108748176461e-05
Locus_24829_Transcript_2/4_Confidence_0.700_Length_2815	3.52483221499611e-08	0.999999964751678	0.00264046054820309	2.17663890563569e-05
Locus_7863_Transcript_2/3_Confidence_0.714_Length_2634	3.53515490214562e-08	0.999999964648451	0.002642208177986	2.17808333296718e-05
Locus_3423_Transcript_4/5_Confidence_0.667_Length_1835	3.54055432749689e-08	0.999999964594457	0.00368597903816118	0.00242812909586154
Locus_1199_Transcript_5/14_Confidence_0.565_Length_3778	3.55221090320157e-08	0.999999964477891	0.00276997025328566	2.10553038350865e-05
Locus_19565_Transcript_5/6_Confidence_0.500_Length_1618	3.56170356541341e-08	0.999999964382964	0.00264668487101859	2.1817833716461e-05
Locus_670_Transcript_24/27_Confidence_0.519_Length_4632	3.57553540109024e-08	0.999999964244646	955.225591257365	124147.957651973
Locus_15337_Transcript_3/3_Confidence_0.667_Length_2403	3.58843104120155e-08	0.99999996411569	0.00275535589652887	2.12364414984293e-05
Locus_20106_Transcript_7/15_Confidence_0.417_Length_3514	3.58853511350787e-08	0.999999964114649	0.00277635117169159	2.1103940956614e-05
Locus_3899_Transcript_4/6_Confidence_0.524_Length_524	3.58956870893934e-08	0.999999964104313	0.00275555345416914	2.12379683155563e-05
Locus_19840_Transcript_4/5_Confidence_0.500_Length_1155	3.59311863595835e-08	0.999999964068814	0.00384480674191826	0.00283132707194953
Locus_1412_Transcript_3/9_Confidence_0.680_Length_3900	3.61959705541537e-08	0.999999963804029	0.00278176832544108	2.11452324826855e-05
Locus_3360_Transcript_2/4_Confidence_0.700_Length_5310	3.62390434327509e-08	0.999999963760957	0.00276149338502317	2.12838751381626e-05
Locus_1399_Transcript_6/7_Confidence_0.579_Length_1998	3.62951455556981e-08	0.999999963704854	0.00278349037634006	2.11583586773752e-05
Locus_36866_Transcript_1/2_Confidence_0.750_Length_2192	3.6310432882658e-08	0.999999963689567	0.0027837554965024	2.11603795385189e-05
Locus_1276_Transcript_7/9_Confidence_0.385_Length_2395	3.63466752251185e-08	0.999999963653325	0.00396134909981325	0.00314641695919939
Locus_21543_Transcript_4/9_Confidence_0.600_Length_3123	3.65291333848106e-08	0.999999963470867	0.00278753895384945	2.11892188115449e-05
Locus_2009_Transcript_9/9_Confidence_0.609_Length_2683	3.68351966706371e-08	0.999999963164803	940.629926933003	123956.539686003
Locus_20797_Transcript_6/7_Confidence_0.667_Length_2334	3.68829463637255e-08	0.999999963117054	0.00277251670208006	2.13690704063896e-05
Locus_9246_Transcript_4/9_Confidence_0.655_Length_2280	3.70018869988442e-08	0.999999962998113	0.00266962839107423	2.20074697396661e-05
Locus_31108_Transcript_2/6_Confidence_0.688_Length_5142	3.70047391617945e-08	0.999999962995261	0.00277458503258226	2.13850560000636e-05
Locus_12390_Transcript_3/5_Confidence_0.583_Length_2698	3.7065327251895e-08	0.999999962934673	0.00279674163411068	2.12593668307182e-05
Locus_2472_Transcript_11/12_Confidence_0.250_Length_706	3.71556262424022e-08	0.999999962844374	0.00279828132490008	2.12711033477551e-05
Locus_4875_Transcript_10/11_Confidence_0.548_Length_1279	3.72091372158323e-08	0.999999962790863	0.00267300483615915	2.20353779409948e-05
Locus_6256_Transcript_1/4_Confidence_0.667_Length_1869	3.72703630180382e-08	0.999999962729637	0.00267399953425962	2.20435997111753e-05
Locus_482_Transcript_6/10_Confidence_0.556_Length_2167	3.73133099973444e-08	0.99999996268669	0.00280096308981893	2.12915455768732e-05
Locus_7370_Transcript_11/13_Confidence_0.409_Length_4322	3.74088059418298e-08	0.999999962591194	0.00359424371320703	0.0023037735906991
Locus_2459_Transcript_8/10_Confidence_0.643_Length_3820	3.74513442480406e-08	0.999999962548656	936.18953499667	123370.765262361
Locus_5141_Transcript_6/6_Confidence_0.667_Length_1881	3.7504148342471e-08	0.999999962495852	0.00267778614821724	2.20748984718059e-05
Locus_3989_Transcript_12/14_Confidence_0.605_Length_2253	3.75569283450616e-08	0.999999962443072	0.00278389722777227	2.14570283730055e-05
Locus_6871_Transcript_5/7_Confidence_0.588_Length_1862	3.78269785494822e-08	0.999999962173021	0.00268298524300147	2.21178726643212e-05
Locus_17355_Transcript_5/8_Confidence_0.591_Length_2460	3.79603588562816e-08	0.999999962039641	0.00281187700753112	2.13747399775353e-05
Locus_2329_Transcript_15/17_Confidence_0.391_Length_4378	3.80209623784822e-08	0.999999961979038	0.002812891859199	2.13824760610212e-05
Locus_2490_Transcript_7/12_Confidence_0.516_Length_3788	3.80209623784822e-08	0.999999961979038	0.002812891859199	2.13824760610212e-05
Locus_2538_Transcript_3/7_Confidence_0.667_Length_3849	3.81141177507871e-08	0.999999961885882	0.00281444938865751	2.1394348937768e-05
Locus_8154_Transcript_4/5_Confidence_0.500_Length_2593	3.81805221882914e-08	0.999999961819478	0.00279428759878316	2.15373353579336e-05
Locus_5923_Transcript_5/6_Confidence_0.533_Length_1977	3.82238432017346e-08	0.999999961776157	0.00324720255108565	0.00142519945737992
Locus_5491_Transcript_1/7_Confidence_0.667_Length_2459	3.82747398219863e-08	0.99999996172526	0.00279584606800034	2.1549380880842e-05
Locus_30340_Transcript_4/4_Confidence_0.714_Length_630	3.84362197625165e-08	0.99999996156378	0.00281981232563194	2.14352303014478e-05
Locus_553_Transcript_3/11_Confidence_0.600_Length_3418	3.85018605886245e-08	0.999999961498139	0.00282090097990839	2.1443529104392e-05
Locus_16617_Transcript_5/9_Confidence_0.457_Length_1977	3.85059676366595e-08	0.999999961494032	0.00282096904871191	2.14440479929405e-05
Locus_505_Transcript_6/10_Confidence_0.594_Length_3052	3.85339268271778e-08	0.999999961466073	0.00269425215135558	2.22110031489546e-05
Locus_6333_Transcript_7/8_Confidence_0.458_Length_1303	3.85476468522938e-08	0.999999961452353	0.00336365226333415	0.00169698408187901
Locus_2462_Transcript_2/3_Confidence_0.500_Length_1020	3.85850388306963e-08	0.999999961414961	0.0026950605525927	2.22176853461181e-05
Locus_516_Transcript_5/7_Confidence_0.176_Length_575	3.85915742695531e-08	0.999999961408426	968.350188220022	117657.47069471
Locus_10236_Transcript_4/6_Confidence_0.667_Length_3047	3.8979665273331e-08	0.999999961020335	0.00270127444920534	2.22690494093764e-05
Locus_18654_Transcript_1/1_Confidence_1.000_Length_1717	3.91108602171286e-08	0.99999996088914	924.682135016429	121852.714448899
Locus_2459_Transcript_9/10_Confidence_0.571_Length_3833	3.92162303741728e-08	0.99999996078377	0.00283265732382303	2.15331487667704e-05
Locus_4268_Transcript_4/5_Confidence_0.615_Length_2089	3.92836657647777e-08	0.999999960716334	923.519974948372	121699.402837266
Locus_8143_Transcript_4/4_Confidence_0.571_Length_1450	3.94438464113023e-08	0.999999960556154	0.00283636850714773	2.15614398850667e-05
Locus_29074_Transcript_3/5_Confidence_0.538_Length_1728	3.95031215516539e-08	0.999999960496878	0.00283733225370427	2.15687867586401e-05
Locus_30618_Transcript_2/4_Confidence_0.500_Length_844	3.95200773217752e-08	0.999999960479923	0.00283760773016771	2.15708867850751e-05
Locus_18049_Transcript_1/8_Confidence_0.400_Length_479	3.95258350494032e-08	0.999999960474165	0.0028162655196639	2.17072077723294e-05
Locus_29531_Transcript_1/1_Confidence_1.000_Length_723	3.95642628658877e-08	0.999999960435737	0.0028168847770893	2.1711994263281e-05
Locus_3980_Transcript_7/8_Confidence_0.500_Length_2533	3.95985001455657e-08	0.9999999604015	0.00271092190995704	2.23487965682752e-05
Locus_1065_Transcript_6/11_Confidence_0.667_Length_3929	3.9609241220262e-08	0.999999960390759	0.00283905485965139	2.15819186363725e-05
Locus_30890_Transcript_3/3_Confidence_0.667_Length_2041	3.99254049820996e-08	0.999999960074595	0.00284416605414228	2.16208828798936e-05
Locus_12879_Transcript_4/5_Confidence_0.583_Length_2804	3.99339927792397e-08	0.999999960066007	0.00284430444996417	2.16219379202935e-05
Locus_1547_Transcript_1/4_Confidence_0.727_Length_5306	3.99339927792397e-08	0.999999960066007	0.00284430444996417	2.16219379202935e-05
Locus_4926_Transcript_5/10_Confidence_0.625_Length_4896	3.99382874549659e-08	0.999999960061713	0.00284437365292594	2.16224654791067e-05
Locus_4203_Transcript_3/8_Confidence_0.591_Length_1455	4.00070796491292e-08	0.99999995999292	0.00284548135846811	2.16309099226785e-05
Locus_3341_Transcript_3/7_Confidence_0.607_Length_2268	4.0009262125551e-08	0.999999959990738	958.433766800627	116451.360270237
Locus_18844_Transcript_11/14_Confidence_0.362_Length_2959	4.00545147050124e-08	0.999999959945485	0.00302095412068947	0.000547208985049441
Locus_5372_Transcript_12/19_Confidence_0.593_Length_7590	4.0270683232535e-08	0.999999959729317	0.00284971241246498	2.16631649626729e-05
Locus_4140_Transcript_3/4_Confidence_0.500_Length_1233	4.0472533213709e-08	0.999999959527467	0.00272435188601464	2.2459813035865e-05
Locus_29419_Transcript_1/7_Confidence_0.667_Length_3267	4.0553914004704e-08	0.999999959446086	0.0028542347819173	2.16976411188357e-05
Locus_30327_Transcript_4/4_Confidence_0.700_Length_951	4.07264381108163e-08	0.999999959273562	0.00374160885594012	0.00234146351703969
Locus_30287_Transcript_1/1_Confidence_1.000_Length_1070	4.08452526245995e-08	0.999999959154747	0.00414399703060091	0.00391680277848362
Locus_34345_Transcript_3/3_Confidence_0.667_Length_897	4.08970138865428e-08	0.999999959102986	0.00285968060817088	2.17391576337894e-05
Locus_20239_Transcript_8/11_Confidence_0.345_Length_2035	4.10468854461499e-08	0.999999958953115	0.00273305593295263	2.25317650490625e-05
Locus_34504_Transcript_2/3_Confidence_0.667_Length_1096	4.10565649255901e-08	0.999999958943435	0.00286220108161865	2.1758372735108e-05
Locus_5883_Transcript_6/7_Confidence_0.565_Length_4922	4.11343568096356e-08	0.999999958865643	0.00273437327598687	2.25426549751733e-05
Locus_4868_Transcript_3/4_Confidence_0.700_Length_4637	4.12449987496899e-08	0.999999958755001	917.087900591008	119186.155839614
Locus_3467_Transcript_22/25_Confidence_0.143_Length_929	4.12928471416052e-08	0.999999958707153	0.00286591987465763	2.17867235311902e-05
Locus_268_Transcript_8/10_Confidence_0.613_Length_6110	4.13197006610133e-08	0.999999958680299	0.0028663414790988	2.17899377113471e-05
Locus_29439_Transcript_3/6_Confidence_0.667_Length_1674	4.13377989616492e-08	0.999999958662201	0.00273742884624798	2.25679142115376e-05
Locus_1573_Transcript_4/6_Confidence_0.571_Length_1531	4.1377956838673e-08	0.999999958622043	0.00286725538106404	2.17969050228351e-05
Locus_4228_Transcript_2/8_Confidence_0.560_Length_2216	4.13795635534342e-08	0.999999958620436	0.00273805469072674	2.25730878485811e-05
Locus_29655_Transcript_1/9_Confidence_0.565_Length_3018	4.14074352583782e-08	0.999999958592565	0.00273847207938532	2.25765382579707e-05
Locus_17669_Transcript_2/5_Confidence_0.600_Length_536	4.16255393487219e-08	0.999999958374461	0.00287112834655153	2.18264314780968e-05
Locus_29107_Transcript_2/2_Confidence_0.737_Length_936	4.16255393487219e-08	0.999999958374461	0.00287112834655153	2.18264314780968e-05
Locus_29287_Transcript_7/8_Confidence_0.571_Length_2166	4.18376914224083e-08	0.999999958162309	0.00274488801109571	2.2629576933077e-05
Locus_4210_Transcript_1/2_Confidence_0.750_Length_2214	4.18931451751092e-08	0.999999958106855	0.00287529463108093	2.18581943735906e-05
Locus_282_Transcript_5/7_Confidence_0.474_Length_1631	4.192880986853e-08	0.99999995807119	609.211580045351	736.227120336259
Locus_4133_Transcript_2/2_Confidence_0.750_Length_4857	4.20026036174193e-08	0.999999957997396	0.00287699285257004	2.18711413401595e-05
Locus_5502_Transcript_2/6_Confidence_0.533_Length_2087	4.20524604027861e-08	0.99999995794754	0.00285603018013978	2.20145768795356e-05
Locus_17768_Transcript_2/4_Confidence_0.417_Length_726	4.22547680178909e-08	0.999999957745232	0.00288089218653066	2.19008693986048e-05
Locus_845_Transcript_7/13_Confidence_0.513_Length_3349	4.23008148509041e-08	0.999999957699185	0.00288160229223382	2.19062831848832e-05
Locus_29452_Transcript_12/16_Confidence_0.537_Length_4439	4.23994377385384e-08	0.999999957600562	0.00286134612520297	2.20556694117041e-05
Locus_18606_Transcript_1/8_Confidence_0.654_Length_2660	4.24040877966547e-08	0.999999957595912	0.00286141713816082	2.2056218348509e-05
Locus_8389_Transcript_1/2_Confidence_0.667_Length_1690	4.27727036012016e-08	0.999999957227296	0.00275865748799298	2.27434075511562e-05
Locus_1840_Transcript_5/8_Confidence_0.609_Length_1750	4.27782826939449e-08	0.999999957221717	901.338168331468	118773.189301918
Locus_29606_Transcript_1/2_Confidence_0.857_Length_698	4.28535107399597e-08	0.999999957146489	0.00289007949840407	2.19709132841587e-05
Locus_18783_Transcript_1/2_Confidence_0.500_Length_1306	4.30130435713494e-08	0.999999956986956	0.00289251072612177	2.19894491309403e-05
Locus_29067_Transcript_1/1_Confidence_1.000_Length_2130	4.30130435713494e-08	0.999999956986956	0.00289251072612177	2.19894491309403e-05
Locus_9346_Transcript_4/4_Confidence_0.625_Length_502	4.31421245394858e-08	0.999999956857875	0.00276403391432888	2.27878546707073e-05
Locus_1556_Transcript_2/10_Confidence_0.586_Length_1484	4.3159292806294e-08	0.999999956840707	899.060872013137	118472.769438659
Locus_30867_Transcript_1/3_Confidence_0.667_Length_2895	4.32489721813312e-08	0.999999956751028	0.00289609350095979	2.20167646154054e-05
Locus_730_Transcript_1/2_Confidence_0.750_Length_1131	4.33135310951016e-08	0.999999956686469	936.976117219349	113841.518095314
Locus_6844_Transcript_5/7_Confidence_0.632_Length_1445	4.33430379365163e-08	0.999999956656962	0.00276694306627328	2.28119049378654e-05
Locus_24871_Transcript_1/6_Confidence_0.667_Length_1011	4.36345451992892e-08	0.999999956365455	0.00290191646970788	2.20611600096374e-05
Locus_14210_Transcript_4/7_Confidence_0.700_Length_1838	4.3692373052906e-08	0.999999956307627	0.00288086442100216	2.22065505834418e-05
Locus_70_Transcript_2/7_Confidence_0.625_Length_1789	4.37830096622349e-08	0.99999995621699	934.098096307768	113491.471351988
Locus_3091_Transcript_5/5_Confidence_0.692_Length_3145	4.39726836054533e-08	0.999999956027316	0.00277599333178072	2.28867253309879e-05
Locus_29492_Transcript_4/4_Confidence_0.625_Length_1291	4.40146553648546e-08	0.999999955985345	0.00290761826131543	2.21046320255044e-05
Locus_13470_Transcript_2/2_Confidence_0.750_Length_3781	4.41940737339053e-08	0.999999955805926	0.00291029643225193	2.21250513022002e-05
Locus_10581_Transcript_4/5_Confidence_0.615_Length_1125	4.42073603279525e-08	0.99999995579264	0.00288851491241229	2.22656923409985e-05
Locus_571_Transcript_7/7_Confidence_0.562_Length_1582	4.44415545475252e-08	0.999999955558445	930.127156062676	113008.495465627
Locus_2268_Transcript_18/24_Confidence_0.540_Length_2913	4.45662150516668e-08	0.999999955433785	929.383970915888	112918.103648363
Locus_18783_Transcript_2/2_Confidence_0.833_Length_1306	4.46165779877106e-08	0.999999955383422	890.583149435749	117354.39224859
Locus_4471_Transcript_4/5_Confidence_0.583_Length_2392	4.46256932518097e-08	0.999999955374307	0.0028946791590451	2.23133454095899e-05
Locus_16011_Transcript_6/9_Confidence_0.826_Length_2778	4.46405462595223e-08	0.999999955359454	0.00289489720140211	2.23150310094705e-05
Locus_741_Transcript_7/12_Confidence_0.500_Length_1566	4.49272711255944e-08	0.999999955072729	728.550674370091	1499.46674659896
Locus_32273_Transcript_1/1_Confidence_1.000_Length_205	4.4930673293031e-08	0.999999955069327	0.00292120461532419	2.22082200862924e-05
Locus_47823_Transcript_1/1_Confidence_1.000_Length_462	4.50901058712816e-08	0.999999954909894	0.00279181186481306	2.30175036083348e-05
Locus_18391_Transcript_2/6_Confidence_0.333_Length_1071	4.52814322704498e-08	0.999999954718568	0.00279448998083255	2.30396450952664e-05
Locus_35378_Transcript_3/3_Confidence_0.750_Length_967	4.53196383753962e-08	0.999999954680362	0.00292690924940159	2.22517154440172e-05
Locus_639_Transcript_1/3_Confidence_0.429_Length_857	4.53303659053717e-08	0.999999954669634	0.00290496278217036	2.23928448600067e-05
Locus_3113_Transcript_4/7_Confidence_0.562_Length_1002	4.53647834852688e-08	0.999999954635217	0.00292756891045965	2.22567451050012e-05
Locus_29655_Transcript_6/9_Confidence_0.522_Length_3079	4.55459149284465e-08	0.999999954454085	0.00293021053083722	2.22768865070773e-05
Locus_3437_Transcript_3/3_Confidence_0.600_Length_935	4.56042644758625e-08	0.999999954395736	0.00279898917175168	2.30768426951103e-05
Locus_9660_Transcript_4/4_Confidence_0.625_Length_946	4.57413342758173e-08	0.999999954258666	0.00291090350695656	2.24387714731725e-05
Locus_29157_Transcript_5/6_Confidence_0.714_Length_2489	4.58294365790479e-08	0.999999954170563	0.00293432920696237	2.23082901374941e-05
Locus_29119_Transcript_2/2_Confidence_0.667_Length_519	4.58403296432763e-08	0.99999995415967	0.00375102340166211	0.00216601535323142
Locus_10098_Transcript_4/4_Confidence_0.556_Length_833	4.58584881180002e-08	0.999999954141512	889.760089383038	115630.744360567
Locus_5054_Transcript_6/7_Confidence_0.421_Length_1469	4.60144163882958e-08	0.999999953985584	0.00280467006407711	2.31238106284011e-05
Locus_29800_Transcript_7/9_Confidence_0.636_Length_5806	4.60895240861348e-08	0.999999953910476	0.00293809023088373	2.23369670054833e-05
Locus_1551_Transcript_1/6_Confidence_0.643_Length_2300	4.61048793587437e-08	0.999999953895121	0.00293831176785418	2.23386561762442e-05
Locus_26297_Transcript_2/2_Confidence_0.889_Length_1088	4.61362189563275e-08	0.999999953863781	0.00280634960405427	2.31376966685767e-05
Locus_242_Transcript_2/9_Confidence_0.640_Length_5082	4.62074088991571e-08	0.999999953792591	0.00293978953519323	2.23499238468162e-05
Locus_412_Transcript_4/13_Confidence_0.543_Length_1276	4.62477747209533e-08	0.999999953752225	0.00280788485480919	2.31503898000968e-05
Locus_29132_Transcript_9/10_Confidence_0.500_Length_4285	4.62553088054207e-08	0.999999953744691	0.00371501100940186	0.00209710259031131
Locus_29599_Transcript_1/2_Confidence_0.857_Length_661	4.62690608049598e-08	0.999999953730939	0.00280817747399308	2.31528091185871e-05
Locus_18198_Transcript_7/9_Confidence_0.625_Length_1803	4.66307061852689e-08	0.999999953369294	0.00294586395401257	2.23962403831584e-05
Locus_21122_Transcript_3/4_Confidence_0.625_Length_1033	4.66826515221896e-08	0.999999953317348	0.00294660645455665	2.24019018773352e-05
Locus_14049_Transcript_3/3_Confidence_0.667_Length_1094	4.67450796959312e-08	0.99999995325492	0.00294749794942483	2.24086994497461e-05
Locus_34870_Transcript_1/1_Confidence_1.000_Length_342	4.68493533967163e-08	0.999999953150647	0.0029489849735721	2.24200379090113e-05
Locus_8413_Transcript_3/8_Confidence_0.433_Length_5106	4.71551346858945e-08	0.999999952844865	0.0029310316287134	2.25943821903744e-05
Locus_13780_Transcript_8/9_Confidence_0.231_Length_1248	4.71710237537337e-08	0.999999952828976	0.00293125518218581	2.25961105195838e-05
Locus_1556_Transcript_7/10_Confidence_0.586_Length_1483	4.72340004886718e-08	0.999999952766	0.00282133490745092	2.32615936741303e-05
Locus_5543_Transcript_7/8_Confidence_0.619_Length_2347	4.73050340010772e-08	0.999999952694966	0.00282229527925656	2.32695340591063e-05
Locus_17751_Transcript_2/2_Confidence_0.750_Length_457	4.73855316096561e-08	0.999999952614468	701.123305737181	1498.36973426767
Locus_11947_Transcript_4/4_Confidence_0.692_Length_1089	4.74474776135381e-08	0.999999952552522	0.0029351355345488	2.26261102939133e-05
Locus_15003_Transcript_4/4_Confidence_0.667_Length_2258	4.75660109078291e-08	0.999999952433989	0.00295913666586115	2.24974447777115e-05
Locus_5757_Transcript_8/9_Confidence_0.583_Length_4177	4.75766496199626e-08	0.99999995242335	0.00295928647695756	2.24985871022071e-05
Locus_752_Transcript_4/9_Confidence_0.667_Length_2440	4.78167924145012e-08	0.999999952183208	0.00296266124146744	2.25243201071929e-05
Locus_18693_Transcript_3/3_Confidence_0.714_Length_4601	4.82690380998463e-08	0.999999951730962	0.0029689814399707	2.25725128828836e-05
Locus_2623_Transcript_2/3_Confidence_0.714_Length_1471	4.83394951844573e-08	0.999999951660505	0.00296996197627538	2.25799897223461e-05
Locus_970_Transcript_8/10_Confidence_0.622_Length_2248	4.85010014372733e-08	0.999999951498999	907.212280703382	110221.414433323
Locus_18153_Transcript_3/3_Confidence_0.600_Length_1473	4.85080163814544e-08	0.999999951491984	0.00297230279394336	2.25978391132263e-05
Locus_9666_Transcript_2/2_Confidence_0.750_Length_1550	4.86119208220614e-08	0.999999951388079	0.00283976927903935	2.34140123001784e-05
Locus_8668_Transcript_11/13_Confidence_0.587_Length_5352	4.86288880274799e-08	0.999999951371112	0.00283999375025236	2.34158683020842e-05
Locus_1105_Transcript_4/4_Confidence_0.455_Length_388	4.87706166563129e-08	0.999999951229383	868.246835988988	114407.796244643
Locus_2971_Transcript_9/9_Confidence_0.595_Length_1221	4.88672757814612e-08	0.999999951132724	867.756444746398	114343.1040617
Locus_29079_Transcript_1/3_Confidence_0.714_Length_891	4.89022504712722e-08	0.99999995109775	0.00294851856673477	0.000295708903832185
Locus_279_Transcript_10/12_Confidence_0.629_Length_3964	4.90554304954927e-08	0.99999995094457	0.00284561708666123	2.34623641696585e-05
Locus_18508_Transcript_1/5_Confidence_0.667_Length_2252	4.9062076623585e-08	0.999999950937923	0.00297995498988358	2.2656189832671e-05
Locus_253_Transcript_10/12_Confidence_0.417_Length_1864	4.9161763882033e-08	0.999999950838236	872.274922042345	113355.883626092
Locus_8903_Transcript_2/4_Confidence_0.692_Length_3126	4.92847908040162e-08	0.999999950715209	0.00284862531458574	2.34872375469217e-05
Locus_1002_Transcript_4/11_Confidence_0.588_Length_1585	4.97692506096215e-08	0.999999950230749	869.223361867577	112958.86858556
Locus_2003_Transcript_4/8_Confidence_0.667_Length_7825	4.97795898946052e-08	0.99999995022041	863.188416733226	113740.491946607
Locus_9465_Transcript_7/9_Confidence_0.350_Length_840	4.99529750896954e-08	0.999999950047025	0.00296953198253119	2.2892046191019e-05
Locus_9254_Transcript_3/3_Confidence_0.667_Length_2238	5.00393255720155e-08	0.999999949960674	0.00285844613233666	2.35684415075232e-05
Locus_4687_Transcript_5/7_Confidence_0.619_Length_1800	5.01122759954953e-08	0.999999949887724	861.549300799088	113524.260540603
Locus_15160_Transcript_4/4_Confidence_0.545_Length_1129	5.01331648417036e-08	0.999999949866835	0.00285965953035693	2.3578474664526e-05
Locus_34008_Transcript_4/7_Confidence_0.409_Length_1115	5.02163319815452e-08	0.999999949783668	0.00299568521925671	2.27761412258367e-05
Locus_5287_Transcript_5/6_Confidence_0.286_Length_3097	5.02470451912984e-08	0.999999949752955	0.00352591802570647	0.00142736649958868
Locus_752_Transcript_8/9_Confidence_0.625_Length_2434	5.03641383042819e-08	0.999999949635862	0.00297504895291151	2.29347023033446e-05
Locus_2021_Transcript_5/5_Confidence_0.545_Length_3331	5.04785986343848e-08	0.999999949521401	0.00299922050367186	2.28031001730222e-05
Locus_29566_Transcript_4/9_Confidence_0.586_Length_2077	5.05021118257787e-08	0.999999949497888	0.00297689250130586	2.29489563554855e-05
Locus_4147_Transcript_4/11_Confidence_0.581_Length_2555	5.05141710682722e-08	0.999999949485829	859.587735828725	113265.491808828
Locus_641_Transcript_1/4_Confidence_0.750_Length_1007	5.06234248964788e-08	0.999999949376575	0.00286597060200589	2.36306590636524e-05
Locus_881_Transcript_5/5_Confidence_0.692_Length_6002	5.06410842149307e-08	0.999999949358916	896.100934146014	108869.968145798
Locus_3710_Transcript_2/6_Confidence_0.647_Length_1117	5.08405137988888e-08	0.999999949159486	0.00300407586769972	2.28401259339666e-05
Locus_32019_Transcript_4/5_Confidence_0.583_Length_966	5.10354603022733e-08	0.99999994896454	0.00287123839903742	2.36742174328075e-05
Locus_4477_Transcript_10/13_Confidence_0.449_Length_4477	5.10534676756436e-08	0.999999948946532	0.00287146787300655	2.36761149179329e-05
Locus_30224_Transcript_3/3_Confidence_0.545_Length_154	5.10835546085886e-08	0.999999948916445	0.00300732152007527	2.28648766462325e-05
Locus_34144_Transcript_1/3_Confidence_0.667_Length_714	5.11135486158665e-08	0.999999948886451	0.00287223305121764	2.36824420656947e-05
Locus_2007_Transcript_20/21_Confidence_0.409_Length_4054	5.11829377769502e-08	0.999999948817062	610.202088771497	900.008210532614
Locus_222_Transcript_11/19_Confidence_0.243_Length_1001	5.11836497629758e-08	0.99999994881635	602.540333461527	851.097576474395
Locus_34596_Transcript_3/3_Confidence_0.600_Length_536	5.12463713686628e-08	0.999999948753629	0.00300948918741802	2.28814069438658e-05
Locus_20929_Transcript_2/2_Confidence_0.750_Length_1909	5.13864341078474e-08	0.999999948613566	0.00301134967669628	2.28955948057299e-05
Locus_4227_Transcript_6/11_Confidence_0.485_Length_3989	5.14156727193793e-08	0.999999948584327	0.00301173756820555	2.28985528251782e-05
Locus_29040_Transcript_3/4_Confidence_0.786_Length_2187	5.15035107895301e-08	0.999999948496489	0.00301290184253612	2.29074314712728e-05
Locus_586_Transcript_1/5_Confidence_0.636_Length_1962	5.16520969329193e-08	0.999999948347903	0.00287906114580057	2.37389030168994e-05
Locus_4208_Transcript_9/9_Confidence_0.625_Length_1961	5.18292267992493e-08	0.999999948170773	853.306697310613	112436.900150575
Locus_335_Transcript_2/7_Confidence_0.412_Length_598	5.18628593404458e-08	0.999999948137141	890.02430265169	108130.882110523
Locus_7479_Transcript_4/4_Confidence_0.444_Length_669	5.19108100949239e-08	0.99999994808919	852.923789080098	112386.387076222
Locus_29709_Transcript_1/1_Confidence_1.000_Length_480	5.2055956101249e-08	0.999999947944044	0.00288414567767924	2.37809470899967e-05
Locus_1245_Transcript_8/11_Confidence_0.513_Length_1785	5.21105516515519e-08	0.999999947889448	0.00299810277457022	2.31129549133431e-05
Locus_396_Transcript_4/5_Confidence_0.692_Length_1261	5.23202942082079e-08	0.999999947679706	0.00302365555300362	2.2989439224619e-05
Locus_1661_Transcript_4/4_Confidence_0.600_Length_1590	5.2459019572737e-08	0.99999994754098	0.00300263135993383	2.314797098716e-05
Locus_5663_Transcript_3/7_Confidence_0.632_Length_5474	5.25780308180401e-08	0.999999947421969	0.00302702205061119	2.30151124828561e-05
Locus_7532_Transcript_4/4_Confidence_0.600_Length_1375	5.26129163569422e-08	0.999999947387084	0.00289110814222587	2.38385205073547e-05
Locus_35_Transcript_9/9_Confidence_0.652_Length_4713	5.28049208803338e-08	0.999999947195079	854.660335854954	111064.185200166
Locus_2798_Transcript_1/5_Confidence_0.556_Length_1299	5.28505765817755e-08	0.999999947149423	885.244602099799	107549.538658316
Locus_9097_Transcript_2/2_Confidence_0.667_Length_1005	5.28565280433213e-08	0.999999947143472	0.00289413566058965	2.38635556524681e-05
Locus_2455_Transcript_2/8_Confidence_0.522_Length_4201	5.28615217154638e-08	0.999999947138478	0.00303071029610914	2.30432396212337e-05
Locus_17701_Transcript_6/6_Confidence_0.571_Length_999	5.29955948014305e-08	0.999999947004405	853.781650001059	110949.866137155
Locus_10822_Transcript_9/10_Confidence_0.516_Length_2943	5.30677659593692e-08	0.999999946932234	0.00303338399617399	2.30636298062129e-05
Locus_22298_Transcript_3/3_Confidence_0.667_Length_1677	5.31712570639442e-08	0.999999946828743	0.00303472261604567	2.3073838436632e-05
Locus_22069_Transcript_2/7_Confidence_0.625_Length_5877	5.32038277878399e-08	0.999999946796172	0.00382657964709175	0.00233438332846329
Locus_1234_Transcript_6/7_Confidence_0.579_Length_1310	5.32627780769346e-08	0.999999946737222	0.00303590473274775	2.30828535596399e-05
Locus_34795_Transcript_1/1_Confidence_1.000_Length_624	5.38221532897509e-08	0.999999946177847	0.00304309602837864	2.31376966685767e-05
Locus_1438_Transcript_7/14_Confidence_0.614_Length_2921	5.3869636751358e-08	0.999999946130363	843.95567526012	111203.317703209
Locus_4080_Transcript_15/19_Confidence_0.519_Length_4083	5.39702073032444e-08	0.999999946029793	0.00327571581001128	0.000645373003566563
Locus_15944_Transcript_5/9_Confidence_0.679_Length_2149	5.40703047891e-08	0.999999945929695	0.00304626782758706	2.31618860682169e-05
Locus_29924_Transcript_5/6_Confidence_0.647_Length_906	5.46140395130124e-08	0.99999994538596	0.00291566487290651	2.40415892941402e-05
Locus_1098_Transcript_4/4_Confidence_0.545_Length_1395	5.46353198238592e-08	0.99999994536468	840.563242691514	110755.789588324
Locus_3636_Transcript_6/11_Confidence_0.543_Length_1321	5.49018344120356e-08	0.999999945098166	0.00291913930685378	2.40703214884751e-05
Locus_2676_Transcript_8/9_Confidence_0.679_Length_2904	5.51343170007712e-08	0.999999944865683	0.00305974198286652	2.32646470269566e-05
Locus_8983_Transcript_3/5_Confidence_0.667_Length_1768	5.51386835079271e-08	0.999999944861316	0.00292198819065437	2.40938807787273e-05
Locus_29007_Transcript_1/1_Confidence_1.000_Length_2219	5.52938815845394e-08	0.999999944706118	0.00306174532826146	2.32799258226192e-05
Locus_195_Transcript_2/5_Confidence_0.667_Length_2263	5.53258622248975e-08	0.999999944674138	0.00306214631218412	2.32829839902707e-05
Locus_8144_Transcript_3/4_Confidence_0.545_Length_746	5.55002879210065e-08	0.999999944499712	0.00304120248857801	2.34462247060721e-05
Locus_2613_Transcript_7/9_Confidence_0.560_Length_1673	5.56598058754076e-08	0.999999944340194	0.00306632277967145	2.33148366288528e-05
Locus_31083_Transcript_2/2_Confidence_0.750_Length_3537	5.5801831599922e-08	0.999999944198168	0.00306809317823793	2.33283389965079e-05
Locus_6484_Transcript_4/12_Confidence_0.676_Length_2880	5.60230272173001e-08	0.999999943976973	0.00377934840251674	0.00193415576881063
Locus_7401_Transcript_3/7_Confidence_0.381_Length_1475	5.60986678221909e-08	0.999999943901332	0.00293343955016278	2.41885809345686e-05
Locus_10265_Transcript_6/6_Confidence_0.600_Length_899	5.61631005036034e-08	0.999999943836899	833.973190513688	109886.432992874
Locus_24984_Transcript_4/4_Confidence_0.667_Length_1044	5.62240501933431e-08	0.99999994377595	0.0030733358646293	2.33683238760079e-05
Locus_3347_Transcript_11/15_Confidence_0.267_Length_3756	5.62606463638815e-08	0.999999943739354	0.00293535684210529	2.42044367165834e-05
Locus_4470_Transcript_11/14_Confidence_0.548_Length_2692	5.62759536748558e-08	0.999999943724046	0.00305077859628088	2.35202761198281e-05
Locus_13225_Transcript_1/3_Confidence_0.571_Length_1214	5.63678392850875e-08	0.999999943632161	0.00307511437307567	2.33818882850995e-05
Locus_2585_Transcript_10/11_Confidence_0.312_Length_1230	5.67363620529449e-08	0.999999943263638	0.00294096328632231	2.42508017070538e-05
Locus_9186_Transcript_4/6_Confidence_0.600_Length_2566	5.67649901528355e-08	0.99999994323501	0.00305676395724625	2.35665612411019e-05
Locus_2330_Transcript_6/10_Confidence_0.553_Length_1580	5.68159665981227e-08	0.999999943184033	0.00368279651498963	0.00161634620558211
Locus_7961_Transcript_2/4_Confidence_0.700_Length_2019	5.69981012388254e-08	0.999999943001899	0.00305960305971514	2.35885163674576e-05
Locus_1537_Transcript_2/2_Confidence_0.750_Length_2311	5.7007207510118e-08	0.999999942992792	0.00308298058697273	2.34418832589495e-05
Locus_33581_Transcript_1/1_Confidence_1.000_Length_359	5.70172805636204e-08	0.999999942982719	0.00294425701739038	2.42780409259999e-05
Locus_29287_Transcript_5/8_Confidence_0.571_Length_2166	5.70447782344274e-08	0.999999942955222	0.00294457875204481	2.42807016873159e-05
Locus_7790_Transcript_23/29_Confidence_0.304_Length_3890	5.7313512491497e-08	0.999999942686488	0.00308672504115567	2.34704422366519e-05
Locus_18227_Transcript_10/17_Confidence_0.625_Length_3627	5.73870574394064e-08	0.999999942612943	0.00308762180209505	2.34772818700795e-05
Locus_10128_Transcript_3/4_Confidence_0.692_Length_4027	5.7400450614864e-08	0.999999942599549	0.00306448238192913	2.3626249052313e-05
Locus_3135_Transcript_8/8_Confidence_0.591_Length_2433	5.76460786883004e-08	0.999999942353921	827.792917319396	109071.134248925
Locus_1994_Transcript_11/12_Confidence_0.333_Length_951	5.76823934173021e-08	0.999999942317607	0.00309121406248694	2.35046803137149e-05
Locus_2721_Transcript_2/8_Confidence_0.609_Length_8771	5.7864542823971e-08	0.999999942135457	0.00309342254540778	2.35215246784419e-05
Locus_6692_Transcript_5/8_Confidence_0.609_Length_1171	5.81202586058538e-08	0.999999941879741	861.550110949267	104667.634837314
Locus_9899_Transcript_6/7_Confidence_0.474_Length_1732	5.82224745082627e-08	0.999999941777525	0.00307436983972452	2.37027116830291e-05
Locus_3558_Transcript_4/5_Confidence_0.667_Length_1560	5.83204626813938e-08	0.999999941679537	0.00414992180459437	0.00278177272058988
Locus_13974_Transcript_2/8_Confidence_0.619_Length_1437	5.83673855913958e-08	0.999999941632614	0.00309949163276185	2.3567814718713e-05
Locus_1384_Transcript_4/10_Confidence_0.308_Length_1222	5.84078621024275e-08	0.999999941592138	0.00307658484519994	2.37198411807641e-05
Locus_128_Transcript_3/11_Confidence_0.684_Length_2738	5.8449430517804e-08	0.999999941550569	0.00310047805380853	2.35753383854558e-05
Locus_544_Transcript_8/9_Confidence_0.680_Length_3624	5.84699637595776e-08	0.999999941530036	0.00310072475718144	2.3577220052769e-05
Locus_31108_Transcript_1/6_Confidence_0.688_Length_5031	5.87530823992211e-08	0.999999941246918	0.00308069514649343	2.37516279373922e-05
Locus_2552_Transcript_12/20_Confidence_0.586_Length_6280	5.88548756397245e-08	0.999999941145124	0.00310533710393994	2.36123997262816e-05
Locus_30240_Transcript_1/1_Confidence_1.000_Length_772	5.91247707459885e-08	0.999999940875229	0.00310855738815291	2.3636961936477e-05
Locus_9945_Transcript_8/14_Confidence_0.378_Length_5825	5.91247707459885e-08	0.999999940875229	0.00310855738815291	2.3636961936477e-05
Locus_34211_Transcript_3/5_Confidence_0.692_Length_2264	5.94497775452396e-08	0.999999940550222	0.00297226756984973	2.45096959439254e-05
Locus_28929_Transcript_1/4_Confidence_0.600_Length_3351	5.97112432831892e-08	0.999999940288757	0.00311551612049471	2.36900391082892e-05
Locus_8318_Transcript_6/9_Confidence_0.667_Length_2058	5.97836219418113e-08	0.999999940216378	0.00297604262969031	2.45409177202993e-05
Locus_6055_Transcript_4/4_Confidence_0.700_Length_1926	5.9788569095609e-08	0.999999940211431	0.00311642969080087	2.36970073470039e-05
Locus_4074_Transcript_3/5_Confidence_0.733_Length_6054	6.00171753406542e-08	0.999999939982825	823.994880705831	107074.538520537
Locus_4692_Transcript_4/5_Confidence_0.667_Length_891	6.00424931995747e-08	0.999999939957507	0.00311942330686581	2.37198411807641e-05
Locus_1011_Transcript_9/9_Confidence_0.542_Length_3221	6.00495653202415e-08	0.999999939950435	0.00311950654496762	2.37204760820873e-05
Locus_30557_Transcript_1/1_Confidence_1.000_Length_2112	6.00728230493175e-08	0.999999939927177	0.00367535562577803	0.0014968035440126
Locus_7720_Transcript_8/14_Confidence_0.632_Length_9058	6.02877233690791e-08	0.999999939712277	0.00309874514247389	2.38912195254728e-05
Locus_1067_Transcript_3/3_Confidence_0.667_Length_2645	6.03902349238794e-08	0.999999939609765	0.00312350720460425	2.37509913673777e-05
Locus_28880_Transcript_1/1_Confidence_1.000_Length_3029	6.03914400709726e-08	0.99999993960856	0.00447525366865289	0.00428128645345863
Locus_4237_Transcript_23/25_Confidence_0.275_Length_1482	6.0614559926897e-08	0.99999993938544	851.276669214258	103418.100892783
Locus_29747_Transcript_1/2_Confidence_0.857_Length_953	6.07058141532946e-08	0.999999939294186	0.00368408504380797	0.00150036642707494
Locus_1807_Transcript_10/10_Confidence_0.519_Length_2834	6.11182163767765e-08	0.999999938881784	814.08883327988	107263.297903647
Locus_3113_Transcript_6/7_Confidence_0.625_Length_1136	6.1179894261798e-08	0.999999938820106	0.00313271420001876	2.382121923262e-05
Locus_1829_Transcript_9/10_Confidence_0.676_Length_1307	6.12243497011278e-08	0.99999993877565	813.6857719846	107210.126246433
Locus_5594_Transcript_2/3_Confidence_0.600_Length_1467	6.1252305894044e-08	0.999999938747694	0.0031335538917913	2.38276241831805e-05
Locus_36447_Transcript_1/1_Confidence_1.000_Length_975	6.13446567987452e-08	0.999999938655343	0.00299348225900207	2.46851558833664e-05
Locus_977_Transcript_3/5_Confidence_0.692_Length_1548	6.14575176305365e-08	0.999999938542482	0.00299472982794159	2.46954743594024e-05
Locus_4174_Transcript_15/15_Confidence_0.719_Length_4723	6.16874682446422e-08	0.999999938312532	0.00311490262426602	2.40161794059488e-05
Locus_2466_Transcript_4/5_Confidence_0.429_Length_1460	6.18725652934415e-08	0.999999938127435	0.00460596005253298	0.00407229669727695
Locus_1656_Transcript_3/6_Confidence_0.706_Length_1185	6.19307800597824e-08	0.99999993806922	0.00314138463867838	2.38873556003834e-05
Locus_15210_Transcript_5/6_Confidence_0.684_Length_2047	6.19601674411996e-08	0.999999938039833	0.00314172232297023	2.38899314115586e-05
Locus_645_Transcript_10/15_Confidence_0.318_Length_2094	6.1989930411066e-08	0.99999993801007	845.84121706226	102756.999954755
Locus_20569_Transcript_2/5_Confidence_0.455_Length_2245	6.20561274589093e-08	0.999999937943873	0.00300131755573732	2.47499610006158e-05
Locus_4289_Transcript_15/18_Confidence_0.538_Length_3946	6.22180353904156e-08	0.999999937781965	0.00314468016024023	2.39124934775893e-05
Locus_24530_Transcript_1/3_Confidence_0.667_Length_1638	6.22254222593099e-08	0.999999937774578	0.00314476475171524	2.39131387342587e-05
Locus_3050_Transcript_4/8_Confidence_0.524_Length_4587	6.23956178946727e-08	0.999999937604382	0.00314671161249372	2.39279892548592e-05
Locus_9091_Transcript_2/3_Confidence_0.667_Length_2388	6.30179348704019e-08	0.999999936982065	0.00301180059310329	2.48366669503568e-05
Locus_22408_Transcript_20/24_Confidence_0.652_Length_6690	6.30923685518425e-08	0.999999936907631	0.00450153474786737	0.00360954829686276
Locus_6987_Transcript_9/9_Confidence_0.565_Length_2586	6.36449589697108e-08	0.999999936355041	839.502284927892	101986.010925151
Locus_11053_Transcript_5/9_Confidence_0.556_Length_1195	6.37094057509557e-08	0.999999936290594	0.00316160400309006	2.40415892941402e-05
Locus_18314_Transcript_1/3_Confidence_0.667_Length_1759	6.37847654694212e-08	0.999999936215235	0.00302007064719718	2.49050704336449e-05
Locus_14997_Transcript_6/10_Confidence_0.519_Length_2029	6.39151056525122e-08	0.999999936084894	0.00316391424732476	2.40592122760736e-05
Locus_21271_Transcript_6/7_Confidence_0.579_Length_2130	6.397620955223e-08	0.99999993602379	0.0031645994126692	2.4064438863078e-05
Locus_2051_Transcript_1/8_Confidence_0.696_Length_6340	6.39991420969821e-08	0.999999936000858	0.00316485642618639	2.40663994187012e-05
Locus_3896_Transcript_4/6_Confidence_0.533_Length_1412	6.40879288527074e-08	0.999999935912071	808.703022240753	105085.032346444
Locus_1606_Transcript_9/13_Confidence_0.420_Length_1615	6.41477542195901e-08	0.999999935852246	802.924035400627	105790.442998817
Locus_6140_Transcript_4/4_Confidence_0.667_Length_1186	6.4313561698448e-08	0.999999935686438	0.00316837313286061	2.40932257312768e-05
Locus_3056_Transcript_5/5_Confidence_0.462_Length_1218	6.43581590242803e-08	0.999999935641841	836.835561754124	101661.663816145
Locus_29195_Transcript_8/15_Confidence_0.522_Length_2978	6.43597326543954e-08	0.999999935640267	0.00316888842850905	2.40971565503364e-05
Locus_8609_Transcript_2/2_Confidence_0.667_Length_642	6.4474251604274e-08	0.999999935525748	0.00367572590158882	0.00165545282046062
Locus_3071_Transcript_5/6_Confidence_0.684_Length_2432	6.44984889941469e-08	0.999999935501511	0.00317043532162081	2.41089567070596e-05
Locus_20775_Transcript_3/5_Confidence_0.615_Length_2056	6.47968343425731e-08	0.999999935203166	800.619868329277	105486.47835841
Locus_12675_Transcript_3/3_Confidence_0.714_Length_2781	6.52030152092919e-08	0.999999934796985	0.00315427320211603	2.43206832080186e-05
Locus_15_Transcript_3/9_Confidence_0.609_Length_2429	6.53854518306574e-08	0.999999934614548	0.00303709002665993	2.50458451024885e-05
Locus_4504_Transcript_5/5_Confidence_0.692_Length_916	6.55237634150652e-08	0.999999934476237	0.00303854552358446	2.50578843700584e-05
Locus_7546_Transcript_2/10_Confidence_0.556_Length_2497	6.55400588245314e-08	0.999999934459941	0.0030387168502391	2.50593015154611e-05
Locus_24718_Transcript_3/4_Confidence_0.600_Length_611	6.56629172146594e-08	0.999999934337083	803.117577278008	104358.353031185
Locus_676_Transcript_11/15_Confidence_0.571_Length_1772	6.57127150471837e-08	0.999999934287285	831.873707979981	101058.165506765
Locus_9529_Transcript_1/5_Confidence_0.615_Length_1557	6.59654859624936e-08	0.999999934034514	0.00304317813464524	2.50962036416073e-05
Locus_37084_Transcript_1/2_Confidence_0.833_Length_357	6.60810164365699e-08	0.999999933918984	0.00318789904246246	2.42421776397691e-05
Locus_28985_Transcript_1/5_Confidence_0.636_Length_1745	6.6121772390737e-08	0.999999933878228	0.00304481148873079	2.51097142359681e-05
Locus_571_Transcript_6/7_Confidence_0.562_Length_1582	6.61659671497006e-08	0.999999933834033	0.00452237237519928	0.00359753794643815
Locus_86_Transcript_3/6_Confidence_0.562_Length_1573	6.63115677923543e-08	0.999999933688432	0.00304679105422568	2.51260886417216e-05
Locus_3941_Transcript_5/7_Confidence_0.500_Length_1672	6.64153871898776e-08	0.999999933584613	0.00445672545478306	0.00355752424709397
Locus_5572_Transcript_3/5_Confidence_0.643_Length_1798	6.65507386976572e-08	0.999999933449261	0.00385044914032032	0.00176175615678818
Locus_9255_Transcript_6/9_Confidence_0.217_Length_2246	6.664323626282e-08	0.999999933356764	0.00305023991466514	2.51546167936471e-05
Locus_7531_Transcript_6/7_Confidence_0.471_Length_924	6.67014866673199e-08	0.999999933298513	0.00305084426815881	2.5159615881927e-05
Locus_3448_Transcript_5/5_Confidence_0.667_Length_1553	6.6737274817541e-08	0.999999933262725	799.405299833256	103875.377144824
Locus_5815_Transcript_3/5_Confidence_0.643_Length_1134	6.68493507216539e-08	0.999999933150649	0.00317215068489809	2.4458960876313e-05
Locus_25194_Transcript_4/5_Confidence_0.583_Length_1956	6.69265042274603e-08	0.999999933073496	0.00387327665117641	0.00181024563571261
Locus_304_Transcript_3/5_Confidence_0.667_Length_613	6.69267509190163e-08	0.999999933073249	0.00305317759097363	2.51789167066047e-05
Locus_1263_Transcript_1/3_Confidence_0.778_Length_860	6.722488832267e-08	0.999999932775112	792.256346452219	104383.166471218
Locus_12708_Transcript_3/3_Confidence_0.600_Length_2549	6.73438927956127e-08	0.999999932656107	0.00320160577759889	2.43467418802552e-05
Locus_20369_Transcript_2/3_Confidence_0.714_Length_1751	6.76212588146541e-08	0.999999932378741	0.00320458965621853	2.43695053015266e-05
Locus_123_Transcript_20/23_Confidence_0.439_Length_4694	6.77325127096395e-08	0.999999932267487	790.556771323788	104158.959316632
Locus_8538_Transcript_4/7_Confidence_0.545_Length_3223	6.80221485804822e-08	0.999999931977851	0.00318468041558472	2.45558780099281e-05
Locus_9120_Transcript_4/5_Confidence_0.385_Length_707	6.81352609888108e-08	0.999999931864739	0.00406383985298166	0.00251062321820471
Locus_20184_Transcript_3/7_Confidence_0.579_Length_1349	6.84368784975575e-08	0.999999931563122	0.00321330977036108	2.44360301070126e-05
Locus_489_Transcript_14/18_Confidence_0.593_Length_6223	6.8553187571041e-08	0.999999931446812	0.00321454674937138	2.4445466979336e-05
Locus_29440_Transcript_3/3_Confidence_0.600_Length_437	6.85819756540695e-08	0.999999931418024	0.0046487922258159	0.00388087024983949
Locus_3488_Transcript_8/8_Confidence_0.524_Length_1099	6.8584079082612e-08	0.999999931415921	787.742059945084	103787.643910421
Locus_2376_Transcript_1/4_Confidence_0.727_Length_1230	6.88943976312473e-08	0.999999931105602	792.178278972923	102935.125006422
Locus_2687_Transcript_13/21_Confidence_0.594_Length_4314	6.89683554710996e-08	0.999999931031645	0.00410977722073901	0.00260277990617521
Locus_2142_Transcript_1/2_Confidence_0.750_Length_5159	6.90263791680579e-08	0.999999930973621	786.297756970331	103597.112138737
Locus_544_Transcript_2/9_Confidence_0.680_Length_3626	6.9182109041499e-08	0.999999930817891	819.742303378003	99582.6520190751
Locus_1185_Transcript_2/7_Confidence_0.636_Length_2371	6.92308843586176e-08	0.999999930769116	0.00322172229319688	2.45002094264713e-05
Locus_29741_Transcript_1/2_Confidence_0.857_Length_1963	6.93066887214044e-08	0.999999930693311	0.00322252155378185	2.45063070587588e-05
Locus_5979_Transcript_10/10_Confidence_0.679_Length_4007	6.93503424686881e-08	0.999999930649658	819.173985324577	99513.5288646968
Locus_28356_Transcript_4/11_Confidence_0.706_Length_4610	6.93572812515697e-08	0.999999930642719	0.00322305461452434	2.45103738334345e-05
Locus_3404_Transcript_1/3_Confidence_0.667_Length_1432	6.93709593102554e-08	0.999999930629041	0.0030781144540868	2.53851955279681e-05
Locus_8623_Transcript_5/5_Confidence_0.500_Length_2315	6.95429434038886e-08	0.999999930457057	818.52551985336	99434.6575731626
Locus_13492_Transcript_9/9_Confidence_0.448_Length_1935	6.95431746633446e-08	0.999999930456825	0.00322501068031011	2.45252968954444e-05
Locus_4147_Transcript_8/11_Confidence_0.613_Length_2555	6.95722268684307e-08	0.999999930427773	0.00308013757422313	2.54019313149882e-05
Locus_25197_Transcript_2/4_Confidence_0.625_Length_1197	6.96024502477854e-08	0.99999993039755	0.00322563356288342	2.45300489539901e-05
Locus_30617_Transcript_4/4_Confidence_0.700_Length_1166	6.96664025356952e-08	0.999999930333597	784.228708987894	103324.164298372
Locus_1788_Transcript_4/11_Confidence_0.471_Length_3470	6.96702696645346e-08	0.99999993032973	0.00322634572336935	2.4535482133479e-05
Locus_19194_Transcript_1/4_Confidence_0.700_Length_2927	6.99953774940809e-08	0.999999930004623	0.00429637118399462	0.00282398633611098
Locus_6339_Transcript_8/10_Confidence_0.556_Length_2335	7.01611136966207e-08	0.999999929838886	0.00459927604966479	0.00366145821949721
Locus_9505_Transcript_9/9_Confidence_0.429_Length_1618	7.02601257174251e-08	0.999999929739874	0.00308701843702347	2.54588521435235e-05
Locus_4630_Transcript_4/9_Confidence_0.633_Length_1928	7.03070578422782e-08	0.999999929692942	815.975374741833	99124.4895727472
Locus_17508_Transcript_1/3_Confidence_0.500_Length_1931	7.03922957701053e-08	0.999999929607704	0.00320950304094078	2.4747887496218e-05
Locus_8475_Transcript_4/5_Confidence_0.583_Length_3554	7.05447456006425e-08	0.999999929455254	0.00308985025668053	2.54822781415856e-05
Locus_14096_Transcript_3/3_Confidence_0.667_Length_2208	7.05937883704877e-08	0.999999929406212	0.00323599076008774	2.46090663284393e-05
Locus_29033_Transcript_1/1_Confidence_1.000_Length_1695	7.06800546979025e-08	0.999999929319945	0.00323688673681677	2.46159020119266e-05
Locus_22803_Transcript_1/4_Confidence_0.636_Length_1354	7.06956174711948e-08	0.999999929304383	0.00321263310336169	2.47721000197796e-05
Locus_1534_Transcript_3/8_Confidence_0.519_Length_1066	7.07596206073191e-08	0.999999929240379	814.481718319367	98942.8197439325
Locus_20628_Transcript_5/10_Confidence_0.676_Length_2922	7.07738728733531e-08	0.999999929226127	0.00321343896359898	2.4778333756942e-05
Locus_29360_Transcript_2/7_Confidence_0.647_Length_2751	7.07750965611709e-08	0.999999929224903	0.00323787288445075	2.46234256512254e-05
Locus_194_Transcript_3/5_Confidence_0.692_Length_1714	7.08313780961589e-08	0.999999929168622	785.932116740194	102122.484845334
Locus_10047_Transcript_1/8_Confidence_0.682_Length_4039	7.10792079638978e-08	0.999999928920792	0.00321657671148371	2.4802605921616e-05
Locus_5143_Transcript_7/7_Confidence_0.545_Length_1386	7.11272337694524e-08	0.999999928872766	0.00309561841495474	2.55299951705575e-05
Locus_18262_Transcript_1/2_Confidence_0.750_Length_1644	7.119165801317e-08	0.999999928808342	0.00324218311525032	2.46563099696741e-05
Locus_9014_Transcript_6/9_Confidence_0.269_Length_1653	7.13257148898805e-08	0.999999928674285	0.00309757559587849	2.55461860537045e-05
Locus_17406_Transcript_2/2_Confidence_0.667_Length_2845	7.13399090912503e-08	0.999999928660091	0.00324371240844975	2.46679775715481e-05
Locus_6062_Transcript_1/9_Confidence_0.560_Length_3463	7.13632234417005e-08	0.999999928636777	0.00441822157813142	0.00311126306022834
Locus_4929_Transcript_7/8_Confidence_0.650_Length_2473	7.14795508338639e-08	0.999999928520449	0.00309908965883515	2.5558711263186e-05
Locus_19321_Transcript_1/3_Confidence_0.750_Length_677	7.16551004087407e-08	0.9999999283449	0.00324695567884233	2.46927219224251e-05
Locus_9399_Transcript_3/4_Confidence_0.556_Length_2111	7.18613594186124e-08	0.999999928138641	0.00310283663818761	2.55897086181781e-05
Locus_17673_Transcript_3/3_Confidence_0.778_Length_1208	7.18661746779148e-08	0.999999928133825	0.00324912146465012	2.47092457536434e-05
Locus_14172_Transcript_1/2_Confidence_0.667_Length_732	7.21310876583559e-08	0.999999927868912	0.00325183276330365	2.47299316676042e-05
Locus_3618_Transcript_5/14_Confidence_0.460_Length_3516	7.21551282056865e-08	0.999999927844872	776.409319859465	102292.634148419
Locus_2686_Transcript_1/2_Confidence_0.833_Length_370	7.2246254312347e-08	0.999999927753746	0.00325300906515966	2.47389063237665e-05
Locus_3691_Transcript_5/8_Confidence_0.619_Length_2583	7.22823967347352e-08	0.999999927717603	0.00310695088259974	2.5623744485459e-05
Locus_6941_Transcript_7/7_Confidence_0.684_Length_2931	7.2358520397664e-08	0.99999992764148	809.301280678522	98312.7356059458
Locus_1884_Transcript_3/6_Confidence_0.562_Length_5474	7.2388306682214e-08	0.999999927611693	0.00325445799007353	2.47499610006158e-05
Locus_29269_Transcript_1/1_Confidence_1.000_Length_881	7.27628224339583e-08	0.999999927237178	0.00325826756622756	2.4779026588074e-05
Locus_28531_Transcript_1/2_Confidence_0.667_Length_728	7.27689168922296e-08	0.999999927231083	0.00427035058123558	0.00268095971640719
Locus_230_Transcript_21/22_Confidence_0.257_Length_1175	7.27896641850023e-08	0.999999927210336	0.00325854002011774	2.47811053139579e-05
Locus_14359_Transcript_6/6_Confidence_0.647_Length_1043	7.28254718751487e-08	0.999999927174528	0.00325890336285777	2.4783877491063e-05
Locus_8674_Transcript_4/4_Confidence_0.700_Length_1551	7.2952475616006e-08	0.999999927047524	807.414173295992	98083.2112856385
Locus_35282_Transcript_1/3_Confidence_0.667_Length_1255	7.31158533717746e-08	0.999999926884147	0.00361502543363402	0.000971930894835135
Locus_9695_Transcript_4/4_Confidence_0.700_Length_1447	7.31428793088185e-08	0.999999926857121	0.00311530222864996	2.56928334365162e-05
Locus_883_Transcript_1/6_Confidence_0.600_Length_1450	7.3410769685367e-08	0.99999992658923	805.971519775756	97907.7448168321
Locus_34175_Transcript_1/1_Confidence_1.000_Length_568	7.35573476573492e-08	0.999999926442652	0.00478147789956627	0.00443824143804963
Locus_4477_Transcript_11/13_Confidence_0.490_Length_4479	7.35733683976392e-08	0.999999926426632	0.00326646105179343	2.48415404499162e-05
Locus_1750_Transcript_9/9_Confidence_0.679_Length_1252	7.35924057249093e-08	0.999999926407594	772.049540182187	101717.49405622
Locus_796_Transcript_10/16_Confidence_0.566_Length_3670	7.36355733055305e-08	0.999999926364427	0.00324244805642553	2.50027404456549e-05
Locus_20300_Transcript_6/8_Confidence_0.682_Length_1978	7.37368004433137e-08	0.9999999262632	0.00326810469634459	2.48540810925934e-05
Locus_3187_Transcript_9/17_Confidence_0.620_Length_5219	7.38593036730961e-08	0.999999926140696	0.0042865550513387	0.00292167668011873
Locus_23700_Transcript_3/3_Confidence_0.667_Length_1039	7.43123200752649e-08	0.99999992568768	0.00327387050148961	2.48980732291199e-05
Locus_5992_Transcript_3/5_Confidence_0.389_Length_1021	7.43382791990044e-08	0.999999925661721	0.00312677953901556	2.57877847140496e-05
Locus_29179_Transcript_1/3_Confidence_0.667_Length_966	7.44909788297221e-08	0.999999925509021	0.00325095066894747	2.50685168691558e-05
Locus_29035_Transcript_1/1_Confidence_1.000_Length_1715	7.45368400334456e-08	0.99999992546316	0.0046067632368713	0.00446102177507251
Locus_19950_Transcript_8/11_Confidence_0.567_Length_4542	7.4547777506595e-08	0.999999925452222	0.00312877633372741	2.58043043292182e-05
Locus_2782_Transcript_5/5_Confidence_0.385_Length_1163	7.46154855679748e-08	0.999999925384514	802.233735655146	97453.1271476518
Locus_4587_Transcript_6/13_Confidence_0.650_Length_3241	7.47175307180825e-08	0.999999925282469	0.00327790949435032	2.49288903752914e-05
Locus_263_Transcript_3/5_Confidence_0.667_Length_1727	7.48470277978086e-08	0.999999925152972	0.00327919671921046	2.49387118353446e-05
Locus_28992_Transcript_1/5_Confidence_0.636_Length_1358	7.48887534207654e-08	0.999999925111247	0.00453353053258394	0.00332831815310243
Locus_16105_Transcript_1/1_Confidence_1.000_Length_1264	7.49976741820646e-08	0.999999925002326	767.891291152549	101168.939792628
Locus_5372_Transcript_15/19_Confidence_0.593_Length_7592	7.511614597e-08	0.999999924883854	0.00328186633222787	2.49590809268036e-05
Locus_6858_Transcript_4/11_Confidence_0.667_Length_11879	7.51280847532954e-08	0.999999924871915	0.00449312066801661	0.00341672139960871
Locus_6144_Transcript_5/6_Confidence_0.524_Length_1233	7.53446873780206e-08	0.999999924655313	0.00313633271209116	2.58668193430504e-05
Locus_1329_Transcript_3/4_Confidence_0.700_Length_1909	7.54243428824353e-08	0.999999924575657	766.648518825436	101004.993849551
Locus_2189_Transcript_3/4_Confidence_0.650_Length_1534	7.55173651389995e-08	0.999999924482635	0.00328583273442575	2.49893446925325e-05
Locus_7448_Transcript_3/11_Confidence_0.613_Length_2830	7.55382693062856e-08	0.999999924461731	0.00313815898645747	2.58819285167178e-05
Locus_305_Transcript_3/5_Confidence_0.688_Length_2744	7.6210813215738e-08	0.999999923789187	0.0031444759922327	2.59341909326675e-05
Locus_1916_Transcript_8/13_Confidence_0.510_Length_1894	7.65992986817565e-08	0.999999923400701	796.244537707503	96724.6754438191
Locus_9599_Transcript_7/9_Confidence_0.267_Length_1386	7.66829921783341e-08	0.999999923317008	0.00314888545155751	2.59706720543897e-05
Locus_97_Transcript_3/6_Confidence_0.600_Length_3876	7.67787344813087e-08	0.999999923221266	795.712650298527	96659.9832608753
Locus_2820_Transcript_5/7_Confidence_0.556_Length_2494	7.69472207062805e-08	0.999999923052779	0.00329983753443299	2.50962036416073e-05
Locus_29308_Transcript_1/1_Confidence_1.000_Length_464	7.70359059876213e-08	0.999999922964094	0.00475777386486047	0.00393300663410128
Locus_29636_Transcript_1/1_Confidence_1.000_Length_494	7.7052671021427e-08	0.999999922947329	0.00330086241821407	2.5104023792029e-05
Locus_1794_Transcript_2/6_Confidence_0.643_Length_3630	7.70743930900153e-08	0.999999922925607	761.925983982407	100381.99926586
Locus_6520_Transcript_6/7_Confidence_0.500_Length_2918	7.71005782551626e-08	0.999999922899422	761.852089411605	100372.251128704
Locus_249_Transcript_27/28_Confidence_0.440_Length_4627	7.71355289641562e-08	0.999999922864471	494.640885537937	551.691460964377
Locus_631_Transcript_1/4_Confidence_0.700_Length_1654	7.71388587450517e-08	0.999999922861141	0.00315312280350421	2.600572956838e-05
Locus_4272_Transcript_7/8_Confidence_0.545_Length_4957	7.72210105859372e-08	0.999999922778989	794.408433227203	96501.35448352
Locus_130_Transcript_6/7_Confidence_0.684_Length_2450	7.73218881144899e-08	0.999999922678112	0.00330347408829042	2.51239516386562e-05
Locus_21543_Transcript_7/9_Confidence_0.640_Length_3137	7.74897965793997e-08	0.999999922510203	0.00328017743962037	2.52946243920038e-05
Locus_10288_Transcript_1/6_Confidence_0.667_Length_4115	7.8036528350367e-08	0.999999921963472	0.00328541177090114	2.53351202202038e-05
Locus_1460_Transcript_3/8_Confidence_0.633_Length_1793	7.80876908690331e-08	0.999999921912309	0.00331086505813606	2.51803475753963e-05
Locus_33796_Transcript_6/6_Confidence_0.667_Length_995	7.81211557665529e-08	0.999999921878844	0.0031621883429551	2.60807338367109e-05
Locus_8519_Transcript_6/10_Confidence_0.560_Length_3132	7.81950558748079e-08	0.999999921804944	0.00331189680442569	2.51882202616166e-05
Locus_1240_Transcript_10/19_Confidence_0.333_Length_2071	7.82732531012797e-08	0.999999921726747	0.00331264756934467	2.51939489443188e-05
Locus_231_Transcript_8/16_Confidence_0.630_Length_2909	7.87199194718369e-08	0.999999921280081	0.00316767135019596	2.61260984728878e-05
Locus_1652_Transcript_2/3_Confidence_0.333_Length_514	7.88233192050569e-08	0.999999921176681	0.00331791246950133	2.52341228021421e-05
Locus_5022_Transcript_1/8_Confidence_0.667_Length_5540	7.89958013447389e-08	0.999999921004199	0.00317018686977232	2.61469112373931e-05
Locus_970_Transcript_5/10_Confidence_0.622_Length_2248	7.91049783455122e-08	0.999999920895022	788.958408817426	95838.481156918
Locus_6001_Transcript_1/4_Confidence_0.667_Length_2841	7.92191201526293e-08	0.99999992078088	0.00332168337025374	2.52628969458391e-05
Locus_2117_Transcript_3/3_Confidence_0.714_Length_3620	7.93242356245116e-08	0.999999920675764	755.691969282078	99559.6109676157
Locus_18998_Transcript_2/3_Confidence_0.750_Length_2148	7.94378466340007e-08	0.999999920562153	0.00332376102154162	2.52787507136189e-05
Locus_2610_Transcript_1/6_Confidence_0.571_Length_1417	7.95375119100328e-08	0.999999920462488	0.00332470626792992	2.52859635514652e-05
Locus_3439_Transcript_9/9_Confidence_0.625_Length_2600	7.96773005351525e-08	0.999999920322699	0.00332603051646577	2.52960684422743e-05
Locus_9036_Transcript_6/7_Confidence_0.684_Length_3323	7.97253972839584e-08	0.999999920274603	0.00330140453407596	2.54588521435235e-05
Locus_2907_Transcript_10/17_Confidence_0.310_Length_1957	7.97355399484445e-08	0.99999992026446	754.576833031803	99412.5027159901
Locus_2805_Transcript_4/9_Confidence_0.167_Length_1176	7.97873451752196e-08	0.999999920212655	0.00332707173774208	2.53040136669067e-05
Locus_23062_Transcript_3/7_Confidence_0.684_Length_2626	7.98173895866228e-08	0.99999992018261	0.00332735582033271	2.53061814126362e-05
Locus_1804_Transcript_3/5_Confidence_0.667_Length_1447	7.99187416244962e-08	0.999999920081258	759.305891911691	98658.3513778373
Locus_6638_Transcript_7/7_Confidence_0.667_Length_2040	7.99879029678152e-08	0.999999920012097	0.00332896653847764	2.53184723240925e-05
Locus_30112_Transcript_1/1_Confidence_1.000_Length_976	7.99979470444967e-08	0.999999920002053	0.0033290613351692	2.53191956907005e-05
Locus_11296_Transcript_3/4_Confidence_0.667_Length_852	8.00595593153375e-08	0.999999919940441	753.703533558697	99297.297458693
Locus_3739_Transcript_7/8_Confidence_0.524_Length_1926	8.03930836346112e-08	0.999999919606916	0.00318282463548972	2.62514744495781e-05
Locus_9560_Transcript_5/6_Confidence_0.562_Length_2019	8.05292262873181e-08	0.999999919470774	0.00318404692611449	2.62615876609808e-05
Locus_25863_Transcript_2/2_Confidence_0.750_Length_475	8.05987371288452e-08	0.999999919401263	784.754312447851	95327.1470533761
Locus_6371_Transcript_1/2_Confidence_0.750_Length_2850	8.06439882650167e-08	0.999999919356012	0.00333513957368711	2.53655772862209e-05
Locus_5530_Transcript_8/9_Confidence_0.250_Length_3093	8.0760264586921e-08	0.999999919239735	0.00318611755798456	2.62787200892437e-05
Locus_10001_Transcript_3/3_Confidence_0.667_Length_2459	8.0806494495711e-08	0.999999919193506	0.00333666260293715	2.53771992489145e-05
Locus_4991_Transcript_7/7_Confidence_0.750_Length_2478	8.08297283549919e-08	0.999999919170272	784.113133105524	95249.1619561288
Locus_48312_Transcript_1/1_Confidence_1.000_Length_537	8.08318061373825e-08	0.999999919168194	0.00331174089402888	2.55388240162872e-05
Locus_29128_Transcript_3/6_Confidence_0.625_Length_1037	8.12180039888588e-08	0.999999918781996	0.00459133250154346	0.00331785781730651
Locus_31017_Transcript_3/6_Confidence_0.688_Length_1377	8.13414168243654e-08	0.999999918658583	0.00319130593926342	2.63216491165241e-05
Locus_4020_Transcript_2/5_Confidence_0.636_Length_1222	8.16072672771284e-08	0.999999918392733	0.00319366988460079	2.6341208711504e-05
Locus_6226_Transcript_3/3_Confidence_0.667_Length_2373	8.16392407010369e-08	0.999999918360759	0.00319395379340759	2.63435578165419e-05
Locus_29108_Transcript_1/1_Confidence_1.000_Length_630	8.23912780223424e-08	0.999999917608722	0.00335139320009314	2.54896076096315e-05
Locus_133_Transcript_4/4_Confidence_0.727_Length_5188	8.25017880679013e-08	0.999999917498212	752.439881518462	97765.067536641
Locus_2248_Transcript_8/10_Confidence_0.389_Length_921	8.25059252029803e-08	0.999999917494075	0.0033524503641279	2.54976748959075e-05
Locus_2904_Transcript_18/26_Confidence_0.482_Length_3022	8.28032545863167e-08	0.999999917196745	751.656556920028	97663.1551936474
Locus_12862_Transcript_3/3_Confidence_0.714_Length_691	8.29454671613661e-08	0.999999917054533	0.00335649295080438	2.55285242897101e-05
Locus_1801_Transcript_9/12_Confidence_0.594_Length_2196	8.30400270768195e-08	0.999999916959973	0.00335736048814722	2.5535144588573e-05
Locus_29622_Transcript_1/1_Confidence_1.000_Length_1714	8.30820959807355e-08	0.999999916917904	0.00335774620426523	2.55380880459182e-05
Locus_6014_Transcript_5/8_Confidence_0.708_Length_2021	8.3129229055956e-08	0.999999916870771	745.649025341354	98234.7505086985
Locus_3159_Transcript_6/9_Confidence_0.680_Length_1822	8.34195876819877e-08	0.999999916580412	0.00336083512672779	2.55616601564524e-05
Locus_8791_Transcript_8/8_Confidence_0.167_Length_586	8.3743258105784e-08	0.999999916256742	515.381192272446	532.927165061652
Locus_31273_Transcript_5/7_Confidence_0.529_Length_2833	8.37693835409326e-08	0.999999916230616	0.00336402653608854	2.55860145148318e-05
Locus_30696_Transcript_1/3_Confidence_0.667_Length_2504	8.38331754016153e-08	0.999999916166825	0.00336460744363552	2.55904475668559e-05
Locus_3549_Transcript_5/5_Confidence_0.636_Length_6506	8.41895085867961e-08	0.999999915810491	742.955232351233	97879.3865996512
Locus_3112_Transcript_10/10_Confidence_0.484_Length_2514	8.41907141779785e-08	0.999999915809286	775.041902637377	94145.8500689369
Locus_4589_Transcript_5/6_Confidence_0.562_Length_2267	8.42225189590096e-08	0.999999915777481	0.00334275429262716	2.57787829267784e-05
Locus_3276_Transcript_5/5_Confidence_0.583_Length_2977	8.42267463552204e-08	0.999999915773254	774.947182961807	94134.3295432072
Locus_2003_Transcript_7/8_Confidence_0.667_Length_7828	8.42278742307911e-08	0.999999915772126	0.00336819414481857	2.56178187019111e-05
Locus_2810_Transcript_6/9_Confidence_0.583_Length_2167	8.42599763295482e-08	0.999999915740024	0.00336848529360278	2.5620040549525e-05
Locus_2412_Transcript_3/8_Confidence_0.636_Length_3704	8.44636376395869e-08	0.999999915536362	0.00337033040541415	2.56341212059394e-05
Locus_22154_Transcript_1/1_Confidence_1.000_Length_880	8.46882756144751e-08	0.999999915311724	0.00489344727670625	0.00413471505372455
Locus_12540_Transcript_1/3_Confidence_0.667_Length_1274	8.47519796565166e-08	0.99999991524802	0.00334750992682423	2.58155798433221e-05
Locus_4450_Transcript_1/2_Confidence_0.667_Length_1252	8.49378078981999e-08	0.999999915062192	0.00322279458356865	2.65821978555123e-05
Locus_31935_Transcript_1/1_Confidence_1.000_Length_297	8.50444490385627e-08	0.999999914955551	0.0038960002943179	0.00171958597236721
Locus_3693_Transcript_4/4_Confidence_0.700_Length_2451	8.51059206441462e-08	0.999999914894079	772.652052361432	93855.1783428334
Locus_19551_Transcript_1/3_Confidence_0.714_Length_1000	8.51395113299347e-08	0.999999914860489	0.00322453002720567	2.65965580354544e-05
Locus_31222_Transcript_1/1_Confidence_1.000_Length_820	8.51974812920986e-08	0.999999914802519	0.00337695055873008	2.56846422038695e-05
Locus_23347_Transcript_2/2_Confidence_0.667_Length_1820	8.52308865706419e-08	0.999999914769113	0.00335179183768083	2.58487116040177e-05
Locus_35390_Transcript_2/2_Confidence_0.571_Length_594	8.53949063683856e-08	0.999999914605094	0.00335325408486246	2.58600259686534e-05
Locus_2844_Transcript_5/6_Confidence_0.500_Length_1880	8.56858035636066e-08	0.999999914314196	739.226915369894	97387.5487704211
Locus_8534_Transcript_7/7_Confidence_0.739_Length_1953	8.56911158697571e-08	0.999999914308884	0.00335588934742051	2.58804168051042e-05
Locus_249_Transcript_26/28_Confidence_0.417_Length_4639	8.58009393533976e-08	0.999999914199061	0.00495552979421334	0.00436141270973439
Locus_1636_Transcript_6/8_Confidence_0.682_Length_3427	8.59996246438399e-08	0.999999914000375	0.00335862659082829	2.59015968507274e-05
Locus_2811_Transcript_9/11_Confidence_0.711_Length_2951	8.6265115384343e-08	0.999999913734885	769.672025645391	93492.7248794908
Locus_20844_Transcript_2/3_Confidence_0.667_Length_2572	8.66095887230856e-08	0.999999913390411	0.00336401633982956	2.59433016012479e-05
Locus_2743_Transcript_4/4_Confidence_0.625_Length_2938	8.69218051979814e-08	0.999999913078195	0.00339233511791741	2.58020504082523e-05
Locus_793_Transcript_3/9_Confidence_0.452_Length_4042	8.70617260506634e-08	0.999999912938274	767.653767942839	93247.2490620192
Locus_1933_Transcript_2/2_Confidence_0.750_Length_3824	8.71225034337897e-08	0.999999912877497	767.500759236147	93228.6389819943
Locus_8712_Transcript_2/7_Confidence_0.684_Length_4384	8.71544676428471e-08	0.999999912845532	0.00324169530521405	2.67385972876993e-05
Locus_5464_Transcript_26/30_Confidence_0.557_Length_2924	8.72673060481333e-08	0.999999912732694	0.00339538941999218	2.58253599293192e-05
Locus_4052_Transcript_11/13_Confidence_0.053_Length_360	8.75323481475121e-08	0.999999912467652	734.739499615778	96795.5709867712
Locus_2164_Transcript_4/5_Confidence_0.615_Length_2099	8.75471600769728e-08	0.99999991245284	0.00339785657591225	2.58441886298455e-05
Locus_12544_Transcript_1/6_Confidence_0.688_Length_4524	8.78681397642467e-08	0.99999991213186	0.00337504548318701	2.60286442009428e-05
Locus_29325_Transcript_5/7_Confidence_0.552_Length_1395	8.81896657922709e-08	0.999999911810334	0.00325039566849855	2.68105929115911e-05
Locus_1359_Transcript_6/6_Confidence_0.688_Length_3616	8.82912655209012e-08	0.999999911708734	0.00340438712762144	2.58940285702862e-05
Locus_1656_Transcript_4/6_Confidence_0.706_Length_1187	8.83018557162885e-08	0.999999911698144	0.00418852059579397	0.00236692993772776
Locus_4924_Transcript_7/8_Confidence_0.190_Length_2142	8.85179204379583e-08	0.99999991148208	0.00427791429866022	0.00258089141790085
Locus_1894_Transcript_4/4_Confidence_0.556_Length_1657	8.85401207906256e-08	0.999999911459879	0.00338088461155336	2.60738276524549e-05
Locus_9269_Transcript_1/3_Confidence_0.714_Length_1781	8.86362386820494e-08	0.999999911363761	0.00325412467355924	2.68414508605386e-05
Locus_29704_Transcript_1/1_Confidence_1.000_Length_1742	8.86465583160856e-08	0.999999911353442	0.00435461259127292	0.00251519973500359
Locus_6171_Transcript_2/5_Confidence_0.667_Length_1774	8.86598190419363e-08	0.999999911340181	0.00325432117401098	2.68430769308959e-05
Locus_2813_Transcript_12/20_Confidence_0.276_Length_3310	8.88715591118583e-08	0.999999911128441	0.00340945068204957	2.59326731099828e-05
Locus_5786_Transcript_6/6_Confidence_0.688_Length_2646	8.88842157653613e-08	0.999999911115784	0.0032561891125843	2.68585344311487e-05
Locus_487_Transcript_4/11_Confidence_0.250_Length_1076	8.89973313933368e-08	0.999999911002669	0.00341054479664151	2.59410233340479e-05
Locus_24648_Transcript_2/8_Confidence_0.682_Length_3305	8.91095121025032e-08	0.999999910890488	0.00498085662355738	0.0043092194681056
Locus_294_Transcript_3/10_Confidence_0.438_Length_2567	8.92017625320207e-08	0.999999910798237	735.847023068159	95606.2982537499
Locus_2604_Transcript_2/2_Confidence_0.750_Length_1729	8.92289516718492e-08	0.999999910771048	730.722322039488	96265.6268032043
Locus_10406_Transcript_11/20_Confidence_0.189_Length_1010	8.95026026626056e-08	0.999999910497397	0.00341492828620252	2.59744780744793e-05
Locus_7579_Transcript_4/4_Confidence_0.750_Length_1522	8.98247143332753e-08	0.999999910175286	0.00326397885335398	2.69229964422134e-05
Locus_9496_Transcript_8/10_Confidence_0.538_Length_1963	8.99206319404655e-08	0.999999910079368	0.00326476976658554	2.69295414986253e-05
[truncated: 25,235 more rows]
