# Supplementary material for: RNA-seq data from mature male gonads of marine mussels Mytilus edulis and M. galloprovincialis
Source: Data Brief. 2018 Oct 3;21:167–75. doi: 10.1016/j.dib.2018.09.086 (PMC6197779; doi:10.1016/j.dib.2018.09.086)
Supplement: Supplementary file 8 — Supplementary material [file mmc8.zip › File S7_Annot_DE_RSEM]

SeqName	Hit-Desc	GO-Group	GO-ID	Term
Locus_1	tctp_latja ame: full=translationally-controlled tumor protein homolog short=tctp	P	GO:0009615	response to virus
Locus_1	tctp_latja ame: full=translationally-controlled tumor protein homolog short=tctp	F	GO:0005515	protein binding
Locus_1	tctp_latja ame: full=translationally-controlled tumor protein homolog short=tctp	P	GO:0051093	negative regulation of developmental process
Locus_1	tctp_latja ame: full=translationally-controlled tumor protein homolog short=tctp	P	GO:0006874	cellular calcium ion homeostasis
Locus_1	tctp_latja ame: full=translationally-controlled tumor protein homolog short=tctp	P	GO:0043066	negative regulation of apoptotic process
Locus_1	tctp_latja ame: full=translationally-controlled tumor protein homolog short=tctp	C	GO:0045298	tubulin complex
Locus_1	tctp_latja ame: full=translationally-controlled tumor protein homolog short=tctp	P	GO:0006816	calcium ion transport
Locus_1	tctp_latja ame: full=translationally-controlled tumor protein homolog short=tctp	P	GO:1902230	negative regulation of intrinsic apoptotic signaling pathway in response to DNA damage
Locus_1	tctp_latja ame: full=translationally-controlled tumor protein homolog short=tctp	P	GO:0007283	spermatogenesis
Locus_1	tctp_latja ame: full=translationally-controlled tumor protein homolog short=tctp	P	GO:0008283	cell proliferation
Locus_1	tctp_latja ame: full=translationally-controlled tumor protein homolog short=tctp	C	GO:0005615	extracellular space
Locus_1	tctp_latja ame: full=translationally-controlled tumor protein homolog short=tctp	F	GO:0005509	calcium ion binding
Locus_1	tctp_latja ame: full=translationally-controlled tumor protein homolog short=tctp	P	GO:0048856	anatomical structure development
Locus_1	tctp_latja ame: full=translationally-controlled tumor protein homolog short=tctp	C	GO:0005771	multivesicular body
Locus_1	tctp_latja ame: full=translationally-controlled tumor protein homolog short=tctp	C	GO:0005634	nucleus
Locus_3	rl13a_drome ame: full=60s ribosomal protein l13a	P	GO:0008407	chaeta morphogenesis
Locus_3	rl13a_drome ame: full=60s ribosomal protein l13a	P	GO:0000184	nuclear-transcribed mRNA catabolic process, nonsense-mediated decay
Locus_3	rl13a_drome ame: full=60s ribosomal protein l13a	P	GO:0006415	translational termination
Locus_3	rl13a_drome ame: full=60s ribosomal protein l13a	P	GO:0017148	negative regulation of translation
Locus_3	rl13a_drome ame: full=60s ribosomal protein l13a	P	GO:0007219	Notch signaling pathway
Locus_3	rl13a_drome ame: full=60s ribosomal protein l13a	P	GO:1901194	negative regulation of formation of translation preinitiation complex
Locus_3	rl13a_drome ame: full=60s ribosomal protein l13a	P	GO:0051298	centrosome duplication
Locus_3	rl13a_drome ame: full=60s ribosomal protein l13a	P	GO:0040007	growth
Locus_3	rl13a_drome ame: full=60s ribosomal protein l13a	P	GO:0006414	translational elongation
Locus_3	rl13a_drome ame: full=60s ribosomal protein l13a	C	GO:0022625	cytosolic large ribosomal subunit
Locus_3	rl13a_drome ame: full=60s ribosomal protein l13a	P	GO:0009792	embryo development ending in birth or egg hatching
Locus_3	rl13a_drome ame: full=60s ribosomal protein l13a	P	GO:0002119	nematode larval development
Locus_3	rl13a_drome ame: full=60s ribosomal protein l13a	P	GO:0071346	cellular response to interferon-gamma
Locus_3	rl13a_drome ame: full=60s ribosomal protein l13a	F	GO:0003735	structural constituent of ribosome
Locus_3	rl13a_drome ame: full=60s ribosomal protein l13a	P	GO:0019083	viral transcription
Locus_3	rl13a_drome ame: full=60s ribosomal protein l13a	P	GO:0006614	SRP-dependent cotranslational protein targeting to membrane
Locus_3	rl13a_drome ame: full=60s ribosomal protein l13a	C	GO:0097452	GAIT complex
Locus_4	smc3_xenla ame: full=structural maintenance of chromosomes protein 3 short=smc protein 3 short=smc-3	C	GO:0000785	chromatin
Locus_4	smc3_xenla ame: full=structural maintenance of chromosomes protein 3 short=smc protein 3 short=smc-3	C	GO:0005654	nucleoplasm
Locus_4	smc3_xenla ame: full=structural maintenance of chromosomes protein 3 short=smc protein 3 short=smc-3	F	GO:0045502	dynein binding
Locus_4	smc3_xenla ame: full=structural maintenance of chromosomes protein 3 short=smc protein 3 short=smc-3	C	GO:0034991	nuclear meiotic cohesin complex
Locus_4	smc3_xenla ame: full=structural maintenance of chromosomes protein 3 short=smc protein 3 short=smc-3	C	GO:0005604	basement membrane
Locus_4	smc3_xenla ame: full=structural maintenance of chromosomes protein 3 short=smc protein 3 short=smc-3	P	GO:0070918	production of small RNA involved in gene silencing by RNA
Locus_4	smc3_xenla ame: full=structural maintenance of chromosomes protein 3 short=smc protein 3 short=smc-3	F	GO:0036033	mediator complex binding
Locus_4	smc3_xenla ame: full=structural maintenance of chromosomes protein 3 short=smc protein 3 short=smc-3	P	GO:0007052	mitotic spindle organization
Locus_4	smc3_xenla ame: full=structural maintenance of chromosomes protein 3 short=smc protein 3 short=smc-3	P	GO:0035194	posttranscriptional gene silencing by RNA
Locus_4	smc3_xenla ame: full=structural maintenance of chromosomes protein 3 short=smc protein 3 short=smc-3	P	GO:0007076	mitotic chromosome condensation
Locus_4	smc3_xenla ame: full=structural maintenance of chromosomes protein 3 short=smc protein 3 short=smc-3	C	GO:0005829	cytosol
Locus_4	smc3_xenla ame: full=structural maintenance of chromosomes protein 3 short=smc protein 3 short=smc-3	F	GO:0046982	protein heterodimerization activity
Locus_4	smc3_xenla ame: full=structural maintenance of chromosomes protein 3 short=smc protein 3 short=smc-3	F	GO:0003777	microtubule motor activity
Locus_4	smc3_xenla ame: full=structural maintenance of chromosomes protein 3 short=smc protein 3 short=smc-3	P	GO:0019827	stem cell maintenance
Locus_4	smc3_xenla ame: full=structural maintenance of chromosomes protein 3 short=smc protein 3 short=smc-3	C	GO:0000775	chromosome, centromeric region
Locus_4	smc3_xenla ame: full=structural maintenance of chromosomes protein 3 short=smc protein 3 short=smc-3	P	GO:0007126	meiosis
Locus_4	smc3_xenla ame: full=structural maintenance of chromosomes protein 3 short=smc protein 3 short=smc-3	P	GO:0007165	signal transduction
Locus_4	smc3_xenla ame: full=structural maintenance of chromosomes protein 3 short=smc protein 3 short=smc-3	C	GO:0000800	lateral element
Locus_4	smc3_xenla ame: full=structural maintenance of chromosomes protein 3 short=smc protein 3 short=smc-3	C	GO:0016363	nuclear matrix
Locus_4	smc3_xenla ame: full=structural maintenance of chromosomes protein 3 short=smc protein 3 short=smc-3	C	GO:0009506	plasmodesma
Locus_4	smc3_xenla ame: full=structural maintenance of chromosomes protein 3 short=smc protein 3 short=smc-3	F	GO:0003682	chromatin binding
Locus_4	smc3_xenla ame: full=structural maintenance of chromosomes protein 3 short=smc protein 3 short=smc-3	P	GO:0007062	sister chromatid cohesion
Locus_4	smc3_xenla ame: full=structural maintenance of chromosomes protein 3 short=smc protein 3 short=smc-3	P	GO:0032876	negative regulation of DNA endoreduplication
Locus_4	smc3_xenla ame: full=structural maintenance of chromosomes protein 3 short=smc protein 3 short=smc-3	F	GO:0005524	ATP binding
Locus_4	smc3_xenla ame: full=structural maintenance of chromosomes protein 3 short=smc protein 3 short=smc-3	C	GO:0000922	spindle pole
Locus_4	smc3_xenla ame: full=structural maintenance of chromosomes protein 3 short=smc protein 3 short=smc-3	P	GO:0006281	DNA repair
Locus_8	cyb_myted ame: full=cytochrome b ame: full=complex iii subunit 3 ame: full=complex iii subunit iii ame: full=cytochrome b-c1 complex subunit 3 ame: full=ubiquinol-cytochrome-c reductase complex cytochrome b subunit	C	GO:0005743	mitochondrial inner membrane
Locus_8	cyb_myted ame: full=cytochrome b ame: full=complex iii subunit 3 ame: full=complex iii subunit iii ame: full=cytochrome b-c1 complex subunit 3 ame: full=ubiquinol-cytochrome-c reductase complex cytochrome b subunit	F	GO:0005507	copper ion binding
Locus_8	cyb_myted ame: full=cytochrome b ame: full=complex iii subunit 3 ame: full=complex iii subunit iii ame: full=cytochrome b-c1 complex subunit 3 ame: full=ubiquinol-cytochrome-c reductase complex cytochrome b subunit	C	GO:0070469	respiratory chain
Locus_8	cyb_myted ame: full=cytochrome b ame: full=complex iii subunit 3 ame: full=complex iii subunit iii ame: full=cytochrome b-c1 complex subunit 3 ame: full=ubiquinol-cytochrome-c reductase complex cytochrome b subunit	F	GO:0009055	electron carrier activity
Locus_8	cyb_myted ame: full=cytochrome b ame: full=complex iii subunit 3 ame: full=complex iii subunit iii ame: full=cytochrome b-c1 complex subunit 3 ame: full=ubiquinol-cytochrome-c reductase complex cytochrome b subunit	C	GO:0016021	integral to membrane
Locus_8	cyb_myted ame: full=cytochrome b ame: full=complex iii subunit 3 ame: full=complex iii subunit iii ame: full=cytochrome b-c1 complex subunit 3 ame: full=ubiquinol-cytochrome-c reductase complex cytochrome b subunit	P	GO:0022904	respiratory electron transport chain
Locus_8	cyb_myted ame: full=cytochrome b ame: full=complex iii subunit 3 ame: full=complex iii subunit iii ame: full=cytochrome b-c1 complex subunit 3 ame: full=ubiquinol-cytochrome-c reductase complex cytochrome b subunit	F	GO:0004129	cytochrome-c oxidase activity
Locus_9	chit1_mouse ame: full=chitotriosidase-1 ame: full=chitinase-1 flags: precursor	P	GO:0044260	cellular macromolecule metabolic process
Locus_9	chit1_mouse ame: full=chitotriosidase-1 ame: full=chitinase-1 flags: precursor	P	GO:0050663	cytokine secretion
Locus_9	chit1_mouse ame: full=chitotriosidase-1 ame: full=chitinase-1 flags: precursor	C	GO:0016023	cytoplasmic membrane-bounded vesicle
Locus_9	chit1_mouse ame: full=chitotriosidase-1 ame: full=chitinase-1 flags: precursor	F	GO:0004568	chitinase activity
Locus_9	chit1_mouse ame: full=chitotriosidase-1 ame: full=chitinase-1 flags: precursor	P	GO:0006032	chitin catabolic process
Locus_9	chit1_mouse ame: full=chitotriosidase-1 ame: full=chitinase-1 flags: precursor	P	GO:0042327	positive regulation of phosphorylation
Locus_9	chit1_mouse ame: full=chitotriosidase-1 ame: full=chitinase-1 flags: precursor	P	GO:0005975	carbohydrate metabolic process
Locus_9	chit1_mouse ame: full=chitotriosidase-1 ame: full=chitinase-1 flags: precursor	P	GO:0009966	regulation of signal transduction
Locus_9	chit1_mouse ame: full=chitotriosidase-1 ame: full=chitinase-1 flags: precursor	P	GO:0006954	inflammatory response
Locus_9	chit1_mouse ame: full=chitotriosidase-1 ame: full=chitinase-1 flags: precursor	P	GO:0034097	response to cytokine stimulus
Locus_9	chit1_mouse ame: full=chitotriosidase-1 ame: full=chitinase-1 flags: precursor	P	GO:0035556	intracellular signal transduction
Locus_9	chit1_mouse ame: full=chitotriosidase-1 ame: full=chitinase-1 flags: precursor	C	GO:0005615	extracellular space
Locus_9	chit1_mouse ame: full=chitotriosidase-1 ame: full=chitinase-1 flags: precursor	P	GO:0045766	positive regulation of angiogenesis
Locus_9	chit1_mouse ame: full=chitotriosidase-1 ame: full=chitinase-1 flags: precursor	F	GO:0008061	chitin binding
Locus_11	ddx41_drome ame: full=atp-dependent rna helicase abstrakt short=dead box protein abstrakt	P	GO:0009653	anatomical structure morphogenesis
Locus_11	ddx41_drome ame: full=atp-dependent rna helicase abstrakt short=dead box protein abstrakt	P	GO:0032481	positive regulation of type I interferon production
Locus_11	ddx41_drome ame: full=atp-dependent rna helicase abstrakt short=dead box protein abstrakt	F	GO:0005515	protein binding
Locus_11	ddx41_drome ame: full=atp-dependent rna helicase abstrakt short=dead box protein abstrakt	F	GO:0008270	zinc ion binding
Locus_11	ddx41_drome ame: full=atp-dependent rna helicase abstrakt short=dead box protein abstrakt	P	GO:0000741	karyogamy
Locus_11	ddx41_drome ame: full=atp-dependent rna helicase abstrakt short=dead box protein abstrakt	C	GO:0071011	precatalytic spliceosome
Locus_11	ddx41_drome ame: full=atp-dependent rna helicase abstrakt short=dead box protein abstrakt	P	GO:0051607	defense response to virus
Locus_11	ddx41_drome ame: full=atp-dependent rna helicase abstrakt short=dead box protein abstrakt	P	GO:0006915	apoptotic process
Locus_11	ddx41_drome ame: full=atp-dependent rna helicase abstrakt short=dead box protein abstrakt	C	GO:0005730	nucleolus
Locus_11	ddx41_drome ame: full=atp-dependent rna helicase abstrakt short=dead box protein abstrakt	C	GO:0005829	cytosol
Locus_11	ddx41_drome ame: full=atp-dependent rna helicase abstrakt short=dead box protein abstrakt	P	GO:0009560	embryo sac egg cell differentiation
Locus_11	ddx41_drome ame: full=atp-dependent rna helicase abstrakt short=dead box protein abstrakt	P	GO:0035458	cellular response to interferon-beta
Locus_11	ddx41_drome ame: full=atp-dependent rna helicase abstrakt short=dead box protein abstrakt	C	GO:0071013	catalytic step 2 spliceosome
Locus_11	ddx41_drome ame: full=atp-dependent rna helicase abstrakt short=dead box protein abstrakt	F	GO:0003677	DNA binding
Locus_11	ddx41_drome ame: full=atp-dependent rna helicase abstrakt short=dead box protein abstrakt	P	GO:0030010	establishment of cell polarity
Locus_11	ddx41_drome ame: full=atp-dependent rna helicase abstrakt short=dead box protein abstrakt	F	GO:0003723	RNA binding
Locus_11	ddx41_drome ame: full=atp-dependent rna helicase abstrakt short=dead box protein abstrakt	P	GO:0045944	positive regulation of transcription from RNA polymerase II promoter
Locus_11	ddx41_drome ame: full=atp-dependent rna helicase abstrakt short=dead box protein abstrakt	P	GO:0007399	nervous system development
Locus_11	ddx41_drome ame: full=atp-dependent rna helicase abstrakt short=dead box protein abstrakt	C	GO:0005783	endoplasmic reticulum
Locus_11	ddx41_drome ame: full=atp-dependent rna helicase abstrakt short=dead box protein abstrakt	P	GO:0000398	mRNA splicing, via spliceosome
Locus_11	ddx41_drome ame: full=atp-dependent rna helicase abstrakt short=dead box protein abstrakt	F	GO:0004004	ATP-dependent RNA helicase activity
Locus_11	ddx41_drome ame: full=atp-dependent rna helicase abstrakt short=dead box protein abstrakt	P	GO:0045087	innate immune response
Locus_11	ddx41_drome ame: full=atp-dependent rna helicase abstrakt short=dead box protein abstrakt	F	GO:0005524	ATP binding
Locus_13	yajo_ecoli ame: full=uncharacterized oxidoreductase	P	GO:0006810	transport
Locus_13	yajo_ecoli ame: full=uncharacterized oxidoreductase	C	GO:0016020	membrane
Locus_13	yajo_ecoli ame: full=uncharacterized oxidoreductase	P	GO:0006807	nitrogen compound metabolic process
Locus_13	yajo_ecoli ame: full=uncharacterized oxidoreductase	P	GO:0046222	aflatoxin metabolic process
Locus_13	yajo_ecoli ame: full=uncharacterized oxidoreductase	F	GO:0016616	oxidoreductase activity, acting on the CH-OH group of donors, NAD or NADP as acceptor
Locus_13	yajo_ecoli ame: full=uncharacterized oxidoreductase	P	GO:0007154	cell communication
Locus_13	yajo_ecoli ame: full=uncharacterized oxidoreductase	P	GO:0044281	small molecule metabolic process
Locus_13	yajo_ecoli ame: full=uncharacterized oxidoreductase	P	GO:0006725	cellular aromatic compound metabolic process
Locus_13	yajo_ecoli ame: full=uncharacterized oxidoreductase	P	GO:0033554	cellular response to stress
Locus_13	yajo_ecoli ame: full=uncharacterized oxidoreductase	C	GO:0044444	cytoplasmic part
Locus_15	wdr3_human ame: full=wd repeat-containing protein 3	P	GO:0031325	positive regulation of cellular metabolic process
Locus_15	wdr3_human ame: full=wd repeat-containing protein 3	P	GO:0016567	protein ubiquitination
Locus_15	wdr3_human ame: full=wd repeat-containing protein 3	P	GO:0016043	cellular component organization
Locus_15	wdr3_human ame: full=wd repeat-containing protein 3	P	GO:0009653	anatomical structure morphogenesis
Locus_15	wdr3_human ame: full=wd repeat-containing protein 3	P	GO:0007165	signal transduction
Locus_15	wdr3_human ame: full=wd repeat-containing protein 3	P	GO:0051603	proteolysis involved in cellular protein catabolic process
Locus_15	wdr3_human ame: full=wd repeat-containing protein 3	P	GO:0032268	regulation of cellular protein metabolic process
Locus_15	wdr3_human ame: full=wd repeat-containing protein 3	F	GO:0005515	protein binding
Locus_15	wdr3_human ame: full=wd repeat-containing protein 3	P	GO:0007049	cell cycle
Locus_15	wdr3_human ame: full=wd repeat-containing protein 3	C	GO:0031965	nuclear membrane
Locus_15	wdr3_human ame: full=wd repeat-containing protein 3	P	GO:0007275	multicellular organismal development
Locus_15	wdr3_human ame: full=wd repeat-containing protein 3	C	GO:0005730	nucleolus
Locus_15	wdr3_human ame: full=wd repeat-containing protein 3	P	GO:0010604	positive regulation of macromolecule metabolic process
Locus_15	wdr3_human ame: full=wd repeat-containing protein 3	P	GO:0006355	regulation of transcription, DNA-dependent
Locus_17	rs4_lyste ame: full=40s ribosomal protein s4	P	GO:0051297	centrosome organization
Locus_17	rs4_lyste ame: full=40s ribosomal protein s4	C	GO:0005840	ribosome
Locus_17	rs4_lyste ame: full=40s ribosomal protein s4	C	GO:0005844	polysome
Locus_17	rs4_lyste ame: full=40s ribosomal protein s4	P	GO:0006412	translation
Locus_17	rs4_lyste ame: full=40s ribosomal protein s4	P	GO:0007052	mitotic spindle organization
Locus_17	rs4_lyste ame: full=40s ribosomal protein s4	P	GO:0016070	RNA metabolic process
Locus_17	rs4_lyste ame: full=40s ribosomal protein s4	P	GO:0007420	brain development
Locus_17	rs4_lyste ame: full=40s ribosomal protein s4	P	GO:0009790	embryo development
Locus_17	rs4_lyste ame: full=40s ribosomal protein s4	F	GO:0003735	structural constituent of ribosome
Locus_17	rs4_lyste ame: full=40s ribosomal protein s4	P	GO:0016032	viral process
Locus_17	rs4_lyste ame: full=40s ribosomal protein s4	F	GO:0019843	rRNA binding
Locus_18	nf70_lolpe ame: full=70 kda neurofilament protein short=nf70	P	GO:0048609	multicellular organismal reproductive process
Locus_18	nf70_lolpe ame: full=70 kda neurofilament protein short=nf70	P	GO:0002119	nematode larval development
Locus_18	nf70_lolpe ame: full=70 kda neurofilament protein short=nf70	C	GO:0034399	nuclear periphery
Locus_18	nf70_lolpe ame: full=70 kda neurofilament protein short=nf70	P	GO:0007126	meiosis
Locus_18	nf70_lolpe ame: full=70 kda neurofilament protein short=nf70	P	GO:0006998	nuclear envelope organization
Locus_18	nf70_lolpe ame: full=70 kda neurofilament protein short=nf70	C	GO:0005882	intermediate filament
Locus_18	nf70_lolpe ame: full=70 kda neurofilament protein short=nf70	P	GO:0040010	positive regulation of growth rate
Locus_18	nf70_lolpe ame: full=70 kda neurofilament protein short=nf70	P	GO:0019538	protein metabolic process
Locus_18	nf70_lolpe ame: full=70 kda neurofilament protein short=nf70	P	GO:0007568	aging
Locus_18	nf70_lolpe ame: full=70 kda neurofilament protein short=nf70	P	GO:0042981	regulation of apoptotic process
Locus_18	nf70_lolpe ame: full=70 kda neurofilament protein short=nf70	C	GO:0005737	cytoplasm
Locus_18	nf70_lolpe ame: full=70 kda neurofilament protein short=nf70	P	GO:0006984	ER-nucleus signaling pathway
Locus_18	nf70_lolpe ame: full=70 kda neurofilament protein short=nf70	P	GO:0009792	embryo development ending in birth or egg hatching
Locus_18	nf70_lolpe ame: full=70 kda neurofilament protein short=nf70	P	GO:0006810	transport
Locus_18	nf70_lolpe ame: full=70 kda neurofilament protein short=nf70	P	GO:0048522	positive regulation of cellular process
Locus_18	nf70_lolpe ame: full=70 kda neurofilament protein short=nf70	P	GO:0033554	cellular response to stress
Locus_18	nf70_lolpe ame: full=70 kda neurofilament protein short=nf70	P	GO:0040011	locomotion
Locus_18	nf70_lolpe ame: full=70 kda neurofilament protein short=nf70	P	GO:0034504	protein localization to nucleus
Locus_18	nf70_lolpe ame: full=70 kda neurofilament protein short=nf70	P	GO:0070887	cellular response to chemical stimulus
Locus_19	rl19_xenla ame: full=60s ribosomal protein l19	P	GO:0008340	determination of adult lifespan
Locus_19	rl19_xenla ame: full=60s ribosomal protein l19	P	GO:0006094	gluconeogenesis
Locus_19	rl19_xenla ame: full=60s ribosomal protein l19	P	GO:0000022	mitotic spindle elongation
Locus_19	rl19_xenla ame: full=60s ribosomal protein l19	P	GO:0051298	centrosome duplication
Locus_19	rl19_xenla ame: full=60s ribosomal protein l19	P	GO:0009793	embryo development ending in seed dormancy
Locus_19	rl19_xenla ame: full=60s ribosomal protein l19	P	GO:0051567	histone H3-K9 methylation
Locus_19	rl19_xenla ame: full=60s ribosomal protein l19	P	GO:0040007	growth
Locus_19	rl19_xenla ame: full=60s ribosomal protein l19	P	GO:0009220	pyrimidine ribonucleotide biosynthetic process
Locus_19	rl19_xenla ame: full=60s ribosomal protein l19	P	GO:0006412	translation
Locus_19	rl19_xenla ame: full=60s ribosomal protein l19	P	GO:0001510	RNA methylation
Locus_19	rl19_xenla ame: full=60s ribosomal protein l19	P	GO:0009651	response to salt stress
Locus_19	rl19_xenla ame: full=60s ribosomal protein l19	P	GO:0008406	gonad development
Locus_19	rl19_xenla ame: full=60s ribosomal protein l19	P	GO:0006915	apoptotic process
Locus_19	rl19_xenla ame: full=60s ribosomal protein l19	P	GO:0006342	chromatin silencing
Locus_19	rl19_xenla ame: full=60s ribosomal protein l19	C	GO:0022625	cytosolic large ribosomal subunit
Locus_19	rl19_xenla ame: full=60s ribosomal protein l19	C	GO:0005730	nucleolus
Locus_19	rl19_xenla ame: full=60s ribosomal protein l19	P	GO:0009792	embryo development ending in birth or egg hatching
Locus_19	rl19_xenla ame: full=60s ribosomal protein l19	P	GO:0006096	glycolysis
Locus_19	rl19_xenla ame: full=60s ribosomal protein l19	P	GO:0002119	nematode larval development
Locus_19	rl19_xenla ame: full=60s ribosomal protein l19	P	GO:0046686	response to cadmium ion
Locus_19	rl19_xenla ame: full=60s ribosomal protein l19	F	GO:0003735	structural constituent of ribosome
Locus_19	rl19_xenla ame: full=60s ribosomal protein l19	C	GO:0009506	plasmodesma
Locus_19	rl19_xenla ame: full=60s ribosomal protein l19	C	GO:0005886	plasma membrane
Locus_19	rl19_xenla ame: full=60s ribosomal protein l19	P	GO:0016477	cell migration
Locus_19	rl19_xenla ame: full=60s ribosomal protein l19	P	GO:0042254	ribosome biogenesis
Locus_19	rl19_xenla ame: full=60s ribosomal protein l19	F	GO:0019843	rRNA binding
Locus_19	rl19_xenla ame: full=60s ribosomal protein l19	P	GO:0000910	cytokinesis
Locus_21	hip_myted ame: full=heavy metal-binding protein hip	P	GO:0009653	anatomical structure morphogenesis
Locus_21	hip_myted ame: full=heavy metal-binding protein hip	P	GO:0010605	negative regulation of macromolecule metabolic process
Locus_21	hip_myted ame: full=heavy metal-binding protein hip	P	GO:0048584	positive regulation of response to stimulus
Locus_21	hip_myted ame: full=heavy metal-binding protein hip	P	GO:0051049	regulation of transport
Locus_21	hip_myted ame: full=heavy metal-binding protein hip	P	GO:0048513	organ development
Locus_21	hip_myted ame: full=heavy metal-binding protein hip	P	GO:0065009	regulation of molecular function
Locus_21	hip_myted ame: full=heavy metal-binding protein hip	P	GO:0008283	cell proliferation
Locus_21	hip_myted ame: full=heavy metal-binding protein hip	P	GO:0031324	negative regulation of cellular metabolic process
Locus_21	hip_myted ame: full=heavy metal-binding protein hip	F	GO:0046872	metal ion binding
Locus_21	hip_myted ame: full=heavy metal-binding protein hip	F	GO:0042802	identical protein binding
Locus_21	hip_myted ame: full=heavy metal-binding protein hip	P	GO:0010033	response to organic substance
Locus_21	hip_myted ame: full=heavy metal-binding protein hip	P	GO:0002376	immune system process
Locus_21	hip_myted ame: full=heavy metal-binding protein hip	P	GO:1901576	organic substance biosynthetic process
Locus_21	hip_myted ame: full=heavy metal-binding protein hip	P	GO:0022607	cellular component assembly
Locus_21	hip_myted ame: full=heavy metal-binding protein hip	P	GO:0045596	negative regulation of cell differentiation
Locus_21	hip_myted ame: full=heavy metal-binding protein hip	P	GO:0065008	regulation of biological quality
Locus_21	hip_myted ame: full=heavy metal-binding protein hip	P	GO:0009890	negative regulation of biosynthetic process
Locus_21	hip_myted ame: full=heavy metal-binding protein hip	C	GO:0005578	proteinaceous extracellular matrix
Locus_21	hip_myted ame: full=heavy metal-binding protein hip	P	GO:0010627	regulation of intracellular protein kinase cascade
Locus_21	hip_myted ame: full=heavy metal-binding protein hip	P	GO:0031325	positive regulation of cellular metabolic process
Locus_21	hip_myted ame: full=heavy metal-binding protein hip	P	GO:0008104	protein localization
Locus_21	hip_myted ame: full=heavy metal-binding protein hip	C	GO:0044420	extracellular matrix part
Locus_21	hip_myted ame: full=heavy metal-binding protein hip	P	GO:0007268	synaptic transmission
Locus_21	hip_myted ame: full=heavy metal-binding protein hip	P	GO:0001932	regulation of protein phosphorylation
Locus_21	hip_myted ame: full=heavy metal-binding protein hip	P	GO:0009968	negative regulation of signal transduction
Locus_21	hip_myted ame: full=heavy metal-binding protein hip	P	GO:0044281	small molecule metabolic process
Locus_21	hip_myted ame: full=heavy metal-binding protein hip	P	GO:0044765	single-organism transport
Locus_21	hip_myted ame: full=heavy metal-binding protein hip	P	GO:0051641	cellular localization
Locus_21	hip_myted ame: full=heavy metal-binding protein hip	C	GO:0044444	cytoplasmic part
Locus_21	hip_myted ame: full=heavy metal-binding protein hip	P	GO:0071702	organic substance transport
Locus_21	hip_myted ame: full=heavy metal-binding protein hip	P	GO:2000026	regulation of multicellular organismal development
Locus_21	hip_myted ame: full=heavy metal-binding protein hip	P	GO:0030155	regulation of cell adhesion
Locus_22	rs11_xenla ame: full=40s ribosomal protein s11	P	GO:0001510	RNA methylation
Locus_22	rs11_xenla ame: full=40s ribosomal protein s11	P	GO:0006412	translation
Locus_22	rs11_xenla ame: full=40s ribosomal protein s11	C	GO:0005618	cell wall
Locus_22	rs11_xenla ame: full=40s ribosomal protein s11	P	GO:0034968	histone lysine methylation
Locus_22	rs11_xenla ame: full=40s ribosomal protein s11	C	GO:0009506	plasmodesma
Locus_22	rs11_xenla ame: full=40s ribosomal protein s11	F	GO:0019843	rRNA binding
Locus_22	rs11_xenla ame: full=40s ribosomal protein s11	F	GO:0003735	structural constituent of ribosome
Locus_22	rs11_xenla ame: full=40s ribosomal protein s11	P	GO:0009909	regulation of flower development
Locus_22	rs11_xenla ame: full=40s ribosomal protein s11	C	GO:0022627	cytosolic small ribosomal subunit
Locus_22	rs11_xenla ame: full=40s ribosomal protein s11	C	GO:0016020	membrane
Locus_22	rs11_xenla ame: full=40s ribosomal protein s11	P	GO:0009793	embryo development ending in seed dormancy
Locus_23	cox1_myted ame: full=cytochrome c oxidase subunit 1 ame: full=cytochrome c oxidase polypeptide i	F	GO:0004129	cytochrome-c oxidase activity
Locus_23	cox1_myted ame: full=cytochrome c oxidase subunit 1 ame: full=cytochrome c oxidase polypeptide i	C	GO:0005751	mitochondrial respiratory chain complex IV
Locus_23	cox1_myted ame: full=cytochrome c oxidase subunit 1 ame: full=cytochrome c oxidase polypeptide i	F	GO:0046914	transition metal ion binding
Locus_23	cox1_myted ame: full=cytochrome c oxidase subunit 1 ame: full=cytochrome c oxidase polypeptide i	P	GO:0022904	respiratory electron transport chain
Locus_23	cox1_myted ame: full=cytochrome c oxidase subunit 1 ame: full=cytochrome c oxidase polypeptide i	P	GO:0006119	oxidative phosphorylation
Locus_23	cox1_myted ame: full=cytochrome c oxidase subunit 1 ame: full=cytochrome c oxidase polypeptide i	C	GO:0045263	proton-transporting ATP synthase complex, coupling factor F(o)
Locus_23	cox1_myted ame: full=cytochrome c oxidase subunit 1 ame: full=cytochrome c oxidase polypeptide i	P	GO:0015986	ATP synthesis coupled proton transport
Locus_24	plcl_mytga ame: full=perlucin-like protein flags: precursor	P	GO:0006955	immune response
Locus_24	plcl_mytga ame: full=perlucin-like protein flags: precursor	P	GO:0048519	negative regulation of biological process
Locus_24	plcl_mytga ame: full=perlucin-like protein flags: precursor	P	GO:0008152	metabolic process
Locus_24	plcl_mytga ame: full=perlucin-like protein flags: precursor	F	GO:0048029	monosaccharide binding
Locus_24	plcl_mytga ame: full=perlucin-like protein flags: precursor	P	GO:0002682	regulation of immune system process
Locus_24	plcl_mytga ame: full=perlucin-like protein flags: precursor	F	GO:0004872	receptor activity
Locus_24	plcl_mytga ame: full=perlucin-like protein flags: precursor	P	GO:0006952	defense response
Locus_24	plcl_mytga ame: full=perlucin-like protein flags: precursor	P	GO:0007165	signal transduction
Locus_24	plcl_mytga ame: full=perlucin-like protein flags: precursor	C	GO:0005886	plasma membrane
Locus_24	plcl_mytga ame: full=perlucin-like protein flags: precursor	C	GO:0044425	membrane part
Locus_24	plcl_mytga ame: full=perlucin-like protein flags: precursor	F	GO:0005515	protein binding
Locus_24	plcl_mytga ame: full=perlucin-like protein flags: precursor	P	GO:0001817	regulation of cytokine production
Locus_24	plcl_mytga ame: full=perlucin-like protein flags: precursor	P	GO:0065008	regulation of biological quality
Locus_24	plcl_mytga ame: full=perlucin-like protein flags: precursor	P	GO:0048584	positive regulation of response to stimulus
Locus_24	plcl_mytga ame: full=perlucin-like protein flags: precursor	C	GO:0005768	endosome
Locus_24	plcl_mytga ame: full=perlucin-like protein flags: precursor	P	GO:0006909	phagocytosis
Locus_24	plcl_mytga ame: full=perlucin-like protein flags: precursor	C	GO:0005576	extracellular region
Locus_25	act_hydat ame: full= non-muscle	P	GO:0010498	proteasomal protein catabolic process
Locus_25	act_hydat ame: full= non-muscle	C	GO:0005856	cytoskeleton
Locus_25	act_hydat ame: full= non-muscle	C	GO:0005739	mitochondrion
Locus_25	act_hydat ame: full= non-muscle	C	GO:0009506	plasmodesma
Locus_25	act_hydat ame: full= non-muscle	C	GO:0009941	chloroplast envelope
Locus_25	act_hydat ame: full= non-muscle	P	GO:0030036	actin cytoskeleton organization
Locus_25	act_hydat ame: full= non-muscle	F	GO:0005524	ATP binding
Locus_25	act_hydat ame: full= non-muscle	C	GO:0009570	chloroplast stroma
Locus_25	act_hydat ame: full= non-muscle	P	GO:0006094	gluconeogenesis
Locus_25	act_hydat ame: full= non-muscle	F	GO:0005200	structural constituent of cytoskeleton
Locus_25	act_hydat ame: full= non-muscle	C	GO:0005886	plasma membrane
Locus_27	cyb_myted ame: full=cytochrome b ame: full=complex iii subunit 3 ame: full=complex iii subunit iii ame: full=cytochrome b-c1 complex subunit 3 ame: full=ubiquinol-cytochrome-c reductase complex cytochrome b subunit	C	GO:0005743	mitochondrial inner membrane
Locus_27	cyb_myted ame: full=cytochrome b ame: full=complex iii subunit 3 ame: full=complex iii subunit iii ame: full=cytochrome b-c1 complex subunit 3 ame: full=ubiquinol-cytochrome-c reductase complex cytochrome b subunit	F	GO:0005507	copper ion binding
Locus_27	cyb_myted ame: full=cytochrome b ame: full=complex iii subunit 3 ame: full=complex iii subunit iii ame: full=cytochrome b-c1 complex subunit 3 ame: full=ubiquinol-cytochrome-c reductase complex cytochrome b subunit	C	GO:0070469	respiratory chain
Locus_27	cyb_myted ame: full=cytochrome b ame: full=complex iii subunit 3 ame: full=complex iii subunit iii ame: full=cytochrome b-c1 complex subunit 3 ame: full=ubiquinol-cytochrome-c reductase complex cytochrome b subunit	F	GO:0008137	NADH dehydrogenase (ubiquinone) activity
Locus_27	cyb_myted ame: full=cytochrome b ame: full=complex iii subunit 3 ame: full=complex iii subunit iii ame: full=cytochrome b-c1 complex subunit 3 ame: full=ubiquinol-cytochrome-c reductase complex cytochrome b subunit	C	GO:0016021	integral to membrane
Locus_27	cyb_myted ame: full=cytochrome b ame: full=complex iii subunit 3 ame: full=complex iii subunit iii ame: full=cytochrome b-c1 complex subunit 3 ame: full=ubiquinol-cytochrome-c reductase complex cytochrome b subunit	F	GO:0004129	cytochrome-c oxidase activity
Locus_27	cyb_myted ame: full=cytochrome b ame: full=complex iii subunit 3 ame: full=complex iii subunit iii ame: full=cytochrome b-c1 complex subunit 3 ame: full=ubiquinol-cytochrome-c reductase complex cytochrome b subunit	P	GO:0042773	ATP synthesis coupled electron transport
Locus_28	ef1a_oryla ame: full=elongation factor 1-alpha short=ef-1-alpha	P	GO:0008340	determination of adult lifespan
Locus_28	ef1a_oryla ame: full=elongation factor 1-alpha short=ef-1-alpha	P	GO:0000003	reproduction
Locus_28	ef1a_oryla ame: full=elongation factor 1-alpha short=ef-1-alpha	F	GO:0000166	nucleotide binding
Locus_28	ef1a_oryla ame: full=elongation factor 1-alpha short=ef-1-alpha	F	GO:0019901	protein kinase binding
Locus_28	ef1a_oryla ame: full=elongation factor 1-alpha short=ef-1-alpha	P	GO:0040010	positive regulation of growth rate
Locus_28	ef1a_oryla ame: full=elongation factor 1-alpha short=ef-1-alpha	F	GO:0003746	translation elongation factor activity
Locus_28	ef1a_oryla ame: full=elongation factor 1-alpha short=ef-1-alpha	P	GO:0040011	locomotion
Locus_28	ef1a_oryla ame: full=elongation factor 1-alpha short=ef-1-alpha	P	GO:0006414	translational elongation
Locus_28	ef1a_oryla ame: full=elongation factor 1-alpha short=ef-1-alpha	P	GO:0006184	GTP catabolic process
Locus_28	ef1a_oryla ame: full=elongation factor 1-alpha short=ef-1-alpha	C	GO:0043025	neuronal cell body
Locus_28	ef1a_oryla ame: full=elongation factor 1-alpha short=ef-1-alpha	P	GO:0009792	embryo development ending in birth or egg hatching
Locus_28	ef1a_oryla ame: full=elongation factor 1-alpha short=ef-1-alpha	P	GO:0002119	nematode larval development
Locus_28	ef1a_oryla ame: full=elongation factor 1-alpha short=ef-1-alpha	C	GO:0005853	eukaryotic translation elongation factor 1 complex
Locus_28	ef1a_oryla ame: full=elongation factor 1-alpha short=ef-1-alpha	P	GO:0010035	response to inorganic substance
Locus_28	ef1a_oryla ame: full=elongation factor 1-alpha short=ef-1-alpha	C	GO:0005875	microtubule associated complex
Locus_28	ef1a_oryla ame: full=elongation factor 1-alpha short=ef-1-alpha	P	GO:0051260	protein homooligomerization
Locus_28	ef1a_oryla ame: full=elongation factor 1-alpha short=ef-1-alpha	P	GO:0022008	neurogenesis
Locus_28	ef1a_oryla ame: full=elongation factor 1-alpha short=ef-1-alpha	C	GO:0005811	lipid particle
Locus_28	ef1a_oryla ame: full=elongation factor 1-alpha short=ef-1-alpha	F	GO:0003924	GTPase activity
Locus_28	ef1a_oryla ame: full=elongation factor 1-alpha short=ef-1-alpha	C	GO:0005634	nucleus
Locus_28	ef1a_oryla ame: full=elongation factor 1-alpha short=ef-1-alpha	P	GO:1900119	positive regulation of execution phase of apoptosis
Locus_28	ef1a_oryla ame: full=elongation factor 1-alpha short=ef-1-alpha	F	GO:0003729	mRNA binding
Locus_31	pairb_rat ame: full=plasminogen activator inhibitor 1 rna-binding protein ame: full=pai1 rna-binding protein 1 short=pai-rbp1 ame: full=rda288 ame: full=serpine1 mrna-binding protein 1 contains: ame: full=plasminogen activator inhibitor 1 rna-binding n-terminally processed	C	GO:0005737	cytoplasm
Locus_31	pairb_rat ame: full=plasminogen activator inhibitor 1 rna-binding protein ame: full=pai1 rna-binding protein 1 short=pai-rbp1 ame: full=rda288 ame: full=serpine1 mrna-binding protein 1 contains: ame: full=plasminogen activator inhibitor 1 rna-binding n-terminally processed	P	GO:0042981	regulation of apoptotic process
Locus_31	pairb_rat ame: full=plasminogen activator inhibitor 1 rna-binding protein ame: full=pai1 rna-binding protein 1 short=pai-rbp1 ame: full=rda288 ame: full=serpine1 mrna-binding protein 1 contains: ame: full=plasminogen activator inhibitor 1 rna-binding n-terminally processed	C	GO:0005886	plasma membrane
Locus_31	pairb_rat ame: full=plasminogen activator inhibitor 1 rna-binding protein ame: full=pai1 rna-binding protein 1 short=pai-rbp1 ame: full=rda288 ame: full=serpine1 mrna-binding protein 1 contains: ame: full=plasminogen activator inhibitor 1 rna-binding n-terminally processed	F	GO:0003723	RNA binding
Locus_34	cox1_myted ame: full=cytochrome c oxidase subunit 1 ame: full=cytochrome c oxidase polypeptide i	F	GO:0004129	cytochrome-c oxidase activity
Locus_34	cox1_myted ame: full=cytochrome c oxidase subunit 1 ame: full=cytochrome c oxidase polypeptide i	C	GO:0016021	integral to membrane
Locus_34	cox1_myted ame: full=cytochrome c oxidase subunit 1 ame: full=cytochrome c oxidase polypeptide i	C	GO:0005743	mitochondrial inner membrane
Locus_34	cox1_myted ame: full=cytochrome c oxidase subunit 1 ame: full=cytochrome c oxidase polypeptide i	F	GO:0009055	electron carrier activity
Locus_34	cox1_myted ame: full=cytochrome c oxidase subunit 1 ame: full=cytochrome c oxidase polypeptide i	P	GO:0009060	aerobic respiration
Locus_34	cox1_myted ame: full=cytochrome c oxidase subunit 1 ame: full=cytochrome c oxidase polypeptide i	C	GO:0045277	respiratory chain complex IV
Locus_34	cox1_myted ame: full=cytochrome c oxidase subunit 1 ame: full=cytochrome c oxidase polypeptide i	F	GO:0020037	heme binding
Locus_34	cox1_myted ame: full=cytochrome c oxidase subunit 1 ame: full=cytochrome c oxidase polypeptide i	P	GO:0006119	oxidative phosphorylation
Locus_34	cox1_myted ame: full=cytochrome c oxidase subunit 1 ame: full=cytochrome c oxidase polypeptide i	F	GO:0005506	iron ion binding
Locus_34	cox1_myted ame: full=cytochrome c oxidase subunit 1 ame: full=cytochrome c oxidase polypeptide i	F	GO:0008137	NADH dehydrogenase (ubiquinone) activity
Locus_37	hdc_human ame: full=headcase protein homolog short=hhdc	P	GO:0043052	thermotaxis
Locus_37	hdc_human ame: full=headcase protein homolog short=hhdc	P	GO:0016246	RNA interference
Locus_37	hdc_human ame: full=headcase protein homolog short=hhdc	P	GO:0035147	branch fusion, open tracheal system
Locus_37	hdc_human ame: full=headcase protein homolog short=hhdc	P	GO:0007430	terminal branching, open tracheal system
Locus_37	hdc_human ame: full=headcase protein homolog short=hhdc	C	GO:0005737	cytoplasm
Locus_37	hdc_human ame: full=headcase protein homolog short=hhdc	P	GO:0048675	axon extension
Locus_37	hdc_human ame: full=headcase protein homolog short=hhdc	P	GO:0035155	negative regulation of terminal cell fate specification, open tracheal system
Locus_37	hdc_human ame: full=headcase protein homolog short=hhdc	F	GO:0004398	histidine decarboxylase activity
Locus_37	hdc_human ame: full=headcase protein homolog short=hhdc	P	GO:0007476	imaginal disc-derived wing morphogenesis
Locus_38	actm_brala ame: full= muscle flags: precursor	P	GO:0030473	nuclear migration along microtubule
Locus_38	actm_brala ame: full= muscle flags: precursor	F	GO:0000146	microfilament motor activity
Locus_38	actm_brala ame: full= muscle flags: precursor	P	GO:0007010	cytoskeleton organization
Locus_38	actm_brala ame: full= muscle flags: precursor	P	GO:0070359	actin polymerization-dependent cell motility involved in migration of symbiont in host
Locus_38	actm_brala ame: full= muscle flags: precursor	F	GO:0005524	ATP binding
Locus_38	actm_brala ame: full= muscle flags: precursor	P	GO:0070787	conidiophore development
Locus_38	actm_brala ame: full= muscle flags: precursor	F	GO:0005200	structural constituent of cytoskeleton
Locus_38	actm_brala ame: full= muscle flags: precursor	C	GO:0005884	actin filament
Locus_38	actm_brala ame: full= muscle flags: precursor	C	GO:0005737	cytoplasm
Locus_39	plmn_rat ame: full=plasminogen contains: ame: full=plasmin heavy chain a contains: ame: full=activation peptide contains: ame: full=angiostatin contains: ame: full=plasmin heavy chain short form contains: ame: full=plasmin light chain b flags: precursor	P	GO:0051093	negative regulation of developmental process
Locus_39	plmn_rat ame: full=plasminogen contains: ame: full=plasmin heavy chain a contains: ame: full=activation peptide contains: ame: full=angiostatin contains: ame: full=plasmin heavy chain short form contains: ame: full=plasmin light chain b flags: precursor	F	GO:0008083	growth factor activity
Locus_39	plmn_rat ame: full=plasminogen contains: ame: full=plasmin heavy chain a contains: ame: full=activation peptide contains: ame: full=angiostatin contains: ame: full=plasmin heavy chain short form contains: ame: full=plasmin light chain b flags: precursor	P	GO:0060326	cell chemotaxis
Locus_39	plmn_rat ame: full=plasminogen contains: ame: full=plasmin heavy chain a contains: ame: full=activation peptide contains: ame: full=angiostatin contains: ame: full=plasmin heavy chain short form contains: ame: full=plasmin light chain b flags: precursor	P	GO:0060716	labyrinthine layer blood vessel development
Locus_39	plmn_rat ame: full=plasminogen contains: ame: full=plasmin heavy chain a contains: ame: full=activation peptide contains: ame: full=angiostatin contains: ame: full=plasmin heavy chain short form contains: ame: full=plasmin light chain b flags: precursor	P	GO:0051450	myoblast proliferation
Locus_39	plmn_rat ame: full=plasminogen contains: ame: full=plasmin heavy chain a contains: ame: full=activation peptide contains: ame: full=angiostatin contains: ame: full=plasmin heavy chain short form contains: ame: full=plasmin light chain b flags: precursor	F	GO:0042056	chemoattractant activity
Locus_39	plmn_rat ame: full=plasminogen contains: ame: full=plasmin heavy chain a contains: ame: full=activation peptide contains: ame: full=angiostatin contains: ame: full=plasmin heavy chain short form contains: ame: full=plasmin light chain b flags: precursor	P	GO:0050731	positive regulation of peptidyl-tyrosine phosphorylation
Locus_39	plmn_rat ame: full=plasminogen contains: ame: full=plasmin heavy chain a contains: ame: full=activation peptide contains: ame: full=angiostatin contains: ame: full=plasmin heavy chain short form contains: ame: full=plasmin light chain b flags: precursor	F	GO:0034185	apolipoprotein binding
Locus_39	plmn_rat ame: full=plasminogen contains: ame: full=plasmin heavy chain a contains: ame: full=activation peptide contains: ame: full=angiostatin contains: ame: full=plasmin heavy chain short form contains: ame: full=plasmin light chain b flags: precursor	P	GO:0051918	negative regulation of fibrinolysis
Locus_39	plmn_rat ame: full=plasminogen contains: ame: full=plasmin heavy chain a contains: ame: full=activation peptide contains: ame: full=angiostatin contains: ame: full=plasmin heavy chain short form contains: ame: full=plasmin light chain b flags: precursor	F	GO:0046982	protein heterodimerization activity
Locus_39	plmn_rat ame: full=plasminogen contains: ame: full=plasmin heavy chain a contains: ame: full=activation peptide contains: ame: full=angiostatin contains: ame: full=plasmin heavy chain short form contains: ame: full=plasmin light chain b flags: precursor	P	GO:0030335	positive regulation of cell migration
Locus_39	plmn_rat ame: full=plasminogen contains: ame: full=plasmin heavy chain a contains: ame: full=activation peptide contains: ame: full=angiostatin contains: ame: full=plasmin heavy chain short form contains: ame: full=plasmin light chain b flags: precursor	P	GO:0090201	negative regulation of release of cytochrome c from mitochondria
Locus_39	plmn_rat ame: full=plasminogen contains: ame: full=plasmin heavy chain a contains: ame: full=activation peptide contains: ame: full=angiostatin contains: ame: full=plasmin heavy chain short form contains: ame: full=plasmin light chain b flags: precursor	P	GO:0071674	mononuclear cell migration
Locus_39	plmn_rat ame: full=plasminogen contains: ame: full=plasmin heavy chain a contains: ame: full=activation peptide contains: ame: full=angiostatin contains: ame: full=plasmin heavy chain short form contains: ame: full=plasmin light chain b flags: precursor	P	GO:0051919	positive regulation of fibrinolysis
Locus_39	plmn_rat ame: full=plasminogen contains: ame: full=plasmin heavy chain a contains: ame: full=activation peptide contains: ame: full=angiostatin contains: ame: full=plasmin heavy chain short form contains: ame: full=plasmin light chain b flags: precursor	F	GO:0016301	kinase activity
Locus_39	plmn_rat ame: full=plasminogen contains: ame: full=plasmin heavy chain a contains: ame: full=activation peptide contains: ame: full=angiostatin contains: ame: full=plasmin heavy chain short form contains: ame: full=plasmin light chain b flags: precursor	P	GO:0000187	activation of MAPK activity
Locus_39	plmn_rat ame: full=plasminogen contains: ame: full=plasmin heavy chain a contains: ame: full=activation peptide contains: ame: full=angiostatin contains: ame: full=plasmin heavy chain short form contains: ame: full=plasmin light chain b flags: precursor	P	GO:0043065	positive regulation of apoptotic process
Locus_39	plmn_rat ame: full=plasminogen contains: ame: full=plasmin heavy chain a contains: ame: full=activation peptide contains: ame: full=angiostatin contains: ame: full=plasmin heavy chain short form contains: ame: full=plasmin light chain b flags: precursor	F	GO:0046872	metal ion binding
Locus_39	plmn_rat ame: full=plasminogen contains: ame: full=plasmin heavy chain a contains: ame: full=activation peptide contains: ame: full=angiostatin contains: ame: full=plasmin heavy chain short form contains: ame: full=plasmin light chain b flags: precursor	F	GO:0042802	identical protein binding
Locus_39	plmn_rat ame: full=plasminogen contains: ame: full=plasmin heavy chain a contains: ame: full=activation peptide contains: ame: full=angiostatin contains: ame: full=plasmin heavy chain short form contains: ame: full=plasmin light chain b flags: precursor	P	GO:1902042	negative regulation of extrinsic apoptotic signaling pathway via death domain receptors
Locus_39	plmn_rat ame: full=plasminogen contains: ame: full=plasmin heavy chain a contains: ame: full=activation peptide contains: ame: full=angiostatin contains: ame: full=plasmin heavy chain short form contains: ame: full=plasmin light chain b flags: precursor	P	GO:0043066	negative regulation of apoptotic process
Locus_39	plmn_rat ame: full=plasminogen contains: ame: full=plasmin heavy chain a contains: ame: full=activation peptide contains: ame: full=angiostatin contains: ame: full=plasmin heavy chain short form contains: ame: full=plasmin light chain b flags: precursor	P	GO:0010468	regulation of gene expression
Locus_39	plmn_rat ame: full=plasminogen contains: ame: full=plasmin heavy chain a contains: ame: full=activation peptide contains: ame: full=angiostatin contains: ame: full=plasmin heavy chain short form contains: ame: full=plasmin light chain b flags: precursor	C	GO:0043233	organelle lumen
Locus_39	plmn_rat ame: full=plasminogen contains: ame: full=plasmin heavy chain a contains: ame: full=activation peptide contains: ame: full=angiostatin contains: ame: full=plasmin heavy chain short form contains: ame: full=plasmin light chain b flags: precursor	P	GO:0030216	keratinocyte differentiation
Locus_39	plmn_rat ame: full=plasminogen contains: ame: full=plasmin heavy chain a contains: ame: full=activation peptide contains: ame: full=angiostatin contains: ame: full=plasmin heavy chain short form contains: ame: full=plasmin light chain b flags: precursor	C	GO:0044446	intracellular organelle part
Locus_39	plmn_rat ame: full=plasminogen contains: ame: full=plasmin heavy chain a contains: ame: full=activation peptide contains: ame: full=angiostatin contains: ame: full=plasmin heavy chain short form contains: ame: full=plasmin light chain b flags: precursor	P	GO:0010812	negative regulation of cell-substrate adhesion
Locus_39	plmn_rat ame: full=plasminogen contains: ame: full=plasmin heavy chain a contains: ame: full=activation peptide contains: ame: full=angiostatin contains: ame: full=plasmin heavy chain short form contains: ame: full=plasmin light chain b flags: precursor	P	GO:0022617	extracellular matrix disassembly
Locus_39	plmn_rat ame: full=plasminogen contains: ame: full=plasmin heavy chain a contains: ame: full=activation peptide contains: ame: full=angiostatin contains: ame: full=plasmin heavy chain short form contains: ame: full=plasmin light chain b flags: precursor	P	GO:0008285	negative regulation of cell proliferation
Locus_39	plmn_rat ame: full=plasminogen contains: ame: full=plasmin heavy chain a contains: ame: full=activation peptide contains: ame: full=angiostatin contains: ame: full=plasmin heavy chain short form contains: ame: full=plasmin light chain b flags: precursor	P	GO:0007417	central nervous system development
Locus_39	plmn_rat ame: full=plasminogen contains: ame: full=plasmin heavy chain a contains: ame: full=activation peptide contains: ame: full=angiostatin contains: ame: full=plasmin heavy chain short form contains: ame: full=plasmin light chain b flags: precursor	P	GO:0001569	patterning of blood vessels
Locus_39	plmn_rat ame: full=plasminogen contains: ame: full=plasmin heavy chain a contains: ame: full=activation peptide contains: ame: full=angiostatin contains: ame: full=plasmin heavy chain short form contains: ame: full=plasmin light chain b flags: precursor	P	GO:0097284	hepatocyte apoptotic process
Locus_39	plmn_rat ame: full=plasminogen contains: ame: full=plasmin heavy chain a contains: ame: full=activation peptide contains: ame: full=angiostatin contains: ame: full=plasmin heavy chain short form contains: ame: full=plasmin light chain b flags: precursor	P	GO:0048012	hepatocyte growth factor receptor signaling pathway
Locus_39	plmn_rat ame: full=plasminogen contains: ame: full=plasmin heavy chain a contains: ame: full=activation peptide contains: ame: full=angiostatin contains: ame: full=plasmin heavy chain short form contains: ame: full=plasmin light chain b flags: precursor	P	GO:0000902	cell morphogenesis
Locus_39	plmn_rat ame: full=plasminogen contains: ame: full=plasmin heavy chain a contains: ame: full=activation peptide contains: ame: full=angiostatin contains: ame: full=plasmin heavy chain short form contains: ame: full=plasmin light chain b flags: precursor	P	GO:0001889	liver development
Locus_39	plmn_rat ame: full=plasminogen contains: ame: full=plasmin heavy chain a contains: ame: full=activation peptide contains: ame: full=angiostatin contains: ame: full=plasmin heavy chain short form contains: ame: full=plasmin light chain b flags: precursor	C	GO:0005634	nucleus
Locus_39	plmn_rat ame: full=plasminogen contains: ame: full=plasmin heavy chain a contains: ame: full=activation peptide contains: ame: full=angiostatin contains: ame: full=plasmin heavy chain short form contains: ame: full=plasmin light chain b flags: precursor	P	GO:1901299	negative regulation of hydrogen peroxide-mediated programmed cell death
Locus_39	plmn_rat ame: full=plasminogen contains: ame: full=plasmin heavy chain a contains: ame: full=activation peptide contains: ame: full=angiostatin contains: ame: full=plasmin heavy chain short form contains: ame: full=plasmin light chain b flags: precursor	P	GO:0035729	cellular response to hepatocyte growth factor stimulus
Locus_39	plmn_rat ame: full=plasminogen contains: ame: full=plasmin heavy chain a contains: ame: full=activation peptide contains: ame: full=angiostatin contains: ame: full=plasmin heavy chain short form contains: ame: full=plasmin light chain b flags: precursor	P	GO:0042246	tissue regeneration
Locus_39	plmn_rat ame: full=plasminogen contains: ame: full=plasmin heavy chain a contains: ame: full=activation peptide contains: ame: full=angiostatin contains: ame: full=plasmin heavy chain short form contains: ame: full=plasmin light chain b flags: precursor	P	GO:0051603	proteolysis involved in cellular protein catabolic process
Locus_39	plmn_rat ame: full=plasminogen contains: ame: full=plasmin heavy chain a contains: ame: full=activation peptide contains: ame: full=angiostatin contains: ame: full=plasmin heavy chain short form contains: ame: full=plasmin light chain b flags: precursor	F	GO:0019904	protein domain specific binding
Locus_39	plmn_rat ame: full=plasminogen contains: ame: full=plasmin heavy chain a contains: ame: full=activation peptide contains: ame: full=angiostatin contains: ame: full=plasmin heavy chain short form contains: ame: full=plasmin light chain b flags: precursor	P	GO:0060707	trophoblast giant cell differentiation
Locus_39	plmn_rat ame: full=plasminogen contains: ame: full=plasmin heavy chain a contains: ame: full=activation peptide contains: ame: full=angiostatin contains: ame: full=plasmin heavy chain short form contains: ame: full=plasmin light chain b flags: precursor	C	GO:0032991	macromolecular complex
Locus_39	plmn_rat ame: full=plasminogen contains: ame: full=plasmin heavy chain a contains: ame: full=activation peptide contains: ame: full=angiostatin contains: ame: full=plasmin heavy chain short form contains: ame: full=plasmin light chain b flags: precursor	C	GO:0005615	extracellular space
Locus_39	plmn_rat ame: full=plasminogen contains: ame: full=plasmin heavy chain a contains: ame: full=activation peptide contains: ame: full=angiostatin contains: ame: full=plasmin heavy chain short form contains: ame: full=plasmin light chain b flags: precursor	P	GO:0046621	negative regulation of organ growth
Locus_39	plmn_rat ame: full=plasminogen contains: ame: full=plasmin heavy chain a contains: ame: full=activation peptide contains: ame: full=angiostatin contains: ame: full=plasmin heavy chain short form contains: ame: full=plasmin light chain b flags: precursor	P	GO:0007566	embryo implantation
Locus_39	plmn_rat ame: full=plasminogen contains: ame: full=plasmin heavy chain a contains: ame: full=activation peptide contains: ame: full=angiostatin contains: ame: full=plasmin heavy chain short form contains: ame: full=plasmin light chain b flags: precursor	P	GO:0090090	negative regulation of canonical Wnt receptor signaling pathway
Locus_39	plmn_rat ame: full=plasminogen contains: ame: full=plasmin heavy chain a contains: ame: full=activation peptide contains: ame: full=angiostatin contains: ame: full=plasmin heavy chain short form contains: ame: full=plasmin light chain b flags: precursor	P	GO:0043154	negative regulation of cysteine-type endopeptidase activity involved in apoptotic process
Locus_39	plmn_rat ame: full=plasminogen contains: ame: full=plasmin heavy chain a contains: ame: full=activation peptide contains: ame: full=angiostatin contains: ame: full=plasmin heavy chain short form contains: ame: full=plasmin light chain b flags: precursor	P	GO:0060215	primitive hemopoiesis
Locus_39	plmn_rat ame: full=plasminogen contains: ame: full=plasmin heavy chain a contains: ame: full=activation peptide contains: ame: full=angiostatin contains: ame: full=plasmin heavy chain short form contains: ame: full=plasmin light chain b flags: precursor	P	GO:0003157	endocardium development
Locus_39	plmn_rat ame: full=plasminogen contains: ame: full=plasmin heavy chain a contains: ame: full=activation peptide contains: ame: full=angiostatin contains: ame: full=plasmin heavy chain short form contains: ame: full=plasmin light chain b flags: precursor	P	GO:0046716	muscle cell cellular homeostasis
Locus_39	plmn_rat ame: full=plasminogen contains: ame: full=plasmin heavy chain a contains: ame: full=activation peptide contains: ame: full=angiostatin contains: ame: full=plasmin heavy chain short form contains: ame: full=plasmin light chain b flags: precursor	P	GO:0014068	positive regulation of phosphatidylinositol 3-kinase cascade
Locus_39	plmn_rat ame: full=plasminogen contains: ame: full=plasmin heavy chain a contains: ame: full=activation peptide contains: ame: full=angiostatin contains: ame: full=plasmin heavy chain short form contains: ame: full=plasmin light chain b flags: precursor	P	GO:0044765	single-organism transport
Locus_39	plmn_rat ame: full=plasminogen contains: ame: full=plasmin heavy chain a contains: ame: full=activation peptide contains: ame: full=angiostatin contains: ame: full=plasmin heavy chain short form contains: ame: full=plasmin light chain b flags: precursor	F	GO:0004252	serine-type endopeptidase activity
Locus_39	plmn_rat ame: full=plasminogen contains: ame: full=plasmin heavy chain a contains: ame: full=activation peptide contains: ame: full=angiostatin contains: ame: full=plasmin heavy chain short form contains: ame: full=plasmin light chain b flags: precursor	P	GO:0051649	establishment of localization in cell
Locus_39	plmn_rat ame: full=plasminogen contains: ame: full=plasmin heavy chain a contains: ame: full=activation peptide contains: ame: full=angiostatin contains: ame: full=plasmin heavy chain short form contains: ame: full=plasmin light chain b flags: precursor	C	GO:0031232	extrinsic to external side of plasma membrane
Locus_39	plmn_rat ame: full=plasminogen contains: ame: full=plasmin heavy chain a contains: ame: full=activation peptide contains: ame: full=angiostatin contains: ame: full=plasmin heavy chain short form contains: ame: full=plasmin light chain b flags: precursor	P	GO:0016192	vesicle-mediated transport
Locus_39	plmn_rat ame: full=plasminogen contains: ame: full=plasmin heavy chain a contains: ame: full=activation peptide contains: ame: full=angiostatin contains: ame: full=plasmin heavy chain short form contains: ame: full=plasmin light chain b flags: precursor	P	GO:0001841	neural tube formation
Locus_39	plmn_rat ame: full=plasminogen contains: ame: full=plasmin heavy chain a contains: ame: full=activation peptide contains: ame: full=angiostatin contains: ame: full=plasmin heavy chain short form contains: ame: full=plasmin light chain b flags: precursor	P	GO:0045445	myoblast differentiation
Locus_39	plmn_rat ame: full=plasminogen contains: ame: full=plasmin heavy chain a contains: ame: full=activation peptide contains: ame: full=angiostatin contains: ame: full=plasmin heavy chain short form contains: ame: full=plasmin light chain b flags: precursor	P	GO:0060665	regulation of branching involved in salivary gland morphogenesis by mesenchymal-epithelial signaling
Locus_39	plmn_rat ame: full=plasminogen contains: ame: full=plasmin heavy chain a contains: ame: full=activation peptide contains: ame: full=angiostatin contains: ame: full=plasmin heavy chain short form contains: ame: full=plasmin light chain b flags: precursor	C	GO:0044444	cytoplasmic part
Locus_39	plmn_rat ame: full=plasminogen contains: ame: full=plasmin heavy chain a contains: ame: full=activation peptide contains: ame: full=angiostatin contains: ame: full=plasmin heavy chain short form contains: ame: full=plasmin light chain b flags: precursor	P	GO:2000573	positive regulation of DNA biosynthetic process
Locus_39	plmn_rat ame: full=plasminogen contains: ame: full=plasmin heavy chain a contains: ame: full=activation peptide contains: ame: full=angiostatin contains: ame: full=plasmin heavy chain short form contains: ame: full=plasmin light chain b flags: precursor	P	GO:0031100	organ regeneration
Locus_39	plmn_rat ame: full=plasminogen contains: ame: full=plasmin heavy chain a contains: ame: full=activation peptide contains: ame: full=angiostatin contains: ame: full=plasmin heavy chain short form contains: ame: full=plasmin light chain b flags: precursor	P	GO:0035329	hippo signaling cascade
Locus_39	plmn_rat ame: full=plasminogen contains: ame: full=plasmin heavy chain a contains: ame: full=activation peptide contains: ame: full=angiostatin contains: ame: full=plasmin heavy chain short form contains: ame: full=plasmin light chain b flags: precursor	P	GO:0050918	positive chemotaxis
Locus_39	plmn_rat ame: full=plasminogen contains: ame: full=plasmin heavy chain a contains: ame: full=activation peptide contains: ame: full=angiostatin contains: ame: full=plasmin heavy chain short form contains: ame: full=plasmin light chain b flags: precursor	P	GO:0030212	hyaluronan metabolic process
Locus_39	plmn_rat ame: full=plasminogen contains: ame: full=plasmin heavy chain a contains: ame: full=activation peptide contains: ame: full=angiostatin contains: ame: full=plasmin heavy chain short form contains: ame: full=plasmin light chain b flags: precursor	P	GO:1902043	positive regulation of extrinsic apoptotic signaling pathway via death domain receptors
Locus_39	plmn_rat ame: full=plasminogen contains: ame: full=plasmin heavy chain a contains: ame: full=activation peptide contains: ame: full=angiostatin contains: ame: full=plasmin heavy chain short form contains: ame: full=plasmin light chain b flags: precursor	P	GO:0048468	cell development
Locus_39	plmn_rat ame: full=plasminogen contains: ame: full=plasmin heavy chain a contains: ame: full=activation peptide contains: ame: full=angiostatin contains: ame: full=plasmin heavy chain short form contains: ame: full=plasmin light chain b flags: precursor	F	GO:0030246	carbohydrate binding
Locus_42	eif3g_danre ame: full=eukaryotic translation initiation factor 3 subunit g short=eif3g ame: full=eukaryotic translation initiation factor 3 rna-binding subunit short=eif-3 rna-binding subunit ame: full=eukaryotic translation initiation factor 3 subunit 4	P	GO:0000022	mitotic spindle elongation
Locus_42	eif3g_danre ame: full=eukaryotic translation initiation factor 3 subunit g short=eif3g ame: full=eukaryotic translation initiation factor 3 rna-binding subunit short=eif-3 rna-binding subunit ame: full=eukaryotic translation initiation factor 3 subunit 4	F	GO:0003743	translation initiation factor activity
Locus_42	eif3g_danre ame: full=eukaryotic translation initiation factor 3 subunit g short=eif3g ame: full=eukaryotic translation initiation factor 3 rna-binding subunit short=eif-3 rna-binding subunit ame: full=eukaryotic translation initiation factor 3 subunit 4	P	GO:0001731	formation of translation preinitiation complex
Locus_42	eif3g_danre ame: full=eukaryotic translation initiation factor 3 subunit g short=eif3g ame: full=eukaryotic translation initiation factor 3 rna-binding subunit short=eif-3 rna-binding subunit ame: full=eukaryotic translation initiation factor 3 subunit 4	C	GO:0005829	cytosol
Locus_42	eif3g_danre ame: full=eukaryotic translation initiation factor 3 subunit g short=eif3g ame: full=eukaryotic translation initiation factor 3 rna-binding subunit short=eif-3 rna-binding subunit ame: full=eukaryotic translation initiation factor 3 subunit 4	C	GO:0016282	eukaryotic 43S preinitiation complex
Locus_42	eif3g_danre ame: full=eukaryotic translation initiation factor 3 subunit g short=eif3g ame: full=eukaryotic translation initiation factor 3 rna-binding subunit short=eif-3 rna-binding subunit ame: full=eukaryotic translation initiation factor 3 subunit 4	P	GO:0051726	regulation of cell cycle
Locus_42	eif3g_danre ame: full=eukaryotic translation initiation factor 3 subunit g short=eif3g ame: full=eukaryotic translation initiation factor 3 rna-binding subunit short=eif-3 rna-binding subunit ame: full=eukaryotic translation initiation factor 3 subunit 4	C	GO:0005852	eukaryotic translation initiation factor 3 complex
Locus_42	eif3g_danre ame: full=eukaryotic translation initiation factor 3 subunit g short=eif3g ame: full=eukaryotic translation initiation factor 3 rna-binding subunit short=eif-3 rna-binding subunit ame: full=eukaryotic translation initiation factor 3 subunit 4	C	GO:0033290	eukaryotic 48S preinitiation complex
Locus_42	eif3g_danre ame: full=eukaryotic translation initiation factor 3 subunit g short=eif3g ame: full=eukaryotic translation initiation factor 3 rna-binding subunit short=eif-3 rna-binding subunit ame: full=eukaryotic translation initiation factor 3 subunit 4	F	GO:0005515	protein binding
Locus_42	eif3g_danre ame: full=eukaryotic translation initiation factor 3 subunit g short=eif3g ame: full=eukaryotic translation initiation factor 3 rna-binding subunit short=eif-3 rna-binding subunit ame: full=eukaryotic translation initiation factor 3 subunit 4	P	GO:0007067	mitosis
Locus_42	eif3g_danre ame: full=eukaryotic translation initiation factor 3 subunit g short=eif3g ame: full=eukaryotic translation initiation factor 3 rna-binding subunit short=eif-3 rna-binding subunit ame: full=eukaryotic translation initiation factor 3 subunit 4	F	GO:0000166	nucleotide binding
Locus_42	eif3g_danre ame: full=eukaryotic translation initiation factor 3 subunit g short=eif3g ame: full=eukaryotic translation initiation factor 3 rna-binding subunit short=eif-3 rna-binding subunit ame: full=eukaryotic translation initiation factor 3 subunit 4	P	GO:0006446	regulation of translational initiation
Locus_42	eif3g_danre ame: full=eukaryotic translation initiation factor 3 subunit g short=eif3g ame: full=eukaryotic translation initiation factor 3 rna-binding subunit short=eif-3 rna-binding subunit ame: full=eukaryotic translation initiation factor 3 subunit 4	C	GO:0048471	perinuclear region of cytoplasm
Locus_42	eif3g_danre ame: full=eukaryotic translation initiation factor 3 subunit g short=eif3g ame: full=eukaryotic translation initiation factor 3 rna-binding subunit short=eif-3 rna-binding subunit ame: full=eukaryotic translation initiation factor 3 subunit 4	C	GO:0005634	nucleus
Locus_43	rl18a_human ame: full=60s ribosomal protein l18a gi	C	GO:0005774	vacuolar membrane
Locus_43	rl18a_human ame: full=60s ribosomal protein l18a gi	P	GO:0000184	nuclear-transcribed mRNA catabolic process, nonsense-mediated decay
Locus_43	rl18a_human ame: full=60s ribosomal protein l18a gi	P	GO:0006415	translational termination
Locus_43	rl18a_human ame: full=60s ribosomal protein l18a gi	P	GO:0006413	translational initiation
Locus_43	rl18a_human ame: full=60s ribosomal protein l18a gi	P	GO:0000022	mitotic spindle elongation
Locus_43	rl18a_human ame: full=60s ribosomal protein l18a gi	P	GO:0051298	centrosome duplication
Locus_43	rl18a_human ame: full=60s ribosomal protein l18a gi	P	GO:0006414	translational elongation
Locus_43	rl18a_human ame: full=60s ribosomal protein l18a gi	C	GO:0022625	cytosolic large ribosomal subunit
Locus_43	rl18a_human ame: full=60s ribosomal protein l18a gi	F	GO:0003735	structural constituent of ribosome
Locus_43	rl18a_human ame: full=60s ribosomal protein l18a gi	F	GO:0003723	RNA binding
Locus_43	rl18a_human ame: full=60s ribosomal protein l18a gi	P	GO:0019083	viral transcription
Locus_43	rl18a_human ame: full=60s ribosomal protein l18a gi	C	GO:0009506	plasmodesma
Locus_43	rl18a_human ame: full=60s ribosomal protein l18a gi	P	GO:0006614	SRP-dependent cotranslational protein targeting to membrane
Locus_43	rl18a_human ame: full=60s ribosomal protein l18a gi	C	GO:0005886	plasma membrane
Locus_45	nucl_xenla ame: full=nucleolin ame: full=protein c23	P	GO:0031325	positive regulation of cellular metabolic process
Locus_45	nucl_xenla ame: full=nucleolin ame: full=protein c23	P	GO:0006413	translational initiation
Locus_45	nucl_xenla ame: full=nucleolin ame: full=protein c23	C	GO:0005654	nucleoplasm
Locus_45	nucl_xenla ame: full=nucleolin ame: full=protein c23	F	GO:0005515	protein binding
Locus_45	nucl_xenla ame: full=nucleolin ame: full=protein c23	P	GO:1900151	regulation of nuclear-transcribed mRNA catabolic process, deadenylation-dependent decay
Locus_45	nucl_xenla ame: full=nucleolin ame: full=protein c23	P	GO:0007275	multicellular organismal development
Locus_45	nucl_xenla ame: full=nucleolin ame: full=protein c23	P	GO:0010605	negative regulation of macromolecule metabolic process
Locus_45	nucl_xenla ame: full=nucleolin ame: full=protein c23	P	GO:0022613	ribonucleoprotein complex biogenesis
Locus_45	nucl_xenla ame: full=nucleolin ame: full=protein c23	P	GO:0010604	positive regulation of macromolecule metabolic process
Locus_45	nucl_xenla ame: full=nucleolin ame: full=protein c23	F	GO:0003727	single-stranded RNA binding
Locus_45	nucl_xenla ame: full=nucleolin ame: full=protein c23	C	GO:0005730	nucleolus
Locus_45	nucl_xenla ame: full=nucleolin ame: full=protein c23	P	GO:0048856	anatomical structure development
Locus_45	nucl_xenla ame: full=nucleolin ame: full=protein c23	F	GO:0003677	DNA binding
Locus_45	nucl_xenla ame: full=nucleolin ame: full=protein c23	P	GO:0010608	posttranscriptional regulation of gene expression
Locus_45	nucl_xenla ame: full=nucleolin ame: full=protein c23	P	GO:0000289	nuclear-transcribed mRNA poly(A) tail shortening
Locus_45	nucl_xenla ame: full=nucleolin ame: full=protein c23	C	GO:0044444	cytoplasmic part
Locus_45	nucl_xenla ame: full=nucleolin ame: full=protein c23	C	GO:0030529	ribonucleoprotein complex
Locus_45	nucl_xenla ame: full=nucleolin ame: full=protein c23	F	GO:0000166	nucleotide binding
Locus_49	psm_mytca ame: full=shell matrix protein	C	GO:0005576	extracellular region
Locus_49	psm_mytca ame: full=shell matrix protein	F	GO:0008061	chitin binding
Locus_49	psm_mytca ame: full=shell matrix protein	P	GO:0006030	chitin metabolic process
Locus_51	csde1_human ame: full=cold shock domain-containing protein e1 ame: full=n-ras upstream gene protein ame: full=protein unr	C	GO:0070937	CRD-mediated mRNA stability complex
Locus_51	csde1_human ame: full=cold shock domain-containing protein e1 ame: full=n-ras upstream gene protein ame: full=protein unr	C	GO:0005743	mitochondrial inner membrane
Locus_51	csde1_human ame: full=cold shock domain-containing protein e1 ame: full=n-ras upstream gene protein ame: full=protein unr	P	GO:0070966	nuclear-transcribed mRNA catabolic process, no-go decay
Locus_51	csde1_human ame: full=cold shock domain-containing protein e1 ame: full=n-ras upstream gene protein ame: full=protein unr	P	GO:0008584	male gonad development
Locus_51	csde1_human ame: full=cold shock domain-containing protein e1 ame: full=n-ras upstream gene protein ame: full=protein unr	F	GO:0003677	DNA binding
Locus_51	csde1_human ame: full=cold shock domain-containing protein e1 ame: full=n-ras upstream gene protein ame: full=protein unr	P	GO:0006355	regulation of transcription, DNA-dependent
Locus_52	celr3_rat ame: full=cadherin egf lag seven-pass g-type receptor 3 ame: full=multiple epidermal growth factor-like domains protein 2 short=multiple egf-like domains protein 2 flags: precursor	P	GO:0000902	cell morphogenesis
Locus_52	celr3_rat ame: full=cadherin egf lag seven-pass g-type receptor 3 ame: full=multiple epidermal growth factor-like domains protein 2 short=multiple egf-like domains protein 2 flags: precursor	P	GO:0007444	imaginal disc development
Locus_52	celr3_rat ame: full=cadherin egf lag seven-pass g-type receptor 3 ame: full=multiple epidermal growth factor-like domains protein 2 short=multiple egf-like domains protein 2 flags: precursor	P	GO:0048519	negative regulation of biological process
Locus_52	celr3_rat ame: full=cadherin egf lag seven-pass g-type receptor 3 ame: full=multiple epidermal growth factor-like domains protein 2 short=multiple egf-like domains protein 2 flags: precursor	P	GO:0048754	branching morphogenesis of an epithelial tube
Locus_52	celr3_rat ame: full=cadherin egf lag seven-pass g-type receptor 3 ame: full=multiple epidermal growth factor-like domains protein 2 short=multiple egf-like domains protein 2 flags: precursor	P	GO:0006996	organelle organization
Locus_52	celr3_rat ame: full=cadherin egf lag seven-pass g-type receptor 3 ame: full=multiple epidermal growth factor-like domains protein 2 short=multiple egf-like domains protein 2 flags: precursor	P	GO:0051179	localization
Locus_52	celr3_rat ame: full=cadherin egf lag seven-pass g-type receptor 3 ame: full=multiple epidermal growth factor-like domains protein 2 short=multiple egf-like domains protein 2 flags: precursor	P	GO:0007163	establishment or maintenance of cell polarity
Locus_52	celr3_rat ame: full=cadherin egf lag seven-pass g-type receptor 3 ame: full=multiple epidermal growth factor-like domains protein 2 short=multiple egf-like domains protein 2 flags: precursor	P	GO:0008544	epidermis development
Locus_52	celr3_rat ame: full=cadherin egf lag seven-pass g-type receptor 3 ame: full=multiple epidermal growth factor-like domains protein 2 short=multiple egf-like domains protein 2 flags: precursor	P	GO:0050877	neurological system process
Locus_52	celr3_rat ame: full=cadherin egf lag seven-pass g-type receptor 3 ame: full=multiple epidermal growth factor-like domains protein 2 short=multiple egf-like domains protein 2 flags: precursor	C	GO:0042995	cell projection
Locus_52	celr3_rat ame: full=cadherin egf lag seven-pass g-type receptor 3 ame: full=multiple epidermal growth factor-like domains protein 2 short=multiple egf-like domains protein 2 flags: precursor	P	GO:0048646	anatomical structure formation involved in morphogenesis
Locus_52	celr3_rat ame: full=cadherin egf lag seven-pass g-type receptor 3 ame: full=multiple epidermal growth factor-like domains protein 2 short=multiple egf-like domains protein 2 flags: precursor	P	GO:0040008	regulation of growth
Locus_52	celr3_rat ame: full=cadherin egf lag seven-pass g-type receptor 3 ame: full=multiple epidermal growth factor-like domains protein 2 short=multiple egf-like domains protein 2 flags: precursor	P	GO:0048666	neuron development
Locus_52	celr3_rat ame: full=cadherin egf lag seven-pass g-type receptor 3 ame: full=multiple epidermal growth factor-like domains protein 2 short=multiple egf-like domains protein 2 flags: precursor	P	GO:0007166	cell surface receptor signaling pathway
Locus_52	celr3_rat ame: full=cadherin egf lag seven-pass g-type receptor 3 ame: full=multiple epidermal growth factor-like domains protein 2 short=multiple egf-like domains protein 2 flags: precursor	P	GO:0060541	respiratory system development
Locus_52	celr3_rat ame: full=cadherin egf lag seven-pass g-type receptor 3 ame: full=multiple epidermal growth factor-like domains protein 2 short=multiple egf-like domains protein 2 flags: precursor	P	GO:0048839	inner ear development
Locus_52	celr3_rat ame: full=cadherin egf lag seven-pass g-type receptor 3 ame: full=multiple epidermal growth factor-like domains protein 2 short=multiple egf-like domains protein 2 flags: precursor	P	GO:0065008	regulation of biological quality
Locus_52	celr3_rat ame: full=cadherin egf lag seven-pass g-type receptor 3 ame: full=multiple epidermal growth factor-like domains protein 2 short=multiple egf-like domains protein 2 flags: precursor	P	GO:0030855	epithelial cell differentiation
Locus_52	celr3_rat ame: full=cadherin egf lag seven-pass g-type receptor 3 ame: full=multiple epidermal growth factor-like domains protein 2 short=multiple egf-like domains protein 2 flags: precursor	P	GO:0001736	establishment of planar polarity
Locus_52	celr3_rat ame: full=cadherin egf lag seven-pass g-type receptor 3 ame: full=multiple epidermal growth factor-like domains protein 2 short=multiple egf-like domains protein 2 flags: precursor	P	GO:0006928	cellular component movement
Locus_52	celr3_rat ame: full=cadherin egf lag seven-pass g-type receptor 3 ame: full=multiple epidermal growth factor-like domains protein 2 short=multiple egf-like domains protein 2 flags: precursor	C	GO:0043229	intracellular organelle
Locus_52	celr3_rat ame: full=cadherin egf lag seven-pass g-type receptor 3 ame: full=multiple epidermal growth factor-like domains protein 2 short=multiple egf-like domains protein 2 flags: precursor	P	GO:0051239	regulation of multicellular organismal process
Locus_52	celr3_rat ame: full=cadherin egf lag seven-pass g-type receptor 3 ame: full=multiple epidermal growth factor-like domains protein 2 short=multiple egf-like domains protein 2 flags: precursor	P	GO:0048598	embryonic morphogenesis
Locus_52	celr3_rat ame: full=cadherin egf lag seven-pass g-type receptor 3 ame: full=multiple epidermal growth factor-like domains protein 2 short=multiple egf-like domains protein 2 flags: precursor	P	GO:0030030	cell projection organization
Locus_52	celr3_rat ame: full=cadherin egf lag seven-pass g-type receptor 3 ame: full=multiple epidermal growth factor-like domains protein 2 short=multiple egf-like domains protein 2 flags: precursor	P	GO:0009887	organ morphogenesis
Locus_52	celr3_rat ame: full=cadherin egf lag seven-pass g-type receptor 3 ame: full=multiple epidermal growth factor-like domains protein 2 short=multiple egf-like domains protein 2 flags: precursor	P	GO:0007156	homophilic cell adhesion
Locus_52	celr3_rat ame: full=cadherin egf lag seven-pass g-type receptor 3 ame: full=multiple epidermal growth factor-like domains protein 2 short=multiple egf-like domains protein 2 flags: precursor	F	GO:0005509	calcium ion binding
Locus_52	celr3_rat ame: full=cadherin egf lag seven-pass g-type receptor 3 ame: full=multiple epidermal growth factor-like domains protein 2 short=multiple egf-like domains protein 2 flags: precursor	C	GO:0005886	plasma membrane
Locus_57	cox3_myted ame: full=cytochrome c oxidase subunit 3 ame: full=cytochrome c oxidase polypeptide iii	F	GO:0004129	cytochrome-c oxidase activity
Locus_57	cox3_myted ame: full=cytochrome c oxidase subunit 3 ame: full=cytochrome c oxidase polypeptide iii	C	GO:0005751	mitochondrial respiratory chain complex IV
Locus_57	cox3_myted ame: full=cytochrome c oxidase subunit 3 ame: full=cytochrome c oxidase polypeptide iii	C	GO:0016021	integral to membrane
Locus_57	cox3_myted ame: full=cytochrome c oxidase subunit 3 ame: full=cytochrome c oxidase polypeptide iii	P	GO:0019646	aerobic electron transport chain
Locus_57	cox3_myted ame: full=cytochrome c oxidase subunit 3 ame: full=cytochrome c oxidase polypeptide iii	P	GO:0008535	respiratory chain complex IV assembly
Locus_59	tmeda_rabit ame: full=transmembrane emp24 domain-containing protein 10 ame: full=21 kda transmembrane-trafficking protein ame: full=integral membrane protein p23 ame: full=transmembrane protein tmp21 ame: full=p24 family protein delta-1 short=p24delta1 flags: precursor	C	GO:0030658	transport vesicle membrane
Locus_59	tmeda_rabit ame: full=transmembrane emp24 domain-containing protein 10 ame: full=21 kda transmembrane-trafficking protein ame: full=integral membrane protein p23 ame: full=transmembrane protein tmp21 ame: full=p24 family protein delta-1 short=p24delta1 flags: precursor	C	GO:0030140	trans-Golgi network transport vesicle
Locus_59	tmeda_rabit ame: full=transmembrane emp24 domain-containing protein 10 ame: full=21 kda transmembrane-trafficking protein ame: full=integral membrane protein p23 ame: full=transmembrane protein tmp21 ame: full=p24 family protein delta-1 short=p24delta1 flags: precursor	P	GO:0034205	beta-amyloid formation
Locus_59	tmeda_rabit ame: full=transmembrane emp24 domain-containing protein 10 ame: full=21 kda transmembrane-trafficking protein ame: full=integral membrane protein p23 ame: full=transmembrane protein tmp21 ame: full=p24 family protein delta-1 short=p24delta1 flags: precursor	C	GO:0000139	Golgi membrane
Locus_59	tmeda_rabit ame: full=transmembrane emp24 domain-containing protein 10 ame: full=21 kda transmembrane-trafficking protein ame: full=integral membrane protein p23 ame: full=transmembrane protein tmp21 ame: full=p24 family protein delta-1 short=p24delta1 flags: precursor	P	GO:0007311	maternal specification of dorsal/ventral axis, oocyte, germ-line encoded
Locus_59	tmeda_rabit ame: full=transmembrane emp24 domain-containing protein 10 ame: full=21 kda transmembrane-trafficking protein ame: full=integral membrane protein p23 ame: full=transmembrane protein tmp21 ame: full=p24 family protein delta-1 short=p24delta1 flags: precursor	P	GO:0045055	regulated secretory pathway
Locus_59	tmeda_rabit ame: full=transmembrane emp24 domain-containing protein 10 ame: full=21 kda transmembrane-trafficking protein ame: full=integral membrane protein p23 ame: full=transmembrane protein tmp21 ame: full=p24 family protein delta-1 short=p24delta1 flags: precursor	P	GO:0001822	kidney development
Locus_59	tmeda_rabit ame: full=transmembrane emp24 domain-containing protein 10 ame: full=21 kda transmembrane-trafficking protein ame: full=integral membrane protein p23 ame: full=transmembrane protein tmp21 ame: full=p24 family protein delta-1 short=p24delta1 flags: precursor	P	GO:0048042	regulation of post-mating oviposition
Locus_59	tmeda_rabit ame: full=transmembrane emp24 domain-containing protein 10 ame: full=21 kda transmembrane-trafficking protein ame: full=integral membrane protein p23 ame: full=transmembrane protein tmp21 ame: full=p24 family protein delta-1 short=p24delta1 flags: precursor	C	GO:0070765	gamma-secretase complex
Locus_59	tmeda_rabit ame: full=transmembrane emp24 domain-containing protein 10 ame: full=21 kda transmembrane-trafficking protein ame: full=integral membrane protein p23 ame: full=transmembrane protein tmp21 ame: full=p24 family protein delta-1 short=p24delta1 flags: precursor	C	GO:0042470	melanosome
Locus_59	tmeda_rabit ame: full=transmembrane emp24 domain-containing protein 10 ame: full=21 kda transmembrane-trafficking protein ame: full=integral membrane protein p23 ame: full=transmembrane protein tmp21 ame: full=p24 family protein delta-1 short=p24delta1 flags: precursor	C	GO:0016021	integral to membrane
Locus_59	tmeda_rabit ame: full=transmembrane emp24 domain-containing protein 10 ame: full=21 kda transmembrane-trafficking protein ame: full=integral membrane protein p23 ame: full=transmembrane protein tmp21 ame: full=p24 family protein delta-1 short=p24delta1 flags: precursor	C	GO:0005789	endoplasmic reticulum membrane
Locus_59	tmeda_rabit ame: full=transmembrane emp24 domain-containing protein 10 ame: full=21 kda transmembrane-trafficking protein ame: full=integral membrane protein p23 ame: full=transmembrane protein tmp21 ame: full=p24 family protein delta-1 short=p24delta1 flags: precursor	P	GO:0006886	intracellular protein transport
Locus_59	tmeda_rabit ame: full=transmembrane emp24 domain-containing protein 10 ame: full=21 kda transmembrane-trafficking protein ame: full=integral membrane protein p23 ame: full=transmembrane protein tmp21 ame: full=p24 family protein delta-1 short=p24delta1 flags: precursor	C	GO:0005801	cis-Golgi network
Locus_59	tmeda_rabit ame: full=transmembrane emp24 domain-containing protein 10 ame: full=21 kda transmembrane-trafficking protein ame: full=integral membrane protein p23 ame: full=transmembrane protein tmp21 ame: full=p24 family protein delta-1 short=p24delta1 flags: precursor	P	GO:0007030	Golgi organization
Locus_59	tmeda_rabit ame: full=transmembrane emp24 domain-containing protein 10 ame: full=21 kda transmembrane-trafficking protein ame: full=integral membrane protein p23 ame: full=transmembrane protein tmp21 ame: full=p24 family protein delta-1 short=p24delta1 flags: precursor	P	GO:0051259	protein oligomerization
Locus_59	tmeda_rabit ame: full=transmembrane emp24 domain-containing protein 10 ame: full=21 kda transmembrane-trafficking protein ame: full=integral membrane protein p23 ame: full=transmembrane protein tmp21 ame: full=p24 family protein delta-1 short=p24delta1 flags: precursor	P	GO:0001101	response to acid
Locus_59	tmeda_rabit ame: full=transmembrane emp24 domain-containing protein 10 ame: full=21 kda transmembrane-trafficking protein ame: full=integral membrane protein p23 ame: full=transmembrane protein tmp21 ame: full=p24 family protein delta-1 short=p24delta1 flags: precursor	C	GO:0005795	Golgi stack
Locus_59	tmeda_rabit ame: full=transmembrane emp24 domain-containing protein 10 ame: full=21 kda transmembrane-trafficking protein ame: full=integral membrane protein p23 ame: full=transmembrane protein tmp21 ame: full=p24 family protein delta-1 short=p24delta1 flags: precursor	P	GO:0043279	response to alkaloid
Locus_59	tmeda_rabit ame: full=transmembrane emp24 domain-containing protein 10 ame: full=21 kda transmembrane-trafficking protein ame: full=integral membrane protein p23 ame: full=transmembrane protein tmp21 ame: full=p24 family protein delta-1 short=p24delta1 flags: precursor	C	GO:0033116	endoplasmic reticulum-Golgi intermediate compartment membrane
Locus_59	tmeda_rabit ame: full=transmembrane emp24 domain-containing protein 10 ame: full=21 kda transmembrane-trafficking protein ame: full=integral membrane protein p23 ame: full=transmembrane protein tmp21 ame: full=p24 family protein delta-1 short=p24delta1 flags: precursor	P	GO:0048208	COPII vesicle coating
Locus_59	tmeda_rabit ame: full=transmembrane emp24 domain-containing protein 10 ame: full=21 kda transmembrane-trafficking protein ame: full=integral membrane protein p23 ame: full=transmembrane protein tmp21 ame: full=p24 family protein delta-1 short=p24delta1 flags: precursor	P	GO:0006890	retrograde vesicle-mediated transport, Golgi to ER
Locus_59	tmeda_rabit ame: full=transmembrane emp24 domain-containing protein 10 ame: full=21 kda transmembrane-trafficking protein ame: full=integral membrane protein p23 ame: full=transmembrane protein tmp21 ame: full=p24 family protein delta-1 short=p24delta1 flags: precursor	F	GO:0032403	protein complex binding
Locus_59	tmeda_rabit ame: full=transmembrane emp24 domain-containing protein 10 ame: full=21 kda transmembrane-trafficking protein ame: full=integral membrane protein p23 ame: full=transmembrane protein tmp21 ame: full=p24 family protein delta-1 short=p24delta1 flags: precursor	C	GO:0030137	COPI-coated vesicle
Locus_59	tmeda_rabit ame: full=transmembrane emp24 domain-containing protein 10 ame: full=21 kda transmembrane-trafficking protein ame: full=integral membrane protein p23 ame: full=transmembrane protein tmp21 ame: full=p24 family protein delta-1 short=p24delta1 flags: precursor	P	GO:0035459	cargo loading into vesicle
Locus_59	tmeda_rabit ame: full=transmembrane emp24 domain-containing protein 10 ame: full=21 kda transmembrane-trafficking protein ame: full=integral membrane protein p23 ame: full=transmembrane protein tmp21 ame: full=p24 family protein delta-1 short=p24delta1 flags: precursor	P	GO:0048205	COPI coating of Golgi vesicle
Locus_59	tmeda_rabit ame: full=transmembrane emp24 domain-containing protein 10 ame: full=21 kda transmembrane-trafficking protein ame: full=integral membrane protein p23 ame: full=transmembrane protein tmp21 ame: full=p24 family protein delta-1 short=p24delta1 flags: precursor	C	GO:0042589	zymogen granule membrane
Locus_59	tmeda_rabit ame: full=transmembrane emp24 domain-containing protein 10 ame: full=21 kda transmembrane-trafficking protein ame: full=integral membrane protein p23 ame: full=transmembrane protein tmp21 ame: full=p24 family protein delta-1 short=p24delta1 flags: precursor	F	GO:0019905	syntaxin binding
Locus_60	coca1_chick ame: full=collagen alpha-1 chain ame: full=fibrochimerin flags: precursor	P	GO:0001501	skeletal system development
Locus_60	coca1_chick ame: full=collagen alpha-1 chain ame: full=fibrochimerin flags: precursor	P	GO:0009888	tissue development
Locus_60	coca1_chick ame: full=collagen alpha-1 chain ame: full=fibrochimerin flags: precursor	C	GO:0005604	basement membrane
Locus_60	coca1_chick ame: full=collagen alpha-1 chain ame: full=fibrochimerin flags: precursor	P	GO:0007161	calcium-independent cell-matrix adhesion
Locus_60	coca1_chick ame: full=collagen alpha-1 chain ame: full=fibrochimerin flags: precursor	P	GO:0030198	extracellular matrix organization
Locus_60	coca1_chick ame: full=collagen alpha-1 chain ame: full=fibrochimerin flags: precursor	C	GO:0044464	cell part
Locus_60	coca1_chick ame: full=collagen alpha-1 chain ame: full=fibrochimerin flags: precursor	C	GO:0043227	membrane-bounded organelle
Locus_60	coca1_chick ame: full=collagen alpha-1 chain ame: full=fibrochimerin flags: precursor	P	GO:0031175	neuron projection development
Locus_60	coca1_chick ame: full=collagen alpha-1 chain ame: full=fibrochimerin flags: precursor	P	GO:0048513	organ development
Locus_60	coca1_chick ame: full=collagen alpha-1 chain ame: full=fibrochimerin flags: precursor	F	GO:0042802	identical protein binding
Locus_60	coca1_chick ame: full=collagen alpha-1 chain ame: full=fibrochimerin flags: precursor	P	GO:0000904	cell morphogenesis involved in differentiation
Locus_60	coca1_chick ame: full=collagen alpha-1 chain ame: full=fibrochimerin flags: precursor	P	GO:0050794	regulation of cellular process
Locus_60	coca1_chick ame: full=collagen alpha-1 chain ame: full=fibrochimerin flags: precursor	P	GO:0006950	response to stress
Locus_60	coca1_chick ame: full=collagen alpha-1 chain ame: full=fibrochimerin flags: precursor	P	GO:0016477	cell migration
Locus_63	s238a_danre ame: full=solute carrier family 25 member 38-a	P	GO:0006783	heme biosynthetic process
Locus_63	s238a_danre ame: full=solute carrier family 25 member 38-a	P	GO:0030218	erythrocyte differentiation
Locus_63	s238a_danre ame: full=solute carrier family 25 member 38-a	P	GO:0020027	hemoglobin metabolic process
Locus_63	s238a_danre ame: full=solute carrier family 25 member 38-a	C	GO:0016020	membrane
Locus_66	nduaa_drome ame: full=nadh dehydrogenase	P	GO:0055114	oxidation-reduction process
Locus_66	nduaa_drome ame: full=nadh dehydrogenase	C	GO:0005743	mitochondrial inner membrane
Locus_66	nduaa_drome ame: full=nadh dehydrogenase	C	GO:0070469	respiratory chain
Locus_66	nduaa_drome ame: full=nadh dehydrogenase	P	GO:0044237	cellular metabolic process
Locus_67	vigln_chick ame: full=vigilin	P	GO:0006810	transport
Locus_67	vigln_chick ame: full=vigilin	P	GO:0044763	single-organism cellular process
Locus_67	vigln_chick ame: full=vigilin	P	GO:0044260	cellular macromolecule metabolic process
Locus_67	vigln_chick ame: full=vigilin	C	GO:0032991	macromolecular complex
Locus_67	vigln_chick ame: full=vigilin	P	GO:0008202	steroid metabolic process
Locus_67	vigln_chick ame: full=vigilin	C	GO:0043231	intracellular membrane-bounded organelle
Locus_67	vigln_chick ame: full=vigilin	P	GO:0010468	regulation of gene expression
Locus_67	vigln_chick ame: full=vigilin	F	GO:0008289	lipid binding
Locus_67	vigln_chick ame: full=vigilin	F	GO:0003723	RNA binding
Locus_67	vigln_chick ame: full=vigilin	P	GO:0007276	gamete generation
Locus_67	vigln_chick ame: full=vigilin	P	GO:0048523	negative regulation of cellular process
Locus_67	vigln_chick ame: full=vigilin	C	GO:0005886	plasma membrane
Locus_67	vigln_chick ame: full=vigilin	C	GO:0044444	cytoplasmic part
Locus_67	vigln_chick ame: full=vigilin	P	GO:0048610	cellular process involved in reproduction
Locus_68	gpat1_bovin ame: full=glycerol-3-phosphate acyltransferase mitochondrial short=gpat-1 flags: precursor	P	GO:0009750	response to fructose stimulus
Locus_68	gpat1_bovin ame: full=glycerol-3-phosphate acyltransferase mitochondrial short=gpat-1 flags: precursor	P	GO:0009749	response to glucose stimulus
Locus_68	gpat1_bovin ame: full=glycerol-3-phosphate acyltransferase mitochondrial short=gpat-1 flags: precursor	P	GO:0055089	fatty acid homeostasis
Locus_68	gpat1_bovin ame: full=glycerol-3-phosphate acyltransferase mitochondrial short=gpat-1 flags: precursor	P	GO:0042104	positive regulation of activated T cell proliferation
Locus_68	gpat1_bovin ame: full=glycerol-3-phosphate acyltransferase mitochondrial short=gpat-1 flags: precursor	P	GO:0032869	cellular response to insulin stimulus
Locus_68	gpat1_bovin ame: full=glycerol-3-phosphate acyltransferase mitochondrial short=gpat-1 flags: precursor	P	GO:0070236	negative regulation of activation-induced cell death of T cells
Locus_68	gpat1_bovin ame: full=glycerol-3-phosphate acyltransferase mitochondrial short=gpat-1 flags: precursor	P	GO:0014823	response to activity
Locus_68	gpat1_bovin ame: full=glycerol-3-phosphate acyltransferase mitochondrial short=gpat-1 flags: precursor	P	GO:0040018	positive regulation of multicellular organism growth
Locus_68	gpat1_bovin ame: full=glycerol-3-phosphate acyltransferase mitochondrial short=gpat-1 flags: precursor	P	GO:0051607	defense response to virus
Locus_68	gpat1_bovin ame: full=glycerol-3-phosphate acyltransferase mitochondrial short=gpat-1 flags: precursor	C	GO:0005743	mitochondrial inner membrane
Locus_68	gpat1_bovin ame: full=glycerol-3-phosphate acyltransferase mitochondrial short=gpat-1 flags: precursor	P	GO:0055091	phospholipid homeostasis
Locus_68	gpat1_bovin ame: full=glycerol-3-phosphate acyltransferase mitochondrial short=gpat-1 flags: precursor	P	GO:0010867	positive regulation of triglyceride biosynthetic process
Locus_68	gpat1_bovin ame: full=glycerol-3-phosphate acyltransferase mitochondrial short=gpat-1 flags: precursor	C	GO:0005741	mitochondrial outer membrane
Locus_68	gpat1_bovin ame: full=glycerol-3-phosphate acyltransferase mitochondrial short=gpat-1 flags: precursor	P	GO:0006072	glycerol-3-phosphate metabolic process
Locus_68	gpat1_bovin ame: full=glycerol-3-phosphate acyltransferase mitochondrial short=gpat-1 flags: precursor	P	GO:0006631	fatty acid metabolic process
Locus_68	gpat1_bovin ame: full=glycerol-3-phosphate acyltransferase mitochondrial short=gpat-1 flags: precursor	P	GO:0006637	acyl-CoA metabolic process
Locus_68	gpat1_bovin ame: full=glycerol-3-phosphate acyltransferase mitochondrial short=gpat-1 flags: precursor	P	GO:0046686	response to cadmium ion
Locus_68	gpat1_bovin ame: full=glycerol-3-phosphate acyltransferase mitochondrial short=gpat-1 flags: precursor	P	GO:0006654	phosphatidic acid biosynthetic process
Locus_68	gpat1_bovin ame: full=glycerol-3-phosphate acyltransferase mitochondrial short=gpat-1 flags: precursor	P	GO:0070970	interleukin-2 secretion
Locus_68	gpat1_bovin ame: full=glycerol-3-phosphate acyltransferase mitochondrial short=gpat-1 flags: precursor	P	GO:0050707	regulation of cytokine secretion
Locus_68	gpat1_bovin ame: full=glycerol-3-phosphate acyltransferase mitochondrial short=gpat-1 flags: precursor	F	GO:0004366	glycerol-3-phosphate O-acyltransferase activity
Locus_68	gpat1_bovin ame: full=glycerol-3-phosphate acyltransferase mitochondrial short=gpat-1 flags: precursor	P	GO:0031667	response to nutrient levels
Locus_69	rd23b_mouse ame: full=uv excision repair protein rad23 homolog b short=hr23b short=mhr23b ame: full=xp-c repair-complementing complex 58 kda protein short=p58	P	GO:0000718	nucleotide-excision repair, DNA damage removal
Locus_69	rd23b_mouse ame: full=uv excision repair protein rad23 homolog b short=hr23b short=mhr23b ame: full=xp-c repair-complementing complex 58 kda protein short=p58	C	GO:0005654	nucleoplasm
Locus_69	rd23b_mouse ame: full=uv excision repair protein rad23 homolog b short=hr23b short=mhr23b ame: full=xp-c repair-complementing complex 58 kda protein short=p58	F	GO:0070628	proteasome binding
Locus_69	rd23b_mouse ame: full=uv excision repair protein rad23 homolog b short=hr23b short=mhr23b ame: full=xp-c repair-complementing complex 58 kda protein short=p58	P	GO:0007283	spermatogenesis
Locus_69	rd23b_mouse ame: full=uv excision repair protein rad23 homolog b short=hr23b short=mhr23b ame: full=xp-c repair-complementing complex 58 kda protein short=p58	F	GO:0031593	polyubiquitin binding
Locus_69	rd23b_mouse ame: full=uv excision repair protein rad23 homolog b short=hr23b short=mhr23b ame: full=xp-c repair-complementing complex 58 kda protein short=p58	F	GO:0003697	single-stranded DNA binding
Locus_69	rd23b_mouse ame: full=uv excision repair protein rad23 homolog b short=hr23b short=mhr23b ame: full=xp-c repair-complementing complex 58 kda protein short=p58	C	GO:0005730	nucleolus
Locus_69	rd23b_mouse ame: full=uv excision repair protein rad23 homolog b short=hr23b short=mhr23b ame: full=xp-c repair-complementing complex 58 kda protein short=p58	C	GO:0005829	cytosol
Locus_69	rd23b_mouse ame: full=uv excision repair protein rad23 homolog b short=hr23b short=mhr23b ame: full=xp-c repair-complementing complex 58 kda protein short=p58	P	GO:0032434	regulation of proteasomal ubiquitin-dependent protein catabolic process
Locus_69	rd23b_mouse ame: full=uv excision repair protein rad23 homolog b short=hr23b short=mhr23b ame: full=xp-c repair-complementing complex 58 kda protein short=p58	C	GO:0071942	XPC complex
Locus_69	rd23b_mouse ame: full=uv excision repair protein rad23 homolog b short=hr23b short=mhr23b ame: full=xp-c repair-complementing complex 58 kda protein short=p58	P	GO:0022402	cell cycle process
Locus_69	rd23b_mouse ame: full=uv excision repair protein rad23 homolog b short=hr23b short=mhr23b ame: full=xp-c repair-complementing complex 58 kda protein short=p58	P	GO:0045070	positive regulation of viral genome replication
Locus_69	rd23b_mouse ame: full=uv excision repair protein rad23 homolog b short=hr23b short=mhr23b ame: full=xp-c repair-complementing complex 58 kda protein short=p58	P	GO:0000715	nucleotide-excision repair, DNA damage recognition
Locus_69	rd23b_mouse ame: full=uv excision repair protein rad23 homolog b short=hr23b short=mhr23b ame: full=xp-c repair-complementing complex 58 kda protein short=p58	P	GO:0009409	response to cold
Locus_69	rd23b_mouse ame: full=uv excision repair protein rad23 homolog b short=hr23b short=mhr23b ame: full=xp-c repair-complementing complex 58 kda protein short=p58	F	GO:0003684	damaged DNA binding
Locus_70	ran_bruma ame: full=gtp-binding nuclear protein ran ame: full=gtpase ran ame: full=ras-like protein tc4	F	GO:0005525	GTP binding
Locus_70	ran_bruma ame: full=gtp-binding nuclear protein ran ame: full=gtpase ran ame: full=ras-like protein tc4	P	GO:0007015	actin filament organization
Locus_70	ran_bruma ame: full=gtp-binding nuclear protein ran ame: full=gtpase ran ame: full=ras-like protein tc4	P	GO:0006406	mRNA export from nucleus
Locus_70	ran_bruma ame: full=gtp-binding nuclear protein ran ame: full=gtpase ran ame: full=ras-like protein tc4	P	GO:0000212	meiotic spindle organization
Locus_70	ran_bruma ame: full=gtp-binding nuclear protein ran ame: full=gtpase ran ame: full=ras-like protein tc4	P	GO:0007052	mitotic spindle organization
Locus_70	ran_bruma ame: full=gtp-binding nuclear protein ran ame: full=gtpase ran ame: full=ras-like protein tc4	P	GO:0006915	apoptotic process
Locus_70	ran_bruma ame: full=gtp-binding nuclear protein ran ame: full=gtpase ran ame: full=ras-like protein tc4	P	GO:0002119	nematode larval development
Locus_70	ran_bruma ame: full=gtp-binding nuclear protein ran ame: full=gtpase ran ame: full=ras-like protein tc4	P	GO:0032092	positive regulation of protein binding
Locus_70	ran_bruma ame: full=gtp-binding nuclear protein ran ame: full=gtpase ran ame: full=ras-like protein tc4	C	GO:0005880	nuclear microtubule
Locus_70	ran_bruma ame: full=gtp-binding nuclear protein ran ame: full=gtpase ran ame: full=ras-like protein tc4	F	GO:0005098	Ran GTPase activator activity
Locus_70	ran_bruma ame: full=gtp-binding nuclear protein ran ame: full=gtpase ran ame: full=ras-like protein tc4	F	GO:0019003	GDP binding
Locus_70	ran_bruma ame: full=gtp-binding nuclear protein ran ame: full=gtpase ran ame: full=ras-like protein tc4	C	GO:0005829	cytosol
Locus_70	ran_bruma ame: full=gtp-binding nuclear protein ran ame: full=gtpase ran ame: full=ras-like protein tc4	C	GO:0009506	plasmodesma
Locus_70	ran_bruma ame: full=gtp-binding nuclear protein ran ame: full=gtpase ran ame: full=ras-like protein tc4	P	GO:0045132	meiotic chromosome segregation
Locus_70	ran_bruma ame: full=gtp-binding nuclear protein ran ame: full=gtpase ran ame: full=ras-like protein tc4	P	GO:0032853	positive regulation of Ran GTPase activity
Locus_70	ran_bruma ame: full=gtp-binding nuclear protein ran ame: full=gtpase ran ame: full=ras-like protein tc4	P	GO:0040007	growth
Locus_70	ran_bruma ame: full=gtp-binding nuclear protein ran ame: full=gtpase ran ame: full=ras-like protein tc4	C	GO:0072686	mitotic spindle
Locus_70	ran_bruma ame: full=gtp-binding nuclear protein ran ame: full=gtpase ran ame: full=ras-like protein tc4	P	GO:0046785	microtubule polymerization
Locus_70	ran_bruma ame: full=gtp-binding nuclear protein ran ame: full=gtpase ran ame: full=ras-like protein tc4	P	GO:0006611	protein export from nucleus
Locus_70	ran_bruma ame: full=gtp-binding nuclear protein ran ame: full=gtpase ran ame: full=ras-like protein tc4	C	GO:0005811	lipid particle
Locus_70	ran_bruma ame: full=gtp-binding nuclear protein ran ame: full=gtpase ran ame: full=ras-like protein tc4	P	GO:0006606	protein import into nucleus
Locus_70	ran_bruma ame: full=gtp-binding nuclear protein ran ame: full=gtpase ran ame: full=ras-like protein tc4	C	GO:0048471	perinuclear region of cytoplasm
Locus_70	ran_bruma ame: full=gtp-binding nuclear protein ran ame: full=gtpase ran ame: full=ras-like protein tc4	P	GO:0007286	spermatid development
Locus_70	ran_bruma ame: full=gtp-binding nuclear protein ran ame: full=gtpase ran ame: full=ras-like protein tc4	P	GO:0009792	embryo development ending in birth or egg hatching
Locus_70	ran_bruma ame: full=gtp-binding nuclear protein ran ame: full=gtpase ran ame: full=ras-like protein tc4	F	GO:0019904	protein domain specific binding
Locus_70	ran_bruma ame: full=gtp-binding nuclear protein ran ame: full=gtpase ran ame: full=ras-like protein tc4	C	GO:0005794	Golgi apparatus
Locus_70	ran_bruma ame: full=gtp-binding nuclear protein ran ame: full=gtpase ran ame: full=ras-like protein tc4	P	GO:0048812	neuron projection morphogenesis
Locus_70	ran_bruma ame: full=gtp-binding nuclear protein ran ame: full=gtpase ran ame: full=ras-like protein tc4	C	GO:0005875	microtubule associated complex
Locus_70	ran_bruma ame: full=gtp-binding nuclear protein ran ame: full=gtpase ran ame: full=ras-like protein tc4	C	GO:0042470	melanosome
Locus_70	ran_bruma ame: full=gtp-binding nuclear protein ran ame: full=gtpase ran ame: full=ras-like protein tc4	C	GO:0000777	condensed chromosome kinetochore
Locus_70	ran_bruma ame: full=gtp-binding nuclear protein ran ame: full=gtpase ran ame: full=ras-like protein tc4	P	GO:0007155	cell adhesion
Locus_70	ran_bruma ame: full=gtp-binding nuclear protein ran ame: full=gtpase ran ame: full=ras-like protein tc4	F	GO:0003924	GTPase activity
Locus_70	ran_bruma ame: full=gtp-binding nuclear protein ran ame: full=gtpase ran ame: full=ras-like protein tc4	P	GO:0008360	regulation of cell shape
Locus_70	ran_bruma ame: full=gtp-binding nuclear protein ran ame: full=gtpase ran ame: full=ras-like protein tc4	P	GO:0040011	locomotion
Locus_70	ran_bruma ame: full=gtp-binding nuclear protein ran ame: full=gtpase ran ame: full=ras-like protein tc4	C	GO:0000785	chromatin
Locus_70	ran_bruma ame: full=gtp-binding nuclear protein ran ame: full=gtpase ran ame: full=ras-like protein tc4	P	GO:0048477	oogenesis
Locus_70	ran_bruma ame: full=gtp-binding nuclear protein ran ame: full=gtpase ran ame: full=ras-like protein tc4	P	GO:0034629	cellular protein complex localization
Locus_70	ran_bruma ame: full=gtp-binding nuclear protein ran ame: full=gtpase ran ame: full=ras-like protein tc4	P	GO:0007067	mitosis
Locus_70	ran_bruma ame: full=gtp-binding nuclear protein ran ame: full=gtpase ran ame: full=ras-like protein tc4	P	GO:0007264	small GTPase mediated signal transduction
Locus_70	ran_bruma ame: full=gtp-binding nuclear protein ran ame: full=gtpase ran ame: full=ras-like protein tc4	C	GO:0016020	membrane
Locus_74	rbm4_human ame: full=rna-binding protein 4 ame: full=lark homolog short=hlark ame: full=rna-binding motif protein 4 ame: full=rna-binding motif protein 4a gi	P	GO:0046685	response to arsenic-containing substance
Locus_74	rbm4_human ame: full=rna-binding protein 4 ame: full=lark homolog short=hlark ame: full=rna-binding motif protein 4 ame: full=rna-binding motif protein 4a gi	P	GO:0046822	regulation of nucleocytoplasmic transport
Locus_74	rbm4_human ame: full=rna-binding protein 4 ame: full=lark homolog short=hlark ame: full=rna-binding motif protein 4 ame: full=rna-binding motif protein 4a gi	P	GO:0045804	negative regulation of eclosion
Locus_74	rbm4_human ame: full=rna-binding protein 4 ame: full=lark homolog short=hlark ame: full=rna-binding motif protein 4 ame: full=rna-binding motif protein 4a gi	P	GO:0030520	intracellular estrogen receptor signaling pathway
Locus_74	rbm4_human ame: full=rna-binding protein 4 ame: full=lark homolog short=hlark ame: full=rna-binding motif protein 4 ame: full=rna-binding motif protein 4a gi	C	GO:0010494	cytoplasmic stress granule
Locus_74	rbm4_human ame: full=rna-binding protein 4 ame: full=lark homolog short=hlark ame: full=rna-binding motif protein 4 ame: full=rna-binding motif protein 4a gi	P	GO:0035278	negative regulation of translation involved in gene silencing by miRNA
Locus_74	rbm4_human ame: full=rna-binding protein 4 ame: full=lark homolog short=hlark ame: full=rna-binding motif protein 4 ame: full=rna-binding motif protein 4a gi	P	GO:0051149	positive regulation of muscle cell differentiation
Locus_74	rbm4_human ame: full=rna-binding protein 4 ame: full=lark homolog short=hlark ame: full=rna-binding motif protein 4 ame: full=rna-binding motif protein 4a gi	P	GO:0006281	DNA repair
Locus_74	rbm4_human ame: full=rna-binding protein 4 ame: full=lark homolog short=hlark ame: full=rna-binding motif protein 4 ame: full=rna-binding motif protein 4a gi	P	GO:0045727	positive regulation of translation
Locus_74	rbm4_human ame: full=rna-binding protein 4 ame: full=lark homolog short=hlark ame: full=rna-binding motif protein 4 ame: full=rna-binding motif protein 4a gi	P	GO:0000381	regulation of alternative mRNA splicing, via spliceosome
Locus_74	rbm4_human ame: full=rna-binding protein 4 ame: full=lark homolog short=hlark ame: full=rna-binding motif protein 4 ame: full=rna-binding motif protein 4a gi	P	GO:0032055	negative regulation of translation in response to stress
Locus_74	rbm4_human ame: full=rna-binding protein 4 ame: full=lark homolog short=hlark ame: full=rna-binding motif protein 4 ame: full=rna-binding motif protein 4a gi	F	GO:0003730	mRNA 3'-UTR binding
Locus_74	rbm4_human ame: full=rna-binding protein 4 ame: full=lark homolog short=hlark ame: full=rna-binding motif protein 4 ame: full=rna-binding motif protein 4a gi	P	GO:0009790	embryo development
Locus_74	rbm4_human ame: full=rna-binding protein 4 ame: full=lark homolog short=hlark ame: full=rna-binding motif protein 4 ame: full=rna-binding motif protein 4a gi	P	GO:0008104	protein localization
Locus_74	rbm4_human ame: full=rna-binding protein 4 ame: full=lark homolog short=hlark ame: full=rna-binding motif protein 4 ame: full=rna-binding motif protein 4a gi	P	GO:0048025	negative regulation of mRNA splicing, via spliceosome
Locus_74	rbm4_human ame: full=rna-binding protein 4 ame: full=lark homolog short=hlark ame: full=rna-binding motif protein 4 ame: full=rna-binding motif protein 4a gi	P	GO:0032922	circadian regulation of gene expression
Locus_74	rbm4_human ame: full=rna-binding protein 4 ame: full=lark homolog short=hlark ame: full=rna-binding motif protein 4 ame: full=rna-binding motif protein 4a gi	F	GO:0097158	pre-mRNA intronic pyrimidine-rich binding
Locus_74	rbm4_human ame: full=rna-binding protein 4 ame: full=lark homolog short=hlark ame: full=rna-binding motif protein 4 ame: full=rna-binding motif protein 4a gi	P	GO:0097167	circadian regulation of translation
Locus_74	rbm4_human ame: full=rna-binding protein 4 ame: full=lark homolog short=hlark ame: full=rna-binding motif protein 4 ame: full=rna-binding motif protein 4a gi	C	GO:0016592	mediator complex
Locus_74	rbm4_human ame: full=rna-binding protein 4 ame: full=lark homolog short=hlark ame: full=rna-binding motif protein 4 ame: full=rna-binding motif protein 4a gi	P	GO:0009725	response to hormone stimulus
Locus_74	rbm4_human ame: full=rna-binding protein 4 ame: full=lark homolog short=hlark ame: full=rna-binding motif protein 4 ame: full=rna-binding motif protein 4a gi	P	GO:0045944	positive regulation of transcription from RNA polymerase II promoter
Locus_74	rbm4_human ame: full=rna-binding protein 4 ame: full=lark homolog short=hlark ame: full=rna-binding motif protein 4 ame: full=rna-binding motif protein 4a gi	P	GO:0007303	cytoplasmic transport, nurse cell to oocyte
Locus_74	rbm4_human ame: full=rna-binding protein 4 ame: full=lark homolog short=hlark ame: full=rna-binding motif protein 4 ame: full=rna-binding motif protein 4a gi	P	GO:0016575	histone deacetylation
Locus_74	rbm4_human ame: full=rna-binding protein 4 ame: full=lark homolog short=hlark ame: full=rna-binding motif protein 4 ame: full=rna-binding motif protein 4a gi	F	GO:0001104	RNA polymerase II transcription cofactor activity
Locus_74	rbm4_human ame: full=rna-binding protein 4 ame: full=lark homolog short=hlark ame: full=rna-binding motif protein 4 ame: full=rna-binding motif protein 4a gi	C	GO:0071011	precatalytic spliceosome
Locus_74	rbm4_human ame: full=rna-binding protein 4 ame: full=lark homolog short=hlark ame: full=rna-binding motif protein 4 ame: full=rna-binding motif protein 4a gi	P	GO:0042921	glucocorticoid receptor signaling pathway
Locus_74	rbm4_human ame: full=rna-binding protein 4 ame: full=lark homolog short=hlark ame: full=rna-binding motif protein 4 ame: full=rna-binding motif protein 4a gi	P	GO:0051403	stress-activated MAPK cascade
Locus_74	rbm4_human ame: full=rna-binding protein 4 ame: full=lark homolog short=hlark ame: full=rna-binding motif protein 4 ame: full=rna-binding motif protein 4a gi	P	GO:0043153	entrainment of circadian clock by photoperiod
Locus_74	rbm4_human ame: full=rna-binding protein 4 ame: full=lark homolog short=hlark ame: full=rna-binding motif protein 4 ame: full=rna-binding motif protein 4a gi	C	GO:0005667	transcription factor complex
Locus_74	rbm4_human ame: full=rna-binding protein 4 ame: full=lark homolog short=hlark ame: full=rna-binding motif protein 4 ame: full=rna-binding motif protein 4a gi	C	GO:0071013	catalytic step 2 spliceosome
Locus_74	rbm4_human ame: full=rna-binding protein 4 ame: full=lark homolog short=hlark ame: full=rna-binding motif protein 4 ame: full=rna-binding motif protein 4a gi	P	GO:0006260	DNA replication
Locus_74	rbm4_human ame: full=rna-binding protein 4 ame: full=lark homolog short=hlark ame: full=rna-binding motif protein 4 ame: full=rna-binding motif protein 4a gi	F	GO:0035198	miRNA binding
Locus_74	rbm4_human ame: full=rna-binding protein 4 ame: full=lark homolog short=hlark ame: full=rna-binding motif protein 4 ame: full=rna-binding motif protein 4a gi	P	GO:0006310	DNA recombination
Locus_74	rbm4_human ame: full=rna-binding protein 4 ame: full=lark homolog short=hlark ame: full=rna-binding motif protein 4 ame: full=rna-binding motif protein 4a gi	F	GO:0030374	ligand-dependent nuclear receptor transcription coactivator activity
Locus_74	rbm4_human ame: full=rna-binding protein 4 ame: full=lark homolog short=hlark ame: full=rna-binding motif protein 4 ame: full=rna-binding motif protein 4a gi	P	GO:0045475	locomotor rhythm
Locus_74	rbm4_human ame: full=rna-binding protein 4 ame: full=lark homolog short=hlark ame: full=rna-binding motif protein 4 ame: full=rna-binding motif protein 4a gi	F	GO:0030674	protein binding, bridging
Locus_74	rbm4_human ame: full=rna-binding protein 4 ame: full=lark homolog short=hlark ame: full=rna-binding motif protein 4 ame: full=rna-binding motif protein 4a gi	P	GO:0008062	eclosion rhythm
Locus_74	rbm4_human ame: full=rna-binding protein 4 ame: full=lark homolog short=hlark ame: full=rna-binding motif protein 4 ame: full=rna-binding motif protein 4a gi	P	GO:0002192	IRES-dependent translational initiation
Locus_74	rbm4_human ame: full=rna-binding protein 4 ame: full=lark homolog short=hlark ame: full=rna-binding motif protein 4 ame: full=rna-binding motif protein 4a gi	P	GO:0030036	actin cytoskeleton organization
Locus_74	rbm4_human ame: full=rna-binding protein 4 ame: full=lark homolog short=hlark ame: full=rna-binding motif protein 4 ame: full=rna-binding motif protein 4a gi	P	GO:0040011	locomotion
Locus_74	rbm4_human ame: full=rna-binding protein 4 ame: full=lark homolog short=hlark ame: full=rna-binding motif protein 4 ame: full=rna-binding motif protein 4a gi	C	GO:0005730	nucleolus
Locus_74	rbm4_human ame: full=rna-binding protein 4 ame: full=lark homolog short=hlark ame: full=rna-binding motif protein 4 ame: full=rna-binding motif protein 4a gi	P	GO:0045947	negative regulation of translational initiation
Locus_74	rbm4_human ame: full=rna-binding protein 4 ame: full=lark homolog short=hlark ame: full=rna-binding motif protein 4 ame: full=rna-binding motif protein 4a gi	C	GO:0016607	nuclear speck
Locus_74	rbm4_human ame: full=rna-binding protein 4 ame: full=lark homolog short=hlark ame: full=rna-binding motif protein 4 ame: full=rna-binding motif protein 4a gi	P	GO:0007067	mitosis
Locus_74	rbm4_human ame: full=rna-binding protein 4 ame: full=lark homolog short=hlark ame: full=rna-binding motif protein 4 ame: full=rna-binding motif protein 4a gi	F	GO:0008270	zinc ion binding
Locus_74	rbm4_human ame: full=rna-binding protein 4 ame: full=lark homolog short=hlark ame: full=rna-binding motif protein 4 ame: full=rna-binding motif protein 4a gi	F	GO:0000166	nucleotide binding
Locus_78	rrp1b_mouse ame: full=ribosomal rna processing protein 1 homolog b ame: full=rrp1-like protein b	P	GO:0006810	transport
Locus_78	rrp1b_mouse ame: full=ribosomal rna processing protein 1 homolog b ame: full=rrp1-like protein b	P	GO:0044763	single-organism cellular process
Locus_78	rrp1b_mouse ame: full=ribosomal rna processing protein 1 homolog b ame: full=rrp1-like protein b	F	GO:0005515	protein binding
Locus_78	rrp1b_mouse ame: full=ribosomal rna processing protein 1 homolog b ame: full=rrp1-like protein b	P	GO:0007275	multicellular organismal development
Locus_78	rrp1b_mouse ame: full=ribosomal rna processing protein 1 homolog b ame: full=rrp1-like protein b	P	GO:0019058	viral infectious cycle
Locus_78	rrp1b_mouse ame: full=ribosomal rna processing protein 1 homolog b ame: full=rrp1-like protein b	P	GO:0040007	growth
Locus_78	rrp1b_mouse ame: full=ribosomal rna processing protein 1 homolog b ame: full=rrp1-like protein b	P	GO:0006412	translation
Locus_78	rrp1b_mouse ame: full=ribosomal rna processing protein 1 homolog b ame: full=rrp1-like protein b	C	GO:0000791	euchromatin
Locus_78	rrp1b_mouse ame: full=ribosomal rna processing protein 1 homolog b ame: full=rrp1-like protein b	C	GO:0022625	cytosolic large ribosomal subunit
Locus_78	rrp1b_mouse ame: full=ribosomal rna processing protein 1 homolog b ame: full=rrp1-like protein b	C	GO:0005730	nucleolus
Locus_78	rrp1b_mouse ame: full=ribosomal rna processing protein 1 homolog b ame: full=rrp1-like protein b	C	GO:0000792	heterochromatin
Locus_78	rrp1b_mouse ame: full=ribosomal rna processing protein 1 homolog b ame: full=rrp1-like protein b	P	GO:0071822	protein complex subunit organization
Locus_78	rrp1b_mouse ame: full=ribosomal rna processing protein 1 homolog b ame: full=rrp1-like protein b	P	GO:0010923	negative regulation of phosphatase activity
Locus_78	rrp1b_mouse ame: full=ribosomal rna processing protein 1 homolog b ame: full=rrp1-like protein b	P	GO:0016071	mRNA metabolic process
Locus_80	c1ql4_mouse ame: full=complement c1q-like protein 4 ame: full=c1q and tumor necrosis factor-related protein 11 short=c1q tnf-related protein 11 short=c1qtnf11 short=ctrp11 flags: precursor	P	GO:0010468	regulation of gene expression
Locus_80	c1ql4_mouse ame: full=complement c1q-like protein 4 ame: full=c1q and tumor necrosis factor-related protein 11 short=c1q tnf-related protein 11 short=c1qtnf11 short=ctrp11 flags: precursor	P	GO:0030177	positive regulation of Wnt receptor signaling pathway
Locus_80	c1ql4_mouse ame: full=complement c1q-like protein 4 ame: full=c1q and tumor necrosis factor-related protein 11 short=c1q tnf-related protein 11 short=c1qtnf11 short=ctrp11 flags: precursor	P	GO:0051224	negative regulation of protein transport
Locus_80	c1ql4_mouse ame: full=complement c1q-like protein 4 ame: full=c1q and tumor necrosis factor-related protein 11 short=c1q tnf-related protein 11 short=c1qtnf11 short=ctrp11 flags: precursor	P	GO:0006955	immune response
Locus_80	c1ql4_mouse ame: full=complement c1q-like protein 4 ame: full=c1q and tumor necrosis factor-related protein 11 short=c1q tnf-related protein 11 short=c1qtnf11 short=ctrp11 flags: precursor	P	GO:0022603	regulation of anatomical structure morphogenesis
Locus_80	c1ql4_mouse ame: full=complement c1q-like protein 4 ame: full=c1q and tumor necrosis factor-related protein 11 short=c1q tnf-related protein 11 short=c1qtnf11 short=ctrp11 flags: precursor	P	GO:0070374	positive regulation of ERK1 and ERK2 cascade
Locus_80	c1ql4_mouse ame: full=complement c1q-like protein 4 ame: full=c1q and tumor necrosis factor-related protein 11 short=c1q tnf-related protein 11 short=c1qtnf11 short=ctrp11 flags: precursor	P	GO:0006952	defense response
Locus_80	c1ql4_mouse ame: full=complement c1q-like protein 4 ame: full=c1q and tumor necrosis factor-related protein 11 short=c1q tnf-related protein 11 short=c1qtnf11 short=ctrp11 flags: precursor	P	GO:0051094	positive regulation of developmental process
Locus_80	c1ql4_mouse ame: full=complement c1q-like protein 4 ame: full=c1q and tumor necrosis factor-related protein 11 short=c1q tnf-related protein 11 short=c1qtnf11 short=ctrp11 flags: precursor	P	GO:0010605	negative regulation of macromolecule metabolic process
Locus_80	c1ql4_mouse ame: full=complement c1q-like protein 4 ame: full=c1q and tumor necrosis factor-related protein 11 short=c1q tnf-related protein 11 short=c1qtnf11 short=ctrp11 flags: precursor	C	GO:0005615	extracellular space
Locus_80	c1ql4_mouse ame: full=complement c1q-like protein 4 ame: full=c1q and tumor necrosis factor-related protein 11 short=c1q tnf-related protein 11 short=c1qtnf11 short=ctrp11 flags: precursor	P	GO:0045721	negative regulation of gluconeogenesis
Locus_80	c1ql4_mouse ame: full=complement c1q-like protein 4 ame: full=c1q and tumor necrosis factor-related protein 11 short=c1q tnf-related protein 11 short=c1qtnf11 short=ctrp11 flags: precursor	P	GO:0042593	glucose homeostasis
Locus_80	c1ql4_mouse ame: full=complement c1q-like protein 4 ame: full=c1q and tumor necrosis factor-related protein 11 short=c1q tnf-related protein 11 short=c1qtnf11 short=ctrp11 flags: precursor	P	GO:0019538	protein metabolic process
Locus_80	c1ql4_mouse ame: full=complement c1q-like protein 4 ame: full=c1q and tumor necrosis factor-related protein 11 short=c1q tnf-related protein 11 short=c1qtnf11 short=ctrp11 flags: precursor	P	GO:0050807	regulation of synapse organization
Locus_80	c1ql4_mouse ame: full=complement c1q-like protein 4 ame: full=c1q and tumor necrosis factor-related protein 11 short=c1q tnf-related protein 11 short=c1qtnf11 short=ctrp11 flags: precursor	P	GO:0048585	negative regulation of response to stimulus
Locus_80	c1ql4_mouse ame: full=complement c1q-like protein 4 ame: full=c1q and tumor necrosis factor-related protein 11 short=c1q tnf-related protein 11 short=c1qtnf11 short=ctrp11 flags: precursor	C	GO:0005737	cytoplasm
Locus_80	c1ql4_mouse ame: full=complement c1q-like protein 4 ame: full=c1q and tumor necrosis factor-related protein 11 short=c1q tnf-related protein 11 short=c1qtnf11 short=ctrp11 flags: precursor	F	GO:0042802	identical protein binding
Locus_80	c1ql4_mouse ame: full=complement c1q-like protein 4 ame: full=c1q and tumor necrosis factor-related protein 11 short=c1q tnf-related protein 11 short=c1qtnf11 short=ctrp11 flags: precursor	P	GO:0050715	positive regulation of cytokine secretion
Locus_80	c1ql4_mouse ame: full=complement c1q-like protein 4 ame: full=c1q and tumor necrosis factor-related protein 11 short=c1q tnf-related protein 11 short=c1qtnf11 short=ctrp11 flags: precursor	P	GO:0030154	cell differentiation
Locus_80	c1ql4_mouse ame: full=complement c1q-like protein 4 ame: full=c1q and tumor necrosis factor-related protein 11 short=c1q tnf-related protein 11 short=c1qtnf11 short=ctrp11 flags: precursor	P	GO:0051960	regulation of nervous system development
Locus_80	c1ql4_mouse ame: full=complement c1q-like protein 4 ame: full=c1q and tumor necrosis factor-related protein 11 short=c1q tnf-related protein 11 short=c1qtnf11 short=ctrp11 flags: precursor	C	GO:0045202	synapse
Locus_80	c1ql4_mouse ame: full=complement c1q-like protein 4 ame: full=c1q and tumor necrosis factor-related protein 11 short=c1q tnf-related protein 11 short=c1qtnf11 short=ctrp11 flags: precursor	P	GO:0051897	positive regulation of protein kinase B signaling cascade
Locus_80	c1ql4_mouse ame: full=complement c1q-like protein 4 ame: full=c1q and tumor necrosis factor-related protein 11 short=c1q tnf-related protein 11 short=c1qtnf11 short=ctrp11 flags: precursor	P	GO:0051259	protein oligomerization
Locus_80	c1ql4_mouse ame: full=complement c1q-like protein 4 ame: full=c1q and tumor necrosis factor-related protein 11 short=c1q tnf-related protein 11 short=c1qtnf11 short=ctrp11 flags: precursor	P	GO:0070165	positive regulation of adiponectin secretion
Locus_80	c1ql4_mouse ame: full=complement c1q-like protein 4 ame: full=c1q and tumor necrosis factor-related protein 11 short=c1q tnf-related protein 11 short=c1qtnf11 short=ctrp11 flags: precursor	P	GO:0051130	positive regulation of cellular component organization
Locus_81	mysn_drome ame: full=myosin heavy non-muscle ame: full=myosin ii ame: full=non-muscle mhc ame: full=zipper protein	P	GO:0002027	regulation of heart rate
Locus_81	mysn_drome ame: full=myosin heavy non-muscle ame: full=myosin ii ame: full=non-muscle mhc ame: full=zipper protein	P	GO:0006930	substrate-dependent cell migration, cell extension
Locus_81	mysn_drome ame: full=myosin heavy non-muscle ame: full=myosin ii ame: full=non-muscle mhc ame: full=zipper protein	P	GO:0010524	positive regulation of calcium ion transport into cytosol
Locus_81	mysn_drome ame: full=myosin heavy non-muscle ame: full=myosin ii ame: full=non-muscle mhc ame: full=zipper protein	P	GO:0030220	platelet formation
Locus_81	mysn_drome ame: full=myosin heavy non-muscle ame: full=myosin ii ame: full=non-muscle mhc ame: full=zipper protein	C	GO:0070062	extracellular vesicular exosome
Locus_81	mysn_drome ame: full=myosin heavy non-muscle ame: full=myosin ii ame: full=non-muscle mhc ame: full=zipper protein	C	GO:0005925	focal adhesion
Locus_81	mysn_drome ame: full=myosin heavy non-muscle ame: full=myosin ii ame: full=non-muscle mhc ame: full=zipper protein	F	GO:0042803	protein homodimerization activity
Locus_81	mysn_drome ame: full=myosin heavy non-muscle ame: full=myosin ii ame: full=non-muscle mhc ame: full=zipper protein	P	GO:0032796	uropod organization
Locus_81	mysn_drome ame: full=myosin heavy non-muscle ame: full=myosin ii ame: full=non-muscle mhc ame: full=zipper protein	P	GO:0055015	ventricular cardiac muscle cell development
Locus_81	mysn_drome ame: full=myosin heavy non-muscle ame: full=myosin ii ame: full=non-muscle mhc ame: full=zipper protein	P	GO:0000212	meiotic spindle organization
Locus_81	mysn_drome ame: full=myosin heavy non-muscle ame: full=myosin ii ame: full=non-muscle mhc ame: full=zipper protein	P	GO:0050885	neuromuscular process controlling balance
Locus_81	mysn_drome ame: full=myosin heavy non-muscle ame: full=myosin ii ame: full=non-muscle mhc ame: full=zipper protein	C	GO:0005826	actomyosin contractile ring
Locus_81	mysn_drome ame: full=myosin heavy non-muscle ame: full=myosin ii ame: full=non-muscle mhc ame: full=zipper protein	F	GO:0000146	microfilament motor activity
Locus_81	mysn_drome ame: full=myosin heavy non-muscle ame: full=myosin ii ame: full=non-muscle mhc ame: full=zipper protein	P	GO:0021670	lateral ventricle development
Locus_81	mysn_drome ame: full=myosin heavy non-muscle ame: full=myosin ii ame: full=non-muscle mhc ame: full=zipper protein	P	GO:0001701	in utero embryonic development
Locus_81	mysn_drome ame: full=myosin heavy non-muscle ame: full=myosin ii ame: full=non-muscle mhc ame: full=zipper protein	C	GO:0030426	growth cone
Locus_81	mysn_drome ame: full=myosin heavy non-muscle ame: full=myosin ii ame: full=non-muscle mhc ame: full=zipper protein	P	GO:0007411	axon guidance
Locus_81	mysn_drome ame: full=myosin heavy non-muscle ame: full=myosin ii ame: full=non-muscle mhc ame: full=zipper protein	C	GO:0001772	immunological synapse
Locus_81	mysn_drome ame: full=myosin heavy non-muscle ame: full=myosin ii ame: full=non-muscle mhc ame: full=zipper protein	C	GO:0030496	midbody
Locus_81	mysn_drome ame: full=myosin heavy non-muscle ame: full=myosin ii ame: full=non-muscle mhc ame: full=zipper protein	P	GO:0051295	establishment of meiotic spindle localization
Locus_81	mysn_drome ame: full=myosin heavy non-muscle ame: full=myosin ii ame: full=non-muscle mhc ame: full=zipper protein	P	GO:0031532	actin cytoskeleton reorganization
Locus_81	mysn_drome ame: full=myosin heavy non-muscle ame: full=myosin ii ame: full=non-muscle mhc ame: full=zipper protein	P	GO:0006887	exocytosis
Locus_81	mysn_drome ame: full=myosin heavy non-muscle ame: full=myosin ii ame: full=non-muscle mhc ame: full=zipper protein	P	GO:0016337	cell-cell adhesion
Locus_81	mysn_drome ame: full=myosin heavy non-muscle ame: full=myosin ii ame: full=non-muscle mhc ame: full=zipper protein	C	GO:0030027	lamellipodium
Locus_81	mysn_drome ame: full=myosin heavy non-muscle ame: full=myosin ii ame: full=non-muscle mhc ame: full=zipper protein	C	GO:0031594	neuromuscular junction
Locus_81	mysn_drome ame: full=myosin heavy non-muscle ame: full=myosin ii ame: full=non-muscle mhc ame: full=zipper protein	F	GO:0030898	actin-dependent ATPase activity
Locus_81	mysn_drome ame: full=myosin heavy non-muscle ame: full=myosin ii ame: full=non-muscle mhc ame: full=zipper protein	C	GO:0005829	cytosol
Locus_81	mysn_drome ame: full=myosin heavy non-muscle ame: full=myosin ii ame: full=non-muscle mhc ame: full=zipper protein	P	GO:0015031	protein transport
Locus_81	mysn_drome ame: full=myosin heavy non-muscle ame: full=myosin ii ame: full=non-muscle mhc ame: full=zipper protein	F	GO:0043495	protein anchor
Locus_81	mysn_drome ame: full=myosin heavy non-muscle ame: full=myosin ii ame: full=non-muscle mhc ame: full=zipper protein	P	GO:0048739	cardiac muscle fiber development
Locus_81	mysn_drome ame: full=myosin heavy non-muscle ame: full=myosin ii ame: full=non-muscle mhc ame: full=zipper protein	P	GO:0006200	ATP catabolic process
Locus_81	mysn_drome ame: full=myosin heavy non-muscle ame: full=myosin ii ame: full=non-muscle mhc ame: full=zipper protein	C	GO:0045335	phagocytic vesicle
Locus_81	mysn_drome ame: full=myosin heavy non-muscle ame: full=myosin ii ame: full=non-muscle mhc ame: full=zipper protein	P	GO:0030241	skeletal muscle myosin thick filament assembly
Locus_81	mysn_drome ame: full=myosin heavy non-muscle ame: full=myosin ii ame: full=non-muscle mhc ame: full=zipper protein	F	GO:0031762	follicle-stimulating hormone receptor binding
Locus_81	mysn_drome ame: full=myosin heavy non-muscle ame: full=myosin ii ame: full=non-muscle mhc ame: full=zipper protein	P	GO:0006509	membrane protein ectodomain proteolysis
Locus_81	mysn_drome ame: full=myosin heavy non-muscle ame: full=myosin ii ame: full=non-muscle mhc ame: full=zipper protein	P	GO:0060041	retina development in camera-type eye
Locus_81	mysn_drome ame: full=myosin heavy non-muscle ame: full=myosin ii ame: full=non-muscle mhc ame: full=zipper protein	P	GO:0001768	establishment of T cell polarity
Locus_81	mysn_drome ame: full=myosin heavy non-muscle ame: full=myosin ii ame: full=non-muscle mhc ame: full=zipper protein	C	GO:0030863	cortical cytoskeleton
Locus_81	mysn_drome ame: full=myosin heavy non-muscle ame: full=myosin ii ame: full=non-muscle mhc ame: full=zipper protein	P	GO:0043534	blood vessel endothelial cell migration
Locus_81	mysn_drome ame: full=myosin heavy non-muscle ame: full=myosin ii ame: full=non-muscle mhc ame: full=zipper protein	C	GO:0030424	axon
Locus_81	mysn_drome ame: full=myosin heavy non-muscle ame: full=myosin ii ame: full=non-muscle mhc ame: full=zipper protein	P	GO:0030049	muscle filament sliding
Locus_81	mysn_drome ame: full=myosin heavy non-muscle ame: full=myosin ii ame: full=non-muscle mhc ame: full=zipper protein	P	GO:0021680	cerebellar Purkinje cell layer development
Locus_81	mysn_drome ame: full=myosin heavy non-muscle ame: full=myosin ii ame: full=non-muscle mhc ame: full=zipper protein	P	GO:0007520	myoblast fusion
Locus_81	mysn_drome ame: full=myosin heavy non-muscle ame: full=myosin ii ame: full=non-muscle mhc ame: full=zipper protein	C	GO:0001931	uropod
Locus_81	mysn_drome ame: full=myosin heavy non-muscle ame: full=myosin ii ame: full=non-muscle mhc ame: full=zipper protein	P	GO:0050900	leukocyte migration
Locus_81	mysn_drome ame: full=myosin heavy non-muscle ame: full=myosin ii ame: full=non-muscle mhc ame: full=zipper protein	C	GO:0032982	myosin filament
Locus_81	mysn_drome ame: full=myosin heavy non-muscle ame: full=myosin ii ame: full=non-muscle mhc ame: full=zipper protein	C	GO:0008180	COP9 signalosome
Locus_81	mysn_drome ame: full=myosin heavy non-muscle ame: full=myosin ii ame: full=non-muscle mhc ame: full=zipper protein	C	GO:0032154	cleavage furrow
Locus_81	mysn_drome ame: full=myosin heavy non-muscle ame: full=myosin ii ame: full=non-muscle mhc ame: full=zipper protein	P	GO:0048251	elastic fiber assembly
Locus_81	mysn_drome ame: full=myosin heavy non-muscle ame: full=myosin ii ame: full=non-muscle mhc ame: full=zipper protein	P	GO:0001778	plasma membrane repair
Locus_81	mysn_drome ame: full=myosin heavy non-muscle ame: full=myosin ii ame: full=non-muscle mhc ame: full=zipper protein	C	GO:0005913	cell-cell adherens junction
Locus_81	mysn_drome ame: full=myosin heavy non-muscle ame: full=myosin ii ame: full=non-muscle mhc ame: full=zipper protein	P	GO:0055010	ventricular cardiac muscle tissue morphogenesis
Locus_81	mysn_drome ame: full=myosin heavy non-muscle ame: full=myosin ii ame: full=non-muscle mhc ame: full=zipper protein	F	GO:0005524	ATP binding
Locus_81	mysn_drome ame: full=myosin heavy non-muscle ame: full=myosin ii ame: full=non-muscle mhc ame: full=zipper protein	P	GO:0000281	mitotic cytokinesis
Locus_81	mysn_drome ame: full=myosin heavy non-muscle ame: full=myosin ii ame: full=non-muscle mhc ame: full=zipper protein	C	GO:0001725	stress fiber
Locus_81	mysn_drome ame: full=myosin heavy non-muscle ame: full=myosin ii ame: full=non-muscle mhc ame: full=zipper protein	C	GO:0042470	melanosome
Locus_81	mysn_drome ame: full=myosin heavy non-muscle ame: full=myosin ii ame: full=non-muscle mhc ame: full=zipper protein	C	GO:0005859	muscle myosin complex
Locus_81	mysn_drome ame: full=myosin heavy non-muscle ame: full=myosin ii ame: full=non-muscle mhc ame: full=zipper protein	C	GO:0005819	spindle
Locus_81	mysn_drome ame: full=myosin heavy non-muscle ame: full=myosin ii ame: full=non-muscle mhc ame: full=zipper protein	P	GO:0021592	fourth ventricle development
Locus_81	mysn_drome ame: full=myosin heavy non-muscle ame: full=myosin ii ame: full=non-muscle mhc ame: full=zipper protein	P	GO:0007512	adult heart development
Locus_81	mysn_drome ame: full=myosin heavy non-muscle ame: full=myosin ii ame: full=non-muscle mhc ame: full=zipper protein	F	GO:0019901	protein kinase binding
Locus_81	mysn_drome ame: full=myosin heavy non-muscle ame: full=myosin ii ame: full=non-muscle mhc ame: full=zipper protein	P	GO:0006939	smooth muscle contraction
Locus_81	mysn_drome ame: full=myosin heavy non-muscle ame: full=myosin ii ame: full=non-muscle mhc ame: full=zipper protein	P	GO:0008283	cell proliferation
Locus_81	mysn_drome ame: full=myosin heavy non-muscle ame: full=myosin ii ame: full=non-muscle mhc ame: full=zipper protein	F	GO:0046982	protein heterodimerization activity
Locus_81	mysn_drome ame: full=myosin heavy non-muscle ame: full=myosin ii ame: full=non-muscle mhc ame: full=zipper protein	P	GO:0050766	positive regulation of phagocytosis
Locus_81	mysn_drome ame: full=myosin heavy non-muscle ame: full=myosin ii ame: full=non-muscle mhc ame: full=zipper protein	P	GO:0030224	monocyte differentiation
Locus_81	mysn_drome ame: full=myosin heavy non-muscle ame: full=myosin ii ame: full=non-muscle mhc ame: full=zipper protein	P	GO:0021678	third ventricle development
Locus_81	mysn_drome ame: full=myosin heavy non-muscle ame: full=myosin ii ame: full=non-muscle mhc ame: full=zipper protein	F	GO:0005516	calmodulin binding
Locus_81	mysn_drome ame: full=myosin heavy non-muscle ame: full=myosin ii ame: full=non-muscle mhc ame: full=zipper protein	P	GO:0001525	angiogenesis
Locus_81	mysn_drome ame: full=myosin heavy non-muscle ame: full=myosin ii ame: full=non-muscle mhc ame: full=zipper protein	P	GO:0007229	integrin-mediated signaling pathway
Locus_81	mysn_drome ame: full=myosin heavy non-muscle ame: full=myosin ii ame: full=non-muscle mhc ame: full=zipper protein	F	GO:0051015	actin filament binding
Locus_81	mysn_drome ame: full=myosin heavy non-muscle ame: full=myosin ii ame: full=non-muscle mhc ame: full=zipper protein	F	GO:0008307	structural constituent of muscle
Locus_81	mysn_drome ame: full=myosin heavy non-muscle ame: full=myosin ii ame: full=non-muscle mhc ame: full=zipper protein	P	GO:0007097	nuclear migration
Locus_81	mysn_drome ame: full=myosin heavy non-muscle ame: full=myosin ii ame: full=non-muscle mhc ame: full=zipper protein	P	GO:0055003	cardiac myofibril assembly
Locus_81	mysn_drome ame: full=myosin heavy non-muscle ame: full=myosin ii ame: full=non-muscle mhc ame: full=zipper protein	F	GO:0005391	sodium:potassium-exchanging ATPase activity
Locus_81	mysn_drome ame: full=myosin heavy non-muscle ame: full=myosin ii ame: full=non-muscle mhc ame: full=zipper protein	P	GO:0008360	regulation of cell shape
Locus_81	mysn_drome ame: full=myosin heavy non-muscle ame: full=myosin ii ame: full=non-muscle mhc ame: full=zipper protein	C	GO:0030018	Z disc
Locus_81	mysn_drome ame: full=myosin heavy non-muscle ame: full=myosin ii ame: full=non-muscle mhc ame: full=zipper protein	F	GO:0043531	ADP binding
Locus_81	mysn_drome ame: full=myosin heavy non-muscle ame: full=myosin ii ame: full=non-muscle mhc ame: full=zipper protein	C	GO:0043025	neuronal cell body
Locus_81	mysn_drome ame: full=myosin heavy non-muscle ame: full=myosin ii ame: full=non-muscle mhc ame: full=zipper protein	C	GO:0008305	integrin complex
Locus_81	mysn_drome ame: full=myosin heavy non-muscle ame: full=myosin ii ame: full=non-muscle mhc ame: full=zipper protein	C	GO:0001726	ruffle
Locus_81	mysn_drome ame: full=myosin heavy non-muscle ame: full=myosin ii ame: full=non-muscle mhc ame: full=zipper protein	C	GO:0005768	endosome
Locus_81	mysn_drome ame: full=myosin heavy non-muscle ame: full=myosin ii ame: full=non-muscle mhc ame: full=zipper protein	C	GO:0043197	dendritic spine
Locus_81	mysn_drome ame: full=myosin heavy non-muscle ame: full=myosin ii ame: full=non-muscle mhc ame: full=zipper protein	C	GO:0030485	smooth muscle contractile fiber
Locus_81	mysn_drome ame: full=myosin heavy non-muscle ame: full=myosin ii ame: full=non-muscle mhc ame: full=zipper protein	P	GO:0001764	neuron migration
Locus_81	mysn_drome ame: full=myosin heavy non-muscle ame: full=myosin ii ame: full=non-muscle mhc ame: full=zipper protein	C	GO:0016328	lateral plasma membrane
Locus_81	mysn_drome ame: full=myosin heavy non-muscle ame: full=myosin ii ame: full=non-muscle mhc ame: full=zipper protein	P	GO:0038032	termination of G-protein coupled receptor signaling pathway
Locus_85	arp2_xentr ame: full=actin-related protein 2 ame: full=actin-like protein 2	C	GO:0030478	actin cap
Locus_85	arp2_xentr ame: full=actin-related protein 2 ame: full=actin-like protein 2	F	GO:0003735	structural constituent of ribosome
Locus_85	arp2_xentr ame: full=actin-related protein 2 ame: full=actin-like protein 2	P	GO:0009825	multidimensional cell growth
Locus_85	arp2_xentr ame: full=actin-related protein 2 ame: full=actin-like protein 2	P	GO:0002119	nematode larval development
Locus_85	arp2_xentr ame: full=actin-related protein 2 ame: full=actin-like protein 2	P	GO:0051653	spindle localization
Locus_85	arp2_xentr ame: full=actin-related protein 2 ame: full=actin-like protein 2	P	GO:0043652	engulfment of apoptotic cell
Locus_85	arp2_xentr ame: full=actin-related protein 2 ame: full=actin-like protein 2	C	GO:0009570	chloroplast stroma
Locus_85	arp2_xentr ame: full=actin-related protein 2 ame: full=actin-like protein 2	P	GO:0052541	plant-type cell wall cellulose metabolic process
Locus_85	arp2_xentr ame: full=actin-related protein 2 ame: full=actin-like protein 2	P	GO:0007126	meiosis
Locus_85	arp2_xentr ame: full=actin-related protein 2 ame: full=actin-like protein 2	C	GO:0005884	actin filament
Locus_85	arp2_xentr ame: full=actin-related protein 2 ame: full=actin-like protein 2	F	GO:0005200	structural constituent of cytoskeleton
Locus_85	arp2_xentr ame: full=actin-related protein 2 ame: full=actin-like protein 2	P	GO:0016482	cytoplasmic transport
Locus_85	arp2_xentr ame: full=actin-related protein 2 ame: full=actin-like protein 2	P	GO:0038096	Fc-gamma receptor signaling pathway involved in phagocytosis
Locus_85	arp2_xentr ame: full=actin-related protein 2 ame: full=actin-like protein 2	C	GO:0009506	plasmodesma
Locus_85	arp2_xentr ame: full=actin-related protein 2 ame: full=actin-like protein 2	P	GO:0007163	establishment or maintenance of cell polarity
Locus_85	arp2_xentr ame: full=actin-related protein 2 ame: full=actin-like protein 2	C	GO:0009941	chloroplast envelope
Locus_85	arp2_xentr ame: full=actin-related protein 2 ame: full=actin-like protein 2	P	GO:0009165	nucleotide biosynthetic process
Locus_85	arp2_xentr ame: full=actin-related protein 2 ame: full=actin-like protein 2	P	GO:0010090	trichome morphogenesis
Locus_85	arp2_xentr ame: full=actin-related protein 2 ame: full=actin-like protein 2	P	GO:0040010	positive regulation of growth rate
Locus_85	arp2_xentr ame: full=actin-related protein 2 ame: full=actin-like protein 2	P	GO:0006898	receptor-mediated endocytosis
Locus_85	arp2_xentr ame: full=actin-related protein 2 ame: full=actin-like protein 2	C	GO:0042995	cell projection
Locus_85	arp2_xentr ame: full=actin-related protein 2 ame: full=actin-like protein 2	P	GO:0045087	innate immune response
Locus_85	arp2_xentr ame: full=actin-related protein 2 ame: full=actin-like protein 2	C	GO:0022625	cytosolic large ribosomal subunit
Locus_85	arp2_xentr ame: full=actin-related protein 2 ame: full=actin-like protein 2	C	GO:0005886	plasma membrane
Locus_85	arp2_xentr ame: full=actin-related protein 2 ame: full=actin-like protein 2	P	GO:0009792	embryo development ending in birth or egg hatching
Locus_85	arp2_xentr ame: full=actin-related protein 2 ame: full=actin-like protein 2	C	GO:0005739	mitochondrion
Locus_85	arp2_xentr ame: full=actin-related protein 2 ame: full=actin-like protein 2	P	GO:0034314	Arp2/3 complex-mediated actin nucleation
Locus_85	arp2_xentr ame: full=actin-related protein 2 ame: full=actin-like protein 2	F	GO:0005524	ATP binding
Locus_85	arp2_xentr ame: full=actin-related protein 2 ame: full=actin-like protein 2	P	GO:0052546	cell wall pectin metabolic process
Locus_85	arp2_xentr ame: full=actin-related protein 2 ame: full=actin-like protein 2	P	GO:0016331	morphogenesis of embryonic epithelium
Locus_85	arp2_xentr ame: full=actin-related protein 2 ame: full=actin-like protein 2	P	GO:0010631	epithelial cell migration
Locus_85	arp2_xentr ame: full=actin-related protein 2 ame: full=actin-like protein 2	P	GO:0008356	asymmetric cell division
Locus_85	arp2_xentr ame: full=actin-related protein 2 ame: full=actin-like protein 2	C	GO:0005885	Arp2/3 protein complex
Locus_85	arp2_xentr ame: full=actin-related protein 2 ame: full=actin-like protein 2	P	GO:0006412	translation
Locus_85	arp2_xentr ame: full=actin-related protein 2 ame: full=actin-like protein 2	F	GO:0003779	actin binding
Locus_85	arp2_xentr ame: full=actin-related protein 2 ame: full=actin-like protein 2	P	GO:0033206	meiotic cytokinesis
Locus_86	irf2_sighi ame: full=interferon regulatory factor 2 short=irf-2	P	GO:0006915	apoptotic process
Locus_86	irf2_sighi ame: full=interferon regulatory factor 2 short=irf-2	P	GO:0045404	positive regulation of interleukin-4 biosynthetic process
Locus_86	irf2_sighi ame: full=interferon regulatory factor 2 short=irf-2	P	GO:0045629	negative regulation of T-helper 2 cell differentiation
Locus_86	irf2_sighi ame: full=interferon regulatory factor 2 short=irf-2	P	GO:0042742	defense response to bacterium
Locus_86	irf2_sighi ame: full=interferon regulatory factor 2 short=irf-2	P	GO:0045084	positive regulation of interleukin-12 biosynthetic process
Locus_86	irf2_sighi ame: full=interferon regulatory factor 2 short=irf-2	P	GO:0035458	cellular response to interferon-beta
Locus_86	irf2_sighi ame: full=interferon regulatory factor 2 short=irf-2	P	GO:0010942	positive regulation of cell death
Locus_86	irf2_sighi ame: full=interferon regulatory factor 2 short=irf-2	P	GO:0007050	cell cycle arrest
Locus_86	irf2_sighi ame: full=interferon regulatory factor 2 short=irf-2	P	GO:0043966	histone H3 acetylation
Locus_86	irf2_sighi ame: full=interferon regulatory factor 2 short=irf-2	P	GO:2000564	regulation of CD8-positive, alpha-beta T cell proliferation
Locus_86	irf2_sighi ame: full=interferon regulatory factor 2 short=irf-2	P	GO:0043967	histone H4 acetylation
Locus_86	irf2_sighi ame: full=interferon regulatory factor 2 short=irf-2	P	GO:0007565	female pregnancy
Locus_86	irf2_sighi ame: full=interferon regulatory factor 2 short=irf-2	C	GO:0005925	focal adhesion
Locus_86	irf2_sighi ame: full=interferon regulatory factor 2 short=irf-2	P	GO:0071300	cellular response to retinoic acid
Locus_86	irf2_sighi ame: full=interferon regulatory factor 2 short=irf-2	P	GO:0071260	cellular response to mechanical stimulus
Locus_86	irf2_sighi ame: full=interferon regulatory factor 2 short=irf-2	P	GO:0045086	positive regulation of interleukin-2 biosynthetic process
Locus_86	irf2_sighi ame: full=interferon regulatory factor 2 short=irf-2	P	GO:0007596	blood coagulation
Locus_86	irf2_sighi ame: full=interferon regulatory factor 2 short=irf-2	P	GO:0071356	cellular response to tumor necrosis factor
Locus_86	irf2_sighi ame: full=interferon regulatory factor 2 short=irf-2	P	GO:0045944	positive regulation of transcription from RNA polymerase II promoter
Locus_86	irf2_sighi ame: full=interferon regulatory factor 2 short=irf-2	P	GO:0071359	cellular response to dsRNA
Locus_86	irf2_sighi ame: full=interferon regulatory factor 2 short=irf-2	P	GO:0008285	negative regulation of cell proliferation
Locus_86	irf2_sighi ame: full=interferon regulatory factor 2 short=irf-2	P	GO:0043374	CD8-positive, alpha-beta T cell differentiation
Locus_86	irf2_sighi ame: full=interferon regulatory factor 2 short=irf-2	P	GO:0043011	myeloid dendritic cell differentiation
Locus_86	irf2_sighi ame: full=interferon regulatory factor 2 short=irf-2	C	GO:0005654	nucleoplasm
Locus_86	irf2_sighi ame: full=interferon regulatory factor 2 short=irf-2	C	GO:0000788	nuclear nucleosome
Locus_86	irf2_sighi ame: full=interferon regulatory factor 2 short=irf-2	P	GO:0045082	positive regulation of interleukin-10 biosynthetic process
Locus_86	irf2_sighi ame: full=interferon regulatory factor 2 short=irf-2	P	GO:0042512	negative regulation of tyrosine phosphorylation of Stat1 protein
Locus_86	irf2_sighi ame: full=interferon regulatory factor 2 short=irf-2	F	GO:0003700	sequence-specific DNA binding transcription factor activity
Locus_86	irf2_sighi ame: full=interferon regulatory factor 2 short=irf-2	P	GO:0051607	defense response to virus
Locus_86	irf2_sighi ame: full=interferon regulatory factor 2 short=irf-2	P	GO:0018022	peptidyl-lysine methylation
Locus_86	irf2_sighi ame: full=interferon regulatory factor 2 short=irf-2	P	GO:0032728	positive regulation of interferon-beta production
Locus_86	irf2_sighi ame: full=interferon regulatory factor 2 short=irf-2	P	GO:0060416	response to growth hormone stimulus
Locus_86	irf2_sighi ame: full=interferon regulatory factor 2 short=irf-2	P	GO:0060333	interferon-gamma-mediated signaling pathway
Locus_86	irf2_sighi ame: full=interferon regulatory factor 2 short=irf-2	C	GO:0005829	cytosol
Locus_86	irf2_sighi ame: full=interferon regulatory factor 2 short=irf-2	C	GO:0005730	nucleolus
Locus_86	irf2_sighi ame: full=interferon regulatory factor 2 short=irf-2	P	GO:0034122	negative regulation of toll-like receptor signaling pathway
Locus_86	irf2_sighi ame: full=interferon regulatory factor 2 short=irf-2	P	GO:0071375	cellular response to peptide hormone stimulus
Locus_86	irf2_sighi ame: full=interferon regulatory factor 2 short=irf-2	P	GO:0071222	cellular response to lipopolysaccharide
Locus_86	irf2_sighi ame: full=interferon regulatory factor 2 short=irf-2	P	GO:0042832	defense response to protozoan
Locus_86	irf2_sighi ame: full=interferon regulatory factor 2 short=irf-2	P	GO:0007249	I-kappaB kinase/NF-kappaB cascade
Locus_86	irf2_sighi ame: full=interferon regulatory factor 2 short=irf-2	F	GO:0016279	protein-lysine N-methyltransferase activity
Locus_86	irf2_sighi ame: full=interferon regulatory factor 2 short=irf-2	P	GO:0044130	negative regulation of growth of symbiont in host
Locus_86	irf2_sighi ame: full=interferon regulatory factor 2 short=irf-2	P	GO:0000122	negative regulation of transcription from RNA polymerase II promoter
Locus_86	irf2_sighi ame: full=interferon regulatory factor 2 short=irf-2	P	GO:0032735	positive regulation of interleukin-12 production
Locus_86	irf2_sighi ame: full=interferon regulatory factor 2 short=irf-2	F	GO:0000978	RNA polymerase II core promoter proximal region sequence-specific DNA binding
Locus_86	irf2_sighi ame: full=interferon regulatory factor 2 short=irf-2	P	GO:0009408	response to heat
Locus_86	irf2_sighi ame: full=interferon regulatory factor 2 short=irf-2	P	GO:0032729	positive regulation of interferon-gamma production
Locus_86	irf2_sighi ame: full=interferon regulatory factor 2 short=irf-2	P	GO:0072540	T-helper 17 cell lineage commitment
Locus_86	irf2_sighi ame: full=interferon regulatory factor 2 short=irf-2	P	GO:0043388	positive regulation of DNA binding
Locus_86	irf2_sighi ame: full=interferon regulatory factor 2 short=irf-2	P	GO:0032825	positive regulation of natural killer cell differentiation
Locus_86	irf2_sighi ame: full=interferon regulatory factor 2 short=irf-2	F	GO:0005515	protein binding
Locus_86	irf2_sighi ame: full=interferon regulatory factor 2 short=irf-2	P	GO:0006909	phagocytosis
Locus_86	irf2_sighi ame: full=interferon regulatory factor 2 short=irf-2	P	GO:0060337	type I interferon-mediated signaling pathway
Locus_86	irf2_sighi ame: full=interferon regulatory factor 2 short=irf-2	P	GO:0034124	regulation of MyD88-dependent toll-like receptor signaling pathway
Locus_86	irf2_sighi ame: full=interferon regulatory factor 2 short=irf-2	P	GO:0045590	negative regulation of regulatory T cell differentiation
Locus_86	irf2_sighi ame: full=interferon regulatory factor 2 short=irf-2	P	GO:0045368	positive regulation of interleukin-13 biosynthetic process
Locus_86	irf2_sighi ame: full=interferon regulatory factor 2 short=irf-2	P	GO:0071347	cellular response to interleukin-1
Locus_86	irf2_sighi ame: full=interferon regulatory factor 2 short=irf-2	P	GO:0045627	positive regulation of T-helper 1 cell differentiation
Locus_86	irf2_sighi ame: full=interferon regulatory factor 2 short=irf-2	P	GO:0060261	positive regulation of transcription initiation from RNA polymerase II promoter
Locus_88	rl15_rat ame: full=60s ribosomal protein l15 gi	F	GO:0003735	structural constituent of ribosome
Locus_88	rl15_rat ame: full=60s ribosomal protein l15 gi	C	GO:0022625	cytosolic large ribosomal subunit
Locus_88	rl15_rat ame: full=60s ribosomal protein l15 gi	P	GO:0006412	translation
Locus_89	dhe3_mouse ame: full=glutamate dehydrogenase mitochondrial short=gdh 1 flags: precursor	P	GO:0006066	alcohol metabolic process
Locus_89	dhe3_mouse ame: full=glutamate dehydrogenase mitochondrial short=gdh 1 flags: precursor	P	GO:0032024	positive regulation of insulin secretion
Locus_89	dhe3_mouse ame: full=glutamate dehydrogenase mitochondrial short=gdh 1 flags: precursor	P	GO:0006641	triglyceride metabolic process
Locus_89	dhe3_mouse ame: full=glutamate dehydrogenase mitochondrial short=gdh 1 flags: precursor	P	GO:0006006	glucose metabolic process
Locus_89	dhe3_mouse ame: full=glutamate dehydrogenase mitochondrial short=gdh 1 flags: precursor	F	GO:0005525	GTP binding
Locus_89	dhe3_mouse ame: full=glutamate dehydrogenase mitochondrial short=gdh 1 flags: precursor	F	GO:0042803	protein homodimerization activity
Locus_89	dhe3_mouse ame: full=glutamate dehydrogenase mitochondrial short=gdh 1 flags: precursor	P	GO:0072350	tricarboxylic acid metabolic process
Locus_89	dhe3_mouse ame: full=glutamate dehydrogenase mitochondrial short=gdh 1 flags: precursor	P	GO:0046693	sperm storage
Locus_89	dhe3_mouse ame: full=glutamate dehydrogenase mitochondrial short=gdh 1 flags: precursor	P	GO:0006116	NADH oxidation
Locus_89	dhe3_mouse ame: full=glutamate dehydrogenase mitochondrial short=gdh 1 flags: precursor	F	GO:0008812	choline dehydrogenase activity
Locus_89	dhe3_mouse ame: full=glutamate dehydrogenase mitochondrial short=gdh 1 flags: precursor	F	GO:0005507	copper ion binding
Locus_89	dhe3_mouse ame: full=glutamate dehydrogenase mitochondrial short=gdh 1 flags: precursor	P	GO:0006537	glutamate biosynthetic process
Locus_89	dhe3_mouse ame: full=glutamate dehydrogenase mitochondrial short=gdh 1 flags: precursor	C	GO:0005774	vacuolar membrane
Locus_89	dhe3_mouse ame: full=glutamate dehydrogenase mitochondrial short=gdh 1 flags: precursor	F	GO:0070728	leucine binding
Locus_89	dhe3_mouse ame: full=glutamate dehydrogenase mitochondrial short=gdh 1 flags: precursor	C	GO:0009331	glycerol-3-phosphate dehydrogenase complex
Locus_89	dhe3_mouse ame: full=glutamate dehydrogenase mitochondrial short=gdh 1 flags: precursor	P	GO:0006127	glycerophosphate shuttle
Locus_89	dhe3_mouse ame: full=glutamate dehydrogenase mitochondrial short=gdh 1 flags: precursor	P	GO:0007629	flight behavior
Locus_89	dhe3_mouse ame: full=glutamate dehydrogenase mitochondrial short=gdh 1 flags: precursor	F	GO:0050660	flavin adenine dinucleotide binding
Locus_89	dhe3_mouse ame: full=glutamate dehydrogenase mitochondrial short=gdh 1 flags: precursor	P	GO:0009651	response to salt stress
Locus_89	dhe3_mouse ame: full=glutamate dehydrogenase mitochondrial short=gdh 1 flags: precursor	P	GO:0006541	glutamine metabolic process
Locus_89	dhe3_mouse ame: full=glutamate dehydrogenase mitochondrial short=gdh 1 flags: precursor	C	GO:0005759	mitochondrial matrix
Locus_89	dhe3_mouse ame: full=glutamate dehydrogenase mitochondrial short=gdh 1 flags: precursor	P	GO:0010044	response to aluminum ion
Locus_89	dhe3_mouse ame: full=glutamate dehydrogenase mitochondrial short=gdh 1 flags: precursor	P	GO:0009060	aerobic respiration
Locus_89	dhe3_mouse ame: full=glutamate dehydrogenase mitochondrial short=gdh 1 flags: precursor	P	GO:0051171	regulation of nitrogen compound metabolic process
Locus_89	dhe3_mouse ame: full=glutamate dehydrogenase mitochondrial short=gdh 1 flags: precursor	P	GO:0009646	response to absence of light
Locus_89	dhe3_mouse ame: full=glutamate dehydrogenase mitochondrial short=gdh 1 flags: precursor	C	GO:0005811	lipid particle
Locus_89	dhe3_mouse ame: full=glutamate dehydrogenase mitochondrial short=gdh 1 flags: precursor	F	GO:0004352	glutamate dehydrogenase (NAD+) activity
Locus_89	dhe3_mouse ame: full=glutamate dehydrogenase mitochondrial short=gdh 1 flags: precursor	C	GO:0031430	M band
Locus_89	dhe3_mouse ame: full=glutamate dehydrogenase mitochondrial short=gdh 1 flags: precursor	F	GO:0008270	zinc ion binding
Locus_89	dhe3_mouse ame: full=glutamate dehydrogenase mitochondrial short=gdh 1 flags: precursor	F	GO:0005524	ATP binding
Locus_89	dhe3_mouse ame: full=glutamate dehydrogenase mitochondrial short=gdh 1 flags: precursor	F	GO:0004344	glucose dehydrogenase activity
Locus_89	dhe3_mouse ame: full=glutamate dehydrogenase mitochondrial short=gdh 1 flags: precursor	F	GO:0004367	glycerol-3-phosphate dehydrogenase [NAD+] activity
Locus_89	dhe3_mouse ame: full=glutamate dehydrogenase mitochondrial short=gdh 1 flags: precursor	P	GO:0046168	glycerol-3-phosphate catabolic process
Locus_89	dhe3_mouse ame: full=glutamate dehydrogenase mitochondrial short=gdh 1 flags: precursor	P	GO:0008364	pupal chitin-based cuticle development
Locus_89	dhe3_mouse ame: full=glutamate dehydrogenase mitochondrial short=gdh 1 flags: precursor	F	GO:0050897	cobalt ion binding
Locus_89	dhe3_mouse ame: full=glutamate dehydrogenase mitochondrial short=gdh 1 flags: precursor	P	GO:0046686	response to cadmium ion
Locus_89	dhe3_mouse ame: full=glutamate dehydrogenase mitochondrial short=gdh 1 flags: precursor	F	GO:0004353	glutamate dehydrogenase [NAD(P)+] activity
Locus_89	dhe3_mouse ame: full=glutamate dehydrogenase mitochondrial short=gdh 1 flags: precursor	F	GO:0070403	NAD+ binding
Locus_89	dhe3_mouse ame: full=glutamate dehydrogenase mitochondrial short=gdh 1 flags: precursor	C	GO:0030018	Z disc
Locus_89	dhe3_mouse ame: full=glutamate dehydrogenase mitochondrial short=gdh 1 flags: precursor	C	GO:0005743	mitochondrial inner membrane
Locus_89	dhe3_mouse ame: full=glutamate dehydrogenase mitochondrial short=gdh 1 flags: precursor	F	GO:0019899	enzyme binding
Locus_89	dhe3_mouse ame: full=glutamate dehydrogenase mitochondrial short=gdh 1 flags: precursor	F	GO:0043531	ADP binding
Locus_89	dhe3_mouse ame: full=glutamate dehydrogenase mitochondrial short=gdh 1 flags: precursor	P	GO:0019551	glutamate catabolic process to 2-oxoglutarate
Locus_89	dhe3_mouse ame: full=glutamate dehydrogenase mitochondrial short=gdh 1 flags: precursor	P	GO:0007616	long-term memory
Locus_89	dhe3_mouse ame: full=glutamate dehydrogenase mitochondrial short=gdh 1 flags: precursor	C	GO:0005576	extracellular region
Locus_90	wos2_schpo ame: full=protein wos2 ame: full=p21	P	GO:0060430	lung saccule development
Locus_90	wos2_schpo ame: full=protein wos2 ame: full=p21	P	GO:0000003	reproduction
Locus_90	wos2_schpo ame: full=protein wos2 ame: full=p21	F	GO:0050220	prostaglandin-E synthase activity
Locus_90	wos2_schpo ame: full=protein wos2 ame: full=p21	P	GO:0042921	glucocorticoid receptor signaling pathway
Locus_90	wos2_schpo ame: full=protein wos2 ame: full=p21	P	GO:0070389	chaperone cofactor-dependent protein refolding
Locus_90	wos2_schpo ame: full=protein wos2 ame: full=p21	P	GO:0008283	cell proliferation
Locus_90	wos2_schpo ame: full=protein wos2 ame: full=p21	P	GO:0006259	DNA metabolic process
Locus_90	wos2_schpo ame: full=protein wos2 ame: full=p21	C	GO:0005697	telomerase holoenzyme complex
Locus_90	wos2_schpo ame: full=protein wos2 ame: full=p21	C	GO:0005730	nucleolus
Locus_90	wos2_schpo ame: full=protein wos2 ame: full=p21	C	GO:0005829	cytosol
Locus_90	wos2_schpo ame: full=protein wos2 ame: full=p21	C	GO:0030016	myofibril
Locus_90	wos2_schpo ame: full=protein wos2 ame: full=p21	F	GO:0003720	telomerase activity
Locus_90	wos2_schpo ame: full=protein wos2 ame: full=p21	P	GO:0009792	embryo development ending in birth or egg hatching
Locus_90	wos2_schpo ame: full=protein wos2 ame: full=p21	P	GO:0001516	prostaglandin biosynthetic process
Locus_90	wos2_schpo ame: full=protein wos2 ame: full=p21	P	GO:0005978	glycogen biosynthetic process
Locus_90	wos2_schpo ame: full=protein wos2 ame: full=p21	F	GO:0051082	unfolded protein binding
Locus_90	wos2_schpo ame: full=protein wos2 ame: full=p21	P	GO:0043588	skin development
Locus_90	wos2_schpo ame: full=protein wos2 ame: full=p21	P	GO:0019369	arachidonic acid metabolic process
Locus_91	dock9_human ame: full=dedicator of cytokinesis protein 9 ame: full=cdc42 guanine nucleotide exchange factor zizimin-1	P	GO:0033138	positive regulation of peptidyl-serine phosphorylation
Locus_91	dock9_human ame: full=dedicator of cytokinesis protein 9 ame: full=cdc42 guanine nucleotide exchange factor zizimin-1	P	GO:0045200	establishment of neuroblast polarity
Locus_91	dock9_human ame: full=dedicator of cytokinesis protein 9 ame: full=cdc42 guanine nucleotide exchange factor zizimin-1	F	GO:0005089	Rho guanyl-nucleotide exchange factor activity
Locus_91	dock9_human ame: full=dedicator of cytokinesis protein 9 ame: full=cdc42 guanine nucleotide exchange factor zizimin-1	C	GO:0030426	growth cone
Locus_91	dock9_human ame: full=dedicator of cytokinesis protein 9 ame: full=cdc42 guanine nucleotide exchange factor zizimin-1	C	GO:0005829	cytosol
Locus_91	dock9_human ame: full=dedicator of cytokinesis protein 9 ame: full=cdc42 guanine nucleotide exchange factor zizimin-1	P	GO:0051179	localization
Locus_91	dock9_human ame: full=dedicator of cytokinesis protein 9 ame: full=cdc42 guanine nucleotide exchange factor zizimin-1	P	GO:0007596	blood coagulation
Locus_91	dock9_human ame: full=dedicator of cytokinesis protein 9 ame: full=cdc42 guanine nucleotide exchange factor zizimin-1	C	GO:0030424	axon
Locus_91	dock9_human ame: full=dedicator of cytokinesis protein 9 ame: full=cdc42 guanine nucleotide exchange factor zizimin-1	P	GO:0007409	axonogenesis
Locus_91	dock9_human ame: full=dedicator of cytokinesis protein 9 ame: full=cdc42 guanine nucleotide exchange factor zizimin-1	P	GO:0032863	activation of Rac GTPase activity
Locus_91	dock9_human ame: full=dedicator of cytokinesis protein 9 ame: full=cdc42 guanine nucleotide exchange factor zizimin-1	C	GO:0008180	COP9 signalosome
Locus_91	dock9_human ame: full=dedicator of cytokinesis protein 9 ame: full=cdc42 guanine nucleotide exchange factor zizimin-1	P	GO:0000226	microtubule cytoskeleton organization
Locus_91	dock9_human ame: full=dedicator of cytokinesis protein 9 ame: full=cdc42 guanine nucleotide exchange factor zizimin-1	C	GO:0045178	basal part of cell
Locus_91	dock9_human ame: full=dedicator of cytokinesis protein 9 ame: full=cdc42 guanine nucleotide exchange factor zizimin-1	P	GO:0043473	pigmentation
Locus_91	dock9_human ame: full=dedicator of cytokinesis protein 9 ame: full=cdc42 guanine nucleotide exchange factor zizimin-1	P	GO:0006928	cellular component movement
Locus_91	dock9_human ame: full=dedicator of cytokinesis protein 9 ame: full=cdc42 guanine nucleotide exchange factor zizimin-1	P	GO:0040011	locomotion
Locus_91	dock9_human ame: full=dedicator of cytokinesis protein 9 ame: full=cdc42 guanine nucleotide exchange factor zizimin-1	F	GO:0048365	Rac GTPase binding
Locus_91	dock9_human ame: full=dedicator of cytokinesis protein 9 ame: full=cdc42 guanine nucleotide exchange factor zizimin-1	P	GO:0007264	small GTPase mediated signal transduction
Locus_95	ddx21_human ame: full=nucleolar rna helicase 2 ame: full=dead box protein 21 ame: full=gu-alpha ame: full=nucleolar rna helicase gu ame: full=nucleolar rna helicase ii ame: full=rh ii gu	P	GO:0009615	response to virus
Locus_95	ddx21_human ame: full=nucleolar rna helicase 2 ame: full=dead box protein 21 ame: full=gu-alpha ame: full=nucleolar rna helicase gu ame: full=nucleolar rna helicase ii ame: full=rh ii gu	C	GO:0009941	chloroplast envelope
Locus_95	ddx21_human ame: full=nucleolar rna helicase 2 ame: full=dead box protein 21 ame: full=gu-alpha ame: full=nucleolar rna helicase gu ame: full=nucleolar rna helicase ii ame: full=rh ii gu	F	GO:0005515	protein binding
Locus_95	ddx21_human ame: full=nucleolar rna helicase 2 ame: full=dead box protein 21 ame: full=gu-alpha ame: full=nucleolar rna helicase gu ame: full=nucleolar rna helicase ii ame: full=rh ii gu	P	GO:0009414	response to water deprivation
Locus_95	ddx21_human ame: full=nucleolar rna helicase 2 ame: full=dead box protein 21 ame: full=gu-alpha ame: full=nucleolar rna helicase gu ame: full=nucleolar rna helicase ii ame: full=rh ii gu	F	GO:0000166	nucleotide binding
Locus_95	ddx21_human ame: full=nucleolar rna helicase 2 ame: full=dead box protein 21 ame: full=gu-alpha ame: full=nucleolar rna helicase gu ame: full=nucleolar rna helicase ii ame: full=rh ii gu	P	GO:0009651	response to salt stress
Locus_95	ddx21_human ame: full=nucleolar rna helicase 2 ame: full=dead box protein 21 ame: full=gu-alpha ame: full=nucleolar rna helicase gu ame: full=nucleolar rna helicase ii ame: full=rh ii gu	C	GO:0005618	cell wall
Locus_95	ddx21_human ame: full=nucleolar rna helicase 2 ame: full=dead box protein 21 ame: full=gu-alpha ame: full=nucleolar rna helicase gu ame: full=nucleolar rna helicase ii ame: full=rh ii gu	F	GO:0043167	ion binding
Locus_95	ddx21_human ame: full=nucleolar rna helicase 2 ame: full=dead box protein 21 ame: full=gu-alpha ame: full=nucleolar rna helicase gu ame: full=nucleolar rna helicase ii ame: full=rh ii gu	C	GO:0005730	nucleolus
Locus_95	ddx21_human ame: full=nucleolar rna helicase 2 ame: full=dead box protein 21 ame: full=gu-alpha ame: full=nucleolar rna helicase gu ame: full=nucleolar rna helicase ii ame: full=rh ii gu	C	GO:0009570	chloroplast stroma
Locus_95	ddx21_human ame: full=nucleolar rna helicase 2 ame: full=dead box protein 21 ame: full=gu-alpha ame: full=nucleolar rna helicase gu ame: full=nucleolar rna helicase ii ame: full=rh ii gu	C	GO:0043234	protein complex
Locus_95	ddx21_human ame: full=nucleolar rna helicase 2 ame: full=dead box protein 21 ame: full=gu-alpha ame: full=nucleolar rna helicase gu ame: full=nucleolar rna helicase ii ame: full=rh ii gu	F	GO:0003677	DNA binding
Locus_95	ddx21_human ame: full=nucleolar rna helicase 2 ame: full=dead box protein 21 ame: full=gu-alpha ame: full=nucleolar rna helicase gu ame: full=nucleolar rna helicase ii ame: full=rh ii gu	P	GO:0009409	response to cold
Locus_95	ddx21_human ame: full=nucleolar rna helicase 2 ame: full=dead box protein 21 ame: full=gu-alpha ame: full=nucleolar rna helicase gu ame: full=nucleolar rna helicase ii ame: full=rh ii gu	F	GO:0003725	double-stranded RNA binding
Locus_95	ddx21_human ame: full=nucleolar rna helicase 2 ame: full=dead box protein 21 ame: full=gu-alpha ame: full=nucleolar rna helicase gu ame: full=nucleolar rna helicase ii ame: full=rh ii gu	C	GO:0005886	plasma membrane
Locus_95	ddx21_human ame: full=nucleolar rna helicase 2 ame: full=dead box protein 21 ame: full=gu-alpha ame: full=nucleolar rna helicase gu ame: full=nucleolar rna helicase ii ame: full=rh ii gu	F	GO:0004004	ATP-dependent RNA helicase activity
Locus_95	ddx21_human ame: full=nucleolar rna helicase 2 ame: full=dead box protein 21 ame: full=gu-alpha ame: full=nucleolar rna helicase gu ame: full=nucleolar rna helicase ii ame: full=rh ii gu	P	GO:0000373	Group II intron splicing
Locus_95	ddx21_human ame: full=nucleolar rna helicase 2 ame: full=dead box protein 21 ame: full=gu-alpha ame: full=nucleolar rna helicase gu ame: full=nucleolar rna helicase ii ame: full=rh ii gu	P	GO:0043330	response to exogenous dsRNA
Locus_95	ddx21_human ame: full=nucleolar rna helicase 2 ame: full=dead box protein 21 ame: full=gu-alpha ame: full=nucleolar rna helicase gu ame: full=nucleolar rna helicase ii ame: full=rh ii gu	C	GO:0005739	mitochondrion
Locus_97	myef2_mouse ame: full=myelin expression factor 2 short=mef-2 short= -2	P	GO:0006810	transport
Locus_97	myef2_mouse ame: full=myelin expression factor 2 short=mef-2 short= -2	P	GO:0006413	translational initiation
Locus_97	myef2_mouse ame: full=myelin expression factor 2 short=mef-2 short= -2	P	GO:1900151	regulation of nuclear-transcribed mRNA catabolic process, deadenylation-dependent decay
Locus_97	myef2_mouse ame: full=myelin expression factor 2 short=mef-2 short= -2	F	GO:0003823	antigen binding
Locus_97	myef2_mouse ame: full=myelin expression factor 2 short=mef-2 short= -2	C	GO:0005794	Golgi apparatus
Locus_97	myef2_mouse ame: full=myelin expression factor 2 short=mef-2 short= -2	C	GO:0005730	nucleolus
Locus_97	myef2_mouse ame: full=myelin expression factor 2 short=mef-2 short= -2	P	GO:0050896	response to stimulus
Locus_97	myef2_mouse ame: full=myelin expression factor 2 short=mef-2 short= -2	P	GO:0014902	myotube differentiation
Locus_97	myef2_mouse ame: full=myelin expression factor 2 short=mef-2 short= -2	C	GO:0071013	catalytic step 2 spliceosome
Locus_97	myef2_mouse ame: full=myelin expression factor 2 short=mef-2 short= -2	F	GO:0019904	protein domain specific binding
Locus_97	myef2_mouse ame: full=myelin expression factor 2 short=mef-2 short= -2	P	GO:0006417	regulation of translation
Locus_97	myef2_mouse ame: full=myelin expression factor 2 short=mef-2 short= -2	C	GO:0016363	nuclear matrix
Locus_97	myef2_mouse ame: full=myelin expression factor 2 short=mef-2 short= -2	F	GO:0003723	RNA binding
Locus_97	myef2_mouse ame: full=myelin expression factor 2 short=mef-2 short= -2	C	GO:0042382	paraspeckles
Locus_97	myef2_mouse ame: full=myelin expression factor 2 short=mef-2 short= -2	P	GO:0000380	alternative mRNA splicing, via spliceosome
Locus_97	myef2_mouse ame: full=myelin expression factor 2 short=mef-2 short= -2	C	GO:0005887	integral to plasma membrane
Locus_97	myef2_mouse ame: full=myelin expression factor 2 short=mef-2 short= -2	P	GO:0030182	neuron differentiation
Locus_100	at1a_taeso ame: full=sodium potassium-transporting atpase subunit alpha short=na(+) k(+) atpase alpha subunit ame: full=sodium pump subunit alpha ame: full=t 1-alpha	F	GO:0051087	chaperone binding
Locus_100	at1a_taeso ame: full=sodium potassium-transporting atpase subunit alpha short=na(+) k(+) atpase alpha subunit ame: full=sodium pump subunit alpha ame: full=t 1-alpha	P	GO:0015991	ATP hydrolysis coupled proton transport
Locus_100	at1a_taeso ame: full=sodium potassium-transporting atpase subunit alpha short=na(+) k(+) atpase alpha subunit ame: full=sodium pump subunit alpha ame: full=t 1-alpha	F	GO:0030506	ankyrin binding
Locus_100	at1a_taeso ame: full=sodium potassium-transporting atpase subunit alpha short=na(+) k(+) atpase alpha subunit ame: full=sodium pump subunit alpha ame: full=t 1-alpha	P	GO:0051481	reduction of cytosolic calcium ion concentration
Locus_100	at1a_taeso ame: full=sodium potassium-transporting atpase subunit alpha short=na(+) k(+) atpase alpha subunit ame: full=sodium pump subunit alpha ame: full=t 1-alpha	P	GO:0001894	tissue homeostasis
Locus_100	at1a_taeso ame: full=sodium potassium-transporting atpase subunit alpha short=na(+) k(+) atpase alpha subunit ame: full=sodium pump subunit alpha ame: full=t 1-alpha	P	GO:0002028	regulation of sodium ion transport
Locus_100	at1a_taeso ame: full=sodium potassium-transporting atpase subunit alpha short=na(+) k(+) atpase alpha subunit ame: full=sodium pump subunit alpha ame: full=t 1-alpha	F	GO:0043548	phosphatidylinositol 3-kinase binding
Locus_100	at1a_taeso ame: full=sodium potassium-transporting atpase subunit alpha short=na(+) k(+) atpase alpha subunit ame: full=sodium pump subunit alpha ame: full=t 1-alpha	F	GO:0031748	D1 dopamine receptor binding
Locus_100	at1a_taeso ame: full=sodium potassium-transporting atpase subunit alpha short=na(+) k(+) atpase alpha subunit ame: full=sodium pump subunit alpha ame: full=t 1-alpha	C	GO:0016324	apical plasma membrane
Locus_100	at1a_taeso ame: full=sodium potassium-transporting atpase subunit alpha short=na(+) k(+) atpase alpha subunit ame: full=sodium pump subunit alpha ame: full=t 1-alpha	P	GO:0019229	regulation of vasoconstriction
Locus_100	at1a_taeso ame: full=sodium potassium-transporting atpase subunit alpha short=na(+) k(+) atpase alpha subunit ame: full=sodium pump subunit alpha ame: full=t 1-alpha	C	GO:0005901	caveola
Locus_100	at1a_taeso ame: full=sodium potassium-transporting atpase subunit alpha short=na(+) k(+) atpase alpha subunit ame: full=sodium pump subunit alpha ame: full=t 1-alpha	P	GO:0035235	ionotropic glutamate receptor signaling pathway
Locus_100	at1a_taeso ame: full=sodium potassium-transporting atpase subunit alpha short=na(+) k(+) atpase alpha subunit ame: full=sodium pump subunit alpha ame: full=t 1-alpha	P	GO:0035725	sodium ion transmembrane transport
Locus_100	at1a_taeso ame: full=sodium potassium-transporting atpase subunit alpha short=na(+) k(+) atpase alpha subunit ame: full=sodium pump subunit alpha ame: full=t 1-alpha	C	GO:0005783	endoplasmic reticulum
Locus_100	at1a_taeso ame: full=sodium potassium-transporting atpase subunit alpha short=na(+) k(+) atpase alpha subunit ame: full=sodium pump subunit alpha ame: full=t 1-alpha	F	GO:0030955	potassium ion binding
Locus_100	at1a_taeso ame: full=sodium potassium-transporting atpase subunit alpha short=na(+) k(+) atpase alpha subunit ame: full=sodium pump subunit alpha ame: full=t 1-alpha	P	GO:0002087	regulation of respiratory gaseous exchange by neurological system process
Locus_100	at1a_taeso ame: full=sodium potassium-transporting atpase subunit alpha short=na(+) k(+) atpase alpha subunit ame: full=sodium pump subunit alpha ame: full=t 1-alpha	P	GO:0060081	membrane hyperpolarization
Locus_100	at1a_taeso ame: full=sodium potassium-transporting atpase subunit alpha short=na(+) k(+) atpase alpha subunit ame: full=sodium pump subunit alpha ame: full=t 1-alpha	C	GO:0016323	basolateral plasma membrane
Locus_100	at1a_taeso ame: full=sodium potassium-transporting atpase subunit alpha short=na(+) k(+) atpase alpha subunit ame: full=sodium pump subunit alpha ame: full=t 1-alpha	P	GO:0007605	sensory perception of sound
Locus_100	at1a_taeso ame: full=sodium potassium-transporting atpase subunit alpha short=na(+) k(+) atpase alpha subunit ame: full=sodium pump subunit alpha ame: full=t 1-alpha	P	GO:0007613	memory
Locus_100	at1a_taeso ame: full=sodium potassium-transporting atpase subunit alpha short=na(+) k(+) atpase alpha subunit ame: full=sodium pump subunit alpha ame: full=t 1-alpha	C	GO:0030315	T-tubule
Locus_100	at1a_taeso ame: full=sodium potassium-transporting atpase subunit alpha short=na(+) k(+) atpase alpha subunit ame: full=sodium pump subunit alpha ame: full=t 1-alpha	P	GO:0019991	septate junction assembly
Locus_100	at1a_taeso ame: full=sodium potassium-transporting atpase subunit alpha short=na(+) k(+) atpase alpha subunit ame: full=sodium pump subunit alpha ame: full=t 1-alpha	P	GO:0006200	ATP catabolic process
Locus_100	at1a_taeso ame: full=sodium potassium-transporting atpase subunit alpha short=na(+) k(+) atpase alpha subunit ame: full=sodium pump subunit alpha ame: full=t 1-alpha	P	GO:0008217	regulation of blood pressure
Locus_100	at1a_taeso ame: full=sodium potassium-transporting atpase subunit alpha short=na(+) k(+) atpase alpha subunit ame: full=sodium pump subunit alpha ame: full=t 1-alpha	P	GO:0009266	response to temperature stimulus
Locus_100	at1a_taeso ame: full=sodium potassium-transporting atpase subunit alpha short=na(+) k(+) atpase alpha subunit ame: full=sodium pump subunit alpha ame: full=t 1-alpha	P	GO:0006940	regulation of smooth muscle contraction
Locus_100	at1a_taeso ame: full=sodium potassium-transporting atpase subunit alpha short=na(+) k(+) atpase alpha subunit ame: full=sodium pump subunit alpha ame: full=t 1-alpha	P	GO:0006754	ATP biosynthetic process
Locus_100	at1a_taeso ame: full=sodium potassium-transporting atpase subunit alpha short=na(+) k(+) atpase alpha subunit ame: full=sodium pump subunit alpha ame: full=t 1-alpha	P	GO:0010107	potassium ion import
Locus_100	at1a_taeso ame: full=sodium potassium-transporting atpase subunit alpha short=na(+) k(+) atpase alpha subunit ame: full=sodium pump subunit alpha ame: full=t 1-alpha	C	GO:0044326	dendritic spine neck
Locus_100	at1a_taeso ame: full=sodium potassium-transporting atpase subunit alpha short=na(+) k(+) atpase alpha subunit ame: full=sodium pump subunit alpha ame: full=t 1-alpha	P	GO:0002026	regulation of the force of heart contraction
Locus_100	at1a_taeso ame: full=sodium potassium-transporting atpase subunit alpha short=na(+) k(+) atpase alpha subunit ame: full=sodium pump subunit alpha ame: full=t 1-alpha	P	GO:0008542	visual learning
Locus_100	at1a_taeso ame: full=sodium potassium-transporting atpase subunit alpha short=na(+) k(+) atpase alpha subunit ame: full=sodium pump subunit alpha ame: full=t 1-alpha	C	GO:0030424	axon
Locus_100	at1a_taeso ame: full=sodium potassium-transporting atpase subunit alpha short=na(+) k(+) atpase alpha subunit ame: full=sodium pump subunit alpha ame: full=t 1-alpha	F	GO:0031402	sodium ion binding
Locus_100	at1a_taeso ame: full=sodium potassium-transporting atpase subunit alpha short=na(+) k(+) atpase alpha subunit ame: full=sodium pump subunit alpha ame: full=t 1-alpha	P	GO:0008340	determination of adult lifespan
Locus_100	at1a_taeso ame: full=sodium potassium-transporting atpase subunit alpha short=na(+) k(+) atpase alpha subunit ame: full=sodium pump subunit alpha ame: full=t 1-alpha	C	GO:0044327	dendritic spine head
Locus_100	at1a_taeso ame: full=sodium potassium-transporting atpase subunit alpha short=na(+) k(+) atpase alpha subunit ame: full=sodium pump subunit alpha ame: full=t 1-alpha	P	GO:0045989	positive regulation of striated muscle contraction
Locus_100	at1a_taeso ame: full=sodium potassium-transporting atpase subunit alpha short=na(+) k(+) atpase alpha subunit ame: full=sodium pump subunit alpha ame: full=t 1-alpha	P	GO:0031947	negative regulation of glucocorticoid biosynthetic process
Locus_100	at1a_taeso ame: full=sodium potassium-transporting atpase subunit alpha short=na(+) k(+) atpase alpha subunit ame: full=sodium pump subunit alpha ame: full=t 1-alpha	C	GO:0043209	myelin sheath
Locus_100	at1a_taeso ame: full=sodium potassium-transporting atpase subunit alpha short=na(+) k(+) atpase alpha subunit ame: full=sodium pump subunit alpha ame: full=t 1-alpha	F	GO:0019904	protein domain specific binding
Locus_100	at1a_taeso ame: full=sodium potassium-transporting atpase subunit alpha short=na(+) k(+) atpase alpha subunit ame: full=sodium pump subunit alpha ame: full=t 1-alpha	P	GO:0045822	negative regulation of heart contraction
Locus_100	at1a_taeso ame: full=sodium potassium-transporting atpase subunit alpha short=na(+) k(+) atpase alpha subunit ame: full=sodium pump subunit alpha ame: full=t 1-alpha	C	GO:0005794	Golgi apparatus
Locus_100	at1a_taeso ame: full=sodium potassium-transporting atpase subunit alpha short=na(+) k(+) atpase alpha subunit ame: full=sodium pump subunit alpha ame: full=t 1-alpha	P	GO:0001700	embryonic development via the syncytial blastoderm
Locus_100	at1a_taeso ame: full=sodium potassium-transporting atpase subunit alpha short=na(+) k(+) atpase alpha subunit ame: full=sodium pump subunit alpha ame: full=t 1-alpha	F	GO:0005524	ATP binding
Locus_100	at1a_taeso ame: full=sodium potassium-transporting atpase subunit alpha short=na(+) k(+) atpase alpha subunit ame: full=sodium pump subunit alpha ame: full=t 1-alpha	C	GO:0042470	melanosome
Locus_100	at1a_taeso ame: full=sodium potassium-transporting atpase subunit alpha short=na(+) k(+) atpase alpha subunit ame: full=sodium pump subunit alpha ame: full=t 1-alpha	C	GO:0045202	synapse
Locus_100	at1a_taeso ame: full=sodium potassium-transporting atpase subunit alpha short=na(+) k(+) atpase alpha subunit ame: full=sodium pump subunit alpha ame: full=t 1-alpha	P	GO:0035159	regulation of tube length, open tracheal system
Locus_100	at1a_taeso ame: full=sodium potassium-transporting atpase subunit alpha short=na(+) k(+) atpase alpha subunit ame: full=sodium pump subunit alpha ame: full=t 1-alpha	P	GO:0045988	negative regulation of striated muscle contraction
Locus_100	at1a_taeso ame: full=sodium potassium-transporting atpase subunit alpha short=na(+) k(+) atpase alpha subunit ame: full=sodium pump subunit alpha ame: full=t 1-alpha	F	GO:0019901	protein kinase binding
Locus_100	at1a_taeso ame: full=sodium potassium-transporting atpase subunit alpha short=na(+) k(+) atpase alpha subunit ame: full=sodium pump subunit alpha ame: full=t 1-alpha	P	GO:0045823	positive regulation of heart contraction
Locus_100	at1a_taeso ame: full=sodium potassium-transporting atpase subunit alpha short=na(+) k(+) atpase alpha subunit ame: full=sodium pump subunit alpha ame: full=t 1-alpha	P	GO:0007630	jump response
Locus_100	at1a_taeso ame: full=sodium potassium-transporting atpase subunit alpha short=na(+) k(+) atpase alpha subunit ame: full=sodium pump subunit alpha ame: full=t 1-alpha	C	GO:0005890	sodium:potassium-exchanging ATPase complex
Locus_100	at1a_taeso ame: full=sodium potassium-transporting atpase subunit alpha short=na(+) k(+) atpase alpha subunit ame: full=sodium pump subunit alpha ame: full=t 1-alpha	F	GO:0005391	sodium:potassium-exchanging ATPase activity
Locus_100	at1a_taeso ame: full=sodium potassium-transporting atpase subunit alpha short=na(+) k(+) atpase alpha subunit ame: full=sodium pump subunit alpha ame: full=t 1-alpha	C	GO:0005918	septate junction
Locus_100	at1a_taeso ame: full=sodium potassium-transporting atpase subunit alpha short=na(+) k(+) atpase alpha subunit ame: full=sodium pump subunit alpha ame: full=t 1-alpha	P	GO:0008360	regulation of cell shape
Locus_100	at1a_taeso ame: full=sodium potassium-transporting atpase subunit alpha short=na(+) k(+) atpase alpha subunit ame: full=sodium pump subunit alpha ame: full=t 1-alpha	P	GO:0040011	locomotion
Locus_100	at1a_taeso ame: full=sodium potassium-transporting atpase subunit alpha short=na(+) k(+) atpase alpha subunit ame: full=sodium pump subunit alpha ame: full=t 1-alpha	P	GO:0035094	response to nicotine
Locus_100	at1a_taeso ame: full=sodium potassium-transporting atpase subunit alpha short=na(+) k(+) atpase alpha subunit ame: full=sodium pump subunit alpha ame: full=t 1-alpha	P	GO:0035158	regulation of tube diameter, open tracheal system
Locus_100	at1a_taeso ame: full=sodium potassium-transporting atpase subunit alpha short=na(+) k(+) atpase alpha subunit ame: full=sodium pump subunit alpha ame: full=t 1-alpha	P	GO:0042493	response to drug
Locus_100	at1a_taeso ame: full=sodium potassium-transporting atpase subunit alpha short=na(+) k(+) atpase alpha subunit ame: full=sodium pump subunit alpha ame: full=t 1-alpha	P	GO:0050905	neuromuscular process
Locus_100	at1a_taeso ame: full=sodium potassium-transporting atpase subunit alpha short=na(+) k(+) atpase alpha subunit ame: full=sodium pump subunit alpha ame: full=t 1-alpha	C	GO:0005634	nucleus
Locus_100	at1a_taeso ame: full=sodium potassium-transporting atpase subunit alpha short=na(+) k(+) atpase alpha subunit ame: full=sodium pump subunit alpha ame: full=t 1-alpha	F	GO:0043531	ADP binding
Locus_100	at1a_taeso ame: full=sodium potassium-transporting atpase subunit alpha short=na(+) k(+) atpase alpha subunit ame: full=sodium pump subunit alpha ame: full=t 1-alpha	P	GO:0051124	synaptic growth at neuromuscular junction
Locus_100	at1a_taeso ame: full=sodium potassium-transporting atpase subunit alpha short=na(+) k(+) atpase alpha subunit ame: full=sodium pump subunit alpha ame: full=t 1-alpha	P	GO:0071260	cellular response to mechanical stimulus
Locus_100	at1a_taeso ame: full=sodium potassium-transporting atpase subunit alpha short=na(+) k(+) atpase alpha subunit ame: full=sodium pump subunit alpha ame: full=t 1-alpha	P	GO:0060439	trachea morphogenesis
Locus_100	at1a_taeso ame: full=sodium potassium-transporting atpase subunit alpha short=na(+) k(+) atpase alpha subunit ame: full=sodium pump subunit alpha ame: full=t 1-alpha	P	GO:0016311	dephosphorylation
Locus_100	at1a_taeso ame: full=sodium potassium-transporting atpase subunit alpha short=na(+) k(+) atpase alpha subunit ame: full=sodium pump subunit alpha ame: full=t 1-alpha	P	GO:0001504	neurotransmitter uptake
Locus_100	at1a_taeso ame: full=sodium potassium-transporting atpase subunit alpha short=na(+) k(+) atpase alpha subunit ame: full=sodium pump subunit alpha ame: full=t 1-alpha	C	GO:0005768	endosome
Locus_100	at1a_taeso ame: full=sodium potassium-transporting atpase subunit alpha short=na(+) k(+) atpase alpha subunit ame: full=sodium pump subunit alpha ame: full=t 1-alpha	F	GO:0016791	phosphatase activity
Locus_100	at1a_taeso ame: full=sodium potassium-transporting atpase subunit alpha short=na(+) k(+) atpase alpha subunit ame: full=sodium pump subunit alpha ame: full=t 1-alpha	P	GO:0086004	regulation of cardiac muscle cell contraction
Locus_101	hnrpq_mouse ame: full=heterogeneous nuclear ribonucleoprotein q short=hnrnp q ame: full=glycine- and tyrosine-rich rna-binding protein short=gry-rbp ame: full=ns1-associated protein 1 ame: full=synaptotagmin- cytoplasmic rna-interacting protein ame: full=pp68	C	GO:0005654	nucleoplasm
Locus_101	hnrpq_mouse ame: full=heterogeneous nuclear ribonucleoprotein q short=hnrnp q ame: full=glycine- and tyrosine-rich rna-binding protein short=gry-rbp ame: full=ns1-associated protein 1 ame: full=synaptotagmin- cytoplasmic rna-interacting protein ame: full=pp68	P	GO:0017148	negative regulation of translation
Locus_101	hnrpq_mouse ame: full=heterogeneous nuclear ribonucleoprotein q short=hnrnp q ame: full=glycine- and tyrosine-rich rna-binding protein short=gry-rbp ame: full=ns1-associated protein 1 ame: full=synaptotagmin- cytoplasmic rna-interacting protein ame: full=pp68	F	GO:0005515	protein binding
Locus_101	hnrpq_mouse ame: full=heterogeneous nuclear ribonucleoprotein q short=hnrnp q ame: full=glycine- and tyrosine-rich rna-binding protein short=gry-rbp ame: full=ns1-associated protein 1 ame: full=synaptotagmin- cytoplasmic rna-interacting protein ame: full=pp68	P	GO:0016554	cytidine to uridine editing
Locus_101	hnrpq_mouse ame: full=heterogeneous nuclear ribonucleoprotein q short=hnrnp q ame: full=glycine- and tyrosine-rich rna-binding protein short=gry-rbp ame: full=ns1-associated protein 1 ame: full=synaptotagmin- cytoplasmic rna-interacting protein ame: full=pp68	P	GO:0070934	CRD-mediated mRNA stabilization
Locus_101	hnrpq_mouse ame: full=heterogeneous nuclear ribonucleoprotein q short=hnrnp q ame: full=glycine- and tyrosine-rich rna-binding protein short=gry-rbp ame: full=ns1-associated protein 1 ame: full=synaptotagmin- cytoplasmic rna-interacting protein ame: full=pp68	F	GO:0008143	poly(A) RNA binding
Locus_101	hnrpq_mouse ame: full=heterogeneous nuclear ribonucleoprotein q short=hnrnp q ame: full=glycine- and tyrosine-rich rna-binding protein short=gry-rbp ame: full=ns1-associated protein 1 ame: full=synaptotagmin- cytoplasmic rna-interacting protein ame: full=pp68	P	GO:0050821	protein stabilization
Locus_101	hnrpq_mouse ame: full=heterogeneous nuclear ribonucleoprotein q short=hnrnp q ame: full=glycine- and tyrosine-rich rna-binding protein short=gry-rbp ame: full=ns1-associated protein 1 ame: full=synaptotagmin- cytoplasmic rna-interacting protein ame: full=pp68	P	GO:0016556	mRNA modification
Locus_101	hnrpq_mouse ame: full=heterogeneous nuclear ribonucleoprotein q short=hnrnp q ame: full=glycine- and tyrosine-rich rna-binding protein short=gry-rbp ame: full=ns1-associated protein 1 ame: full=synaptotagmin- cytoplasmic rna-interacting protein ame: full=pp68	C	GO:0005730	nucleolus
Locus_101	hnrpq_mouse ame: full=heterogeneous nuclear ribonucleoprotein q short=hnrnp q ame: full=glycine- and tyrosine-rich rna-binding protein short=gry-rbp ame: full=ns1-associated protein 1 ame: full=synaptotagmin- cytoplasmic rna-interacting protein ame: full=pp68	C	GO:0071204	histone pre-mRNA 3'end processing complex
Locus_101	hnrpq_mouse ame: full=heterogeneous nuclear ribonucleoprotein q short=hnrnp q ame: full=glycine- and tyrosine-rich rna-binding protein short=gry-rbp ame: full=ns1-associated protein 1 ame: full=synaptotagmin- cytoplasmic rna-interacting protein ame: full=pp68	C	GO:0071013	catalytic step 2 spliceosome
Locus_101	hnrpq_mouse ame: full=heterogeneous nuclear ribonucleoprotein q short=hnrnp q ame: full=glycine- and tyrosine-rich rna-binding protein short=gry-rbp ame: full=ns1-associated protein 1 ame: full=synaptotagmin- cytoplasmic rna-interacting protein ame: full=pp68	C	GO:0005720	nuclear heterochromatin
Locus_101	hnrpq_mouse ame: full=heterogeneous nuclear ribonucleoprotein q short=hnrnp q ame: full=glycine- and tyrosine-rich rna-binding protein short=gry-rbp ame: full=ns1-associated protein 1 ame: full=synaptotagmin- cytoplasmic rna-interacting protein ame: full=pp68	F	GO:0004131	cytosine deaminase activity
Locus_101	hnrpq_mouse ame: full=heterogeneous nuclear ribonucleoprotein q short=hnrnp q ame: full=glycine- and tyrosine-rich rna-binding protein short=gry-rbp ame: full=ns1-associated protein 1 ame: full=synaptotagmin- cytoplasmic rna-interacting protein ame: full=pp68	P	GO:0071346	cellular response to interferon-gamma
Locus_101	hnrpq_mouse ame: full=heterogeneous nuclear ribonucleoprotein q short=hnrnp q ame: full=glycine- and tyrosine-rich rna-binding protein short=gry-rbp ame: full=ns1-associated protein 1 ame: full=synaptotagmin- cytoplasmic rna-interacting protein ame: full=pp68	C	GO:0030895	apolipoprotein B mRNA editing enzyme complex
Locus_101	hnrpq_mouse ame: full=heterogeneous nuclear ribonucleoprotein q short=hnrnp q ame: full=glycine- and tyrosine-rich rna-binding protein short=gry-rbp ame: full=ns1-associated protein 1 ame: full=synaptotagmin- cytoplasmic rna-interacting protein ame: full=pp68	F	GO:0003725	double-stranded RNA binding
Locus_101	hnrpq_mouse ame: full=heterogeneous nuclear ribonucleoprotein q short=hnrnp q ame: full=glycine- and tyrosine-rich rna-binding protein short=gry-rbp ame: full=ns1-associated protein 1 ame: full=synaptotagmin- cytoplasmic rna-interacting protein ame: full=pp68	P	GO:0000398	mRNA splicing, via spliceosome
Locus_101	hnrpq_mouse ame: full=heterogeneous nuclear ribonucleoprotein q short=hnrnp q ame: full=glycine- and tyrosine-rich rna-binding protein short=gry-rbp ame: full=ns1-associated protein 1 ame: full=synaptotagmin- cytoplasmic rna-interacting protein ame: full=pp68	C	GO:0070937	CRD-mediated mRNA stability complex
Locus_101	hnrpq_mouse ame: full=heterogeneous nuclear ribonucleoprotein q short=hnrnp q ame: full=glycine- and tyrosine-rich rna-binding protein short=gry-rbp ame: full=ns1-associated protein 1 ame: full=synaptotagmin- cytoplasmic rna-interacting protein ame: full=pp68	C	GO:0097452	GAIT complex
Locus_101	hnrpq_mouse ame: full=heterogeneous nuclear ribonucleoprotein q short=hnrnp q ame: full=glycine- and tyrosine-rich rna-binding protein short=gry-rbp ame: full=ns1-associated protein 1 ame: full=synaptotagmin- cytoplasmic rna-interacting protein ame: full=pp68	F	GO:0000166	nucleotide binding
Locus_102	gpx3_hylla ame: full=glutathione peroxidase 3 short=gpx-3 short=gshpx-3 ame: full=plasma glutathione peroxidase short=gpx-p short=gshpx-p flags: precursor	P	GO:0051412	response to corticosterone stimulus
Locus_102	gpx3_hylla ame: full=glutathione peroxidase 3 short=gpx-3 short=gshpx-3 ame: full=plasma glutathione peroxidase short=gpx-p short=gshpx-p flags: precursor	P	GO:0042744	hydrogen peroxide catabolic process
Locus_102	gpx3_hylla ame: full=glutathione peroxidase 3 short=gpx-3 short=gshpx-3 ame: full=plasma glutathione peroxidase short=gpx-p short=gshpx-p flags: precursor	P	GO:0010269	response to selenium ion
Locus_102	gpx3_hylla ame: full=glutathione peroxidase 3 short=gpx-3 short=gshpx-3 ame: full=plasma glutathione peroxidase short=gpx-p short=gshpx-p flags: precursor	P	GO:0051289	protein homotetramerization
Locus_102	gpx3_hylla ame: full=glutathione peroxidase 3 short=gpx-3 short=gshpx-3 ame: full=plasma glutathione peroxidase short=gpx-p short=gshpx-p flags: precursor	P	GO:0001659	temperature homeostasis
Locus_102	gpx3_hylla ame: full=glutathione peroxidase 3 short=gpx-3 short=gshpx-3 ame: full=plasma glutathione peroxidase short=gpx-p short=gshpx-p flags: precursor	P	GO:0006982	response to lipid hydroperoxide
Locus_102	gpx3_hylla ame: full=glutathione peroxidase 3 short=gpx-3 short=gshpx-3 ame: full=plasma glutathione peroxidase short=gpx-p short=gshpx-p flags: precursor	C	GO:0005615	extracellular space
Locus_102	gpx3_hylla ame: full=glutathione peroxidase 3 short=gpx-3 short=gshpx-3 ame: full=plasma glutathione peroxidase short=gpx-p short=gshpx-p flags: precursor	P	GO:0002862	negative regulation of inflammatory response to antigenic stimulus
Locus_102	gpx3_hylla ame: full=glutathione peroxidase 3 short=gpx-3 short=gshpx-3 ame: full=plasma glutathione peroxidase short=gpx-p short=gshpx-p flags: precursor	C	GO:0005737	cytoplasm
Locus_102	gpx3_hylla ame: full=glutathione peroxidase 3 short=gpx-3 short=gshpx-3 ame: full=plasma glutathione peroxidase short=gpx-p short=gshpx-p flags: precursor	F	GO:0004602	glutathione peroxidase activity
Locus_102	gpx3_hylla ame: full=glutathione peroxidase 3 short=gpx-3 short=gshpx-3 ame: full=plasma glutathione peroxidase short=gpx-p short=gshpx-p flags: precursor	P	GO:0007565	female pregnancy
Locus_102	gpx3_hylla ame: full=glutathione peroxidase 3 short=gpx-3 short=gshpx-3 ame: full=plasma glutathione peroxidase short=gpx-p short=gshpx-p flags: precursor	P	GO:0042493	response to drug
Locus_102	gpx3_hylla ame: full=glutathione peroxidase 3 short=gpx-3 short=gshpx-3 ame: full=plasma glutathione peroxidase short=gpx-p short=gshpx-p flags: precursor	P	GO:0006749	glutathione metabolic process
Locus_102	gpx3_hylla ame: full=glutathione peroxidase 3 short=gpx-3 short=gshpx-3 ame: full=plasma glutathione peroxidase short=gpx-p short=gshpx-p flags: precursor	F	GO:0043295	glutathione binding
Locus_102	gpx3_hylla ame: full=glutathione peroxidase 3 short=gpx-3 short=gshpx-3 ame: full=plasma glutathione peroxidase short=gpx-p short=gshpx-p flags: precursor	F	GO:0008430	selenium binding
Locus_102	gpx3_hylla ame: full=glutathione peroxidase 3 short=gpx-3 short=gshpx-3 ame: full=plasma glutathione peroxidase short=gpx-p short=gshpx-p flags: precursor	P	GO:0051702	interaction with symbiont
Locus_102	gpx3_hylla ame: full=glutathione peroxidase 3 short=gpx-3 short=gshpx-3 ame: full=plasma glutathione peroxidase short=gpx-p short=gshpx-p flags: precursor	P	GO:0055114	oxidation-reduction process
Locus_102	gpx3_hylla ame: full=glutathione peroxidase 3 short=gpx-3 short=gshpx-3 ame: full=plasma glutathione peroxidase short=gpx-p short=gshpx-p flags: precursor	P	GO:0002238	response to molecule of fungal origin
Locus_102	gpx3_hylla ame: full=glutathione peroxidase 3 short=gpx-3 short=gshpx-3 ame: full=plasma glutathione peroxidase short=gpx-p short=gshpx-p flags: precursor	F	GO:0008134	transcription factor binding
Locus_102	gpx3_hylla ame: full=glutathione peroxidase 3 short=gpx-3 short=gshpx-3 ame: full=plasma glutathione peroxidase short=gpx-p short=gshpx-p flags: precursor	P	GO:0009609	response to symbiotic bacterium
Locus_111	hdac1_strpu ame: full=histone deacetylase 1 short=hd1	P	GO:0021766	hippocampus development
Locus_111	hdac1_strpu ame: full=histone deacetylase 1 short=hd1	C	GO:0043025	neuronal cell body
Locus_111	hdac1_strpu ame: full=histone deacetylase 1 short=hd1	P	GO:0016441	posttranscriptional gene silencing
Locus_111	hdac1_strpu ame: full=histone deacetylase 1 short=hd1	P	GO:0010431	seed maturation
Locus_111	hdac1_strpu ame: full=histone deacetylase 1 short=hd1	P	GO:0048714	positive regulation of oligodendrocyte differentiation
Locus_111	hdac1_strpu ame: full=histone deacetylase 1 short=hd1	C	GO:0005876	spindle microtubule
Locus_111	hdac1_strpu ame: full=histone deacetylase 1 short=hd1	P	GO:0051896	regulation of protein kinase B signaling cascade
Locus_111	hdac1_strpu ame: full=histone deacetylase 1 short=hd1	C	GO:0016581	NuRD complex
Locus_111	hdac1_strpu ame: full=histone deacetylase 1 short=hd1	C	GO:0005657	replication fork
Locus_111	hdac1_strpu ame: full=histone deacetylase 1 short=hd1	P	GO:0045138	tail tip morphogenesis
Locus_111	hdac1_strpu ame: full=histone deacetylase 1 short=hd1	P	GO:0060766	negative regulation of androgen receptor signaling pathway
Locus_111	hdac1_strpu ame: full=histone deacetylase 1 short=hd1	P	GO:0048477	oogenesis
Locus_111	hdac1_strpu ame: full=histone deacetylase 1 short=hd1	C	GO:0009941	chloroplast envelope
Locus_111	hdac1_strpu ame: full=histone deacetylase 1 short=hd1	F	GO:0032403	protein complex binding
Locus_111	hdac1_strpu ame: full=histone deacetylase 1 short=hd1	P	GO:0009793	embryo development ending in seed dormancy
Locus_111	hdac1_strpu ame: full=histone deacetylase 1 short=hd1	P	GO:0006344	maintenance of chromatin silencing
Locus_111	hdac1_strpu ame: full=histone deacetylase 1 short=hd1	P	GO:0019048	modulation by virus of host morphology or physiology
Locus_111	hdac1_strpu ame: full=histone deacetylase 1 short=hd1	P	GO:0009792	embryo development ending in birth or egg hatching
Locus_111	hdac1_strpu ame: full=histone deacetylase 1 short=hd1	P	GO:0070933	histone H4 deacetylation
Locus_111	hdac1_strpu ame: full=histone deacetylase 1 short=hd1	P	GO:0045347	negative regulation of MHC class II biosynthetic process
Locus_111	hdac1_strpu ame: full=histone deacetylase 1 short=hd1	P	GO:2001243	negative regulation of intrinsic apoptotic signaling pathway
Locus_111	hdac1_strpu ame: full=histone deacetylase 1 short=hd1	P	GO:0009737	response to abscisic acid stimulus
Locus_111	hdac1_strpu ame: full=histone deacetylase 1 short=hd1	P	GO:0007350	blastoderm segmentation
Locus_111	hdac1_strpu ame: full=histone deacetylase 1 short=hd1	P	GO:0009640	photomorphogenesis
Locus_111	hdac1_strpu ame: full=histone deacetylase 1 short=hd1	P	GO:0010870	positive regulation of receptor biosynthetic process
Locus_111	hdac1_strpu ame: full=histone deacetylase 1 short=hd1	F	GO:0031490	chromatin DNA binding
Locus_111	hdac1_strpu ame: full=histone deacetylase 1 short=hd1	P	GO:0061029	eyelid development in camera-type eye
Locus_111	hdac1_strpu ame: full=histone deacetylase 1 short=hd1	P	GO:0009294	DNA mediated transformation
Locus_111	hdac1_strpu ame: full=histone deacetylase 1 short=hd1	P	GO:2001229	negative regulation of response to gamma radiation
Locus_111	hdac1_strpu ame: full=histone deacetylase 1 short=hd1	F	GO:0031072	heat shock protein binding
Locus_111	hdac1_strpu ame: full=histone deacetylase 1 short=hd1	P	GO:0070983	dendrite guidance
Locus_111	hdac1_strpu ame: full=histone deacetylase 1 short=hd1	P	GO:0008406	gonad development
Locus_111	hdac1_strpu ame: full=histone deacetylase 1 short=hd1	P	GO:0043433	negative regulation of sequence-specific DNA binding transcription factor activity
Locus_111	hdac1_strpu ame: full=histone deacetylase 1 short=hd1	P	GO:0008284	positive regulation of cell proliferation
Locus_111	hdac1_strpu ame: full=histone deacetylase 1 short=hd1	P	GO:0016573	histone acetylation
Locus_111	hdac1_strpu ame: full=histone deacetylase 1 short=hd1	F	GO:0097372	NAD-dependent histone deacetylase activity (H3-K18 specific)
Locus_111	hdac1_strpu ame: full=histone deacetylase 1 short=hd1	P	GO:0007596	blood coagulation
Locus_111	hdac1_strpu ame: full=histone deacetylase 1 short=hd1	P	GO:0010388	cullin deneddylation
Locus_111	hdac1_strpu ame: full=histone deacetylase 1 short=hd1	P	GO:0032967	positive regulation of collagen biosynthetic process
Locus_111	hdac1_strpu ame: full=histone deacetylase 1 short=hd1	P	GO:0045944	positive regulation of transcription from RNA polymerase II promoter
Locus_111	hdac1_strpu ame: full=histone deacetylase 1 short=hd1	C	GO:0031523	Myb complex
Locus_111	hdac1_strpu ame: full=histone deacetylase 1 short=hd1	F	GO:0033613	activating transcription factor binding
Locus_111	hdac1_strpu ame: full=histone deacetylase 1 short=hd1	C	GO:0043073	germ cell nucleus
Locus_111	hdac1_strpu ame: full=histone deacetylase 1 short=hd1	C	GO:0016580	Sin3 complex
Locus_111	hdac1_strpu ame: full=histone deacetylase 1 short=hd1	P	GO:0070932	histone H3 deacetylation
Locus_111	hdac1_strpu ame: full=histone deacetylase 1 short=hd1	P	GO:0048011	neurotrophin TRK receptor signaling pathway
Locus_111	hdac1_strpu ame: full=histone deacetylase 1 short=hd1	C	GO:0005667	transcription factor complex
Locus_111	hdac1_strpu ame: full=histone deacetylase 1 short=hd1	P	GO:0055013	cardiac muscle cell development
Locus_111	hdac1_strpu ame: full=histone deacetylase 1 short=hd1	F	GO:0003700	sequence-specific DNA binding transcription factor activity
Locus_111	hdac1_strpu ame: full=histone deacetylase 1 short=hd1	P	GO:0022904	respiratory electron transport chain
Locus_111	hdac1_strpu ame: full=histone deacetylase 1 short=hd1	F	GO:0001047	core promoter binding
Locus_111	hdac1_strpu ame: full=histone deacetylase 1 short=hd1	P	GO:0043524	negative regulation of neuron apoptotic process
Locus_111	hdac1_strpu ame: full=histone deacetylase 1 short=hd1	P	GO:0000278	mitotic cell cycle
Locus_111	hdac1_strpu ame: full=histone deacetylase 1 short=hd1	P	GO:0060789	hair follicle placode formation
Locus_111	hdac1_strpu ame: full=histone deacetylase 1 short=hd1	F	GO:0042826	histone deacetylase binding
Locus_111	hdac1_strpu ame: full=histone deacetylase 1 short=hd1	C	GO:0000792	heterochromatin
Locus_111	hdac1_strpu ame: full=histone deacetylase 1 short=hd1	C	GO:0035098	ESC/E(Z) complex
Locus_111	hdac1_strpu ame: full=histone deacetylase 1 short=hd1	F	GO:0046969	NAD-dependent histone deacetylase activity (H3-K9 specific)
Locus_111	hdac1_strpu ame: full=histone deacetylase 1 short=hd1	P	GO:0007492	endoderm development
Locus_111	hdac1_strpu ame: full=histone deacetylase 1 short=hd1	F	GO:0032041	NAD-dependent histone deacetylase activity (H3-K14 specific)
Locus_111	hdac1_strpu ame: full=histone deacetylase 1 short=hd1	P	GO:0045746	negative regulation of Notch signaling pathway
Locus_111	hdac1_strpu ame: full=histone deacetylase 1 short=hd1	P	GO:0042733	embryonic digit morphogenesis
Locus_111	hdac1_strpu ame: full=histone deacetylase 1 short=hd1	F	GO:0001106	RNA polymerase II transcription corepressor activity
Locus_111	hdac1_strpu ame: full=histone deacetylase 1 short=hd1	P	GO:0009861	jasmonic acid and ethylene-dependent systemic resistance
Locus_111	hdac1_strpu ame: full=histone deacetylase 1 short=hd1	C	GO:0005829	cytosol
Locus_111	hdac1_strpu ame: full=histone deacetylase 1 short=hd1	C	GO:0005730	nucleolus
Locus_111	hdac1_strpu ame: full=histone deacetylase 1 short=hd1	P	GO:0051225	spindle assembly
Locus_111	hdac1_strpu ame: full=histone deacetylase 1 short=hd1	P	GO:0046580	negative regulation of Ras protein signal transduction
Locus_111	hdac1_strpu ame: full=histone deacetylase 1 short=hd1	F	GO:0046970	NAD-dependent histone deacetylase activity (H4-K16 specific)
Locus_111	hdac1_strpu ame: full=histone deacetylase 1 short=hd1	P	GO:0009405	pathogenesis
Locus_111	hdac1_strpu ame: full=histone deacetylase 1 short=hd1	P	GO:0009913	epidermal cell differentiation
Locus_111	hdac1_strpu ame: full=histone deacetylase 1 short=hd1	P	GO:0090090	negative regulation of canonical Wnt receptor signaling pathway
Locus_111	hdac1_strpu ame: full=histone deacetylase 1 short=hd1	P	GO:0006367	transcription initiation from RNA polymerase II promoter
Locus_111	hdac1_strpu ame: full=histone deacetylase 1 short=hd1	F	GO:0001103	RNA polymerase II repressing transcription factor binding
Locus_111	hdac1_strpu ame: full=histone deacetylase 1 short=hd1	P	GO:0010228	vegetative to reproductive phase transition of meristem
Locus_111	hdac1_strpu ame: full=histone deacetylase 1 short=hd1	P	GO:0045862	positive regulation of proteolysis
Locus_111	hdac1_strpu ame: full=histone deacetylase 1 short=hd1	P	GO:0034599	cellular response to oxidative stress
Locus_111	hdac1_strpu ame: full=histone deacetylase 1 short=hd1	P	GO:0045786	negative regulation of cell cycle
Locus_111	hdac1_strpu ame: full=histone deacetylase 1 short=hd1	P	GO:0000122	negative regulation of transcription from RNA polymerase II promoter
Locus_111	hdac1_strpu ame: full=histone deacetylase 1 short=hd1	P	GO:0007179	transforming growth factor beta receptor signaling pathway
Locus_111	hdac1_strpu ame: full=histone deacetylase 1 short=hd1	P	GO:0050771	negative regulation of axonogenesis
Locus_111	hdac1_strpu ame: full=histone deacetylase 1 short=hd1	P	GO:0051091	positive regulation of sequence-specific DNA binding transcription factor activity
Locus_111	hdac1_strpu ame: full=histone deacetylase 1 short=hd1	P	GO:0060297	regulation of sarcomere organization
Locus_111	hdac1_strpu ame: full=histone deacetylase 1 short=hd1	P	GO:0006898	receptor-mediated endocytosis
Locus_111	hdac1_strpu ame: full=histone deacetylase 1 short=hd1	P	GO:0040027	negative regulation of vulval development
Locus_111	hdac1_strpu ame: full=histone deacetylase 1 short=hd1	P	GO:0043922	negative regulation by host of viral transcription
Locus_111	hdac1_strpu ame: full=histone deacetylase 1 short=hd1	P	GO:0090311	regulation of protein deacetylation
Locus_111	hdac1_strpu ame: full=histone deacetylase 1 short=hd1	P	GO:0009651	response to salt stress
Locus_111	hdac1_strpu ame: full=histone deacetylase 1 short=hd1	P	GO:0042475	odontogenesis of dentin-containing tooth
Locus_111	hdac1_strpu ame: full=histone deacetylase 1 short=hd1	P	GO:0006338	chromatin remodeling
Locus_111	hdac1_strpu ame: full=histone deacetylase 1 short=hd1	P	GO:0042493	response to drug
Locus_111	hdac1_strpu ame: full=histone deacetylase 1 short=hd1	P	GO:0048557	embryonic digestive tract morphogenesis
Locus_111	hdac1_strpu ame: full=histone deacetylase 1 short=hd1	C	GO:0005705	polytene chromosome interband
Locus_111	hdac1_strpu ame: full=histone deacetylase 1 short=hd1	P	GO:0040035	hermaphrodite genitalia development
Locus_111	hdac1_strpu ame: full=histone deacetylase 1 short=hd1	P	GO:0046329	negative regulation of JNK cascade
Locus_111	hdac1_strpu ame: full=histone deacetylase 1 short=hd1	P	GO:0061198	fungiform papilla formation
Locus_111	hdac1_strpu ame: full=histone deacetylase 1 short=hd1	F	GO:0043565	sequence-specific DNA binding
Locus_111	hdac1_strpu ame: full=histone deacetylase 1 short=hd1	P	GO:0010832	negative regulation of myotube differentiation
Locus_111	hdac1_strpu ame: full=histone deacetylase 1 short=hd1	P	GO:0010977	negative regulation of neuron projection development
Locus_111	hdac1_strpu ame: full=histone deacetylase 1 short=hd1	P	GO:0006099	tricarboxylic acid cycle
Locus_111	hdac1_strpu ame: full=histone deacetylase 1 short=hd1	P	GO:0060044	negative regulation of cardiac muscle cell proliferation
Locus_111	hdac1_strpu ame: full=histone deacetylase 1 short=hd1	P	GO:0008340	determination of adult lifespan
Locus_117	hnrh2_rat ame: full=heterogeneous nuclear ribonucleoprotein h2 short=hnrnp h2 ame: full=heterogeneous nuclear ribonucleoprotein h short=hnrnp h contains: ame: full=heterogeneous nuclear ribonucleoprotein n-terminally processed	P	GO:0043484	regulation of RNA splicing
Locus_117	hnrh2_rat ame: full=heterogeneous nuclear ribonucleoprotein h2 short=hnrnp h2 ame: full=heterogeneous nuclear ribonucleoprotein h short=hnrnp h contains: ame: full=heterogeneous nuclear ribonucleoprotein n-terminally processed	F	GO:0003729	mRNA binding
Locus_117	hnrh2_rat ame: full=heterogeneous nuclear ribonucleoprotein h2 short=hnrnp h2 ame: full=heterogeneous nuclear ribonucleoprotein h short=hnrnp h contains: ame: full=heterogeneous nuclear ribonucleoprotein n-terminally processed	F	GO:0008266	poly(U) RNA binding
Locus_117	hnrh2_rat ame: full=heterogeneous nuclear ribonucleoprotein h2 short=hnrnp h2 ame: full=heterogeneous nuclear ribonucleoprotein h short=hnrnp h contains: ame: full=heterogeneous nuclear ribonucleoprotein n-terminally processed	F	GO:0017025	TBP-class protein binding
Locus_117	hnrh2_rat ame: full=heterogeneous nuclear ribonucleoprotein h2 short=hnrnp h2 ame: full=heterogeneous nuclear ribonucleoprotein h short=hnrnp h contains: ame: full=heterogeneous nuclear ribonucleoprotein n-terminally processed	C	GO:0005739	mitochondrion
Locus_117	hnrh2_rat ame: full=heterogeneous nuclear ribonucleoprotein h2 short=hnrnp h2 ame: full=heterogeneous nuclear ribonucleoprotein h short=hnrnp h contains: ame: full=heterogeneous nuclear ribonucleoprotein n-terminally processed	C	GO:0005730	nucleolus
Locus_117	hnrh2_rat ame: full=heterogeneous nuclear ribonucleoprotein h2 short=hnrnp h2 ame: full=heterogeneous nuclear ribonucleoprotein h short=hnrnp h contains: ame: full=heterogeneous nuclear ribonucleoprotein n-terminally processed	P	GO:0016331	morphogenesis of embryonic epithelium
Locus_117	hnrh2_rat ame: full=heterogeneous nuclear ribonucleoprotein h2 short=hnrnp h2 ame: full=heterogeneous nuclear ribonucleoprotein h short=hnrnp h contains: ame: full=heterogeneous nuclear ribonucleoprotein n-terminally processed	P	GO:0009952	anterior/posterior pattern specification
Locus_117	hnrh2_rat ame: full=heterogeneous nuclear ribonucleoprotein h2 short=hnrnp h2 ame: full=heterogeneous nuclear ribonucleoprotein h short=hnrnp h contains: ame: full=heterogeneous nuclear ribonucleoprotein n-terminally processed	P	GO:0006378	mRNA polyadenylation
Locus_117	hnrh2_rat ame: full=heterogeneous nuclear ribonucleoprotein h2 short=hnrnp h2 ame: full=heterogeneous nuclear ribonucleoprotein h short=hnrnp h contains: ame: full=heterogeneous nuclear ribonucleoprotein n-terminally processed	P	GO:0000398	mRNA splicing, via spliceosome
Locus_117	hnrh2_rat ame: full=heterogeneous nuclear ribonucleoprotein h2 short=hnrnp h2 ame: full=heterogeneous nuclear ribonucleoprotein h short=hnrnp h contains: ame: full=heterogeneous nuclear ribonucleoprotein n-terminally processed	P	GO:0050879	multicellular organismal movement
Locus_117	hnrh2_rat ame: full=heterogeneous nuclear ribonucleoprotein h2 short=hnrnp h2 ame: full=heterogeneous nuclear ribonucleoprotein h short=hnrnp h contains: ame: full=heterogeneous nuclear ribonucleoprotein n-terminally processed	C	GO:0015629	actin cytoskeleton
Locus_117	hnrh2_rat ame: full=heterogeneous nuclear ribonucleoprotein h2 short=hnrnp h2 ame: full=heterogeneous nuclear ribonucleoprotein h short=hnrnp h contains: ame: full=heterogeneous nuclear ribonucleoprotein n-terminally processed	C	GO:0071013	catalytic step 2 spliceosome
Locus_117	hnrh2_rat ame: full=heterogeneous nuclear ribonucleoprotein h2 short=hnrnp h2 ame: full=heterogeneous nuclear ribonucleoprotein h short=hnrnp h contains: ame: full=heterogeneous nuclear ribonucleoprotein n-terminally processed	P	GO:0010172	embryonic body morphogenesis
Locus_117	hnrh2_rat ame: full=heterogeneous nuclear ribonucleoprotein h2 short=hnrnp h2 ame: full=heterogeneous nuclear ribonucleoprotein h short=hnrnp h contains: ame: full=heterogeneous nuclear ribonucleoprotein n-terminally processed	C	GO:0005654	nucleoplasm
Locus_117	hnrh2_rat ame: full=heterogeneous nuclear ribonucleoprotein h2 short=hnrnp h2 ame: full=heterogeneous nuclear ribonucleoprotein h short=hnrnp h contains: ame: full=heterogeneous nuclear ribonucleoprotein n-terminally processed	P	GO:0009792	embryo development ending in birth or egg hatching
Locus_117	hnrh2_rat ame: full=heterogeneous nuclear ribonucleoprotein h2 short=hnrnp h2 ame: full=heterogeneous nuclear ribonucleoprotein h short=hnrnp h contains: ame: full=heterogeneous nuclear ribonucleoprotein n-terminally processed	P	GO:0007173	epidermal growth factor receptor signaling pathway
Locus_117	hnrh2_rat ame: full=heterogeneous nuclear ribonucleoprotein h2 short=hnrnp h2 ame: full=heterogeneous nuclear ribonucleoprotein h short=hnrnp h contains: ame: full=heterogeneous nuclear ribonucleoprotein n-terminally processed	F	GO:0000166	nucleotide binding
Locus_119	marco_mouse ame: full=macrophage receptor marco ame: full=macrophage receptor with collagenous structure	P	GO:0006897	endocytosis
Locus_121	rs2_ictpu ame: full=40s ribosomal protein s2	P	GO:0000184	nuclear-transcribed mRNA catabolic process, nonsense-mediated decay
Locus_121	rs2_ictpu ame: full=40s ribosomal protein s2	P	GO:0006415	translational termination
Locus_121	rs2_ictpu ame: full=40s ribosomal protein s2	P	GO:0000003	reproduction
Locus_121	rs2_ictpu ame: full=40s ribosomal protein s2	C	GO:0005654	nucleoplasm
Locus_121	rs2_ictpu ame: full=40s ribosomal protein s2	P	GO:0071353	cellular response to interleukin-4
Locus_121	rs2_ictpu ame: full=40s ribosomal protein s2	P	GO:0040007	growth
Locus_121	rs2_ictpu ame: full=40s ribosomal protein s2	P	GO:0009220	pyrimidine ribonucleotide biosynthetic process
Locus_121	rs2_ictpu ame: full=40s ribosomal protein s2	P	GO:0000028	ribosomal small subunit assembly
Locus_121	rs2_ictpu ame: full=40s ribosomal protein s2	P	GO:0001510	RNA methylation
Locus_121	rs2_ictpu ame: full=40s ribosomal protein s2	P	GO:0006414	translational elongation
Locus_121	rs2_ictpu ame: full=40s ribosomal protein s2	C	GO:0009507	chloroplast
Locus_121	rs2_ictpu ame: full=40s ribosomal protein s2	C	GO:0005618	cell wall
Locus_121	rs2_ictpu ame: full=40s ribosomal protein s2	P	GO:0006915	apoptotic process
Locus_121	rs2_ictpu ame: full=40s ribosomal protein s2	C	GO:0005794	Golgi apparatus
Locus_121	rs2_ictpu ame: full=40s ribosomal protein s2	C	GO:0005730	nucleolus
Locus_121	rs2_ictpu ame: full=40s ribosomal protein s2	P	GO:0009792	embryo development ending in birth or egg hatching
Locus_121	rs2_ictpu ame: full=40s ribosomal protein s2	P	GO:0001731	formation of translation preinitiation complex
Locus_121	rs2_ictpu ame: full=40s ribosomal protein s2	P	GO:0002119	nematode larval development
Locus_121	rs2_ictpu ame: full=40s ribosomal protein s2	C	GO:0000228	nuclear chromosome
Locus_121	rs2_ictpu ame: full=40s ribosomal protein s2	F	GO:0003735	structural constituent of ribosome
Locus_121	rs2_ictpu ame: full=40s ribosomal protein s2	P	GO:0051347	positive regulation of transferase activity
Locus_121	rs2_ictpu ame: full=40s ribosomal protein s2	P	GO:0019083	viral transcription
Locus_121	rs2_ictpu ame: full=40s ribosomal protein s2	C	GO:0009506	plasmodesma
Locus_121	rs2_ictpu ame: full=40s ribosomal protein s2	P	GO:0006614	SRP-dependent cotranslational protein targeting to membrane
Locus_121	rs2_ictpu ame: full=40s ribosomal protein s2	F	GO:0032403	protein complex binding
Locus_121	rs2_ictpu ame: full=40s ribosomal protein s2	F	GO:0017134	fibroblast growth factor binding
Locus_121	rs2_ictpu ame: full=40s ribosomal protein s2	F	GO:0019899	enzyme binding
Locus_121	rs2_ictpu ame: full=40s ribosomal protein s2	C	GO:0005886	plasma membrane
Locus_121	rs2_ictpu ame: full=40s ribosomal protein s2	F	GO:0003729	mRNA binding
Locus_121	rs2_ictpu ame: full=40s ribosomal protein s2	C	GO:0022627	cytosolic small ribosomal subunit
Locus_122	aldh2_human ame: full=aldehyde mitochondrial ame: full=aldh class 2 ame: full=aldh-e2 ame: full=aldhi flags: precursor	P	GO:0043065	positive regulation of apoptotic process
Locus_122	aldh2_human ame: full=aldehyde mitochondrial ame: full=aldh class 2 ame: full=aldh-e2 ame: full=aldhi flags: precursor	F	GO:0070324	thyroid hormone binding
Locus_122	aldh2_human ame: full=aldehyde mitochondrial ame: full=aldh class 2 ame: full=aldh-e2 ame: full=aldhi flags: precursor	F	GO:0042803	protein homodimerization activity
Locus_122	aldh2_human ame: full=aldehyde mitochondrial ame: full=aldh class 2 ame: full=aldh-e2 ame: full=aldhi flags: precursor	P	GO:0031016	pancreas development
Locus_122	aldh2_human ame: full=aldehyde mitochondrial ame: full=aldh class 2 ame: full=aldh-e2 ame: full=aldhi flags: precursor	P	GO:0006805	xenobiotic metabolic process
Locus_122	aldh2_human ame: full=aldehyde mitochondrial ame: full=aldh class 2 ame: full=aldh-e2 ame: full=aldhi flags: precursor	P	GO:0050885	neuromuscular process controlling balance
Locus_122	aldh2_human ame: full=aldehyde mitochondrial ame: full=aldh class 2 ame: full=aldh-e2 ame: full=aldhi flags: precursor	P	GO:0006069	ethanol oxidation
Locus_122	aldh2_human ame: full=aldehyde mitochondrial ame: full=aldh class 2 ame: full=aldh-e2 ame: full=aldhi flags: precursor	P	GO:0008284	positive regulation of cell proliferation
Locus_122	aldh2_human ame: full=aldehyde mitochondrial ame: full=aldh class 2 ame: full=aldh-e2 ame: full=aldhi flags: precursor	P	GO:0007494	midgut development
Locus_122	aldh2_human ame: full=aldehyde mitochondrial ame: full=aldh class 2 ame: full=aldh-e2 ame: full=aldhi flags: precursor	P	GO:0060013	righting reflex
Locus_122	aldh2_human ame: full=aldehyde mitochondrial ame: full=aldh class 2 ame: full=aldh-e2 ame: full=aldhi flags: precursor	P	GO:0042136	neurotransmitter biosynthetic process
Locus_122	aldh2_human ame: full=aldehyde mitochondrial ame: full=aldh class 2 ame: full=aldh-e2 ame: full=aldhi flags: precursor	P	GO:0060324	face development
Locus_122	aldh2_human ame: full=aldehyde mitochondrial ame: full=aldh class 2 ame: full=aldh-e2 ame: full=aldhi flags: precursor	P	GO:0009952	anterior/posterior pattern specification
Locus_122	aldh2_human ame: full=aldehyde mitochondrial ame: full=aldh class 2 ame: full=aldh-e2 ame: full=aldhi flags: precursor	P	GO:0002072	optic cup morphogenesis involved in camera-type eye development
Locus_122	aldh2_human ame: full=aldehyde mitochondrial ame: full=aldh class 2 ame: full=aldh-e2 ame: full=aldhi flags: precursor	P	GO:0006776	vitamin A metabolic process
Locus_122	aldh2_human ame: full=aldehyde mitochondrial ame: full=aldh class 2 ame: full=aldh-e2 ame: full=aldhi flags: precursor	P	GO:0034097	response to cytokine stimulus
Locus_122	aldh2_human ame: full=aldehyde mitochondrial ame: full=aldh class 2 ame: full=aldh-e2 ame: full=aldhi flags: precursor	P	GO:0033574	response to testosterone stimulus
Locus_122	aldh2_human ame: full=aldehyde mitochondrial ame: full=aldh class 2 ame: full=aldh-e2 ame: full=aldhi flags: precursor	C	GO:0005829	cytosol
Locus_122	aldh2_human ame: full=aldehyde mitochondrial ame: full=aldh class 2 ame: full=aldh-e2 ame: full=aldhi flags: precursor	P	GO:0035799	ureter maturation
Locus_122	aldh2_human ame: full=aldehyde mitochondrial ame: full=aldh class 2 ame: full=aldh-e2 ame: full=aldhi flags: precursor	P	GO:0048738	cardiac muscle tissue development
Locus_122	aldh2_human ame: full=aldehyde mitochondrial ame: full=aldh class 2 ame: full=aldh-e2 ame: full=aldhi flags: precursor	C	GO:0005759	mitochondrial matrix
Locus_122	aldh2_human ame: full=aldehyde mitochondrial ame: full=aldh class 2 ame: full=aldh-e2 ame: full=aldhi flags: precursor	P	GO:0001889	liver development
Locus_122	aldh2_human ame: full=aldehyde mitochondrial ame: full=aldh class 2 ame: full=aldh-e2 ame: full=aldhi flags: precursor	P	GO:0001947	heart looping
Locus_122	aldh2_human ame: full=aldehyde mitochondrial ame: full=aldh class 2 ame: full=aldh-e2 ame: full=aldhi flags: precursor	F	GO:0004028	3-chloroallyl aldehyde dehydrogenase activity
Locus_122	aldh2_human ame: full=aldehyde mitochondrial ame: full=aldh class 2 ame: full=aldh-e2 ame: full=aldhi flags: precursor	P	GO:0042572	retinol metabolic process
Locus_122	aldh2_human ame: full=aldehyde mitochondrial ame: full=aldh class 2 ame: full=aldh-e2 ame: full=aldhi flags: precursor	P	GO:0001822	kidney development
Locus_122	aldh2_human ame: full=aldehyde mitochondrial ame: full=aldh class 2 ame: full=aldh-e2 ame: full=aldhi flags: precursor	P	GO:0032870	cellular response to hormone stimulus
Locus_122	aldh2_human ame: full=aldehyde mitochondrial ame: full=aldh class 2 ame: full=aldh-e2 ame: full=aldhi flags: precursor	P	GO:0001936	regulation of endothelial cell proliferation
Locus_122	aldh2_human ame: full=aldehyde mitochondrial ame: full=aldh class 2 ame: full=aldh-e2 ame: full=aldhi flags: precursor	P	GO:0021768	nucleus accumbens development
Locus_122	aldh2_human ame: full=aldehyde mitochondrial ame: full=aldh class 2 ame: full=aldh-e2 ame: full=aldhi flags: precursor	P	GO:0048566	embryonic digestive tract development
Locus_122	aldh2_human ame: full=aldehyde mitochondrial ame: full=aldh class 2 ame: full=aldh-e2 ame: full=aldhi flags: precursor	F	GO:0001758	retinal dehydrogenase activity
Locus_122	aldh2_human ame: full=aldehyde mitochondrial ame: full=aldh class 2 ame: full=aldh-e2 ame: full=aldhi flags: precursor	P	GO:0048386	positive regulation of retinoic acid receptor signaling pathway
Locus_122	aldh2_human ame: full=aldehyde mitochondrial ame: full=aldh class 2 ame: full=aldh-e2 ame: full=aldhi flags: precursor	F	GO:0004029	aldehyde dehydrogenase (NAD) activity
Locus_122	aldh2_human ame: full=aldehyde mitochondrial ame: full=aldh class 2 ame: full=aldh-e2 ame: full=aldhi flags: precursor	P	GO:0032320	positive regulation of Ras GTPase activity
Locus_122	aldh2_human ame: full=aldehyde mitochondrial ame: full=aldh class 2 ame: full=aldh-e2 ame: full=aldhi flags: precursor	F	GO:0005099	Ras GTPase activator activity
Locus_122	aldh2_human ame: full=aldehyde mitochondrial ame: full=aldh class 2 ame: full=aldh-e2 ame: full=aldhi flags: precursor	F	GO:0004030	aldehyde dehydrogenase [NAD(P)+] activity
Locus_122	aldh2_human ame: full=aldehyde mitochondrial ame: full=aldh class 2 ame: full=aldh-e2 ame: full=aldhi flags: precursor	P	GO:0071300	cellular response to retinoic acid
Locus_122	aldh2_human ame: full=aldehyde mitochondrial ame: full=aldh class 2 ame: full=aldh-e2 ame: full=aldhi flags: precursor	F	GO:0070404	NADH binding
Locus_122	aldh2_human ame: full=aldehyde mitochondrial ame: full=aldh class 2 ame: full=aldh-e2 ame: full=aldhi flags: precursor	P	GO:0007626	locomotory behavior
Locus_122	aldh2_human ame: full=aldehyde mitochondrial ame: full=aldh class 2 ame: full=aldh-e2 ame: full=aldhi flags: precursor	P	GO:0030182	neuron differentiation
Locus_122	aldh2_human ame: full=aldehyde mitochondrial ame: full=aldh class 2 ame: full=aldh-e2 ame: full=aldhi flags: precursor	C	GO:0048471	perinuclear region of cytoplasm
Locus_122	aldh2_human ame: full=aldehyde mitochondrial ame: full=aldh class 2 ame: full=aldh-e2 ame: full=aldhi flags: precursor	P	GO:0060166	olfactory pit development
Locus_122	aldh2_human ame: full=aldehyde mitochondrial ame: full=aldh class 2 ame: full=aldh-e2 ame: full=aldhi flags: precursor	P	GO:0032570	response to progesterone stimulus
Locus_122	aldh2_human ame: full=aldehyde mitochondrial ame: full=aldh class 2 ame: full=aldh-e2 ame: full=aldhi flags: precursor	P	GO:0005975	carbohydrate metabolic process
Locus_122	aldh2_human ame: full=aldehyde mitochondrial ame: full=aldh class 2 ame: full=aldh-e2 ame: full=aldhi flags: precursor	P	GO:0042904	9-cis-retinoic acid biosynthetic process
Locus_122	aldh2_human ame: full=aldehyde mitochondrial ame: full=aldh class 2 ame: full=aldh-e2 ame: full=aldhi flags: precursor	F	GO:0016918	retinal binding
Locus_122	aldh2_human ame: full=aldehyde mitochondrial ame: full=aldh class 2 ame: full=aldh-e2 ame: full=aldhi flags: precursor	P	GO:0032355	response to estradiol stimulus
Locus_122	aldh2_human ame: full=aldehyde mitochondrial ame: full=aldh class 2 ame: full=aldh-e2 ame: full=aldhi flags: precursor	P	GO:0021983	pituitary gland development
Locus_122	aldh2_human ame: full=aldehyde mitochondrial ame: full=aldh class 2 ame: full=aldh-e2 ame: full=aldhi flags: precursor	F	GO:0009055	electron carrier activity
Locus_122	aldh2_human ame: full=aldehyde mitochondrial ame: full=aldh class 2 ame: full=aldh-e2 ame: full=aldhi flags: precursor	P	GO:0055093	response to hyperoxia
Locus_122	aldh2_human ame: full=aldehyde mitochondrial ame: full=aldh class 2 ame: full=aldh-e2 ame: full=aldhi flags: precursor	P	GO:0042472	inner ear morphogenesis
Locus_122	aldh2_human ame: full=aldehyde mitochondrial ame: full=aldh class 2 ame: full=aldh-e2 ame: full=aldhi flags: precursor	P	GO:0008285	negative regulation of cell proliferation
Locus_122	aldh2_human ame: full=aldehyde mitochondrial ame: full=aldh class 2 ame: full=aldh-e2 ame: full=aldhi flags: precursor	P	GO:0033189	response to vitamin A
Locus_122	aldh2_human ame: full=aldehyde mitochondrial ame: full=aldh class 2 ame: full=aldh-e2 ame: full=aldhi flags: precursor	F	GO:0005497	androgen binding
Locus_122	aldh2_human ame: full=aldehyde mitochondrial ame: full=aldh class 2 ame: full=aldh-e2 ame: full=aldhi flags: precursor	P	GO:0010628	positive regulation of gene expression
Locus_122	aldh2_human ame: full=aldehyde mitochondrial ame: full=aldh class 2 ame: full=aldh-e2 ame: full=aldhi flags: precursor	P	GO:0030902	hindbrain development
Locus_122	aldh2_human ame: full=aldehyde mitochondrial ame: full=aldh class 2 ame: full=aldh-e2 ame: full=aldhi flags: precursor	P	GO:0009954	proximal/distal pattern formation
Locus_122	aldh2_human ame: full=aldehyde mitochondrial ame: full=aldh class 2 ame: full=aldh-e2 ame: full=aldhi flags: precursor	P	GO:0021915	neural tube development
Locus_122	aldh2_human ame: full=aldehyde mitochondrial ame: full=aldh class 2 ame: full=aldh-e2 ame: full=aldhi flags: precursor	P	GO:0006068	ethanol catabolic process
Locus_122	aldh2_human ame: full=aldehyde mitochondrial ame: full=aldh class 2 ame: full=aldh-e2 ame: full=aldhi flags: precursor	F	GO:0070403	NAD+ binding
Locus_122	aldh2_human ame: full=aldehyde mitochondrial ame: full=aldh class 2 ame: full=aldh-e2 ame: full=aldhi flags: precursor	P	GO:0035094	response to nicotine
Locus_122	aldh2_human ame: full=aldehyde mitochondrial ame: full=aldh class 2 ame: full=aldh-e2 ame: full=aldhi flags: precursor	P	GO:0042493	response to drug
Locus_122	aldh2_human ame: full=aldehyde mitochondrial ame: full=aldh class 2 ame: full=aldh-e2 ame: full=aldhi flags: precursor	P	GO:0042574	retinal metabolic process
Locus_122	aldh2_human ame: full=aldehyde mitochondrial ame: full=aldh class 2 ame: full=aldh-e2 ame: full=aldhi flags: precursor	P	GO:0043066	negative regulation of apoptotic process
Locus_122	aldh2_human ame: full=aldehyde mitochondrial ame: full=aldh class 2 ame: full=aldh-e2 ame: full=aldhi flags: precursor	P	GO:0014032	neural crest cell development
Locus_122	aldh2_human ame: full=aldehyde mitochondrial ame: full=aldh class 2 ame: full=aldh-e2 ame: full=aldhi flags: precursor	P	GO:0001568	blood vessel development
Locus_122	aldh2_human ame: full=aldehyde mitochondrial ame: full=aldh class 2 ame: full=aldh-e2 ame: full=aldhi flags: precursor	C	GO:0005730	nucleolus
Locus_122	aldh2_human ame: full=aldehyde mitochondrial ame: full=aldh class 2 ame: full=aldh-e2 ame: full=aldhi flags: precursor	P	GO:0030324	lung development
Locus_122	aldh2_human ame: full=aldehyde mitochondrial ame: full=aldh class 2 ame: full=aldh-e2 ame: full=aldhi flags: precursor	P	GO:0032496	response to lipopolysaccharide
Locus_122	aldh2_human ame: full=aldehyde mitochondrial ame: full=aldh class 2 ame: full=aldh-e2 ame: full=aldhi flags: precursor	P	GO:0071398	cellular response to fatty acid
Locus_122	aldh2_human ame: full=aldehyde mitochondrial ame: full=aldh class 2 ame: full=aldh-e2 ame: full=aldhi flags: precursor	P	GO:0035115	embryonic forelimb morphogenesis
Locus_123	atc1_anoga ame: full=calcium-transporting atpase sarcoplasmic endoplasmic reticulum type ame: full=calcium pump	P	GO:0032471	reduction of endoplasmic reticulum calcium ion concentration
Locus_123	atc1_anoga ame: full=calcium-transporting atpase sarcoplasmic endoplasmic reticulum type ame: full=calcium pump	F	GO:0042803	protein homodimerization activity
Locus_123	atc1_anoga ame: full=calcium-transporting atpase sarcoplasmic endoplasmic reticulum type ame: full=calcium pump	P	GO:0090076	relaxation of skeletal muscle
Locus_123	atc1_anoga ame: full=calcium-transporting atpase sarcoplasmic endoplasmic reticulum type ame: full=calcium pump	F	GO:0008022	protein C-terminus binding
Locus_123	atc1_anoga ame: full=calcium-transporting atpase sarcoplasmic endoplasmic reticulum type ame: full=calcium pump	P	GO:0030322	stabilization of membrane potential
Locus_123	atc1_anoga ame: full=calcium-transporting atpase sarcoplasmic endoplasmic reticulum type ame: full=calcium pump	P	GO:0031448	positive regulation of fast-twitch skeletal muscle fiber contraction
Locus_123	atc1_anoga ame: full=calcium-transporting atpase sarcoplasmic endoplasmic reticulum type ame: full=calcium pump	P	GO:0051561	elevation of mitochondrial calcium ion concentration
Locus_123	atc1_anoga ame: full=calcium-transporting atpase sarcoplasmic endoplasmic reticulum type ame: full=calcium pump	P	GO:0007629	flight behavior
Locus_123	atc1_anoga ame: full=calcium-transporting atpase sarcoplasmic endoplasmic reticulum type ame: full=calcium pump	C	GO:0031234	extrinsic to internal side of plasma membrane
Locus_123	atc1_anoga ame: full=calcium-transporting atpase sarcoplasmic endoplasmic reticulum type ame: full=calcium pump	C	GO:0031673	H zone
Locus_123	atc1_anoga ame: full=calcium-transporting atpase sarcoplasmic endoplasmic reticulum type ame: full=calcium pump	P	GO:0007596	blood coagulation
Locus_123	atc1_anoga ame: full=calcium-transporting atpase sarcoplasmic endoplasmic reticulum type ame: full=calcium pump	P	GO:0006200	ATP catabolic process
Locus_123	atc1_anoga ame: full=calcium-transporting atpase sarcoplasmic endoplasmic reticulum type ame: full=calcium pump	C	GO:0034704	calcium channel complex
Locus_123	atc1_anoga ame: full=calcium-transporting atpase sarcoplasmic endoplasmic reticulum type ame: full=calcium pump	P	GO:0051659	maintenance of mitochondrion location
Locus_123	atc1_anoga ame: full=calcium-transporting atpase sarcoplasmic endoplasmic reticulum type ame: full=calcium pump	C	GO:0031095	platelet dense tubular network membrane
Locus_123	atc1_anoga ame: full=calcium-transporting atpase sarcoplasmic endoplasmic reticulum type ame: full=calcium pump	P	GO:0002026	regulation of the force of heart contraction
Locus_123	atc1_anoga ame: full=calcium-transporting atpase sarcoplasmic endoplasmic reticulum type ame: full=calcium pump	P	GO:0032470	elevation of endoplasmic reticulum calcium ion concentration
Locus_123	atc1_anoga ame: full=calcium-transporting atpase sarcoplasmic endoplasmic reticulum type ame: full=calcium pump	P	GO:0008544	epidermis development
Locus_123	atc1_anoga ame: full=calcium-transporting atpase sarcoplasmic endoplasmic reticulum type ame: full=calcium pump	P	GO:0086036	regulation of cardiac muscle cell membrane potential
Locus_123	atc1_anoga ame: full=calcium-transporting atpase sarcoplasmic endoplasmic reticulum type ame: full=calcium pump	P	GO:0007274	neuromuscular synaptic transmission
Locus_123	atc1_anoga ame: full=calcium-transporting atpase sarcoplasmic endoplasmic reticulum type ame: full=calcium pump	P	GO:0010460	positive regulation of heart rate
Locus_123	atc1_anoga ame: full=calcium-transporting atpase sarcoplasmic endoplasmic reticulum type ame: full=calcium pump	P	GO:0070296	sarcoplasmic reticulum calcium ion transport
Locus_123	atc1_anoga ame: full=calcium-transporting atpase sarcoplasmic endoplasmic reticulum type ame: full=calcium pump	P	GO:0070509	calcium ion import
Locus_123	atc1_anoga ame: full=calcium-transporting atpase sarcoplasmic endoplasmic reticulum type ame: full=calcium pump	P	GO:0006984	ER-nucleus signaling pathway
Locus_123	atc1_anoga ame: full=calcium-transporting atpase sarcoplasmic endoplasmic reticulum type ame: full=calcium pump	C	GO:0005887	integral to plasma membrane
Locus_123	atc1_anoga ame: full=calcium-transporting atpase sarcoplasmic endoplasmic reticulum type ame: full=calcium pump	C	GO:0005811	lipid particle
Locus_123	atc1_anoga ame: full=calcium-transporting atpase sarcoplasmic endoplasmic reticulum type ame: full=calcium pump	C	GO:0048471	perinuclear region of cytoplasm
Locus_123	atc1_anoga ame: full=calcium-transporting atpase sarcoplasmic endoplasmic reticulum type ame: full=calcium pump	P	GO:0045822	negative regulation of heart contraction
Locus_123	atc1_anoga ame: full=calcium-transporting atpase sarcoplasmic endoplasmic reticulum type ame: full=calcium pump	C	GO:0005739	mitochondrion
Locus_123	atc1_anoga ame: full=calcium-transporting atpase sarcoplasmic endoplasmic reticulum type ame: full=calcium pump	F	GO:0086039	calcium-transporting ATPase activity involved in regulation of cardiac muscle cell membrane potential
Locus_123	atc1_anoga ame: full=calcium-transporting atpase sarcoplasmic endoplasmic reticulum type ame: full=calcium pump	F	GO:0005524	ATP binding
Locus_123	atc1_anoga ame: full=calcium-transporting atpase sarcoplasmic endoplasmic reticulum type ame: full=calcium pump	P	GO:0008637	apoptotic mitochondrial changes
Locus_123	atc1_anoga ame: full=calcium-transporting atpase sarcoplasmic endoplasmic reticulum type ame: full=calcium pump	P	GO:0045988	negative regulation of striated muscle contraction
Locus_123	atc1_anoga ame: full=calcium-transporting atpase sarcoplasmic endoplasmic reticulum type ame: full=calcium pump	P	GO:0007155	cell adhesion
Locus_123	atc1_anoga ame: full=calcium-transporting atpase sarcoplasmic endoplasmic reticulum type ame: full=calcium pump	P	GO:0055119	relaxation of cardiac muscle
Locus_123	atc1_anoga ame: full=calcium-transporting atpase sarcoplasmic endoplasmic reticulum type ame: full=calcium pump	C	GO:0031965	nuclear membrane
Locus_123	atc1_anoga ame: full=calcium-transporting atpase sarcoplasmic endoplasmic reticulum type ame: full=calcium pump	C	GO:0005793	endoplasmic reticulum-Golgi intermediate compartment
Locus_123	atc1_anoga ame: full=calcium-transporting atpase sarcoplasmic endoplasmic reticulum type ame: full=calcium pump	P	GO:0070059	intrinsic apoptotic signaling pathway in response to endoplasmic reticulum stress
Locus_123	atc1_anoga ame: full=calcium-transporting atpase sarcoplasmic endoplasmic reticulum type ame: full=calcium pump	P	GO:0043434	response to peptide hormone stimulus
Locus_123	atc1_anoga ame: full=calcium-transporting atpase sarcoplasmic endoplasmic reticulum type ame: full=calcium pump	F	GO:0005338	nucleotide-sugar transmembrane transporter activity
Locus_123	atc1_anoga ame: full=calcium-transporting atpase sarcoplasmic endoplasmic reticulum type ame: full=calcium pump	F	GO:0005509	calcium ion binding
Locus_123	atc1_anoga ame: full=calcium-transporting atpase sarcoplasmic endoplasmic reticulum type ame: full=calcium pump	P	GO:0042493	response to drug
Locus_123	atc1_anoga ame: full=calcium-transporting atpase sarcoplasmic endoplasmic reticulum type ame: full=calcium pump	F	GO:0019899	enzyme binding
Locus_123	atc1_anoga ame: full=calcium-transporting atpase sarcoplasmic endoplasmic reticulum type ame: full=calcium pump	C	GO:0031674	I band
Locus_123	atc1_anoga ame: full=calcium-transporting atpase sarcoplasmic endoplasmic reticulum type ame: full=calcium pump	F	GO:0031775	lutropin-choriogonadotropic hormone receptor binding
Locus_123	atc1_anoga ame: full=calcium-transporting atpase sarcoplasmic endoplasmic reticulum type ame: full=calcium pump	C	GO:0033017	sarcoplasmic reticulum membrane
Locus_123	atc1_anoga ame: full=calcium-transporting atpase sarcoplasmic endoplasmic reticulum type ame: full=calcium pump	F	GO:0044548	S100 protein binding
Locus_123	atc1_anoga ame: full=calcium-transporting atpase sarcoplasmic endoplasmic reticulum type ame: full=calcium pump	P	GO:0051282	regulation of sequestering of calcium ion
Locus_123	atc1_anoga ame: full=calcium-transporting atpase sarcoplasmic endoplasmic reticulum type ame: full=calcium pump	C	GO:0012506	vesicle membrane
Locus_124	pp2b2_drome ame: full=serine threonine-protein phosphatase 2b catalytic subunit 2 ame: full=calmodulin-dependent calcineurin a2 subunit	P	GO:0048675	axon extension
Locus_124	pp2b2_drome ame: full=serine threonine-protein phosphatase 2b catalytic subunit 2 ame: full=calmodulin-dependent calcineurin a2 subunit	P	GO:0035774	positive regulation of insulin secretion involved in cellular response to glucose stimulus
Locus_124	pp2b2_drome ame: full=serine threonine-protein phosphatase 2b catalytic subunit 2 ame: full=calmodulin-dependent calcineurin a2 subunit	P	GO:0051533	positive regulation of NFAT protein import into nucleus
Locus_124	pp2b2_drome ame: full=serine threonine-protein phosphatase 2b catalytic subunit 2 ame: full=calmodulin-dependent calcineurin a2 subunit	P	GO:1900740	positive regulation of protein insertion into mitochondrial membrane involved in apoptotic signaling pathway
Locus_124	pp2b2_drome ame: full=serine threonine-protein phosphatase 2b catalytic subunit 2 ame: full=calmodulin-dependent calcineurin a2 subunit	P	GO:0033555	multicellular organismal response to stress
Locus_124	pp2b2_drome ame: full=serine threonine-protein phosphatase 2b catalytic subunit 2 ame: full=calmodulin-dependent calcineurin a2 subunit	P	GO:0000082	G1/S transition of mitotic cell cycle
Locus_124	pp2b2_drome ame: full=serine threonine-protein phosphatase 2b catalytic subunit 2 ame: full=calmodulin-dependent calcineurin a2 subunit	P	GO:0031505	fungal-type cell wall organization
Locus_124	pp2b2_drome ame: full=serine threonine-protein phosphatase 2b catalytic subunit 2 ame: full=calmodulin-dependent calcineurin a2 subunit	P	GO:0048167	regulation of synaptic plasticity
Locus_124	pp2b2_drome ame: full=serine threonine-protein phosphatase 2b catalytic subunit 2 ame: full=calmodulin-dependent calcineurin a2 subunit	P	GO:0007507	heart development
Locus_124	pp2b2_drome ame: full=serine threonine-protein phosphatase 2b catalytic subunit 2 ame: full=calmodulin-dependent calcineurin a2 subunit	P	GO:0006470	protein dephosphorylation
Locus_124	pp2b2_drome ame: full=serine threonine-protein phosphatase 2b catalytic subunit 2 ame: full=calmodulin-dependent calcineurin a2 subunit	P	GO:0046676	negative regulation of insulin secretion
Locus_124	pp2b2_drome ame: full=serine threonine-protein phosphatase 2b catalytic subunit 2 ame: full=calmodulin-dependent calcineurin a2 subunit	P	GO:0009405	pathogenesis
Locus_124	pp2b2_drome ame: full=serine threonine-protein phosphatase 2b catalytic subunit 2 ame: full=calmodulin-dependent calcineurin a2 subunit	P	GO:0034097	response to cytokine stimulus
Locus_124	pp2b2_drome ame: full=serine threonine-protein phosphatase 2b catalytic subunit 2 ame: full=calmodulin-dependent calcineurin a2 subunit	P	GO:0009790	embryo development
Locus_124	pp2b2_drome ame: full=serine threonine-protein phosphatase 2b catalytic subunit 2 ame: full=calmodulin-dependent calcineurin a2 subunit	C	GO:0005829	cytosol
Locus_124	pp2b2_drome ame: full=serine threonine-protein phosphatase 2b catalytic subunit 2 ame: full=calmodulin-dependent calcineurin a2 subunit	P	GO:0097193	intrinsic apoptotic signaling pathway
Locus_124	pp2b2_drome ame: full=serine threonine-protein phosphatase 2b catalytic subunit 2 ame: full=calmodulin-dependent calcineurin a2 subunit	C	GO:0005654	nucleoplasm
Locus_124	pp2b2_drome ame: full=serine threonine-protein phosphatase 2b catalytic subunit 2 ame: full=calmodulin-dependent calcineurin a2 subunit	P	GO:0045955	negative regulation of calcium ion-dependent exocytosis
Locus_124	pp2b2_drome ame: full=serine threonine-protein phosphatase 2b catalytic subunit 2 ame: full=calmodulin-dependent calcineurin a2 subunit	P	GO:0060079	regulation of excitatory postsynaptic membrane potential
Locus_124	pp2b2_drome ame: full=serine threonine-protein phosphatase 2b catalytic subunit 2 ame: full=calmodulin-dependent calcineurin a2 subunit	C	GO:0030428	cell septum
Locus_124	pp2b2_drome ame: full=serine threonine-protein phosphatase 2b catalytic subunit 2 ame: full=calmodulin-dependent calcineurin a2 subunit	P	GO:0007143	female meiosis
Locus_124	pp2b2_drome ame: full=serine threonine-protein phosphatase 2b catalytic subunit 2 ame: full=calmodulin-dependent calcineurin a2 subunit	P	GO:0001975	response to amphetamine
Locus_124	pp2b2_drome ame: full=serine threonine-protein phosphatase 2b catalytic subunit 2 ame: full=calmodulin-dependent calcineurin a2 subunit	P	GO:0030217	T cell differentiation
Locus_124	pp2b2_drome ame: full=serine threonine-protein phosphatase 2b catalytic subunit 2 ame: full=calmodulin-dependent calcineurin a2 subunit	F	GO:0008144	drug binding
Locus_124	pp2b2_drome ame: full=serine threonine-protein phosphatase 2b catalytic subunit 2 ame: full=calmodulin-dependent calcineurin a2 subunit	P	GO:0030431	sleep
Locus_124	pp2b2_drome ame: full=serine threonine-protein phosphatase 2b catalytic subunit 2 ame: full=calmodulin-dependent calcineurin a2 subunit	C	GO:0005955	calcineurin complex
Locus_124	pp2b2_drome ame: full=serine threonine-protein phosphatase 2b catalytic subunit 2 ame: full=calmodulin-dependent calcineurin a2 subunit	P	GO:0045944	positive regulation of transcription from RNA polymerase II promoter
Locus_124	pp2b2_drome ame: full=serine threonine-protein phosphatase 2b catalytic subunit 2 ame: full=calmodulin-dependent calcineurin a2 subunit	P	GO:0045087	innate immune response
Locus_124	pp2b2_drome ame: full=serine threonine-protein phosphatase 2b catalytic subunit 2 ame: full=calmodulin-dependent calcineurin a2 subunit	P	GO:0007612	learning
Locus_124	pp2b2_drome ame: full=serine threonine-protein phosphatase 2b catalytic subunit 2 ame: full=calmodulin-dependent calcineurin a2 subunit	C	GO:0005886	plasma membrane
Locus_124	pp2b2_drome ame: full=serine threonine-protein phosphatase 2b catalytic subunit 2 ame: full=calmodulin-dependent calcineurin a2 subunit	P	GO:0035176	social behavior
Locus_124	pp2b2_drome ame: full=serine threonine-protein phosphatase 2b catalytic subunit 2 ame: full=calmodulin-dependent calcineurin a2 subunit	P	GO:0046716	muscle cell cellular homeostasis
Locus_124	pp2b2_drome ame: full=serine threonine-protein phosphatase 2b catalytic subunit 2 ame: full=calmodulin-dependent calcineurin a2 subunit	P	GO:0048741	skeletal muscle fiber development
Locus_124	pp2b2_drome ame: full=serine threonine-protein phosphatase 2b catalytic subunit 2 ame: full=calmodulin-dependent calcineurin a2 subunit	P	GO:0071277	cellular response to calcium ion
Locus_124	pp2b2_drome ame: full=serine threonine-protein phosphatase 2b catalytic subunit 2 ame: full=calmodulin-dependent calcineurin a2 subunit	P	GO:0048315	conidium formation
Locus_124	pp2b2_drome ame: full=serine threonine-protein phosphatase 2b catalytic subunit 2 ame: full=calmodulin-dependent calcineurin a2 subunit	C	GO:0005739	mitochondrion
Locus_124	pp2b2_drome ame: full=serine threonine-protein phosphatase 2b catalytic subunit 2 ame: full=calmodulin-dependent calcineurin a2 subunit	P	GO:0001915	negative regulation of T cell mediated cytotoxicity
Locus_124	pp2b2_drome ame: full=serine threonine-protein phosphatase 2b catalytic subunit 2 ame: full=calmodulin-dependent calcineurin a2 subunit	P	GO:0038095	Fc-epsilon receptor signaling pathway
Locus_124	pp2b2_drome ame: full=serine threonine-protein phosphatase 2b catalytic subunit 2 ame: full=calmodulin-dependent calcineurin a2 subunit	P	GO:0014883	transition between fast and slow fiber
Locus_124	pp2b2_drome ame: full=serine threonine-protein phosphatase 2b catalytic subunit 2 ame: full=calmodulin-dependent calcineurin a2 subunit	P	GO:0072375	medium-term memory
Locus_124	pp2b2_drome ame: full=serine threonine-protein phosphatase 2b catalytic subunit 2 ame: full=calmodulin-dependent calcineurin a2 subunit	P	GO:0035690	cellular response to drug
Locus_124	pp2b2_drome ame: full=serine threonine-protein phosphatase 2b catalytic subunit 2 ame: full=calmodulin-dependent calcineurin a2 subunit	F	GO:0046982	protein heterodimerization activity
Locus_124	pp2b2_drome ame: full=serine threonine-protein phosphatase 2b catalytic subunit 2 ame: full=calmodulin-dependent calcineurin a2 subunit	P	GO:0033173	calcineurin-NFAT signaling cascade
Locus_124	pp2b2_drome ame: full=serine threonine-protein phosphatase 2b catalytic subunit 2 ame: full=calmodulin-dependent calcineurin a2 subunit	F	GO:0005516	calmodulin binding
Locus_124	pp2b2_drome ame: full=serine threonine-protein phosphatase 2b catalytic subunit 2 ame: full=calmodulin-dependent calcineurin a2 subunit	F	GO:0033192	calmodulin-dependent protein phosphatase activity
Locus_124	pp2b2_drome ame: full=serine threonine-protein phosphatase 2b catalytic subunit 2 ame: full=calmodulin-dependent calcineurin a2 subunit	F	GO:0005509	calcium ion binding
Locus_124	pp2b2_drome ame: full=serine threonine-protein phosphatase 2b catalytic subunit 2 ame: full=calmodulin-dependent calcineurin a2 subunit	C	GO:0030018	Z disc
Locus_124	pp2b2_drome ame: full=serine threonine-protein phosphatase 2b catalytic subunit 2 ame: full=calmodulin-dependent calcineurin a2 subunit	P	GO:0042098	T cell proliferation
Locus_124	pp2b2_drome ame: full=serine threonine-protein phosphatase 2b catalytic subunit 2 ame: full=calmodulin-dependent calcineurin a2 subunit	P	GO:0006816	calcium ion transport
Locus_124	pp2b2_drome ame: full=serine threonine-protein phosphatase 2b catalytic subunit 2 ame: full=calmodulin-dependent calcineurin a2 subunit	C	GO:0005730	nucleolus
Locus_124	pp2b2_drome ame: full=serine threonine-protein phosphatase 2b catalytic subunit 2 ame: full=calmodulin-dependent calcineurin a2 subunit	P	GO:0043029	T cell homeostasis
Locus_124	pp2b2_drome ame: full=serine threonine-protein phosphatase 2b catalytic subunit 2 ame: full=calmodulin-dependent calcineurin a2 subunit	F	GO:0030346	protein phosphatase 2B binding
Locus_124	pp2b2_drome ame: full=serine threonine-protein phosphatase 2b catalytic subunit 2 ame: full=calmodulin-dependent calcineurin a2 subunit	P	GO:0035220	wing disc development
Locus_124	pp2b2_drome ame: full=serine threonine-protein phosphatase 2b catalytic subunit 2 ame: full=calmodulin-dependent calcineurin a2 subunit	P	GO:0006468	protein phosphorylation
Locus_124	pp2b2_drome ame: full=serine threonine-protein phosphatase 2b catalytic subunit 2 ame: full=calmodulin-dependent calcineurin a2 subunit	P	GO:0007269	neurotransmitter secretion
Locus_124	pp2b2_drome ame: full=serine threonine-protein phosphatase 2b catalytic subunit 2 ame: full=calmodulin-dependent calcineurin a2 subunit	P	GO:0030448	hyphal growth
Locus_124	pp2b2_drome ame: full=serine threonine-protein phosphatase 2b catalytic subunit 2 ame: full=calmodulin-dependent calcineurin a2 subunit	C	GO:0008021	synaptic vesicle
Locus_126	nsa2_bovin ame: full=ribosome biogenesis protein nsa2 homolog ame: full=tgf-beta-inducible nuclear protein 1	C	GO:0005730	nucleolus
Locus_126	nsa2_bovin ame: full=ribosome biogenesis protein nsa2 homolog ame: full=tgf-beta-inducible nuclear protein 1	P	GO:0000463	maturation of LSU-rRNA from tricistronic rRNA transcript (SSU-rRNA, 5.8S rRNA, LSU-rRNA)
Locus_126	nsa2_bovin ame: full=ribosome biogenesis protein nsa2 homolog ame: full=tgf-beta-inducible nuclear protein 1	P	GO:0000466	maturation of 5.8S rRNA from tricistronic rRNA transcript (SSU-rRNA, 5.8S rRNA, LSU-rRNA)
Locus_126	nsa2_bovin ame: full=ribosome biogenesis protein nsa2 homolog ame: full=tgf-beta-inducible nuclear protein 1	C	GO:0030687	preribosome, large subunit precursor
Locus_127	cnbp_rat ame: full=cellular nucleic acid-binding protein short=cnbp ame: full=zinc finger protein 9 gi	C	GO:0033643	host cell part
Locus_127	cnbp_rat ame: full=cellular nucleic acid-binding protein short=cnbp ame: full=zinc finger protein 9 gi	C	GO:0019012	virion
Locus_127	cnbp_rat ame: full=cellular nucleic acid-binding protein short=cnbp ame: full=zinc finger protein 9 gi	P	GO:0006259	DNA metabolic process
Locus_127	cnbp_rat ame: full=cellular nucleic acid-binding protein short=cnbp ame: full=zinc finger protein 9 gi	P	GO:0019054	modulation by virus of host process
Locus_127	cnbp_rat ame: full=cellular nucleic acid-binding protein short=cnbp ame: full=zinc finger protein 9 gi	F	GO:0016779	nucleotidyltransferase activity
Locus_127	cnbp_rat ame: full=cellular nucleic acid-binding protein short=cnbp ame: full=zinc finger protein 9 gi	C	GO:0043231	intracellular membrane-bounded organelle
Locus_127	cnbp_rat ame: full=cellular nucleic acid-binding protein short=cnbp ame: full=zinc finger protein 9 gi	P	GO:0075733	intracellular transport of viral material
Locus_127	cnbp_rat ame: full=cellular nucleic acid-binding protein short=cnbp ame: full=zinc finger protein 9 gi	C	GO:0005737	cytoplasm
Locus_127	cnbp_rat ame: full=cellular nucleic acid-binding protein short=cnbp ame: full=zinc finger protein 9 gi	F	GO:0003677	DNA binding
Locus_127	cnbp_rat ame: full=cellular nucleic acid-binding protein short=cnbp ame: full=zinc finger protein 9 gi	P	GO:0048522	positive regulation of cellular process
Locus_127	cnbp_rat ame: full=cellular nucleic acid-binding protein short=cnbp ame: full=zinc finger protein 9 gi	F	GO:0004518	nuclease activity
Locus_127	cnbp_rat ame: full=cellular nucleic acid-binding protein short=cnbp ame: full=zinc finger protein 9 gi	P	GO:0009409	response to cold
Locus_127	cnbp_rat ame: full=cellular nucleic acid-binding protein short=cnbp ame: full=zinc finger protein 9 gi	P	GO:0006355	regulation of transcription, DNA-dependent
Locus_130	klf5_human ame: full=krueppel-like factor 5 ame: full=basic transcription element-binding protein 2 short=bte-binding protein 2 ame: full=colon krueppel-like factor ame: full=gc-box-binding protein 2 ame: full=intestinal-enriched krueppel-like factor ame: full=transcription factor bteb2	P	GO:0043249	erythrocyte maturation
Locus_130	klf5_human ame: full=krueppel-like factor 5 ame: full=basic transcription element-binding protein 2 short=bte-binding protein 2 ame: full=colon krueppel-like factor ame: full=gc-box-binding protein 2 ame: full=intestinal-enriched krueppel-like factor ame: full=transcription factor bteb2	P	GO:0019221	cytokine-mediated signaling pathway
Locus_130	klf5_human ame: full=krueppel-like factor 5 ame: full=basic transcription element-binding protein 2 short=bte-binding protein 2 ame: full=colon krueppel-like factor ame: full=gc-box-binding protein 2 ame: full=intestinal-enriched krueppel-like factor ame: full=transcription factor bteb2	P	GO:0035264	multicellular organism growth
Locus_130	klf5_human ame: full=krueppel-like factor 5 ame: full=basic transcription element-binding protein 2 short=bte-binding protein 2 ame: full=colon krueppel-like factor ame: full=gc-box-binding protein 2 ame: full=intestinal-enriched krueppel-like factor ame: full=transcription factor bteb2	P	GO:1901653	cellular response to peptide
Locus_130	klf5_human ame: full=krueppel-like factor 5 ame: full=basic transcription element-binding protein 2 short=bte-binding protein 2 ame: full=colon krueppel-like factor ame: full=gc-box-binding protein 2 ame: full=intestinal-enriched krueppel-like factor ame: full=transcription factor bteb2	P	GO:0060509	Type I pneumocyte differentiation
Locus_130	klf5_human ame: full=krueppel-like factor 5 ame: full=basic transcription element-binding protein 2 short=bte-binding protein 2 ame: full=colon krueppel-like factor ame: full=gc-box-binding protein 2 ame: full=intestinal-enriched krueppel-like factor ame: full=transcription factor bteb2	F	GO:0035014	phosphatidylinositol 3-kinase regulator activity
Locus_130	klf5_human ame: full=krueppel-like factor 5 ame: full=basic transcription element-binding protein 2 short=bte-binding protein 2 ame: full=colon krueppel-like factor ame: full=gc-box-binding protein 2 ame: full=intestinal-enriched krueppel-like factor ame: full=transcription factor bteb2	F	GO:0001077	RNA polymerase II core promoter proximal region sequence-specific DNA binding transcription factor activity involved in positive regulation of transcription
Locus_130	klf5_human ame: full=krueppel-like factor 5 ame: full=basic transcription element-binding protein 2 short=bte-binding protein 2 ame: full=colon krueppel-like factor ame: full=gc-box-binding protein 2 ame: full=intestinal-enriched krueppel-like factor ame: full=transcription factor bteb2	P	GO:0045415	negative regulation of interleukin-8 biosynthetic process
Locus_130	klf5_human ame: full=krueppel-like factor 5 ame: full=basic transcription element-binding protein 2 short=bte-binding protein 2 ame: full=colon krueppel-like factor ame: full=gc-box-binding protein 2 ame: full=intestinal-enriched krueppel-like factor ame: full=transcription factor bteb2	P	GO:0071363	cellular response to growth factor stimulus
Locus_130	klf5_human ame: full=krueppel-like factor 5 ame: full=basic transcription element-binding protein 2 short=bte-binding protein 2 ame: full=colon krueppel-like factor ame: full=gc-box-binding protein 2 ame: full=intestinal-enriched krueppel-like factor ame: full=transcription factor bteb2	P	GO:0001701	in utero embryonic development
Locus_130	klf5_human ame: full=krueppel-like factor 5 ame: full=basic transcription element-binding protein 2 short=bte-binding protein 2 ame: full=colon krueppel-like factor ame: full=gc-box-binding protein 2 ame: full=intestinal-enriched krueppel-like factor ame: full=transcription factor bteb2	P	GO:0030183	B cell differentiation
Locus_130	klf5_human ame: full=krueppel-like factor 5 ame: full=basic transcription element-binding protein 2 short=bte-binding protein 2 ame: full=colon krueppel-like factor ame: full=gc-box-binding protein 2 ame: full=intestinal-enriched krueppel-like factor ame: full=transcription factor bteb2	P	GO:0070301	cellular response to hydrogen peroxide
Locus_130	klf5_human ame: full=krueppel-like factor 5 ame: full=basic transcription element-binding protein 2 short=bte-binding protein 2 ame: full=colon krueppel-like factor ame: full=gc-box-binding protein 2 ame: full=intestinal-enriched krueppel-like factor ame: full=transcription factor bteb2	F	GO:0008270	zinc ion binding
Locus_130	klf5_human ame: full=krueppel-like factor 5 ame: full=basic transcription element-binding protein 2 short=bte-binding protein 2 ame: full=colon krueppel-like factor ame: full=gc-box-binding protein 2 ame: full=intestinal-enriched krueppel-like factor ame: full=transcription factor bteb2	P	GO:0045444	fat cell differentiation
Locus_130	klf5_human ame: full=krueppel-like factor 5 ame: full=basic transcription element-binding protein 2 short=bte-binding protein 2 ame: full=colon krueppel-like factor ame: full=gc-box-binding protein 2 ame: full=intestinal-enriched krueppel-like factor ame: full=transcription factor bteb2	P	GO:2000757	negative regulation of peptidyl-lysine acetylation
Locus_130	klf5_human ame: full=krueppel-like factor 5 ame: full=basic transcription element-binding protein 2 short=bte-binding protein 2 ame: full=colon krueppel-like factor ame: full=gc-box-binding protein 2 ame: full=intestinal-enriched krueppel-like factor ame: full=transcription factor bteb2	F	GO:0001190	RNA polymerase II transcription factor binding transcription factor activity involved in positive regulation of transcription
Locus_130	klf5_human ame: full=krueppel-like factor 5 ame: full=basic transcription element-binding protein 2 short=bte-binding protein 2 ame: full=colon krueppel-like factor ame: full=gc-box-binding protein 2 ame: full=intestinal-enriched krueppel-like factor ame: full=transcription factor bteb2	F	GO:0001010	sequence-specific DNA binding transcription factor recruiting transcription factor activity
Locus_130	klf5_human ame: full=krueppel-like factor 5 ame: full=basic transcription element-binding protein 2 short=bte-binding protein 2 ame: full=colon krueppel-like factor ame: full=gc-box-binding protein 2 ame: full=intestinal-enriched krueppel-like factor ame: full=transcription factor bteb2	P	GO:0043551	regulation of phosphatidylinositol 3-kinase activity
Locus_130	klf5_human ame: full=krueppel-like factor 5 ame: full=basic transcription element-binding protein 2 short=bte-binding protein 2 ame: full=colon krueppel-like factor ame: full=gc-box-binding protein 2 ame: full=intestinal-enriched krueppel-like factor ame: full=transcription factor bteb2	P	GO:0015758	glucose transport
Locus_130	klf5_human ame: full=krueppel-like factor 5 ame: full=basic transcription element-binding protein 2 short=bte-binding protein 2 ame: full=colon krueppel-like factor ame: full=gc-box-binding protein 2 ame: full=intestinal-enriched krueppel-like factor ame: full=transcription factor bteb2	P	GO:0050728	negative regulation of inflammatory response
Locus_130	klf5_human ame: full=krueppel-like factor 5 ame: full=basic transcription element-binding protein 2 short=bte-binding protein 2 ame: full=colon krueppel-like factor ame: full=gc-box-binding protein 2 ame: full=intestinal-enriched krueppel-like factor ame: full=transcription factor bteb2	P	GO:0032088	negative regulation of NF-kappaB transcription factor activity
Locus_130	klf5_human ame: full=krueppel-like factor 5 ame: full=basic transcription element-binding protein 2 short=bte-binding protein 2 ame: full=colon krueppel-like factor ame: full=gc-box-binding protein 2 ame: full=intestinal-enriched krueppel-like factor ame: full=transcription factor bteb2	P	GO:0071356	cellular response to tumor necrosis factor
Locus_130	klf5_human ame: full=krueppel-like factor 5 ame: full=basic transcription element-binding protein 2 short=bte-binding protein 2 ame: full=colon krueppel-like factor ame: full=gc-box-binding protein 2 ame: full=intestinal-enriched krueppel-like factor ame: full=transcription factor bteb2	P	GO:0034115	negative regulation of heterotypic cell-cell adhesion
Locus_130	klf5_human ame: full=krueppel-like factor 5 ame: full=basic transcription element-binding protein 2 short=bte-binding protein 2 ame: full=colon krueppel-like factor ame: full=gc-box-binding protein 2 ame: full=intestinal-enriched krueppel-like factor ame: full=transcription factor bteb2	P	GO:0032715	negative regulation of interleukin-6 production
Locus_130	klf5_human ame: full=krueppel-like factor 5 ame: full=basic transcription element-binding protein 2 short=bte-binding protein 2 ame: full=colon krueppel-like factor ame: full=gc-box-binding protein 2 ame: full=intestinal-enriched krueppel-like factor ame: full=transcription factor bteb2	P	GO:0036003	positive regulation of transcription from RNA polymerase II promoter in response to stress
Locus_130	klf5_human ame: full=krueppel-like factor 5 ame: full=basic transcription element-binding protein 2 short=bte-binding protein 2 ame: full=colon krueppel-like factor ame: full=gc-box-binding protein 2 ame: full=intestinal-enriched krueppel-like factor ame: full=transcription factor bteb2	C	GO:0005794	Golgi apparatus
Locus_130	klf5_human ame: full=krueppel-like factor 5 ame: full=basic transcription element-binding protein 2 short=bte-binding protein 2 ame: full=colon krueppel-like factor ame: full=gc-box-binding protein 2 ame: full=intestinal-enriched krueppel-like factor ame: full=transcription factor bteb2	F	GO:0001221	transcription cofactor binding
Locus_130	klf5_human ame: full=krueppel-like factor 5 ame: full=basic transcription element-binding protein 2 short=bte-binding protein 2 ame: full=colon krueppel-like factor ame: full=gc-box-binding protein 2 ame: full=intestinal-enriched krueppel-like factor ame: full=transcription factor bteb2	C	GO:0005667	transcription factor complex
Locus_130	klf5_human ame: full=krueppel-like factor 5 ame: full=basic transcription element-binding protein 2 short=bte-binding protein 2 ame: full=colon krueppel-like factor ame: full=gc-box-binding protein 2 ame: full=intestinal-enriched krueppel-like factor ame: full=transcription factor bteb2	P	GO:0035162	embryonic hemopoiesis
Locus_130	klf5_human ame: full=krueppel-like factor 5 ame: full=basic transcription element-binding protein 2 short=bte-binding protein 2 ame: full=colon krueppel-like factor ame: full=gc-box-binding protein 2 ame: full=intestinal-enriched krueppel-like factor ame: full=transcription factor bteb2	P	GO:0090051	negative regulation of cell migration involved in sprouting angiogenesis
Locus_130	klf5_human ame: full=krueppel-like factor 5 ame: full=basic transcription element-binding protein 2 short=bte-binding protein 2 ame: full=colon krueppel-like factor ame: full=gc-box-binding protein 2 ame: full=intestinal-enriched krueppel-like factor ame: full=transcription factor bteb2	P	GO:0032526	response to retinoic acid
Locus_130	klf5_human ame: full=krueppel-like factor 5 ame: full=basic transcription element-binding protein 2 short=bte-binding protein 2 ame: full=colon krueppel-like factor ame: full=gc-box-binding protein 2 ame: full=intestinal-enriched krueppel-like factor ame: full=transcription factor bteb2	P	GO:0032534	regulation of microvillus assembly
Locus_130	klf5_human ame: full=krueppel-like factor 5 ame: full=basic transcription element-binding protein 2 short=bte-binding protein 2 ame: full=colon krueppel-like factor ame: full=gc-box-binding protein 2 ame: full=intestinal-enriched krueppel-like factor ame: full=transcription factor bteb2	P	GO:0072112	glomerular visceral epithelial cell differentiation
Locus_130	klf5_human ame: full=krueppel-like factor 5 ame: full=basic transcription element-binding protein 2 short=bte-binding protein 2 ame: full=colon krueppel-like factor ame: full=gc-box-binding protein 2 ame: full=intestinal-enriched krueppel-like factor ame: full=transcription factor bteb2	P	GO:0048662	negative regulation of smooth muscle cell proliferation
Locus_130	klf5_human ame: full=krueppel-like factor 5 ame: full=basic transcription element-binding protein 2 short=bte-binding protein 2 ame: full=colon krueppel-like factor ame: full=gc-box-binding protein 2 ame: full=intestinal-enriched krueppel-like factor ame: full=transcription factor bteb2	P	GO:0001889	liver development
Locus_130	klf5_human ame: full=krueppel-like factor 5 ame: full=basic transcription element-binding protein 2 short=bte-binding protein 2 ame: full=colon krueppel-like factor ame: full=gc-box-binding protein 2 ame: full=intestinal-enriched krueppel-like factor ame: full=transcription factor bteb2	F	GO:0003690	double-stranded DNA binding
Locus_130	klf5_human ame: full=krueppel-like factor 5 ame: full=basic transcription element-binding protein 2 short=bte-binding protein 2 ame: full=colon krueppel-like factor ame: full=gc-box-binding protein 2 ame: full=intestinal-enriched krueppel-like factor ame: full=transcription factor bteb2	P	GO:0014898	cardiac muscle hypertrophy in response to stress
Locus_130	klf5_human ame: full=krueppel-like factor 5 ame: full=basic transcription element-binding protein 2 short=bte-binding protein 2 ame: full=colon krueppel-like factor ame: full=gc-box-binding protein 2 ame: full=intestinal-enriched krueppel-like factor ame: full=transcription factor bteb2	P	GO:0048730	epidermis morphogenesis
Locus_130	klf5_human ame: full=krueppel-like factor 5 ame: full=basic transcription element-binding protein 2 short=bte-binding protein 2 ame: full=colon krueppel-like factor ame: full=gc-box-binding protein 2 ame: full=intestinal-enriched krueppel-like factor ame: full=transcription factor bteb2	C	GO:0005730	nucleolus
Locus_130	klf5_human ame: full=krueppel-like factor 5 ame: full=basic transcription element-binding protein 2 short=bte-binding protein 2 ame: full=colon krueppel-like factor ame: full=gc-box-binding protein 2 ame: full=intestinal-enriched krueppel-like factor ame: full=transcription factor bteb2	F	GO:0001085	RNA polymerase II transcription factor binding
Locus_130	klf5_human ame: full=krueppel-like factor 5 ame: full=basic transcription element-binding protein 2 short=bte-binding protein 2 ame: full=colon krueppel-like factor ame: full=gc-box-binding protein 2 ame: full=intestinal-enriched krueppel-like factor ame: full=transcription factor bteb2	P	GO:0046985	positive regulation of hemoglobin biosynthetic process
Locus_130	klf5_human ame: full=krueppel-like factor 5 ame: full=basic transcription element-binding protein 2 short=bte-binding protein 2 ame: full=colon krueppel-like factor ame: full=gc-box-binding protein 2 ame: full=intestinal-enriched krueppel-like factor ame: full=transcription factor bteb2	P	GO:0007411	axon guidance
Locus_130	klf5_human ame: full=krueppel-like factor 5 ame: full=basic transcription element-binding protein 2 short=bte-binding protein 2 ame: full=colon krueppel-like factor ame: full=gc-box-binding protein 2 ame: full=intestinal-enriched krueppel-like factor ame: full=transcription factor bteb2	P	GO:0071499	cellular response to laminar fluid shear stress
Locus_130	klf5_human ame: full=krueppel-like factor 5 ame: full=basic transcription element-binding protein 2 short=bte-binding protein 2 ame: full=colon krueppel-like factor ame: full=gc-box-binding protein 2 ame: full=intestinal-enriched krueppel-like factor ame: full=transcription factor bteb2	P	GO:2000342	negative regulation of chemokine (C-X-C motif) ligand 2 production
Locus_130	klf5_human ame: full=krueppel-like factor 5 ame: full=basic transcription element-binding protein 2 short=bte-binding protein 2 ame: full=colon krueppel-like factor ame: full=gc-box-binding protein 2 ame: full=intestinal-enriched krueppel-like factor ame: full=transcription factor bteb2	P	GO:0009913	epidermal cell differentiation
Locus_130	klf5_human ame: full=krueppel-like factor 5 ame: full=basic transcription element-binding protein 2 short=bte-binding protein 2 ame: full=colon krueppel-like factor ame: full=gc-box-binding protein 2 ame: full=intestinal-enriched krueppel-like factor ame: full=transcription factor bteb2	P	GO:0031077	post-embryonic camera-type eye development
Locus_130	klf5_human ame: full=krueppel-like factor 5 ame: full=basic transcription element-binding protein 2 short=bte-binding protein 2 ame: full=colon krueppel-like factor ame: full=gc-box-binding protein 2 ame: full=intestinal-enriched krueppel-like factor ame: full=transcription factor bteb2	P	GO:0043154	negative regulation of cysteine-type endopeptidase activity involved in apoptotic process
Locus_130	klf5_human ame: full=krueppel-like factor 5 ame: full=basic transcription element-binding protein 2 short=bte-binding protein 2 ame: full=colon krueppel-like factor ame: full=gc-box-binding protein 2 ame: full=intestinal-enriched krueppel-like factor ame: full=transcription factor bteb2	P	GO:0060576	intestinal epithelial cell development
Locus_130	klf5_human ame: full=krueppel-like factor 5 ame: full=basic transcription element-binding protein 2 short=bte-binding protein 2 ame: full=colon krueppel-like factor ame: full=gc-box-binding protein 2 ame: full=intestinal-enriched krueppel-like factor ame: full=transcription factor bteb2	P	GO:0010001	glial cell differentiation
Locus_130	klf5_human ame: full=krueppel-like factor 5 ame: full=basic transcription element-binding protein 2 short=bte-binding protein 2 ame: full=colon krueppel-like factor ame: full=gc-box-binding protein 2 ame: full=intestinal-enriched krueppel-like factor ame: full=transcription factor bteb2	P	GO:0000122	negative regulation of transcription from RNA polymerase II promoter
Locus_130	klf5_human ame: full=krueppel-like factor 5 ame: full=basic transcription element-binding protein 2 short=bte-binding protein 2 ame: full=colon krueppel-like factor ame: full=gc-box-binding protein 2 ame: full=intestinal-enriched krueppel-like factor ame: full=transcription factor bteb2	P	GO:0019827	stem cell maintenance
Locus_130	klf5_human ame: full=krueppel-like factor 5 ame: full=basic transcription element-binding protein 2 short=bte-binding protein 2 ame: full=colon krueppel-like factor ame: full=gc-box-binding protein 2 ame: full=intestinal-enriched krueppel-like factor ame: full=transcription factor bteb2	C	GO:0000790	nuclear chromatin
Locus_130	klf5_human ame: full=krueppel-like factor 5 ame: full=basic transcription element-binding protein 2 short=bte-binding protein 2 ame: full=colon krueppel-like factor ame: full=gc-box-binding protein 2 ame: full=intestinal-enriched krueppel-like factor ame: full=transcription factor bteb2	F	GO:0003713	transcription coactivator activity
Locus_130	klf5_human ame: full=krueppel-like factor 5 ame: full=basic transcription element-binding protein 2 short=bte-binding protein 2 ame: full=colon krueppel-like factor ame: full=gc-box-binding protein 2 ame: full=intestinal-enriched krueppel-like factor ame: full=transcription factor bteb2	P	GO:0051898	negative regulation of protein kinase B signaling cascade
Locus_130	klf5_human ame: full=krueppel-like factor 5 ame: full=basic transcription element-binding protein 2 short=bte-binding protein 2 ame: full=colon krueppel-like factor ame: full=gc-box-binding protein 2 ame: full=intestinal-enriched krueppel-like factor ame: full=transcription factor bteb2	F	GO:0000987	core promoter proximal region sequence-specific DNA binding
Locus_130	klf5_human ame: full=krueppel-like factor 5 ame: full=basic transcription element-binding protein 2 short=bte-binding protein 2 ame: full=colon krueppel-like factor ame: full=gc-box-binding protein 2 ame: full=intestinal-enriched krueppel-like factor ame: full=transcription factor bteb2	P	GO:0014740	negative regulation of muscle hyperplasia
Locus_130	klf5_human ame: full=krueppel-like factor 5 ame: full=basic transcription element-binding protein 2 short=bte-binding protein 2 ame: full=colon krueppel-like factor ame: full=gc-box-binding protein 2 ame: full=intestinal-enriched krueppel-like factor ame: full=transcription factor bteb2	P	GO:0042060	wound healing
Locus_130	klf5_human ame: full=krueppel-like factor 5 ame: full=basic transcription element-binding protein 2 short=bte-binding protein 2 ame: full=colon krueppel-like factor ame: full=gc-box-binding protein 2 ame: full=intestinal-enriched krueppel-like factor ame: full=transcription factor bteb2	P	GO:0048813	dendrite morphogenesis
Locus_130	klf5_human ame: full=krueppel-like factor 5 ame: full=basic transcription element-binding protein 2 short=bte-binding protein 2 ame: full=colon krueppel-like factor ame: full=gc-box-binding protein 2 ame: full=intestinal-enriched krueppel-like factor ame: full=transcription factor bteb2	F	GO:0003714	transcription corepressor activity
Locus_130	klf5_human ame: full=krueppel-like factor 5 ame: full=basic transcription element-binding protein 2 short=bte-binding protein 2 ame: full=colon krueppel-like factor ame: full=gc-box-binding protein 2 ame: full=intestinal-enriched krueppel-like factor ame: full=transcription factor bteb2	P	GO:0060761	negative regulation of response to cytokine stimulus
Locus_130	klf5_human ame: full=krueppel-like factor 5 ame: full=basic transcription element-binding protein 2 short=bte-binding protein 2 ame: full=colon krueppel-like factor ame: full=gc-box-binding protein 2 ame: full=intestinal-enriched krueppel-like factor ame: full=transcription factor bteb2	P	GO:0071409	cellular response to cycloheximide
Locus_130	klf5_human ame: full=krueppel-like factor 5 ame: full=basic transcription element-binding protein 2 short=bte-binding protein 2 ame: full=colon krueppel-like factor ame: full=gc-box-binding protein 2 ame: full=intestinal-enriched krueppel-like factor ame: full=transcription factor bteb2	P	GO:0014067	negative regulation of phosphatidylinositol 3-kinase cascade
Locus_130	klf5_human ame: full=krueppel-like factor 5 ame: full=basic transcription element-binding protein 2 short=bte-binding protein 2 ame: full=colon krueppel-like factor ame: full=gc-box-binding protein 2 ame: full=intestinal-enriched krueppel-like factor ame: full=transcription factor bteb2	P	GO:0006338	chromatin remodeling
Locus_130	klf5_human ame: full=krueppel-like factor 5 ame: full=basic transcription element-binding protein 2 short=bte-binding protein 2 ame: full=colon krueppel-like factor ame: full=gc-box-binding protein 2 ame: full=intestinal-enriched krueppel-like factor ame: full=transcription factor bteb2	P	GO:0070373	negative regulation of ERK1 and ERK2 cascade
Locus_130	klf5_human ame: full=krueppel-like factor 5 ame: full=basic transcription element-binding protein 2 short=bte-binding protein 2 ame: full=colon krueppel-like factor ame: full=gc-box-binding protein 2 ame: full=intestinal-enriched krueppel-like factor ame: full=transcription factor bteb2	P	GO:0007500	mesodermal cell fate determination
Locus_130	klf5_human ame: full=krueppel-like factor 5 ame: full=basic transcription element-binding protein 2 short=bte-binding protein 2 ame: full=colon krueppel-like factor ame: full=gc-box-binding protein 2 ame: full=intestinal-enriched krueppel-like factor ame: full=transcription factor bteb2	P	GO:0035166	post-embryonic hemopoiesis
Locus_130	klf5_human ame: full=krueppel-like factor 5 ame: full=basic transcription element-binding protein 2 short=bte-binding protein 2 ame: full=colon krueppel-like factor ame: full=gc-box-binding protein 2 ame: full=intestinal-enriched krueppel-like factor ame: full=transcription factor bteb2	P	GO:0071347	cellular response to interleukin-1
Locus_130	klf5_human ame: full=krueppel-like factor 5 ame: full=basic transcription element-binding protein 2 short=bte-binding protein 2 ame: full=colon krueppel-like factor ame: full=gc-box-binding protein 2 ame: full=intestinal-enriched krueppel-like factor ame: full=transcription factor bteb2	P	GO:0035914	skeletal muscle cell differentiation
Locus_131	mpcp_mouse ame: full=phosphate carrier mitochondrial ame: full=phosphate transport protein short=ptp ame: full=solute carrier family 25 member 3 flags: precursor	C	GO:0005774	vacuolar membrane
Locus_131	mpcp_mouse ame: full=phosphate carrier mitochondrial ame: full=phosphate transport protein short=ptp ame: full=solute carrier family 25 member 3 flags: precursor	P	GO:0006810	transport
Locus_131	mpcp_mouse ame: full=phosphate carrier mitochondrial ame: full=phosphate transport protein short=ptp ame: full=solute carrier family 25 member 3 flags: precursor	F	GO:0015320	phosphate ion carrier activity
Locus_131	mpcp_mouse ame: full=phosphate carrier mitochondrial ame: full=phosphate transport protein short=ptp ame: full=solute carrier family 25 member 3 flags: precursor	P	GO:0040010	positive regulation of growth rate
Locus_131	mpcp_mouse ame: full=phosphate carrier mitochondrial ame: full=phosphate transport protein short=ptp ame: full=solute carrier family 25 member 3 flags: precursor	P	GO:0006007	glucose catabolic process
Locus_131	mpcp_mouse ame: full=phosphate carrier mitochondrial ame: full=phosphate transport protein short=ptp ame: full=solute carrier family 25 member 3 flags: precursor	P	GO:0009651	response to salt stress
Locus_131	mpcp_mouse ame: full=phosphate carrier mitochondrial ame: full=phosphate transport protein short=ptp ame: full=solute carrier family 25 member 3 flags: precursor	C	GO:0005743	mitochondrial inner membrane
Locus_131	mpcp_mouse ame: full=phosphate carrier mitochondrial ame: full=phosphate transport protein short=ptp ame: full=solute carrier family 25 member 3 flags: precursor	C	GO:0009507	chloroplast
Locus_131	mpcp_mouse ame: full=phosphate carrier mitochondrial ame: full=phosphate transport protein short=ptp ame: full=solute carrier family 25 member 3 flags: precursor	C	GO:0005618	cell wall
Locus_131	mpcp_mouse ame: full=phosphate carrier mitochondrial ame: full=phosphate transport protein short=ptp ame: full=solute carrier family 25 member 3 flags: precursor	P	GO:0006091	generation of precursor metabolites and energy
Locus_131	mpcp_mouse ame: full=phosphate carrier mitochondrial ame: full=phosphate transport protein short=ptp ame: full=solute carrier family 25 member 3 flags: precursor	P	GO:0042221	response to chemical stimulus
Locus_131	mpcp_mouse ame: full=phosphate carrier mitochondrial ame: full=phosphate transport protein short=ptp ame: full=solute carrier family 25 member 3 flags: precursor	P	GO:0009792	embryo development ending in birth or egg hatching
Locus_131	mpcp_mouse ame: full=phosphate carrier mitochondrial ame: full=phosphate transport protein short=ptp ame: full=solute carrier family 25 member 3 flags: precursor	F	GO:0015317	phosphate:hydrogen symporter activity
Locus_131	mpcp_mouse ame: full=phosphate carrier mitochondrial ame: full=phosphate transport protein short=ptp ame: full=solute carrier family 25 member 3 flags: precursor	P	GO:0002119	nematode larval development
Locus_131	mpcp_mouse ame: full=phosphate carrier mitochondrial ame: full=phosphate transport protein short=ptp ame: full=solute carrier family 25 member 3 flags: precursor	P	GO:0055114	oxidation-reduction process
Locus_131	mpcp_mouse ame: full=phosphate carrier mitochondrial ame: full=phosphate transport protein short=ptp ame: full=solute carrier family 25 member 3 flags: precursor	C	GO:0005887	integral to plasma membrane
Locus_131	mpcp_mouse ame: full=phosphate carrier mitochondrial ame: full=phosphate transport protein short=ptp ame: full=solute carrier family 25 member 3 flags: precursor	P	GO:1901564	organonitrogen compound metabolic process
Locus_131	mpcp_mouse ame: full=phosphate carrier mitochondrial ame: full=phosphate transport protein short=ptp ame: full=solute carrier family 25 member 3 flags: precursor	P	GO:0040035	hermaphrodite genitalia development
Locus_131	mpcp_mouse ame: full=phosphate carrier mitochondrial ame: full=phosphate transport protein short=ptp ame: full=solute carrier family 25 member 3 flags: precursor	P	GO:0009117	nucleotide metabolic process
Locus_132	myna_mytga ame: full=myticin-a flags: precursor	P	GO:0051704	multi-organism process
Locus_133	kmt2c_human ame: full=histone-lysine n-methyltransferase 2c short=lysine n-methyltransferase 2c ame: full=homologous to alr protein ame: full=myeloid lymphoid or mixed-lineage leukemia protein 3	F	GO:0005515	protein binding
Locus_133	kmt2c_human ame: full=histone-lysine n-methyltransferase 2c short=lysine n-methyltransferase 2c ame: full=homologous to alr protein ame: full=myeloid lymphoid or mixed-lineage leukemia protein 3	P	GO:0001555	oocyte growth
Locus_133	kmt2c_human ame: full=histone-lysine n-methyltransferase 2c short=lysine n-methyltransferase 2c ame: full=homologous to alr protein ame: full=myeloid lymphoid or mixed-lineage leukemia protein 3	P	GO:0043627	response to estrogen stimulus
Locus_133	kmt2c_human ame: full=histone-lysine n-methyltransferase 2c short=lysine n-methyltransferase 2c ame: full=homologous to alr protein ame: full=myeloid lymphoid or mixed-lineage leukemia protein 3	P	GO:0033148	positive regulation of intracellular estrogen receptor signaling pathway
Locus_133	kmt2c_human ame: full=histone-lysine n-methyltransferase 2c short=lysine n-methyltransferase 2c ame: full=homologous to alr protein ame: full=myeloid lymphoid or mixed-lineage leukemia protein 3	P	GO:0006342	chromatin silencing
Locus_133	kmt2c_human ame: full=histone-lysine n-methyltransferase 2c short=lysine n-methyltransferase 2c ame: full=homologous to alr protein ame: full=myeloid lymphoid or mixed-lineage leukemia protein 3	F	GO:0044212	transcription regulatory region DNA binding
Locus_133	kmt2c_human ame: full=histone-lysine n-methyltransferase 2c short=lysine n-methyltransferase 2c ame: full=homologous to alr protein ame: full=myeloid lymphoid or mixed-lineage leukemia protein 3	C	GO:0035097	histone methyltransferase complex
Locus_133	kmt2c_human ame: full=histone-lysine n-methyltransferase 2c short=lysine n-methyltransferase 2c ame: full=homologous to alr protein ame: full=myeloid lymphoid or mixed-lineage leukemia protein 3	P	GO:0008284	positive regulation of cell proliferation
Locus_133	kmt2c_human ame: full=histone-lysine n-methyltransferase 2c short=lysine n-methyltransferase 2c ame: full=homologous to alr protein ame: full=myeloid lymphoid or mixed-lineage leukemia protein 3	P	GO:0051568	histone H3-K4 methylation
Locus_133	kmt2c_human ame: full=histone-lysine n-methyltransferase 2c short=lysine n-methyltransferase 2c ame: full=homologous to alr protein ame: full=myeloid lymphoid or mixed-lineage leukemia protein 3	F	GO:0042800	histone methyltransferase activity (H3-K4 specific)
Locus_133	kmt2c_human ame: full=histone-lysine n-methyltransferase 2c short=lysine n-methyltransferase 2c ame: full=homologous to alr protein ame: full=myeloid lymphoid or mixed-lineage leukemia protein 3	P	GO:0045944	positive regulation of transcription from RNA polymerase II promoter
Locus_133	kmt2c_human ame: full=histone-lysine n-methyltransferase 2c short=lysine n-methyltransferase 2c ame: full=homologous to alr protein ame: full=myeloid lymphoid or mixed-lineage leukemia protein 3	P	GO:0001701	in utero embryonic development
Locus_134	h90a1_danre ame: full=heat shock protein hsp 90-alpha 1	C	GO:0043025	neuronal cell body
Locus_134	h90a1_danre ame: full=heat shock protein hsp 90-alpha 1	F	GO:0019901	protein kinase binding
Locus_134	h90a1_danre ame: full=heat shock protein hsp 90-alpha 1	F	GO:0019903	protein phosphatase binding
Locus_134	h90a1_danre ame: full=heat shock protein hsp 90-alpha 1	P	GO:0051131	chaperone-mediated protein complex assembly
Locus_134	h90a1_danre ame: full=heat shock protein hsp 90-alpha 1	F	GO:0042623	ATPase activity, coupled
Locus_134	h90a1_danre ame: full=heat shock protein hsp 90-alpha 1	F	GO:0005525	GTP binding
Locus_134	h90a1_danre ame: full=heat shock protein hsp 90-alpha 1	C	GO:0071682	endocytic vesicle lumen
Locus_134	h90a1_danre ame: full=heat shock protein hsp 90-alpha 1	F	GO:0002135	CTP binding
Locus_134	h90a1_danre ame: full=heat shock protein hsp 90-alpha 1	P	GO:0043627	response to estrogen stimulus
Locus_134	h90a1_danre ame: full=heat shock protein hsp 90-alpha 1	P	GO:0045793	positive regulation of cell size
Locus_134	h90a1_danre ame: full=heat shock protein hsp 90-alpha 1	P	GO:0008360	regulation of cell shape
Locus_134	h90a1_danre ame: full=heat shock protein hsp 90-alpha 1	P	GO:0071902	positive regulation of protein serine/threonine kinase activity
Locus_134	h90a1_danre ame: full=heat shock protein hsp 90-alpha 1	F	GO:0017098	sulfonylurea receptor binding
Locus_134	h90a1_danre ame: full=heat shock protein hsp 90-alpha 1	F	GO:0002134	UTP binding
Locus_134	h90a1_danre ame: full=heat shock protein hsp 90-alpha 1	P	GO:0007465	R7 cell fate commitment
Locus_134	h90a1_danre ame: full=heat shock protein hsp 90-alpha 1	P	GO:0071407	cellular response to organic cyclic compound
Locus_134	h90a1_danre ame: full=heat shock protein hsp 90-alpha 1	F	GO:0030235	nitric-oxide synthase regulator activity
Locus_134	h90a1_danre ame: full=heat shock protein hsp 90-alpha 1	P	GO:0045585	positive regulation of cytotoxic T cell differentiation
Locus_134	h90a1_danre ame: full=heat shock protein hsp 90-alpha 1	F	GO:0042803	protein homodimerization activity
Locus_134	h90a1_danre ame: full=heat shock protein hsp 90-alpha 1	P	GO:0019094	pole plasm mRNA localization
Locus_134	h90a1_danre ame: full=heat shock protein hsp 90-alpha 1	P	GO:0001890	placenta development
Locus_134	h90a1_danre ame: full=heat shock protein hsp 90-alpha 1	P	GO:0045040	protein import into mitochondrial outer membrane
Locus_134	h90a1_danre ame: full=heat shock protein hsp 90-alpha 1	P	GO:0050999	regulation of nitric-oxide synthase activity
Locus_134	h90a1_danre ame: full=heat shock protein hsp 90-alpha 1	P	GO:0007052	mitotic spindle organization
Locus_134	h90a1_danre ame: full=heat shock protein hsp 90-alpha 1	P	GO:0045187	regulation of circadian sleep/wake cycle, sleep
Locus_134	h90a1_danre ame: full=heat shock protein hsp 90-alpha 1	P	GO:0006986	response to unfolded protein
Locus_134	h90a1_danre ame: full=heat shock protein hsp 90-alpha 1	P	GO:0006200	ATP catabolic process
Locus_134	h90a1_danre ame: full=heat shock protein hsp 90-alpha 1	C	GO:0016324	apical plasma membrane
Locus_134	h90a1_danre ame: full=heat shock protein hsp 90-alpha 1	P	GO:0038096	Fc-gamma receptor signaling pathway involved in phagocytosis
Locus_134	h90a1_danre ame: full=heat shock protein hsp 90-alpha 1	P	GO:0048769	sarcomerogenesis
Locus_134	h90a1_danre ame: full=heat shock protein hsp 90-alpha 1	P	GO:0060452	positive regulation of cardiac muscle contraction
Locus_134	h90a1_danre ame: full=heat shock protein hsp 90-alpha 1	P	GO:0007283	spermatogenesis
Locus_134	h90a1_danre ame: full=heat shock protein hsp 90-alpha 1	P	GO:0060334	regulation of interferon-gamma-mediated signaling pathway
Locus_134	h90a1_danre ame: full=heat shock protein hsp 90-alpha 1	P	GO:0010659	cardiac muscle cell apoptotic process
Locus_134	h90a1_danre ame: full=heat shock protein hsp 90-alpha 1	P	GO:0009631	cold acclimation
Locus_134	h90a1_danre ame: full=heat shock protein hsp 90-alpha 1	P	GO:0001764	neuron migration
Locus_134	h90a1_danre ame: full=heat shock protein hsp 90-alpha 1	C	GO:0005811	lipid particle
Locus_134	h90a1_danre ame: full=heat shock protein hsp 90-alpha 1	P	GO:0000086	G2/M transition of mitotic cell cycle
Locus_134	h90a1_danre ame: full=heat shock protein hsp 90-alpha 1	C	GO:0009986	cell surface
Locus_134	h90a1_danre ame: full=heat shock protein hsp 90-alpha 1	P	GO:0045429	positive regulation of nitric oxide biosynthetic process
Locus_134	h90a1_danre ame: full=heat shock protein hsp 90-alpha 1	C	GO:0016234	inclusion body
Locus_134	h90a1_danre ame: full=heat shock protein hsp 90-alpha 1	P	GO:0010592	positive regulation of lamellipodium assembly
Locus_134	h90a1_danre ame: full=heat shock protein hsp 90-alpha 1	P	GO:0043524	negative regulation of neuron apoptotic process
Locus_134	h90a1_danre ame: full=heat shock protein hsp 90-alpha 1	C	GO:0031526	brush border membrane
Locus_134	h90a1_danre ame: full=heat shock protein hsp 90-alpha 1	C	GO:0030018	Z disc
Locus_134	h90a1_danre ame: full=heat shock protein hsp 90-alpha 1	C	GO:0005739	mitochondrion
Locus_134	h90a1_danre ame: full=heat shock protein hsp 90-alpha 1	C	GO:0005576	extracellular region
Locus_134	h90a1_danre ame: full=heat shock protein hsp 90-alpha 1	P	GO:0003009	skeletal muscle contraction
Locus_134	h90a1_danre ame: full=heat shock protein hsp 90-alpha 1	C	GO:0043005	neuron projection
Locus_134	h90a1_danre ame: full=heat shock protein hsp 90-alpha 1	P	GO:0032435	negative regulation of proteasomal ubiquitin-dependent protein catabolic process
Locus_134	h90a1_danre ame: full=heat shock protein hsp 90-alpha 1	C	GO:0005829	cytosol
Locus_134	h90a1_danre ame: full=heat shock protein hsp 90-alpha 1	C	GO:0016323	basolateral plasma membrane
Locus_134	h90a1_danre ame: full=heat shock protein hsp 90-alpha 1	P	GO:0007411	axon guidance
Locus_134	h90a1_danre ame: full=heat shock protein hsp 90-alpha 1	P	GO:0033160	positive regulation of protein import into nucleus, translocation
Locus_134	h90a1_danre ame: full=heat shock protein hsp 90-alpha 1	F	GO:0051082	unfolded protein binding
Locus_134	h90a1_danre ame: full=heat shock protein hsp 90-alpha 1	C	GO:0005813	centrosome
Locus_134	h90a1_danre ame: full=heat shock protein hsp 90-alpha 1	F	GO:0003729	mRNA binding
Locus_134	h90a1_danre ame: full=heat shock protein hsp 90-alpha 1	F	GO:0005524	ATP binding
Locus_134	h90a1_danre ame: full=heat shock protein hsp 90-alpha 1	C	GO:0008180	COP9 signalosome
Locus_134	h90a1_danre ame: full=heat shock protein hsp 90-alpha 1	P	GO:0008293	torso signaling pathway
Locus_134	h90a1_danre ame: full=heat shock protein hsp 90-alpha 1	P	GO:0030241	skeletal muscle myosin thick filament assembly
Locus_134	h90a1_danre ame: full=heat shock protein hsp 90-alpha 1	P	GO:0009408	response to heat
Locus_134	h90a1_danre ame: full=heat shock protein hsp 90-alpha 1	P	GO:0032092	positive regulation of protein binding
Locus_134	h90a1_danre ame: full=heat shock protein hsp 90-alpha 1	C	GO:0048471	perinuclear region of cytoplasm
Locus_134	h90a1_danre ame: full=heat shock protein hsp 90-alpha 1	F	GO:0044325	ion channel binding
Locus_134	h90a1_danre ame: full=heat shock protein hsp 90-alpha 1	P	GO:0042026	protein refolding
Locus_134	h90a1_danre ame: full=heat shock protein hsp 90-alpha 1	C	GO:0031012	extracellular matrix
Locus_134	h90a1_danre ame: full=heat shock protein hsp 90-alpha 1	P	GO:0009651	response to salt stress
Locus_134	h90a1_danre ame: full=heat shock protein hsp 90-alpha 1	P	GO:0060338	regulation of type I interferon-mediated signaling pathway
Locus_134	h90a1_danre ame: full=heat shock protein hsp 90-alpha 1	F	GO:0003725	double-stranded RNA binding
Locus_134	h90a1_danre ame: full=heat shock protein hsp 90-alpha 1	P	GO:0030240	skeletal muscle thin filament assembly
Locus_134	h90a1_danre ame: full=heat shock protein hsp 90-alpha 1	C	GO:0005705	polytene chromosome interband
Locus_134	h90a1_danre ame: full=heat shock protein hsp 90-alpha 1	P	GO:0071353	cellular response to interleukin-4
Locus_134	h90a1_danre ame: full=heat shock protein hsp 90-alpha 1	P	GO:0010529	negative regulation of transposition
Locus_134	h90a1_danre ame: full=heat shock protein hsp 90-alpha 1	P	GO:0007098	centrosome cycle
Locus_134	h90a1_danre ame: full=heat shock protein hsp 90-alpha 1	F	GO:0032564	dATP binding
Locus_134	h90a1_danre ame: full=heat shock protein hsp 90-alpha 1	F	GO:0030911	TPR domain binding
Locus_136	rpn1_pig ame: full=dolichyl-diphosphooligosaccharide--protein glycosyltransferase subunit 1 ame: full=dolichyl-diphosphooligosaccharide--protein glycosyltransferase 67 kda subunit ame: full=ribophorin i short=rpn-i ame: full=ribophorin-1 flags: precursor	C	GO:0005774	vacuolar membrane
Locus_136	rpn1_pig ame: full=dolichyl-diphosphooligosaccharide--protein glycosyltransferase subunit 1 ame: full=dolichyl-diphosphooligosaccharide--protein glycosyltransferase 67 kda subunit ame: full=ribophorin i short=rpn-i ame: full=ribophorin-1 flags: precursor	C	GO:0016023	cytoplasmic membrane-bounded vesicle
Locus_136	rpn1_pig ame: full=dolichyl-diphosphooligosaccharide--protein glycosyltransferase subunit 1 ame: full=dolichyl-diphosphooligosaccharide--protein glycosyltransferase 67 kda subunit ame: full=ribophorin i short=rpn-i ame: full=ribophorin-1 flags: precursor	C	GO:0009505	plant-type cell wall
Locus_136	rpn1_pig ame: full=dolichyl-diphosphooligosaccharide--protein glycosyltransferase subunit 1 ame: full=dolichyl-diphosphooligosaccharide--protein glycosyltransferase 67 kda subunit ame: full=ribophorin i short=rpn-i ame: full=ribophorin-1 flags: precursor	P	GO:0006412	translation
Locus_136	rpn1_pig ame: full=dolichyl-diphosphooligosaccharide--protein glycosyltransferase subunit 1 ame: full=dolichyl-diphosphooligosaccharide--protein glycosyltransferase 67 kda subunit ame: full=ribophorin i short=rpn-i ame: full=ribophorin-1 flags: precursor	F	GO:0004579	dolichyl-diphosphooligosaccharide-protein glycotransferase activity
Locus_136	rpn1_pig ame: full=dolichyl-diphosphooligosaccharide--protein glycosyltransferase subunit 1 ame: full=dolichyl-diphosphooligosaccharide--protein glycosyltransferase 67 kda subunit ame: full=ribophorin i short=rpn-i ame: full=ribophorin-1 flags: precursor	P	GO:0015833	peptide transport
Locus_136	rpn1_pig ame: full=dolichyl-diphosphooligosaccharide--protein glycosyltransferase subunit 1 ame: full=dolichyl-diphosphooligosaccharide--protein glycosyltransferase 67 kda subunit ame: full=ribophorin i short=rpn-i ame: full=ribophorin-1 flags: precursor	P	GO:0006614	SRP-dependent cotranslational protein targeting to membrane
Locus_136	rpn1_pig ame: full=dolichyl-diphosphooligosaccharide--protein glycosyltransferase subunit 1 ame: full=dolichyl-diphosphooligosaccharide--protein glycosyltransferase 67 kda subunit ame: full=ribophorin i short=rpn-i ame: full=ribophorin-1 flags: precursor	P	GO:0043687	post-translational protein modification
Locus_136	rpn1_pig ame: full=dolichyl-diphosphooligosaccharide--protein glycosyltransferase subunit 1 ame: full=dolichyl-diphosphooligosaccharide--protein glycosyltransferase 67 kda subunit ame: full=ribophorin i short=rpn-i ame: full=ribophorin-1 flags: precursor	C	GO:0005886	plasma membrane
Locus_136	rpn1_pig ame: full=dolichyl-diphosphooligosaccharide--protein glycosyltransferase subunit 1 ame: full=dolichyl-diphosphooligosaccharide--protein glycosyltransferase 67 kda subunit ame: full=ribophorin i short=rpn-i ame: full=ribophorin-1 flags: precursor	C	GO:0005791	rough endoplasmic reticulum
Locus_136	rpn1_pig ame: full=dolichyl-diphosphooligosaccharide--protein glycosyltransferase subunit 1 ame: full=dolichyl-diphosphooligosaccharide--protein glycosyltransferase 67 kda subunit ame: full=ribophorin i short=rpn-i ame: full=ribophorin-1 flags: precursor	C	GO:0008250	oligosaccharyltransferase complex
Locus_136	rpn1_pig ame: full=dolichyl-diphosphooligosaccharide--protein glycosyltransferase subunit 1 ame: full=dolichyl-diphosphooligosaccharide--protein glycosyltransferase 67 kda subunit ame: full=ribophorin i short=rpn-i ame: full=ribophorin-1 flags: precursor	P	GO:0018279	protein N-linked glycosylation via asparagine
Locus_136	rpn1_pig ame: full=dolichyl-diphosphooligosaccharide--protein glycosyltransferase subunit 1 ame: full=dolichyl-diphosphooligosaccharide--protein glycosyltransferase 67 kda subunit ame: full=ribophorin i short=rpn-i ame: full=ribophorin-1 flags: precursor	C	GO:0016021	integral to membrane
Locus_139	stt3a_mouse ame: full=dolichyl-diphosphooligosaccharide--protein glycosyltransferase subunit stt3a short=oligosaccharyl transferase subunit stt3a short=stt3-a ame: full=b5 ame: full=integral membrane protein 1	P	GO:0000003	reproduction
Locus_139	stt3a_mouse ame: full=dolichyl-diphosphooligosaccharide--protein glycosyltransferase subunit stt3a short=oligosaccharyl transferase subunit stt3a short=stt3-a ame: full=b5 ame: full=integral membrane protein 1	P	GO:0006516	glycoprotein catabolic process
Locus_139	stt3a_mouse ame: full=dolichyl-diphosphooligosaccharide--protein glycosyltransferase subunit stt3a short=oligosaccharyl transferase subunit stt3a short=stt3-a ame: full=b5 ame: full=integral membrane protein 1	P	GO:0040015	negative regulation of multicellular organism growth
Locus_139	stt3a_mouse ame: full=dolichyl-diphosphooligosaccharide--protein glycosyltransferase subunit stt3a short=oligosaccharyl transferase subunit stt3a short=stt3-a ame: full=b5 ame: full=integral membrane protein 1	P	GO:0009651	response to salt stress
Locus_139	stt3a_mouse ame: full=dolichyl-diphosphooligosaccharide--protein glycosyltransferase subunit stt3a short=oligosaccharyl transferase subunit stt3a short=stt3-a ame: full=b5 ame: full=integral membrane protein 1	P	GO:0040011	locomotion
Locus_139	stt3a_mouse ame: full=dolichyl-diphosphooligosaccharide--protein glycosyltransferase subunit stt3a short=oligosaccharyl transferase subunit stt3a short=stt3-a ame: full=b5 ame: full=integral membrane protein 1	C	GO:0016021	integral to membrane
Locus_139	stt3a_mouse ame: full=dolichyl-diphosphooligosaccharide--protein glycosyltransferase subunit stt3a short=oligosaccharyl transferase subunit stt3a short=stt3-a ame: full=b5 ame: full=integral membrane protein 1	C	GO:0009507	chloroplast
Locus_139	stt3a_mouse ame: full=dolichyl-diphosphooligosaccharide--protein glycosyltransferase subunit stt3a short=oligosaccharyl transferase subunit stt3a short=stt3-a ame: full=b5 ame: full=integral membrane protein 1	P	GO:0047484	regulation of response to osmotic stress
Locus_139	stt3a_mouse ame: full=dolichyl-diphosphooligosaccharide--protein glycosyltransferase subunit stt3a short=oligosaccharyl transferase subunit stt3a short=stt3-a ame: full=b5 ame: full=integral membrane protein 1	P	GO:0009792	embryo development ending in birth or egg hatching
Locus_139	stt3a_mouse ame: full=dolichyl-diphosphooligosaccharide--protein glycosyltransferase subunit stt3a short=oligosaccharyl transferase subunit stt3a short=stt3-a ame: full=b5 ame: full=integral membrane protein 1	P	GO:0034976	response to endoplasmic reticulum stress
Locus_139	stt3a_mouse ame: full=dolichyl-diphosphooligosaccharide--protein glycosyltransferase subunit stt3a short=oligosaccharyl transferase subunit stt3a short=stt3-a ame: full=b5 ame: full=integral membrane protein 1	P	GO:0002119	nematode larval development
Locus_139	stt3a_mouse ame: full=dolichyl-diphosphooligosaccharide--protein glycosyltransferase subunit stt3a short=oligosaccharyl transferase subunit stt3a short=stt3-a ame: full=b5 ame: full=integral membrane protein 1	F	GO:0004579	dolichyl-diphosphooligosaccharide-protein glycotransferase activity
Locus_139	stt3a_mouse ame: full=dolichyl-diphosphooligosaccharide--protein glycosyltransferase subunit stt3a short=oligosaccharyl transferase subunit stt3a short=stt3-a ame: full=b5 ame: full=integral membrane protein 1	P	GO:0043687	post-translational protein modification
Locus_139	stt3a_mouse ame: full=dolichyl-diphosphooligosaccharide--protein glycosyltransferase subunit stt3a short=oligosaccharyl transferase subunit stt3a short=stt3-a ame: full=b5 ame: full=integral membrane protein 1	C	GO:0005886	plasma membrane
Locus_139	stt3a_mouse ame: full=dolichyl-diphosphooligosaccharide--protein glycosyltransferase subunit stt3a short=oligosaccharyl transferase subunit stt3a short=stt3-a ame: full=b5 ame: full=integral membrane protein 1	P	GO:0006364	rRNA processing
Locus_139	stt3a_mouse ame: full=dolichyl-diphosphooligosaccharide--protein glycosyltransferase subunit stt3a short=oligosaccharyl transferase subunit stt3a short=stt3-a ame: full=b5 ame: full=integral membrane protein 1	C	GO:0008250	oligosaccharyltransferase complex
Locus_139	stt3a_mouse ame: full=dolichyl-diphosphooligosaccharide--protein glycosyltransferase subunit stt3a short=oligosaccharyl transferase subunit stt3a short=stt3-a ame: full=b5 ame: full=integral membrane protein 1	P	GO:0043686	co-translational protein modification
Locus_139	stt3a_mouse ame: full=dolichyl-diphosphooligosaccharide--protein glycosyltransferase subunit stt3a short=oligosaccharyl transferase subunit stt3a short=stt3-a ame: full=b5 ame: full=integral membrane protein 1	P	GO:0006986	response to unfolded protein
Locus_139	stt3a_mouse ame: full=dolichyl-diphosphooligosaccharide--protein glycosyltransferase subunit stt3a short=oligosaccharyl transferase subunit stt3a short=stt3-a ame: full=b5 ame: full=integral membrane protein 1	P	GO:0018279	protein N-linked glycosylation via asparagine
Locus_139	stt3a_mouse ame: full=dolichyl-diphosphooligosaccharide--protein glycosyltransferase subunit stt3a short=oligosaccharyl transferase subunit stt3a short=stt3-a ame: full=b5 ame: full=integral membrane protein 1	P	GO:0030433	ER-associated protein catabolic process
Locus_139	stt3a_mouse ame: full=dolichyl-diphosphooligosaccharide--protein glycosyltransferase subunit stt3a short=oligosaccharyl transferase subunit stt3a short=stt3-a ame: full=b5 ame: full=integral membrane protein 1	P	GO:0009627	systemic acquired resistance
Locus_140	arf2_rat ame: full=adp-ribosylation factor 2 gi	F	GO:0003700	sequence-specific DNA binding transcription factor activity
Locus_140	arf2_rat ame: full=adp-ribosylation factor 2 gi	P	GO:0010267	production of ta-siRNAs involved in RNA interference
Locus_140	arf2_rat ame: full=adp-ribosylation factor 2 gi	F	GO:0005525	GTP binding
Locus_140	arf2_rat ame: full=adp-ribosylation factor 2 gi	C	GO:0005795	Golgi stack
Locus_140	arf2_rat ame: full=adp-ribosylation factor 2 gi	P	GO:0010150	leaf senescence
Locus_140	arf2_rat ame: full=adp-ribosylation factor 2 gi	P	GO:0006346	methylation-dependent chromatin silencing
Locus_140	arf2_rat ame: full=adp-ribosylation factor 2 gi	P	GO:0010883	regulation of lipid storage
Locus_140	arf2_rat ame: full=adp-ribosylation factor 2 gi	P	GO:0032011	ARF protein signal transduction
Locus_140	arf2_rat ame: full=adp-ribosylation factor 2 gi	P	GO:0006499	N-terminal protein myristoylation
Locus_140	arf2_rat ame: full=adp-ribosylation factor 2 gi	P	GO:0006915	apoptotic process
Locus_140	arf2_rat ame: full=adp-ribosylation factor 2 gi	P	GO:0002119	nematode larval development
Locus_140	arf2_rat ame: full=adp-ribosylation factor 2 gi	P	GO:0048488	synaptic vesicle endocytosis
Locus_140	arf2_rat ame: full=adp-ribosylation factor 2 gi	P	GO:0006471	protein ADP-ribosylation
Locus_140	arf2_rat ame: full=adp-ribosylation factor 2 gi	P	GO:0009733	response to auxin stimulus
Locus_140	arf2_rat ame: full=adp-ribosylation factor 2 gi	P	GO:0048749	compound eye development
Locus_140	arf2_rat ame: full=adp-ribosylation factor 2 gi	F	GO:0005215	transporter activity
Locus_140	arf2_rat ame: full=adp-ribosylation factor 2 gi	C	GO:0030017	sarcomere
Locus_140	arf2_rat ame: full=adp-ribosylation factor 2 gi	C	GO:0005783	endoplasmic reticulum
Locus_140	arf2_rat ame: full=adp-ribosylation factor 2 gi	P	GO:0006306	DNA methylation
Locus_140	arf2_rat ame: full=adp-ribosylation factor 2 gi	C	GO:0005829	cytosol
Locus_140	arf2_rat ame: full=adp-ribosylation factor 2 gi	C	GO:0012505	endomembrane system
Locus_140	arf2_rat ame: full=adp-ribosylation factor 2 gi	P	GO:0048599	oocyte development
Locus_140	arf2_rat ame: full=adp-ribosylation factor 2 gi	P	GO:0009616	virus induced gene silencing
Locus_140	arf2_rat ame: full=adp-ribosylation factor 2 gi	F	GO:0016004	phospholipase activator activity
Locus_140	arf2_rat ame: full=adp-ribosylation factor 2 gi	P	GO:0016236	macroautophagy
Locus_140	arf2_rat ame: full=adp-ribosylation factor 2 gi	P	GO:0002009	morphogenesis of an epithelium
Locus_140	arf2_rat ame: full=adp-ribosylation factor 2 gi	P	GO:0048259	regulation of receptor-mediated endocytosis
Locus_140	arf2_rat ame: full=adp-ribosylation factor 2 gi	P	GO:0040010	positive regulation of growth rate
Locus_140	arf2_rat ame: full=adp-ribosylation factor 2 gi	P	GO:0006893	Golgi to plasma membrane transport
Locus_140	arf2_rat ame: full=adp-ribosylation factor 2 gi	P	GO:0006888	ER to Golgi vesicle-mediated transport
Locus_140	arf2_rat ame: full=adp-ribosylation factor 2 gi	P	GO:0035196	production of miRNAs involved in gene silencing by miRNA
Locus_140	arf2_rat ame: full=adp-ribosylation factor 2 gi	C	GO:0005798	Golgi-associated vesicle
Locus_140	arf2_rat ame: full=adp-ribosylation factor 2 gi	C	GO:0048471	perinuclear region of cytoplasm
Locus_140	arf2_rat ame: full=adp-ribosylation factor 2 gi	P	GO:0006886	intracellular protein transport
Locus_140	arf2_rat ame: full=adp-ribosylation factor 2 gi	P	GO:0009792	embryo development ending in birth or egg hatching
Locus_140	arf2_rat ame: full=adp-ribosylation factor 2 gi	F	GO:0005515	protein binding
Locus_140	arf2_rat ame: full=adp-ribosylation factor 2 gi	F	GO:0003677	DNA binding
Locus_140	arf2_rat ame: full=adp-ribosylation factor 2 gi	P	GO:0006007	glucose catabolic process
Locus_140	arf2_rat ame: full=adp-ribosylation factor 2 gi	P	GO:0006878	cellular copper ion homeostasis
Locus_140	arf2_rat ame: full=adp-ribosylation factor 2 gi	P	GO:0007155	cell adhesion
Locus_140	arf2_rat ame: full=adp-ribosylation factor 2 gi	P	GO:0040035	hermaphrodite genitalia development
Locus_140	arf2_rat ame: full=adp-ribosylation factor 2 gi	F	GO:0003924	GTPase activity
Locus_140	arf2_rat ame: full=adp-ribosylation factor 2 gi	P	GO:0046686	response to cadmium ion
Locus_140	arf2_rat ame: full=adp-ribosylation factor 2 gi	P	GO:0008360	regulation of cell shape
Locus_140	arf2_rat ame: full=adp-ribosylation factor 2 gi	P	GO:0040011	locomotion
Locus_140	arf2_rat ame: full=adp-ribosylation factor 2 gi	C	GO:0005634	nucleus
Locus_140	arf2_rat ame: full=adp-ribosylation factor 2 gi	P	GO:0007269	neurotransmitter secretion
Locus_140	arf2_rat ame: full=adp-ribosylation factor 2 gi	P	GO:0016197	endosomal transport
Locus_141	pesc_nemve ame: full=pescadillo homolog	P	GO:0051726	regulation of cell cycle
Locus_141	pesc_nemve ame: full=pescadillo homolog	P	GO:0031017	exocrine pancreas development
Locus_141	pesc_nemve ame: full=pescadillo homolog	C	GO:0070545	PeBoW complex
Locus_141	pesc_nemve ame: full=pescadillo homolog	P	GO:0048709	oligodendrocyte differentiation
Locus_141	pesc_nemve ame: full=pescadillo homolog	P	GO:0000463	maturation of LSU-rRNA from tricistronic rRNA transcript (SSU-rRNA, 5.8S rRNA, LSU-rRNA)
Locus_141	pesc_nemve ame: full=pescadillo homolog	P	GO:0033365	protein localization to organelle
Locus_141	pesc_nemve ame: full=pescadillo homolog	F	GO:0005515	protein binding
Locus_141	pesc_nemve ame: full=pescadillo homolog	P	GO:0007000	nucleolus organization
Locus_141	pesc_nemve ame: full=pescadillo homolog	C	GO:0000793	condensed chromosome
Locus_141	pesc_nemve ame: full=pescadillo homolog	C	GO:0030687	preribosome, large subunit precursor
Locus_141	pesc_nemve ame: full=pescadillo homolog	C	GO:0005654	nucleoplasm
Locus_141	pesc_nemve ame: full=pescadillo homolog	P	GO:0008283	cell proliferation
Locus_141	pesc_nemve ame: full=pescadillo homolog	P	GO:0000466	maturation of 5.8S rRNA from tricistronic rRNA transcript (SSU-rRNA, 5.8S rRNA, LSU-rRNA)
Locus_143	rg1ba_danre ame: full=ras-gef domain-containing family member 1b-a	P	GO:0019933	cAMP-mediated signaling
Locus_143	rg1ba_danre ame: full=ras-gef domain-containing family member 1b-a	F	GO:0032555	purine ribonucleotide binding
Locus_143	rg1ba_danre ame: full=ras-gef domain-containing family member 1b-a	P	GO:0071407	cellular response to organic cyclic compound
Locus_143	rg1ba_danre ame: full=ras-gef domain-containing family member 1b-a	P	GO:0022603	regulation of anatomical structure morphogenesis
Locus_143	rg1ba_danre ame: full=ras-gef domain-containing family member 1b-a	P	GO:0007420	brain development
Locus_143	rg1ba_danre ame: full=ras-gef domain-containing family member 1b-a	C	GO:0030054	cell junction
Locus_143	rg1ba_danre ame: full=ras-gef domain-containing family member 1b-a	F	GO:0030551	cyclic nucleotide binding
Locus_143	rg1ba_danre ame: full=ras-gef domain-containing family member 1b-a	P	GO:0032320	positive regulation of Ras GTPase activity
Locus_143	rg1ba_danre ame: full=ras-gef domain-containing family member 1b-a	P	GO:0010975	regulation of neuron projection development
Locus_143	rg1ba_danre ame: full=ras-gef domain-containing family member 1b-a	C	GO:0005886	plasma membrane
Locus_143	rg1ba_danre ame: full=ras-gef domain-containing family member 1b-a	F	GO:0005088	Ras guanyl-nucleotide exchange factor activity
Locus_143	rg1ba_danre ame: full=ras-gef domain-containing family member 1b-a	F	GO:0019904	protein domain specific binding
Locus_143	rg1ba_danre ame: full=ras-gef domain-containing family member 1b-a	P	GO:0046683	response to organophosphorus
Locus_143	rg1ba_danre ame: full=ras-gef domain-containing family member 1b-a	P	GO:0071417	cellular response to organonitrogen compound
Locus_143	rg1ba_danre ame: full=ras-gef domain-containing family member 1b-a	P	GO:0048523	negative regulation of cellular process
Locus_143	rg1ba_danre ame: full=ras-gef domain-containing family member 1b-a	C	GO:0097458	neuron part
Locus_143	rg1ba_danre ame: full=ras-gef domain-containing family member 1b-a	P	GO:0007186	G-protein coupled receptor signaling pathway
Locus_143	rg1ba_danre ame: full=ras-gef domain-containing family member 1b-a	P	GO:1990090	cellular response to nerve growth factor stimulus
Locus_143	rg1ba_danre ame: full=ras-gef domain-containing family member 1b-a	P	GO:0046579	positive regulation of Ras protein signal transduction
Locus_143	rg1ba_danre ame: full=ras-gef domain-containing family member 1b-a	F	GO:0005096	GTPase activator activity
Locus_143	rg1ba_danre ame: full=ras-gef domain-containing family member 1b-a	F	GO:0043168	anion binding
Locus_143	rg1ba_danre ame: full=ras-gef domain-containing family member 1b-a	F	GO:0019899	enzyme binding
Locus_143	rg1ba_danre ame: full=ras-gef domain-containing family member 1b-a	P	GO:0000165	MAPK cascade
Locus_143	rg1ba_danre ame: full=ras-gef domain-containing family member 1b-a	P	GO:0001568	blood vessel development
Locus_143	rg1ba_danre ame: full=ras-gef domain-containing family member 1b-a	P	GO:0045860	positive regulation of protein kinase activity
Locus_143	rg1ba_danre ame: full=ras-gef domain-containing family member 1b-a	P	GO:0014074	response to purine-containing compound
Locus_143	rg1ba_danre ame: full=ras-gef domain-containing family member 1b-a	P	GO:1901701	cellular response to oxygen-containing compound
Locus_143	rg1ba_danre ame: full=ras-gef domain-containing family member 1b-a	C	GO:0005768	endosome
Locus_143	rg1ba_danre ame: full=ras-gef domain-containing family member 1b-a	P	GO:0001764	neuron migration
Locus_145	lecg_astpe ame: full=alpha-n-acetylgalactosamine-specific lectin ame: full=alpha-n-acetylgalactosamine-binding lectin ame: full= c-specific lectin ame: full=lectin short= ame: full=tn antigen-specific lectin flags: precursor	F	GO:0030246	carbohydrate binding
Locus_145	lecg_astpe ame: full=alpha-n-acetylgalactosamine-specific lectin ame: full=alpha-n-acetylgalactosamine-binding lectin ame: full= c-specific lectin ame: full=lectin short= ame: full=tn antigen-specific lectin flags: precursor	F	GO:0005515	protein binding
Locus_145	lecg_astpe ame: full=alpha-n-acetylgalactosamine-specific lectin ame: full=alpha-n-acetylgalactosamine-binding lectin ame: full= c-specific lectin ame: full=lectin short= ame: full=tn antigen-specific lectin flags: precursor	P	GO:0044699	single-organism process
Locus_145	lecg_astpe ame: full=alpha-n-acetylgalactosamine-specific lectin ame: full=alpha-n-acetylgalactosamine-binding lectin ame: full= c-specific lectin ame: full=lectin short= ame: full=tn antigen-specific lectin flags: precursor	P	GO:0048518	positive regulation of biological process
Locus_145	lecg_astpe ame: full=alpha-n-acetylgalactosamine-specific lectin ame: full=alpha-n-acetylgalactosamine-binding lectin ame: full= c-specific lectin ame: full=lectin short= ame: full=tn antigen-specific lectin flags: precursor	C	GO:0005737	cytoplasm
Locus_145	lecg_astpe ame: full=alpha-n-acetylgalactosamine-specific lectin ame: full=alpha-n-acetylgalactosamine-binding lectin ame: full= c-specific lectin ame: full=lectin short= ame: full=tn antigen-specific lectin flags: precursor	P	GO:0050896	response to stimulus
Locus_145	lecg_astpe ame: full=alpha-n-acetylgalactosamine-specific lectin ame: full=alpha-n-acetylgalactosamine-binding lectin ame: full= c-specific lectin ame: full=lectin short= ame: full=tn antigen-specific lectin flags: precursor	C	GO:0009986	cell surface
Locus_145	lecg_astpe ame: full=alpha-n-acetylgalactosamine-specific lectin ame: full=alpha-n-acetylgalactosamine-binding lectin ame: full= c-specific lectin ame: full=lectin short= ame: full=tn antigen-specific lectin flags: precursor	F	GO:0004872	receptor activity
Locus_145	lecg_astpe ame: full=alpha-n-acetylgalactosamine-specific lectin ame: full=alpha-n-acetylgalactosamine-binding lectin ame: full= c-specific lectin ame: full=lectin short= ame: full=tn antigen-specific lectin flags: precursor	C	GO:0044459	plasma membrane part
Locus_146	rs25_drome ame: full=40s ribosomal protein s25	P	GO:0001510	RNA methylation
Locus_146	rs25_drome ame: full=40s ribosomal protein s25	P	GO:0006412	translation
Locus_146	rs25_drome ame: full=40s ribosomal protein s25	P	GO:0040010	positive regulation of growth rate
Locus_146	rs25_drome ame: full=40s ribosomal protein s25	C	GO:0009506	plasmodesma
Locus_146	rs25_drome ame: full=40s ribosomal protein s25	F	GO:0003735	structural constituent of ribosome
Locus_146	rs25_drome ame: full=40s ribosomal protein s25	C	GO:0022627	cytosolic small ribosomal subunit
Locus_146	rs25_drome ame: full=40s ribosomal protein s25	C	GO:0005774	vacuolar membrane
Locus_146	rs25_drome ame: full=40s ribosomal protein s25	P	GO:0009792	embryo development ending in birth or egg hatching
Locus_146	rs25_drome ame: full=40s ribosomal protein s25	C	GO:0005794	Golgi apparatus
Locus_148	tenr_rat ame: full=tenascin-r short=tn-r ame: full=janusin ame: full=neural recognition molecule j1-160 180 ame: full=restrictin flags: precursor	C	GO:0009986	cell surface
Locus_148	tenr_rat ame: full=tenascin-r short=tn-r ame: full=janusin ame: full=neural recognition molecule j1-160 180 ame: full=restrictin flags: precursor	P	GO:0014012	peripheral nervous system axon regeneration
Locus_148	tenr_rat ame: full=tenascin-r short=tn-r ame: full=janusin ame: full=neural recognition molecule j1-160 180 ame: full=restrictin flags: precursor	P	GO:0050885	neuromuscular process controlling balance
Locus_148	tenr_rat ame: full=tenascin-r short=tn-r ame: full=janusin ame: full=neural recognition molecule j1-160 180 ame: full=restrictin flags: precursor	C	GO:0072534	perineuronal net
Locus_148	tenr_rat ame: full=tenascin-r short=tn-r ame: full=janusin ame: full=neural recognition molecule j1-160 180 ame: full=restrictin flags: precursor	P	GO:0008284	positive regulation of cell proliferation
Locus_148	tenr_rat ame: full=tenascin-r short=tn-r ame: full=janusin ame: full=neural recognition molecule j1-160 180 ame: full=restrictin flags: precursor	P	GO:0007160	cell-matrix adhesion
Locus_148	tenr_rat ame: full=tenascin-r short=tn-r ame: full=janusin ame: full=neural recognition molecule j1-160 180 ame: full=restrictin flags: precursor	P	GO:0060739	mesenchymal-epithelial cell signaling involved in prostate gland development
Locus_148	tenr_rat ame: full=tenascin-r short=tn-r ame: full=janusin ame: full=neural recognition molecule j1-160 180 ame: full=restrictin flags: precursor	C	GO:0005583	fibrillar collagen
Locus_148	tenr_rat ame: full=tenascin-r short=tn-r ame: full=janusin ame: full=neural recognition molecule j1-160 180 ame: full=restrictin flags: precursor	F	GO:0030246	carbohydrate binding
Locus_148	tenr_rat ame: full=tenascin-r short=tn-r ame: full=janusin ame: full=neural recognition molecule j1-160 180 ame: full=restrictin flags: precursor	F	GO:0043167	ion binding
Locus_148	tenr_rat ame: full=tenascin-r short=tn-r ame: full=janusin ame: full=neural recognition molecule j1-160 180 ame: full=restrictin flags: precursor	F	GO:0005178	integrin binding
Locus_148	tenr_rat ame: full=tenascin-r short=tn-r ame: full=janusin ame: full=neural recognition molecule j1-160 180 ame: full=restrictin flags: precursor	P	GO:0008306	associative learning
Locus_148	tenr_rat ame: full=tenascin-r short=tn-r ame: full=janusin ame: full=neural recognition molecule j1-160 180 ame: full=restrictin flags: precursor	C	GO:0005615	extracellular space
Locus_148	tenr_rat ame: full=tenascin-r short=tn-r ame: full=janusin ame: full=neural recognition molecule j1-160 180 ame: full=restrictin flags: precursor	C	GO:0045121	membrane raft
Locus_148	tenr_rat ame: full=tenascin-r short=tn-r ame: full=janusin ame: full=neural recognition molecule j1-160 180 ame: full=restrictin flags: precursor	C	GO:0005604	basement membrane
Locus_148	tenr_rat ame: full=tenascin-r short=tn-r ame: full=janusin ame: full=neural recognition molecule j1-160 180 ame: full=restrictin flags: precursor	F	GO:0045545	syndecan binding
Locus_148	tenr_rat ame: full=tenascin-r short=tn-r ame: full=janusin ame: full=neural recognition molecule j1-160 180 ame: full=restrictin flags: precursor	P	GO:0043462	regulation of ATPase activity
Locus_148	tenr_rat ame: full=tenascin-r short=tn-r ame: full=janusin ame: full=neural recognition molecule j1-160 180 ame: full=restrictin flags: precursor	P	GO:0035641	locomotory exploration behavior
Locus_148	tenr_rat ame: full=tenascin-r short=tn-r ame: full=janusin ame: full=neural recognition molecule j1-160 180 ame: full=restrictin flags: precursor	F	GO:0008061	chitin binding
Locus_148	tenr_rat ame: full=tenascin-r short=tn-r ame: full=janusin ame: full=neural recognition molecule j1-160 180 ame: full=restrictin flags: precursor	P	GO:0022029	telencephalon cell migration
Locus_148	tenr_rat ame: full=tenascin-r short=tn-r ame: full=janusin ame: full=neural recognition molecule j1-160 180 ame: full=restrictin flags: precursor	C	GO:0005614	interstitial matrix
Locus_148	tenr_rat ame: full=tenascin-r short=tn-r ame: full=janusin ame: full=neural recognition molecule j1-160 180 ame: full=restrictin flags: precursor	P	GO:0050805	negative regulation of synaptic transmission
Locus_148	tenr_rat ame: full=tenascin-r short=tn-r ame: full=janusin ame: full=neural recognition molecule j1-160 180 ame: full=restrictin flags: precursor	C	GO:0005886	plasma membrane
Locus_148	tenr_rat ame: full=tenascin-r short=tn-r ame: full=janusin ame: full=neural recognition molecule j1-160 180 ame: full=restrictin flags: precursor	C	GO:0005737	cytoplasm
Locus_148	tenr_rat ame: full=tenascin-r short=tn-r ame: full=janusin ame: full=neural recognition molecule j1-160 180 ame: full=restrictin flags: precursor	P	GO:0048251	elastic fiber assembly
Locus_148	tenr_rat ame: full=tenascin-r short=tn-r ame: full=janusin ame: full=neural recognition molecule j1-160 180 ame: full=restrictin flags: precursor	P	GO:0032963	collagen metabolic process
Locus_148	tenr_rat ame: full=tenascin-r short=tn-r ame: full=janusin ame: full=neural recognition molecule j1-160 180 ame: full=restrictin flags: precursor	F	GO:0042802	identical protein binding
Locus_148	tenr_rat ame: full=tenascin-r short=tn-r ame: full=janusin ame: full=neural recognition molecule j1-160 180 ame: full=restrictin flags: precursor	P	GO:0048692	negative regulation of axon extension involved in regeneration
Locus_148	tenr_rat ame: full=tenascin-r short=tn-r ame: full=janusin ame: full=neural recognition molecule j1-160 180 ame: full=restrictin flags: precursor	P	GO:0051968	positive regulation of synaptic transmission, glutamatergic
Locus_148	tenr_rat ame: full=tenascin-r short=tn-r ame: full=janusin ame: full=neural recognition molecule j1-160 180 ame: full=restrictin flags: precursor	P	GO:0007528	neuromuscular junction development
Locus_148	tenr_rat ame: full=tenascin-r short=tn-r ame: full=janusin ame: full=neural recognition molecule j1-160 180 ame: full=restrictin flags: precursor	P	GO:0032972	regulation of muscle filament sliding speed
Locus_148	tenr_rat ame: full=tenascin-r short=tn-r ame: full=janusin ame: full=neural recognition molecule j1-160 180 ame: full=restrictin flags: precursor	P	GO:0060291	long-term synaptic potentiation
Locus_148	tenr_rat ame: full=tenascin-r short=tn-r ame: full=janusin ame: full=neural recognition molecule j1-160 180 ame: full=restrictin flags: precursor	P	GO:0007158	neuron cell-cell adhesion
Locus_148	tenr_rat ame: full=tenascin-r short=tn-r ame: full=janusin ame: full=neural recognition molecule j1-160 180 ame: full=restrictin flags: precursor	P	GO:0010628	positive regulation of gene expression
Locus_148	tenr_rat ame: full=tenascin-r short=tn-r ame: full=janusin ame: full=neural recognition molecule j1-160 180 ame: full=restrictin flags: precursor	F	GO:0051015	actin filament binding
Locus_148	tenr_rat ame: full=tenascin-r short=tn-r ame: full=janusin ame: full=neural recognition molecule j1-160 180 ame: full=restrictin flags: precursor	P	GO:0060740	prostate gland epithelium morphogenesis
Locus_148	tenr_rat ame: full=tenascin-r short=tn-r ame: full=janusin ame: full=neural recognition molecule j1-160 180 ame: full=restrictin flags: precursor	C	GO:0005730	nucleolus
Locus_148	tenr_rat ame: full=tenascin-r short=tn-r ame: full=janusin ame: full=neural recognition molecule j1-160 180 ame: full=restrictin flags: precursor	P	GO:0022408	negative regulation of cell-cell adhesion
Locus_152	txlna_mouse ame: full=alpha-taxilin	C	GO:0005829	cytosol
Locus_152	txlna_mouse ame: full=alpha-taxilin	P	GO:0010564	regulation of cell cycle process
Locus_152	txlna_mouse ame: full=alpha-taxilin	C	GO:0031965	nuclear membrane
Locus_152	txlna_mouse ame: full=alpha-taxilin	F	GO:0005125	cytokine activity
Locus_152	txlna_mouse ame: full=alpha-taxilin	P	GO:0030500	regulation of bone mineralization
Locus_152	txlna_mouse ame: full=alpha-taxilin	P	GO:0042113	B cell activation
Locus_152	txlna_mouse ame: full=alpha-taxilin	F	GO:0030372	high molecular weight B cell growth factor receptor binding
Locus_152	txlna_mouse ame: full=alpha-taxilin	F	GO:0046982	protein heterodimerization activity
Locus_152	txlna_mouse ame: full=alpha-taxilin	C	GO:0005576	extracellular region
Locus_152	txlna_mouse ame: full=alpha-taxilin	P	GO:0008283	cell proliferation
Locus_152	txlna_mouse ame: full=alpha-taxilin	P	GO:0006351	transcription, DNA-dependent
Locus_154	casp3_bovin ame: full=caspase-3 short=casp-3 contains: ame: full=caspase-3 subunit p17 contains: ame: full=caspase-3 subunit p12 flags: precursor	P	GO:0043065	positive regulation of apoptotic process
Locus_154	casp3_bovin ame: full=caspase-3 short=casp-3 contains: ame: full=caspase-3 subunit p17 contains: ame: full=caspase-3 subunit p12 flags: precursor	F	GO:0030234	enzyme regulator activity
Locus_154	casp3_bovin ame: full=caspase-3 short=casp-3 contains: ame: full=caspase-3 subunit p17 contains: ame: full=caspase-3 subunit p12 flags: precursor	P	GO:0009888	tissue development
Locus_154	casp3_bovin ame: full=caspase-3 short=casp-3 contains: ame: full=caspase-3 subunit p17 contains: ame: full=caspase-3 subunit p12 flags: precursor	C	GO:0031981	nuclear lumen
Locus_154	casp3_bovin ame: full=caspase-3 short=casp-3 contains: ame: full=caspase-3 subunit p17 contains: ame: full=caspase-3 subunit p12 flags: precursor	P	GO:0002260	lymphocyte homeostasis
Locus_154	casp3_bovin ame: full=caspase-3 short=casp-3 contains: ame: full=caspase-3 subunit p17 contains: ame: full=caspase-3 subunit p12 flags: precursor	P	GO:0006996	organelle organization
Locus_154	casp3_bovin ame: full=caspase-3 short=casp-3 contains: ame: full=caspase-3 subunit p17 contains: ame: full=caspase-3 subunit p12 flags: precursor	P	GO:0016485	protein processing
Locus_154	casp3_bovin ame: full=caspase-3 short=casp-3 contains: ame: full=caspase-3 subunit p17 contains: ame: full=caspase-3 subunit p12 flags: precursor	P	GO:0010243	response to organonitrogen compound
Locus_154	casp3_bovin ame: full=caspase-3 short=casp-3 contains: ame: full=caspase-3 subunit p17 contains: ame: full=caspase-3 subunit p12 flags: precursor	P	GO:0097193	intrinsic apoptotic signaling pathway
Locus_154	casp3_bovin ame: full=caspase-3 short=casp-3 contains: ame: full=caspase-3 subunit p17 contains: ame: full=caspase-3 subunit p12 flags: precursor	P	GO:0009653	anatomical structure morphogenesis
Locus_154	casp3_bovin ame: full=caspase-3 short=casp-3 contains: ame: full=caspase-3 subunit p17 contains: ame: full=caspase-3 subunit p12 flags: precursor	P	GO:0001654	eye development
Locus_154	casp3_bovin ame: full=caspase-3 short=casp-3 contains: ame: full=caspase-3 subunit p17 contains: ame: full=caspase-3 subunit p12 flags: precursor	P	GO:0060255	regulation of macromolecule metabolic process
Locus_154	casp3_bovin ame: full=caspase-3 short=casp-3 contains: ame: full=caspase-3 subunit p17 contains: ame: full=caspase-3 subunit p12 flags: precursor	P	GO:0006979	response to oxidative stress
Locus_154	casp3_bovin ame: full=caspase-3 short=casp-3 contains: ame: full=caspase-3 subunit p17 contains: ame: full=caspase-3 subunit p12 flags: precursor	P	GO:0050877	neurological system process
Locus_154	casp3_bovin ame: full=caspase-3 short=casp-3 contains: ame: full=caspase-3 subunit p17 contains: ame: full=caspase-3 subunit p12 flags: precursor	P	GO:0051402	neuron apoptotic process
Locus_154	casp3_bovin ame: full=caspase-3 short=casp-3 contains: ame: full=caspase-3 subunit p17 contains: ame: full=caspase-3 subunit p12 flags: precursor	P	GO:0080090	regulation of primary metabolic process
Locus_154	casp3_bovin ame: full=caspase-3 short=casp-3 contains: ame: full=caspase-3 subunit p17 contains: ame: full=caspase-3 subunit p12 flags: precursor	P	GO:0097191	extrinsic apoptotic signaling pathway
Locus_154	casp3_bovin ame: full=caspase-3 short=casp-3 contains: ame: full=caspase-3 subunit p17 contains: ame: full=caspase-3 subunit p12 flags: precursor	P	GO:0048545	response to steroid hormone stimulus
Locus_154	casp3_bovin ame: full=caspase-3 short=casp-3 contains: ame: full=caspase-3 subunit p17 contains: ame: full=caspase-3 subunit p12 flags: precursor	P	GO:0031323	regulation of cellular metabolic process
Locus_154	casp3_bovin ame: full=caspase-3 short=casp-3 contains: ame: full=caspase-3 subunit p17 contains: ame: full=caspase-3 subunit p12 flags: precursor	P	GO:0010212	response to ionizing radiation
Locus_154	casp3_bovin ame: full=caspase-3 short=casp-3 contains: ame: full=caspase-3 subunit p17 contains: ame: full=caspase-3 subunit p12 flags: precursor	P	GO:0030182	neuron differentiation
Locus_154	casp3_bovin ame: full=caspase-3 short=casp-3 contains: ame: full=caspase-3 subunit p17 contains: ame: full=caspase-3 subunit p12 flags: precursor	P	GO:0050790	regulation of catalytic activity
Locus_154	casp3_bovin ame: full=caspase-3 short=casp-3 contains: ame: full=caspase-3 subunit p17 contains: ame: full=caspase-3 subunit p12 flags: precursor	F	GO:0005515	protein binding
Locus_154	casp3_bovin ame: full=caspase-3 short=casp-3 contains: ame: full=caspase-3 subunit p17 contains: ame: full=caspase-3 subunit p12 flags: precursor	P	GO:0010038	response to metal ion
Locus_154	casp3_bovin ame: full=caspase-3 short=casp-3 contains: ame: full=caspase-3 subunit p17 contains: ame: full=caspase-3 subunit p12 flags: precursor	P	GO:0010623	developmental programmed cell death
Locus_154	casp3_bovin ame: full=caspase-3 short=casp-3 contains: ame: full=caspase-3 subunit p17 contains: ame: full=caspase-3 subunit p12 flags: precursor	P	GO:0033554	cellular response to stress
Locus_154	casp3_bovin ame: full=caspase-3 short=casp-3 contains: ame: full=caspase-3 subunit p17 contains: ame: full=caspase-3 subunit p12 flags: precursor	P	GO:0044267	cellular protein metabolic process
Locus_154	casp3_bovin ame: full=caspase-3 short=casp-3 contains: ame: full=caspase-3 subunit p17 contains: ame: full=caspase-3 subunit p12 flags: precursor	P	GO:0071310	cellular response to organic substance
Locus_154	casp3_bovin ame: full=caspase-3 short=casp-3 contains: ame: full=caspase-3 subunit p17 contains: ame: full=caspase-3 subunit p12 flags: precursor	P	GO:0050672	negative regulation of lymphocyte proliferation
Locus_154	casp3_bovin ame: full=caspase-3 short=casp-3 contains: ame: full=caspase-3 subunit p17 contains: ame: full=caspase-3 subunit p12 flags: precursor	P	GO:0045786	negative regulation of cell cycle
Locus_154	casp3_bovin ame: full=caspase-3 short=casp-3 contains: ame: full=caspase-3 subunit p17 contains: ame: full=caspase-3 subunit p12 flags: precursor	P	GO:0030262	apoptotic nuclear changes
Locus_154	casp3_bovin ame: full=caspase-3 short=casp-3 contains: ame: full=caspase-3 subunit p17 contains: ame: full=caspase-3 subunit p12 flags: precursor	F	GO:0097153	cysteine-type endopeptidase activity involved in apoptotic process
Locus_154	casp3_bovin ame: full=caspase-3 short=casp-3 contains: ame: full=caspase-3 subunit p17 contains: ame: full=caspase-3 subunit p12 flags: precursor	C	GO:0044444	cytoplasmic part
Locus_154	casp3_bovin ame: full=caspase-3 short=casp-3 contains: ame: full=caspase-3 subunit p17 contains: ame: full=caspase-3 subunit p12 flags: precursor	P	GO:0097305	response to alcohol
Locus_154	casp3_bovin ame: full=caspase-3 short=casp-3 contains: ame: full=caspase-3 subunit p17 contains: ame: full=caspase-3 subunit p12 flags: precursor	P	GO:0009611	response to wounding
Locus_155	rbp1_drome ame: full=rna-binding protein 1	P	GO:0010150	leaf senescence
Locus_155	rbp1_drome ame: full=rna-binding protein 1	P	GO:0006406	mRNA export from nucleus
Locus_155	rbp1_drome ame: full=rna-binding protein 1	P	GO:0048573	photoperiodism, flowering
Locus_155	rbp1_drome ame: full=rna-binding protein 1	P	GO:0043687	post-translational protein modification
Locus_155	rbp1_drome ame: full=rna-binding protein 1	P	GO:0040027	negative regulation of vulval development
Locus_155	rbp1_drome ame: full=rna-binding protein 1	P	GO:0008406	gonad development
Locus_155	rbp1_drome ame: full=rna-binding protein 1	P	GO:0050832	defense response to fungus
Locus_155	rbp1_drome ame: full=rna-binding protein 1	P	GO:0030422	production of siRNA involved in RNA interference
Locus_155	rbp1_drome ame: full=rna-binding protein 1	F	GO:0046872	metal ion binding
Locus_155	rbp1_drome ame: full=rna-binding protein 1	C	GO:0005829	cytosol
Locus_155	rbp1_drome ame: full=rna-binding protein 1	P	GO:0048025	negative regulation of mRNA splicing, via spliceosome
Locus_155	rbp1_drome ame: full=rna-binding protein 1	P	GO:0031554	regulation of DNA-dependent transcription, termination
Locus_155	rbp1_drome ame: full=rna-binding protein 1	C	GO:0009506	plasmodesma
Locus_155	rbp1_drome ame: full=rna-binding protein 1	P	GO:0042742	defense response to bacterium
Locus_155	rbp1_drome ame: full=rna-binding protein 1	P	GO:0002009	morphogenesis of an epithelium
Locus_155	rbp1_drome ame: full=rna-binding protein 1	P	GO:0040010	positive regulation of growth rate
Locus_155	rbp1_drome ame: full=rna-binding protein 1	P	GO:0006898	receptor-mediated endocytosis
Locus_155	rbp1_drome ame: full=rna-binding protein 1	P	GO:0035196	production of miRNAs involved in gene silencing by miRNA
Locus_155	rbp1_drome ame: full=rna-binding protein 1	P	GO:0006369	termination of RNA polymerase II transcription
Locus_155	rbp1_drome ame: full=rna-binding protein 1	P	GO:0040026	positive regulation of vulval development
Locus_155	rbp1_drome ame: full=rna-binding protein 1	P	GO:0009792	embryo development ending in birth or egg hatching
Locus_155	rbp1_drome ame: full=rna-binding protein 1	P	GO:0000278	mitotic cell cycle
Locus_155	rbp1_drome ame: full=rna-binding protein 1	C	GO:0071013	catalytic step 2 spliceosome
Locus_155	rbp1_drome ame: full=rna-binding protein 1	C	GO:0005773	vacuole
Locus_155	rbp1_drome ame: full=rna-binding protein 1	P	GO:0001703	gastrulation with mouth forming first
Locus_155	rbp1_drome ame: full=rna-binding protein 1	F	GO:0003723	RNA binding
Locus_155	rbp1_drome ame: full=rna-binding protein 1	P	GO:0040035	hermaphrodite genitalia development
Locus_155	rbp1_drome ame: full=rna-binding protein 1	F	GO:0005516	calmodulin binding
Locus_155	rbp1_drome ame: full=rna-binding protein 1	P	GO:0045893	positive regulation of transcription, DNA-dependent
Locus_155	rbp1_drome ame: full=rna-binding protein 1	P	GO:0010171	body morphogenesis
Locus_155	rbp1_drome ame: full=rna-binding protein 1	P	GO:0009409	response to cold
Locus_155	rbp1_drome ame: full=rna-binding protein 1	P	GO:0040011	locomotion
Locus_155	rbp1_drome ame: full=rna-binding protein 1	C	GO:0005730	nucleolus
Locus_155	rbp1_drome ame: full=rna-binding protein 1	C	GO:0035061	interchromatin granule
Locus_155	rbp1_drome ame: full=rna-binding protein 1	P	GO:0000395	mRNA 5'-splice site recognition
Locus_155	rbp1_drome ame: full=rna-binding protein 1	P	GO:0048477	oogenesis
Locus_155	rbp1_drome ame: full=rna-binding protein 1	C	GO:0035145	exon-exon junction complex
Locus_155	rbp1_drome ame: full=rna-binding protein 1	C	GO:0016607	nuclear speck
Locus_155	rbp1_drome ame: full=rna-binding protein 1	P	GO:0031124	mRNA 3'-end processing
Locus_157	duox2_pig ame: full=dual oxidase 2 ame: full=nadh nadph thyroid oxidase p138-tox flags: precursor	F	GO:0004601	peroxidase activity
Locus_157	duox2_pig ame: full=dual oxidase 2 ame: full=nadh nadph thyroid oxidase p138-tox flags: precursor	C	GO:0031224	intrinsic to membrane
Locus_157	duox2_pig ame: full=dual oxidase 2 ame: full=nadh nadph thyroid oxidase p138-tox flags: precursor	P	GO:0048085	adult chitin-containing cuticle pigmentation
Locus_157	duox2_pig ame: full=dual oxidase 2 ame: full=nadh nadph thyroid oxidase p138-tox flags: precursor	P	GO:0009888	tissue development
Locus_157	duox2_pig ame: full=dual oxidase 2 ame: full=nadh nadph thyroid oxidase p138-tox flags: precursor	P	GO:0010035	response to inorganic substance
Locus_157	duox2_pig ame: full=dual oxidase 2 ame: full=nadh nadph thyroid oxidase p138-tox flags: precursor	P	GO:0009628	response to abiotic stimulus
Locus_157	duox2_pig ame: full=dual oxidase 2 ame: full=nadh nadph thyroid oxidase p138-tox flags: precursor	P	GO:0009791	post-embryonic development
Locus_157	duox2_pig ame: full=dual oxidase 2 ame: full=nadh nadph thyroid oxidase p138-tox flags: precursor	P	GO:0072593	reactive oxygen species metabolic process
Locus_157	duox2_pig ame: full=dual oxidase 2 ame: full=nadh nadph thyroid oxidase p138-tox flags: precursor	P	GO:0019221	cytokine-mediated signaling pathway
Locus_157	duox2_pig ame: full=dual oxidase 2 ame: full=nadh nadph thyroid oxidase p138-tox flags: precursor	P	GO:0042742	defense response to bacterium
Locus_157	duox2_pig ame: full=dual oxidase 2 ame: full=nadh nadph thyroid oxidase p138-tox flags: precursor	P	GO:0002385	mucosal immune response
Locus_157	duox2_pig ame: full=dual oxidase 2 ame: full=nadh nadph thyroid oxidase p138-tox flags: precursor	C	GO:0043231	intracellular membrane-bounded organelle
Locus_157	duox2_pig ame: full=dual oxidase 2 ame: full=nadh nadph thyroid oxidase p138-tox flags: precursor	C	GO:0044459	plasma membrane part
Locus_157	duox2_pig ame: full=dual oxidase 2 ame: full=nadh nadph thyroid oxidase p138-tox flags: precursor	P	GO:0042403	thyroid hormone metabolic process
Locus_157	duox2_pig ame: full=dual oxidase 2 ame: full=nadh nadph thyroid oxidase p138-tox flags: precursor	P	GO:0006979	response to oxidative stress
Locus_157	duox2_pig ame: full=dual oxidase 2 ame: full=nadh nadph thyroid oxidase p138-tox flags: precursor	P	GO:0009725	response to hormone stimulus
Locus_157	duox2_pig ame: full=dual oxidase 2 ame: full=nadh nadph thyroid oxidase p138-tox flags: precursor	P	GO:0040007	growth
Locus_157	duox2_pig ame: full=dual oxidase 2 ame: full=nadh nadph thyroid oxidase p138-tox flags: precursor	F	GO:0016174	NAD(P)H oxidase activity
Locus_157	duox2_pig ame: full=dual oxidase 2 ame: full=nadh nadph thyroid oxidase p138-tox flags: precursor	P	GO:0040002	collagen and cuticulin-based cuticle development
Locus_157	duox2_pig ame: full=dual oxidase 2 ame: full=nadh nadph thyroid oxidase p138-tox flags: precursor	P	GO:0009058	biosynthetic process
Locus_157	duox2_pig ame: full=dual oxidase 2 ame: full=nadh nadph thyroid oxidase p138-tox flags: precursor	P	GO:0055114	oxidation-reduction process
Locus_157	duox2_pig ame: full=dual oxidase 2 ame: full=nadh nadph thyroid oxidase p138-tox flags: precursor	P	GO:0018996	molting cycle, collagen and cuticulin-based cuticle
Locus_157	duox2_pig ame: full=dual oxidase 2 ame: full=nadh nadph thyroid oxidase p138-tox flags: precursor	P	GO:0051591	response to cAMP
Locus_157	duox2_pig ame: full=dual oxidase 2 ame: full=nadh nadph thyroid oxidase p138-tox flags: precursor	P	GO:0033554	cellular response to stress
Locus_157	duox2_pig ame: full=dual oxidase 2 ame: full=nadh nadph thyroid oxidase p138-tox flags: precursor	P	GO:0009615	response to virus
Locus_157	duox2_pig ame: full=dual oxidase 2 ame: full=nadh nadph thyroid oxidase p138-tox flags: precursor	P	GO:0006464	cellular protein modification process
Locus_157	duox2_pig ame: full=dual oxidase 2 ame: full=nadh nadph thyroid oxidase p138-tox flags: precursor	P	GO:0010171	body morphogenesis
Locus_157	duox2_pig ame: full=dual oxidase 2 ame: full=nadh nadph thyroid oxidase p138-tox flags: precursor	P	GO:0008365	adult chitin-based cuticle development
Locus_157	duox2_pig ame: full=dual oxidase 2 ame: full=nadh nadph thyroid oxidase p138-tox flags: precursor	P	GO:0044765	single-organism transport
Locus_157	duox2_pig ame: full=dual oxidase 2 ame: full=nadh nadph thyroid oxidase p138-tox flags: precursor	F	GO:0005509	calcium ion binding
Locus_157	duox2_pig ame: full=dual oxidase 2 ame: full=nadh nadph thyroid oxidase p138-tox flags: precursor	P	GO:0043066	negative regulation of apoptotic process
Locus_157	duox2_pig ame: full=dual oxidase 2 ame: full=nadh nadph thyroid oxidase p138-tox flags: precursor	C	GO:0044444	cytoplasmic part
Locus_157	duox2_pig ame: full=dual oxidase 2 ame: full=nadh nadph thyroid oxidase p138-tox flags: precursor	P	GO:0035220	wing disc development
Locus_157	duox2_pig ame: full=dual oxidase 2 ame: full=nadh nadph thyroid oxidase p138-tox flags: precursor	P	GO:1901701	cellular response to oxygen-containing compound
Locus_157	duox2_pig ame: full=dual oxidase 2 ame: full=nadh nadph thyroid oxidase p138-tox flags: precursor	F	GO:0020037	heme binding
Locus_160	face1_mouse ame: full=caax prenyl protease 1 homolog ame: full=farnesylated proteins-converting enzyme 1 short=face-1 ame: full=prenyl protein-specific endoprotease 1 ame: full=zinc metalloproteinase ste24 homolog	P	GO:0006998	nuclear envelope organization
Locus_160	face1_mouse ame: full=caax prenyl protease 1 homolog ame: full=farnesylated proteins-converting enzyme 1 short=face-1 ame: full=prenyl protein-specific endoprotease 1 ame: full=zinc metalloproteinase ste24 homolog	P	GO:0030327	prenylated protein catabolic process
Locus_160	face1_mouse ame: full=caax prenyl protease 1 homolog ame: full=farnesylated proteins-converting enzyme 1 short=face-1 ame: full=prenyl protein-specific endoprotease 1 ame: full=zinc metalloproteinase ste24 homolog	F	GO:0004222	metalloendopeptidase activity
Locus_160	face1_mouse ame: full=caax prenyl protease 1 homolog ame: full=farnesylated proteins-converting enzyme 1 short=face-1 ame: full=prenyl protein-specific endoprotease 1 ame: full=zinc metalloproteinase ste24 homolog	C	GO:0044446	intracellular organelle part
Locus_160	face1_mouse ame: full=caax prenyl protease 1 homolog ame: full=farnesylated proteins-converting enzyme 1 short=face-1 ame: full=prenyl protein-specific endoprotease 1 ame: full=zinc metalloproteinase ste24 homolog	C	GO:0044425	membrane part
Locus_160	face1_mouse ame: full=caax prenyl protease 1 homolog ame: full=farnesylated proteins-converting enzyme 1 short=face-1 ame: full=prenyl protein-specific endoprotease 1 ame: full=zinc metalloproteinase ste24 homolog	C	GO:0031090	organelle membrane
Locus_160	face1_mouse ame: full=caax prenyl protease 1 homolog ame: full=farnesylated proteins-converting enzyme 1 short=face-1 ame: full=prenyl protein-specific endoprotease 1 ame: full=zinc metalloproteinase ste24 homolog	F	GO:0008235	metalloexopeptidase activity
Locus_160	face1_mouse ame: full=caax prenyl protease 1 homolog ame: full=farnesylated proteins-converting enzyme 1 short=face-1 ame: full=prenyl protein-specific endoprotease 1 ame: full=zinc metalloproteinase ste24 homolog	C	GO:0012505	endomembrane system
Locus_160	face1_mouse ame: full=caax prenyl protease 1 homolog ame: full=farnesylated proteins-converting enzyme 1 short=face-1 ame: full=prenyl protein-specific endoprotease 1 ame: full=zinc metalloproteinase ste24 homolog	C	GO:0005773	vacuole
Locus_160	face1_mouse ame: full=caax prenyl protease 1 homolog ame: full=farnesylated proteins-converting enzyme 1 short=face-1 ame: full=prenyl protein-specific endoprotease 1 ame: full=zinc metalloproteinase ste24 homolog	C	GO:0005783	endoplasmic reticulum
Locus_160	face1_mouse ame: full=caax prenyl protease 1 homolog ame: full=farnesylated proteins-converting enzyme 1 short=face-1 ame: full=prenyl protein-specific endoprotease 1 ame: full=zinc metalloproteinase ste24 homolog	C	GO:0005634	nucleus
Locus_160	face1_mouse ame: full=caax prenyl protease 1 homolog ame: full=farnesylated proteins-converting enzyme 1 short=face-1 ame: full=prenyl protein-specific endoprotease 1 ame: full=zinc metalloproteinase ste24 homolog	P	GO:0071586	CAAX-box protein processing
Locus_165	nh2l1_xenla ame: full=nhp2-like protein 1 ame: full=high mobility group-like nuclear protein 2 homolog 1 ame: full=u4 tri-snrnp kda protein	C	GO:0030532	small nuclear ribonucleoprotein complex
Locus_165	nh2l1_xenla ame: full=nhp2-like protein 1 ame: full=high mobility group-like nuclear protein 2 homolog 1 ame: full=u4 tri-snrnp kda protein	F	GO:0003729	mRNA binding
Locus_165	nh2l1_xenla ame: full=nhp2-like protein 1 ame: full=high mobility group-like nuclear protein 2 homolog 1 ame: full=u4 tri-snrnp kda protein	C	GO:0071011	precatalytic spliceosome
Locus_165	nh2l1_xenla ame: full=nhp2-like protein 1 ame: full=high mobility group-like nuclear protein 2 homolog 1 ame: full=u4 tri-snrnp kda protein	P	GO:0006364	rRNA processing
Locus_165	nh2l1_xenla ame: full=nhp2-like protein 1 ame: full=high mobility group-like nuclear protein 2 homolog 1 ame: full=u4 tri-snrnp kda protein	P	GO:0040007	growth
Locus_165	nh2l1_xenla ame: full=nhp2-like protein 1 ame: full=high mobility group-like nuclear protein 2 homolog 1 ame: full=u4 tri-snrnp kda protein	P	GO:0000398	mRNA splicing, via spliceosome
Locus_165	nh2l1_xenla ame: full=nhp2-like protein 1 ame: full=high mobility group-like nuclear protein 2 homolog 1 ame: full=u4 tri-snrnp kda protein	P	GO:0000003	reproduction
Locus_165	nh2l1_xenla ame: full=nhp2-like protein 1 ame: full=high mobility group-like nuclear protein 2 homolog 1 ame: full=u4 tri-snrnp kda protein	P	GO:0010171	body morphogenesis
Locus_165	nh2l1_xenla ame: full=nhp2-like protein 1 ame: full=high mobility group-like nuclear protein 2 homolog 1 ame: full=u4 tri-snrnp kda protein	P	GO:0002119	nematode larval development
Locus_165	nh2l1_xenla ame: full=nhp2-like protein 1 ame: full=high mobility group-like nuclear protein 2 homolog 1 ame: full=u4 tri-snrnp kda protein	P	GO:0007422	peripheral nervous system development
Locus_165	nh2l1_xenla ame: full=nhp2-like protein 1 ame: full=high mobility group-like nuclear protein 2 homolog 1 ame: full=u4 tri-snrnp kda protein	F	GO:0005515	protein binding
Locus_165	nh2l1_xenla ame: full=nhp2-like protein 1 ame: full=high mobility group-like nuclear protein 2 homolog 1 ame: full=u4 tri-snrnp kda protein	F	GO:0030515	snoRNA binding
Locus_165	nh2l1_xenla ame: full=nhp2-like protein 1 ame: full=high mobility group-like nuclear protein 2 homolog 1 ame: full=u4 tri-snrnp kda protein	P	GO:0006898	receptor-mediated endocytosis
Locus_165	nh2l1_xenla ame: full=nhp2-like protein 1 ame: full=high mobility group-like nuclear protein 2 homolog 1 ame: full=u4 tri-snrnp kda protein	C	GO:0031428	box C/D snoRNP complex
Locus_165	nh2l1_xenla ame: full=nhp2-like protein 1 ame: full=high mobility group-like nuclear protein 2 homolog 1 ame: full=u4 tri-snrnp kda protein	C	GO:0005654	nucleoplasm
Locus_165	nh2l1_xenla ame: full=nhp2-like protein 1 ame: full=high mobility group-like nuclear protein 2 homolog 1 ame: full=u4 tri-snrnp kda protein	P	GO:0009792	embryo development ending in birth or egg hatching
Locus_167	calr_mouse ame: full=calreticulin ame: full=crp55 ame: full=calregulin ame: full=endoplasmic reticulum resident protein 60 short=erp60 ame: full=hacbp flags: precursor	P	GO:0002119	nematode larval development
Locus_167	calr_mouse ame: full=calreticulin ame: full=crp55 ame: full=calregulin ame: full=endoplasmic reticulum resident protein 60 short=erp60 ame: full=hacbp flags: precursor	F	GO:0000980	RNA polymerase II distal enhancer sequence-specific DNA binding
Locus_167	calr_mouse ame: full=calreticulin ame: full=crp55 ame: full=calregulin ame: full=endoplasmic reticulum resident protein 60 short=erp60 ame: full=hacbp flags: precursor	P	GO:0035074	pupation
Locus_167	calr_mouse ame: full=calreticulin ame: full=crp55 ame: full=calregulin ame: full=endoplasmic reticulum resident protein 60 short=erp60 ame: full=hacbp flags: precursor	P	GO:0031987	locomotion involved in locomotory behavior
Locus_167	calr_mouse ame: full=calreticulin ame: full=crp55 ame: full=calregulin ame: full=endoplasmic reticulum resident protein 60 short=erp60 ame: full=hacbp flags: precursor	P	GO:0043687	post-translational protein modification
Locus_167	calr_mouse ame: full=calreticulin ame: full=crp55 ame: full=calregulin ame: full=endoplasmic reticulum resident protein 60 short=erp60 ame: full=hacbp flags: precursor	P	GO:0048387	negative regulation of retinoic acid receptor signaling pathway
Locus_167	calr_mouse ame: full=calreticulin ame: full=crp55 ame: full=calregulin ame: full=endoplasmic reticulum resident protein 60 short=erp60 ame: full=hacbp flags: precursor	C	GO:0071682	endocytic vesicle lumen
Locus_167	calr_mouse ame: full=calreticulin ame: full=crp55 ame: full=calregulin ame: full=endoplasmic reticulum resident protein 60 short=erp60 ame: full=hacbp flags: precursor	P	GO:0018279	protein N-linked glycosylation via asparagine
Locus_167	calr_mouse ame: full=calreticulin ame: full=crp55 ame: full=calregulin ame: full=endoplasmic reticulum resident protein 60 short=erp60 ame: full=hacbp flags: precursor	P	GO:0040020	regulation of meiosis
Locus_167	calr_mouse ame: full=calreticulin ame: full=crp55 ame: full=calregulin ame: full=endoplasmic reticulum resident protein 60 short=erp60 ame: full=hacbp flags: precursor	P	GO:0001964	startle response
Locus_167	calr_mouse ame: full=calreticulin ame: full=crp55 ame: full=calregulin ame: full=endoplasmic reticulum resident protein 60 short=erp60 ame: full=hacbp flags: precursor	P	GO:0033144	negative regulation of intracellular steroid hormone receptor signaling pathway
Locus_167	calr_mouse ame: full=calreticulin ame: full=crp55 ame: full=calregulin ame: full=endoplasmic reticulum resident protein 60 short=erp60 ame: full=hacbp flags: precursor	P	GO:0009627	systemic acquired resistance
Locus_167	calr_mouse ame: full=calreticulin ame: full=crp55 ame: full=calregulin ame: full=endoplasmic reticulum resident protein 60 short=erp60 ame: full=hacbp flags: precursor	C	GO:0030496	midbody
Locus_167	calr_mouse ame: full=calreticulin ame: full=crp55 ame: full=calregulin ame: full=endoplasmic reticulum resident protein 60 short=erp60 ame: full=hacbp flags: precursor	F	GO:0046982	protein heterodimerization activity
Locus_167	calr_mouse ame: full=calreticulin ame: full=crp55 ame: full=calregulin ame: full=endoplasmic reticulum resident protein 60 short=erp60 ame: full=hacbp flags: precursor	P	GO:0055007	cardiac muscle cell differentiation
Locus_167	calr_mouse ame: full=calreticulin ame: full=crp55 ame: full=calregulin ame: full=endoplasmic reticulum resident protein 60 short=erp60 ame: full=hacbp flags: precursor	P	GO:0006641	triglyceride metabolic process
Locus_167	calr_mouse ame: full=calreticulin ame: full=crp55 ame: full=calregulin ame: full=endoplasmic reticulum resident protein 60 short=erp60 ame: full=hacbp flags: precursor	P	GO:0007050	cell cycle arrest
Locus_167	calr_mouse ame: full=calreticulin ame: full=crp55 ame: full=calregulin ame: full=endoplasmic reticulum resident protein 60 short=erp60 ame: full=hacbp flags: precursor	C	GO:0045169	fusome
Locus_167	calr_mouse ame: full=calreticulin ame: full=crp55 ame: full=calregulin ame: full=endoplasmic reticulum resident protein 60 short=erp60 ame: full=hacbp flags: precursor	P	GO:0030866	cortical actin cytoskeleton organization
Locus_167	calr_mouse ame: full=calreticulin ame: full=crp55 ame: full=calregulin ame: full=endoplasmic reticulum resident protein 60 short=erp60 ame: full=hacbp flags: precursor	P	GO:0042542	response to hydrogen peroxide
Locus_167	calr_mouse ame: full=calreticulin ame: full=crp55 ame: full=calregulin ame: full=endoplasmic reticulum resident protein 60 short=erp60 ame: full=hacbp flags: precursor	F	GO:0008270	zinc ion binding
Locus_167	calr_mouse ame: full=calreticulin ame: full=crp55 ame: full=calregulin ame: full=endoplasmic reticulum resident protein 60 short=erp60 ame: full=hacbp flags: precursor	P	GO:1900026	positive regulation of substrate adhesion-dependent cell spreading
Locus_167	calr_mouse ame: full=calreticulin ame: full=crp55 ame: full=calregulin ame: full=endoplasmic reticulum resident protein 60 short=erp60 ame: full=hacbp flags: precursor	F	GO:0031625	ubiquitin protein ligase binding
Locus_167	calr_mouse ame: full=calreticulin ame: full=crp55 ame: full=calregulin ame: full=endoplasmic reticulum resident protein 60 short=erp60 ame: full=hacbp flags: precursor	P	GO:0006987	activation of signaling protein activity involved in unfolded protein response
Locus_167	calr_mouse ame: full=calreticulin ame: full=crp55 ame: full=calregulin ame: full=endoplasmic reticulum resident protein 60 short=erp60 ame: full=hacbp flags: precursor	P	GO:0048854	brain morphogenesis
Locus_167	calr_mouse ame: full=calreticulin ame: full=crp55 ame: full=calregulin ame: full=endoplasmic reticulum resident protein 60 short=erp60 ame: full=hacbp flags: precursor	P	GO:0046686	response to cadmium ion
Locus_167	calr_mouse ame: full=calreticulin ame: full=crp55 ame: full=calregulin ame: full=endoplasmic reticulum resident protein 60 short=erp60 ame: full=hacbp flags: precursor	P	GO:0090398	cellular senescence
Locus_167	calr_mouse ame: full=calreticulin ame: full=crp55 ame: full=calregulin ame: full=endoplasmic reticulum resident protein 60 short=erp60 ame: full=hacbp flags: precursor	P	GO:0008284	positive regulation of cell proliferation
Locus_167	calr_mouse ame: full=calreticulin ame: full=crp55 ame: full=calregulin ame: full=endoplasmic reticulum resident protein 60 short=erp60 ame: full=hacbp flags: precursor	P	GO:0042594	response to starvation
Locus_167	calr_mouse ame: full=calreticulin ame: full=crp55 ame: full=calregulin ame: full=endoplasmic reticulum resident protein 60 short=erp60 ame: full=hacbp flags: precursor	P	GO:0005991	trehalose metabolic process
Locus_167	calr_mouse ame: full=calreticulin ame: full=crp55 ame: full=calregulin ame: full=endoplasmic reticulum resident protein 60 short=erp60 ame: full=hacbp flags: precursor	P	GO:0051208	sequestering of calcium ion
Locus_167	calr_mouse ame: full=calreticulin ame: full=crp55 ame: full=calregulin ame: full=endoplasmic reticulum resident protein 60 short=erp60 ame: full=hacbp flags: precursor	P	GO:0007283	spermatogenesis
Locus_167	calr_mouse ame: full=calreticulin ame: full=crp55 ame: full=calregulin ame: full=endoplasmic reticulum resident protein 60 short=erp60 ame: full=hacbp flags: precursor	F	GO:0051087	chaperone binding
Locus_167	calr_mouse ame: full=calreticulin ame: full=crp55 ame: full=calregulin ame: full=endoplasmic reticulum resident protein 60 short=erp60 ame: full=hacbp flags: precursor	P	GO:0042921	glucocorticoid receptor signaling pathway
[truncated: 92,421 more rows]
